# Supplementary material for: A biomechanical assessment of hydraulic ankle-foot devices with and without micro-processor control during slope ambulation in trans-femoral amputees
Source: PLoS One. 2018 Oct 5;13(10):e0205093. doi: 10.1371/journal.pone.0205093 (PMC6173401; doi:10.1371/journal.pone.0205093)
Supplement: S1 Dataset — A set of five trails from each subject in two walking conditions (ascending and descending a 5-degree slope) with three types of prosthetic ankle/foot (Echelon/Esprit/Elan). All data have been time-normalised to 101 points over stance phase and exported to excel files. (ZIP) [file pone.0205093.s003.zip]

Archive with 12 entries (12 files):
- S1 Dataset Descending Slope_Kinetics_Echelon.xlsx
- S1 Dataset Descending Slope_Kinetics_Elan.xlsx
- S1 Dataset Ascending Slope_Kinematics_Echelon.xlsx
- S1 Dataset Ascending Slope_Kinematics_Esprit.xlsx
- S1 Dataset Ascending Slope_Kinetics_Elan.xlsx
- S1 Dataset Ascending Slope_Kinetics_Esprit.xlsx
- S1 Dataset Descending Slope_Kinematics_Echelon.xlsx
- S1 Dataset Descending Slope_Kinematics_Elan.xlsx
- S1 Dataset Descending Slope_Kinetics_Esprit.xlsx
- S1 Dataset Ascending Slope_Kinematics_Elan.xlsx
- S1 Dataset Ascending Slope_Kinetics_Echelon.xlsx
- S1 Dataset Descending Slope_Kinematics_Esprit.xlsx
