# Supplementary material for: A biomechanical assessment of hydraulic ankle-foot devices with and without micro-processor control during slope ambulation in trans-femoral amputees
Source: PLoS One. 2018 Oct 5;13(10):e0205093. doi: 10.1371/journal.pone.0205093 (PMC6173401; doi:10.1371/journal.pone.0205093)
Supplement: S1 Dataset — A set of five trails from each subject in two walking conditions (ascending and descending a 5-degree slope) with three types of prosthetic ankle/foot (Echelon/Esprit/Elan). All data have been time-normalised to 101 points over stance phase and exported to excel files. (ZIP) [file pone.0205093.s003.zip › S1 Dataset Descending Slope_Kinetics_Echelon.xlsx]

## Sheet: SAMY
Sound side			TF1	C:\Users\xb00012\Documents\Data\27_15_150415 SP\27_15_150415_0076.c3d	C:\Users\xb00012\Documents\Data\27_15_150415 SP\27_15_150415_0080.c3d	C:\Users\xb00012\Documents\Data\27_15_150415 SP\27_15_150415_0082.c3d	C:\Users\xb00012\Documents\Data\27_15_150415 SP\27_15_150415_0084.c3d	C:\Users\xb00012\Documents\Data\27_15_150415 SP\27_15_150415_0090.c3d	TF3	C:\Users\xb00012\Documents\Data\39_28_200515 SP\39_28_200515_0058.c3d	C:\Users\xb00012\Documents\Data\39_28_200515 SP\39_28_200515_0060.c3d	C:\Users\xb00012\Documents\Data\39_28_200515 SP\39_28_200515_0062.c3d	C:\Users\xb00012\Documents\Data\39_28_200515 SP\39_28_200515_0064.c3d	C:\Users\xb00012\Documents\Data\39_28_200515 SP\39_28_200515_0066.c3d	TF4	C:\Users\xb00012\Documents\Data\44_33_190615 SP\44_33_190615_0052.c3d	C:\Users\xb00012\Documents\Data\44_33_190615 SP\44_33_190615_0056.c3d	C:\Users\xb00012\Documents\Data\44_33_190615 SP\44_33_190615_0058.c3d	C:\Users\xb00012\Documents\Data\44_33_190615 SP\44_33_190615_0062.c3d	C:\Users\xb00012\Documents\Data\44_33_190615 SP\44_33_190615_0064.c3d	TF5	C:\Users\xb00012\Documents\Data\45_34_230615 SP\45_34_230615_0049.c3d	C:\Users\xb00012\Documents\Data\45_34_230615 SP\45_34_230615_0055.c3d	C:\Users\xb00012\Documents\Data\45_34_230615 SP\45_34_230615_0057.c3d	C:\Users\xb00012\Documents\Data\45_34_230615 SP\45_34_230615_0059.c3d	C:\Users\xb00012\Documents\Data\45_34_230615 SP\45_34_230615_0061.c3d
Sagittal plane			ECH	LANKLE_MOMENTS	LANKLE_MOMENTS	LANKLE_MOMENTS	LANKLE_MOMENTS	LANKLE_MOMENTS	ECH	LANKLE_MOMENTS	LANKLE_MOMENTS	LANKLE_MOMENTS	LANKLE_MOMENTS	LANKLE_MOMENTS	ECH	LANKLE_MOMENTS	LANKLE_MOMENTS	LANKLE_MOMENTS	LANKLE_MOMENTS	LANKLE_MOMENTS	ECH	RANKLE_MOMENTS	RANKLE_MOMENTS	RANKLE_MOMENTS	RANKLE_MOMENTS	RANKLE_MOMENTS
Ankle Moment				LINK_MODEL_BASED	LINK_MODEL_BASED	LINK_MODEL_BASED	LINK_MODEL_BASED	LINK_MODEL_BASED		LINK_MODEL_BASED	LINK_MODEL_BASED	LINK_MODEL_BASED	LINK_MODEL_BASED	LINK_MODEL_BASED		LINK_MODEL_BASED	LINK_MODEL_BASED	LINK_MODEL_BASED	LINK_MODEL_BASED	LINK_MODEL_BASED		LINK_MODEL_BASED	LINK_MODEL_BASED	LINK_MODEL_BASED	LINK_MODEL_BASED	LINK_MODEL_BASED
101 points over gait cycle				Original	Original	Original	Original	Original		Original	Original	Original	Original	Original		Original	Original	Original	Original	Original		Original	Original	Original	Original	Original
ITEM	Mean	SD	C4_L	1	1	1	1	1	C4_L	1	1	1	1	1	C4_L	1	1	1	1	1	C4_R	1	1	1	1	1
1	0.0288042	0.0364994	0.048785	0.06571	0.114793	0.017383	0.020887	0.025152	0.0363248	0.027698	0.099749	0.055071	-0.002247	0.001353	0.0101304	0.036542	0.033251	-0.045859	-0.011703	0.038421	0.0199766	0.028514	0.030957	-0.009188	0.020352	0.029248
2	0.0347359	0.0423359	0.0002802	0.010102	-0.023663	-0.001899	-0.005913	0.022774	0.0333644	-0.013395	-0.031672	0.093258	0.074726	0.043905	0.04445	0.089803	0.07652	0.021145	0.064486	-0.029704	0.060849	0.037973	0.065207	0.041966	0.074242	0.084857
3	-0.0261257	0.0722074	-0.021026	-0.105848	0.047006	-0.064617	0.00498	0.013349	-0.073537	-0.133066	-0.123986	-0.015076	-0.061526	-0.034031	-0.0667568	-0.110757	-0.051699	-0.039241	0.005354	-0.137441	0.056817	-0.001098	0.061866	0.051056	0.084891	0.08737
4	-0.0985966	0.0633006	-0.107346	-0.119689	-0.092267	-0.146938	-0.085783	-0.092051	-0.158153	-0.202731	-0.168029	-0.084132	-0.168228	-0.167643	-0.11926	-0.099866	-0.121428	-0.147451	-0.095725	-0.131831	-0.0096278	-0.063177	-0.009785	0.001886	0.019334	0.003603
5	-0.109531	0.05782	-0.110673	-0.086082	-0.08215	-0.12947	-0.125792	-0.129871	-0.178345	-0.246566	-0.207491	-0.0687	-0.167597	-0.201372	-0.0869518	-0.063242	-0.087782	-0.123334	-0.061927	-0.098474	-0.062154	-0.098938	-0.075613	-0.061341	-0.029624	-0.045254
6	-0.111833	0.0597816	-0.109834	-0.095824	-0.072661	-0.128721	-0.130894	-0.121068	-0.169912	-0.255024	-0.175177	-0.012637	-0.175684	-0.231036	-0.0736846	-0.067429	-0.069791	-0.112362	-0.057114	-0.061727	-0.0939006	-0.100102	-0.11561	-0.105642	-0.059071	-0.089078
7	-0.0791712	0.0549425	-0.105688	-0.082124	-0.083752	-0.115626	-0.128111	-0.118826	-0.0974072	-0.211552	-0.032089	-0.017542	-0.070436	-0.155417	-0.0231414	-0.029226	-0.007478	-0.076091	-0.022494	0.019582	-0.0904486	-0.076913	-0.105667	-0.110505	-0.067297	-0.091861
8	-0.0251546	0.0789573	-0.0925764	-0.070255	-0.076784	-0.090924	-0.116245	-0.108674	0.013545	-0.06793	0.079976	0.116935	-0.022701	-0.038555	0.0571652	0.034862	0.110503	-0.018387	0.060573	0.098275	-0.078752	-0.052053	-0.084111	-0.107166	-0.0625	-0.08793
9	0.0348948	0.111556	-0.0586622	-0.074546	-0.074876	0.030867	-0.097437	-0.077319	0.111976	0.036219	0.172279	0.227128	0.07214	0.052116	0.144649	0.124547	0.219615	0.055969	0.128627	0.194489	-0.0583844	-0.00653	-0.067967	-0.094427	-0.048715	-0.074283
10	0.112504	0.142601	0.0068758	0.023984	-0.053697	0.123292	-0.09719	0.03799	0.208145	0.115454	0.291347	0.326629	0.147289	0.160007	0.25014	0.23083	0.351561	0.144688	0.236912	0.286708	-0.0151452	0.102589	-0.027717	-0.085189	-0.011105	-0.054304
11	0.208489	0.152912	0.112488	0.117289	0.066597	0.268051	-0.005218	0.115719	0.308894	0.207296	0.390682	0.422548	0.250153	0.273789	0.350391	0.321631	0.463651	0.254868	0.335972	0.375832	0.0621828	0.213048	0.065619	-0.063675	0.084073	0.011849
12	0.305164	0.159667	0.243762	0.246333	0.194421	0.434239	0.089817	0.254001	0.408326	0.314824	0.493726	0.501348	0.346219	0.385511	0.442422	0.401752	0.564439	0.365676	0.41819	0.462054	0.126146	0.291171	0.145906	0.024467	0.111665	0.057521
13	0.411495	0.156255	0.381303	0.374425	0.344527	0.584011	0.212336	0.391215	0.501036	0.418446	0.587827	0.562287	0.434966	0.501653	0.53596	0.490454	0.669272	0.465157	0.508431	0.546486	0.22768	0.422504	0.214037	0.133131	0.221023	0.147706
14	0.515206	0.15456	0.521302	0.507637	0.50447	0.732644	0.341018	0.520741	0.587338	0.525737	0.672845	0.62375	0.512974	0.601385	0.625514	0.58158	0.759182	0.567607	0.591898	0.627303	0.326669	0.54672	0.316217	0.241831	0.316826	0.211751
15	0.614783	0.150258	0.651734	0.632716	0.661135	0.870531	0.455274	0.639012	0.669026	0.624998	0.752993	0.678808	0.587302	0.701027	0.706284	0.663474	0.836299	0.664485	0.67073	0.696434	0.432087	0.657098	0.422566	0.36326	0.416878	0.300635
16	0.707869	0.147047	0.772536	0.734351	0.802038	0.994307	0.574983	0.757003	0.747791	0.715456	0.825116	0.734695	0.662075	0.801615	0.779357	0.745369	0.906351	0.747683	0.739409	0.757975	0.531793	0.753854	0.527256	0.468106	0.516543	0.393204
17	0.789118	0.140808	0.874216	0.822064	0.913286	1.09348	0.682497	0.859752	0.817404	0.778082	0.881713	0.803003	0.737698	0.886525	0.838395	0.818445	0.954057	0.813198	0.803375	0.802899	0.626455	0.836299	0.625495	0.574819	0.617791	0.477869
18	0.860215	0.136135	0.96133	0.895132	1.01372	1.17556	0.767957	0.954283	0.879894	0.833542	0.923298	0.878543	0.810322	0.953763	0.89186	0.880434	0.997054	0.865921	0.865184	0.850705	0.707777	0.887708	0.718219	0.664825	0.716539	0.551596
19	0.919628	0.132484	1.03913	0.963806	1.09522	1.24337	0.85384	1.0394	0.933544	0.882293	0.957108	0.94881	0.879196	1.00031	0.927322	0.920865	1.02413	0.907041	0.903315	0.881256	0.77852	0.936531	0.796158	0.747137	0.796881	0.615892
20	0.967686	0.129278	1.09767	1.01386	1.15125	1.2918	0.924824	1.10663	0.977371	0.923197	0.973931	1.01184	0.9385	1.03939	0.958426	0.95603	1.04548	0.93329	0.942388	0.914943	0.837273	0.977544	0.866506	0.816159	0.857275	0.668882
21	1.00629	0.129839	1.14953	1.06391	1.20786	1.32692	0.981959	1.16702	1.01126	0.957282	0.985969	1.06122	0.986573	1.06524	0.985912	0.985837	1.06393	0.967659	0.968936	0.943198	0.87847	1.00354	0.905872	0.868992	0.902949	0.710996
22	1.03702	0.128893	1.18628	1.09866	1.24706	1.34265	1.03279	1.21024	1.04075	0.99127	0.993602	1.10408	1.03255	1.08222	1.01132	1.01592	1.08475	0.991527	0.993014	0.97141	0.909749	1.0185	0.943353	0.907674	0.936925	0.742294
23	1.05911	0.127052	1.21091	1.12297	1.26216	1.35247	1.07672	1.24023	1.0619	1.01081	0.999406	1.13773	1.06719	1.09438	1.03253	1.0381	1.09892	1.01436	1.01745	0.993809	0.931105	1.02263	0.973259	0.937061	0.953315	0.769257
24	1.07606	0.124126	1.22817	1.14643	1.27318	1.34981	1.10922	1.26222	1.07725	1.03648	0.99378	1.16787	1.09562	1.0925	1.05185	1.06324	1.1084	1.03138	1.03798	1.01828	0.946983	1.02144	0.993976	0.953113	0.965628	0.800762
25	1.08449	0.119589	1.23151	1.15178	1.27408	1.33271	1.13143	1.26753	1.08656	1.05365	0.998009	1.18152	1.10957	1.09005	1.06434	1.08666	1.10831	1.04736	1.04793	1.03141	0.955539	1.0206	0.999992	0.966506	0.974662	0.815938
26	1.08794	0.114005	1.22669	1.16194	1.26455	1.29914	1.14512	1.2627	1.09156	1.05787	1.00978	1.18975	1.11649	1.0839	1.07585	1.10336	1.11518	1.05497	1.05698	1.04875	0.957662	1.02201	1.0052	0.967523	0.968633	0.824942
27	1.08604	0.105472	1.20805	1.14852	1.24433	1.25524	1.1451	1.24708	1.09704	1.0763	1.02841	1.18898	1.11767	1.07381	1.08195	1.11002	1.1215	1.06069	1.06162	1.05591	0.95714	1.02618	1.00603	0.963213	0.955362	0.834918
28	1.08096	0.095575	1.18236	1.13147	1.21012	1.20459	1.1437	1.22193	1.098	1.08917	1.04311	1.18547	1.1125	1.05974	1.0871	1.11312	1.12367	1.06443	1.06141	1.07288	0.956379	1.02907	1	0.955121	0.955321	0.842386
29	1.07105	0.0863059	1.14965	1.11505	1.16486	1.15345	1.13073	1.18416	1.09523	1.0962	1.05428	1.17206	1.10686	1.04675	1.08764	1.10831	1.12147	1.06913	1.05863	1.08064	0.95167	1.02878	0.998957	0.940733	0.942239	0.847637
30	1.06275	0.0781731	1.11407	1.08515	1.1233	1.09688	1.11905	1.14596	1.09462	1.1173	1.06683	1.1569	1.09977	1.03232	1.09112	1.10032	1.12032	1.07294	1.06599	1.09604	0.951206	1.03335	0.994731	0.936347	0.936854	0.854749
31	1.05353	0.0724193	1.07984	1.06651	1.08218	1.04097	1.10526	1.10428	1.09148	1.1293	1.07634	1.13819	1.09237	1.02121	1.09052	1.0981	1.11663	1.07472	1.06426	1.09892	0.952263	1.0422	0.988182	0.93302	0.930315	0.867599
32	1.04656	0.0709087	1.04587	1.04107	1.05056	0.990825	1.08127	1.06564	1.09232	1.14311	1.08357	1.13216	1.09089	1.01189	1.09417	1.09712	1.11511	1.07703	1.07913	1.10247	0.953874	1.04079	0.980541	0.934496	0.931513	0.88203
33	1.04279	0.0730979	1.01554	1.02396	1.01319	0.949098	1.06523	1.02622	1.0973	1.16089	1.09625	1.12443	1.08608	1.01887	1.09822	1.10347	1.11435	1.07694	1.09268	1.10366	0.960092	1.05596	0.974665	0.939065	0.932963	0.897803
34	1.04287	0.076997	0.991923	1.00753	1.00103	0.913383	1.04763	0.990043	1.10822	1.16967	1.11403	1.12116	1.09419	1.04205	1.1028	1.09893	1.11454	1.07567	1.10702	1.11783	0.968531	1.066	0.969057	0.953253	0.939064	0.915283
35	1.04796	0.0851897	0.972275	0.99129	0.992645	0.892389	1.02257	0.962477	1.1278	1.18681	1.13867	1.12529	1.11994	1.06829	1.11115	1.10792	1.12178	1.07926	1.115	1.1318	0.980596	1.09118	0.965735	0.967647	0.946391	0.932031
36	1.05571	0.0921853	0.960367	0.991854	0.988812	0.883786	0.993048	0.944334	1.14817	1.20084	1.16509	1.13065	1.14628	1.098	1.11822	1.11367	1.13035	1.08502	1.11378	1.14828	0.996087	1.11695	0.962971	0.986769	0.959524	0.954217
37	1.0675	0.102946	0.951812	1.00408	0.995866	0.87695	0.963076	0.919091	1.17462	1.22018	1.19612	1.14769	1.1789	1.13021	1.12951	1.13062	1.13518	1.09658	1.11911	1.16606	1.01406	1.15018	0.96617	1.00841	0.974322	0.971205
38	1.08307	0.11219	0.953375	1.02827	1.00664	0.886737	0.938117	0.907117	1.20521	1.24483	1.22924	1.17428	1.21071	1.167	1.14048	1.14765	1.13167	1.10499	1.13102	1.18708	1.0332	1.17944	0.975159	1.02495	0.996171	0.990305
39	1.1024	0.120208	0.965429	1.05834	1.02774	0.899518	0.940007	0.901531	1.23979	1.27948	1.25621	1.20496	1.24638	1.21191	1.14989	1.15898	1.11771	1.11435	1.15561	1.20281	1.05448	1.21303	0.991502	1.04285	1.02164	1.00339
40	1.12418	0.12492	0.989371	1.09432	1.0493	0.924536	0.960332	0.918361	1.27782	1.32991	1.28197	1.23691	1.28083	1.25947	1.15126	1.151	1.10879	1.11306	1.17866	1.20482	1.07827	1.24653	1.01344	1.06119	1.05141	1.01877
41	1.14821	0.129533	1.01773	1.12724	1.08499	0.944111	0.992058	0.940246	1.31657	1.37599	1.30719	1.27511	1.31731	1.30724	1.15597	1.14266	1.12328	1.11103	1.20326	1.19962	1.10259	1.27595	1.03458	1.08764	1.07759	1.03717
42	1.17514	0.132849	1.047	1.15395	1.1129	0.974755	1.02499	0.968405	1.35467	1.42338	1.33415	1.31379	1.35179	1.35024	1.16849	1.14405	1.14692	1.12662	1.21924	1.20563	1.13039	1.30354	1.06265	1.12047	1.10846	1.05681
43	1.20682	0.132538	1.08528	1.18758	1.15357	1.01779	1.06337	1.0041	1.39089	1.46252	1.37633	1.34752	1.37992	1.38818	1.19394	1.17165	1.18182	1.15966	1.23533	1.22123	1.15715	1.3226	1.09396	1.1619	1.13386	1.07342
44	1.2383	0.131888	1.12392	1.21895	1.19722	1.07335	1.09407	1.036	1.4249	1.48895	1.41479	1.38344	1.41396	1.42336	1.22337	1.2079	1.22959	1.19448	1.25793	1.22694	1.18101	1.34517	1.12843	1.19118	1.15389	1.08637
45	1.26606	0.130864	1.15656	1.25661	1.22923	1.12374	1.11452	1.05871	1.45292	1.50024	1.44225	1.42233	1.44473	1.45502	1.25049	1.24355	1.26473	1.22358	1.27736	1.24322	1.20426	1.35994	1.16532	1.22248	1.17245	1.10113
46	1.29158	0.128897	1.19507	1.32189	1.26071	1.18344	1.13695	1.07234	1.47664	1.51536	1.46429	1.45795	1.46395	1.48164	1.26987	1.27689	1.28121	1.23946	1.30227	1.24954	1.22474	1.35726	1.20917	1.24065	1.19418	1.12244
47	1.31406	0.127019	1.22949	1.3719	1.28893	1.2241	1.17204	1.09047	1.49718	1.53384	1.47276	1.48935	1.48001	1.50993	1.28312	1.29522	1.30301	1.23778	1.31598	1.2636	1.24644	1.34688	1.24967	1.27272	1.22185	1.14111
48	1.34101	0.123918	1.27071	1.41911	1.30953	1.2728	1.22152	1.13057	1.51976	1.55631	1.48829	1.51575	1.49833	1.54011	1.30391	1.31301	1.3358	1.25381	1.33146	1.28548	1.26965	1.33702	1.28963	1.31359	1.25853	1.14949
49	1.36704	0.116723	1.31348	1.45458	1.32281	1.32692	1.27804	1.18505	1.53549	1.56906	1.49882	1.5365	1.50827	1.5648	1.32818	1.32488	1.37607	1.27714	1.35724	1.30559	1.29101	1.33287	1.31524	1.34233	1.28737	1.17725
50	1.38995	0.111074	1.34997	1.47732	1.34316	1.3716	1.32828	1.2295	1.54798	1.57922	1.51188	1.54671	1.52259	1.57947	1.34782	1.32883	1.40016	1.29863	1.38797	1.32351	1.31402	1.3443	1.3384	1.38108	1.31269	1.19363
51	1.40704	0.105302	1.38244	1.48808	1.37523	1.40294	1.37203	1.27393	1.55444	1.57712	1.52011	1.55436	1.53752	1.58309	1.36431	1.338	1.40455	1.3106	1.41712	1.35128	1.32695	1.35085	1.3522	1.40362	1.32866	1.19942
52	1.41367	0.097639	1.4043	1.48585	1.39539	1.42797	1.40399	1.30829	1.54796	1.55565	1.51986	1.54787	1.5502	1.5662	1.37125	1.34289	1.39344	1.32383	1.41688	1.37921	1.33116	1.35323	1.36171	1.40191	1.34047	1.1985
53	1.41093	0.0920878	1.41433	1.48745	1.40764	1.42841	1.42705	1.32111	1.5318	1.53317	1.5074	1.54086	1.53895	1.53862	1.37458	1.36618	1.36541	1.3318	1.39775	1.41175	1.323	1.33591	1.36652	1.3779	1.34591	1.18873
54	1.39443	0.0876512	1.40002	1.44156	1.39379	1.40733	1.44366	1.31374	1.49974	1.47019	1.48825	1.52224	1.52334	1.49466	1.37225	1.39976	1.32387	1.34372	1.35656	1.43734	1.30573	1.2955	1.36615	1.35113	1.34883	1.16702
55	1.36628	0.0865069	1.35954	1.35383	1.37166	1.35286	1.43263	1.28675	1.45606	1.38308	1.44013	1.50199	1.50001	1.4551	1.36186	1.42685	1.27154	1.32617	1.33283	1.45194	1.28764	1.2467	1.35109	1.33046	1.34948	1.16046
56	1.32146	0.0969446	1.2856	1.20925	1.33366	1.26062	1.40046	1.22399	1.39757	1.29536	1.36398	1.47	1.46013	1.39839	1.34053	1.44419	1.20626	1.27716	1.32362	1.45142	1.26214	1.19061	1.33322	1.30268	1.3403	1.1439
57	1.25223	0.120903	1.16386	1.0067	1.25302	1.11546	1.31528	1.12885	1.33376	1.22641	1.26829	1.4472	1.4043	1.32261	1.28904	1.4164	1.14769	1.1743	1.30124	1.40557	1.22224	1.11777	1.29285	1.2624	1.32062	1.11754
58	1.15429	0.156433	0.995469	0.765717	1.12072	0.91657	1.18142	0.992919	1.24826	1.14242	1.18507	1.39382	1.30082	1.21918	1.22227	1.36525	1.10936	1.05392	1.2648	1.31801	1.15116	1.02699	1.2229	1.17086	1.2864	1.04867
59	1.02625	0.201812	0.779716	0.509022	0.941016	0.668522	0.988693	0.791328	1.13762	1.0206	1.09635	1.32651	1.15617	1.08848	1.13832	1.27206	1.10196	0.936034	1.20703	1.17453	1.04933	0.896213	1.10709	1.0549	1.22867	0.959779
60	0.868786	0.241582	0.545551	0.287073	0.715042	0.4272	0.7398	0.558642	0.992161	0.853725	0.995221	1.2192	0.964471	0.928184	1.02399	1.14604	1.06306	0.814575	1.10345	0.992846	0.913437	0.74645	0.952254	0.903041	1.14123	0.824209
61	0.693726	0.261311	0.33604	0.14518	0.483572	0.233113	0.491175	0.32716	0.807327	0.652434	0.850188	1.07269	0.732697	0.728623	0.881058	1.00151	0.990622	0.688014	0.964905	0.760238	0.75048	0.590484	0.760633	0.714953	1.0317	0.654629
62	0.508872	0.255985	0.17196	0.047556	0.283953	0.097019	0.283283	0.147991	0.596388	0.440048	0.67928	0.865013	0.492078	0.505519	0.709985	0.844641	0.859212	0.535273	0.793999	0.516802	0.557156	0.428358	0.549716	0.488654	0.881447	0.437607
63	0.335687	0.222466	0.0655994	-5e-05	0.129676	0.025514	0.143513	0.029344	0.390652	0.257091	0.484338	0.625915	0.290552	0.295365	0.518238	0.663945	0.67855	0.366666	0.590505	0.291526	0.368258	0.273899	0.338272	0.296637	0.700151	0.232332
64	0.188661	0.171149	0.0032398	-0.031894	0.04331	-0.026204	0.049374	-0.018387	0.223146	0.127004	0.31663	0.395317	0.136617	0.14016	0.332177	0.466603	0.466265	0.215845	0.383067	0.129104	0.196083	0.148532	0.164357	0.126051	0.487996	0.053478
65	0.0755606	0.116213	-0.0277246	-0.037064	-0.023654	-0.042014	-0.000636	-0.035255	0.0978914	0.024626	0.170734	0.208903	0.039317	0.045877	0.173051	0.280943	0.265503	0.086333	0.196857	0.035621	0.0590242	0.048134	0.044591	-0.006032	0.285656	-0.077228
66	0.00062525	0.0733339	-0.0384878	-0.037366	-0.037811	-0.04346	-0.037187	-0.036615	0.0139688	-0.030063	0.070517	0.095659	-0.03561	-0.030659	0.0600308	0.128397	0.10826	0.00938	0.067245	-0.013128	-0.0330108	-0.015431	-0.042717	-0.090315	0.122411	-0.139002
67	-0.0304842	0.0432903	-0.0404716	-0.035111	-0.039618	-0.042049	-0.048481	-0.037099	-0.0189662	-0.030407	-0.007967	0.006223	-0.033668	-0.029012	0.0032416	0.052231	0.021826	-0.032227	0.00514	-0.030762	-0.0657406	-0.030464	-0.098732	-0.12643	0.028064	-0.101141
68	-0.0322793	0.0102964	-0.0371582	-0.030694	-0.038721	-0.037519	-0.043307	-0.03555	-0.030385	-0.029348	-0.027593	-0.033146	-0.033227	-0.028611	-0.0255208	-0.002195	-0.027153	-0.031201	-0.038114	-0.028941	-0.0360532	-0.030024	-0.049823	-0.025666	-0.051135	-0.023618
69	-0.034092	0.018529	-0.032978	-0.025768	-0.035305	-0.031358	-0.040647	-0.031812	-0.0290938	-0.026742	-0.029671	-0.03295	-0.02991	-0.026196	-0.0278302	-0.023363	-0.032954	-0.029005	-0.026046	-0.027783	-0.046466	-0.02859	-0.034904	-0.032112	-0.110856	-0.025868
70	-0.0269507	0.00367559	-0.028076	-0.021711	-0.030602	-0.025428	-0.03566	-0.026979	-0.02624	-0.022642	-0.02889	-0.031998	-0.024713	-0.022957	-0.0264762	-0.02734	-0.028021	-0.026193	-0.025649	-0.025178	-0.0270108	-0.025975	-0.033514	-0.026756	-0.026022	-0.022787
71	-0.0240362	0.00459007	-0.0235876	-0.01897	-0.026232	-0.020823	-0.029406	-0.022507	-0.0225066	-0.018363	-0.025964	-0.029258	-0.019108	-0.01984	-0.0239296	-0.026743	-0.025588	-0.022635	-0.023053	-0.021629	-0.0261212	-0.022697	-0.032101	-0.023021	-0.034325	-0.018462
72	-0.0206348	0.00440477	-0.0202868	-0.017435	-0.022921	-0.017816	-0.023982	-0.01928	-0.0187306	-0.015181	-0.021762	-0.024751	-0.014558	-0.017401	-0.020849	-0.024777	-0.022385	-0.018942	-0.019971	-0.01817	-0.022673	-0.019509	-0.02913	-0.018975	-0.030654	-0.015097
73	-0.0179399	0.00401657	-0.0182906	-0.016954	-0.020574	-0.016318	-0.020159	-0.017448	-0.015754	-0.013585	-0.017734	-0.019825	-0.011913	-0.015713	-0.0177754	-0.021877	-0.018466	-0.01608	-0.016916	-0.015538	-0.0199396	-0.017006	-0.026116	-0.015601	-0.028062	-0.012913
74	-0.016128	0.00337271	-0.017375	-0.01729	-0.018952	-0.01609	-0.017818	-0.016725	-0.0139438	-0.01331	-0.014906	-0.015782	-0.011142	-0.014579	-0.0153856	-0.018917	-0.014968	-0.014494	-0.014565	-0.013984	-0.0178074	-0.015506	-0.023381	-0.013547	-0.02458	-0.012023
75	-0.0152523	0.00281837	-0.0172952	-0.018247	-0.017899	-0.016853	-0.016695	-0.016782	-0.013202	-0.013802	-0.013525	-0.013264	-0.011581	-0.013838	-0.0139954	-0.016577	-0.012711	-0.014119	-0.013201	-0.013369	-0.0165168	-0.014985	-0.021331	-0.012903	-0.02113	-0.012235
76	-0.0151736	0.00257412	-0.0178614	-0.019698	-0.017393	-0.018144	-0.016724	-0.017348	-0.0131998	-0.014528	-0.013275	-0.012266	-0.012521	-0.013409	-0.0135418	-0.015064	-0.011963	-0.014541	-0.012818	-0.013323	-0.0160914	-0.015212	-0.020126	-0.013364	-0.018469	-0.013286
77	-0.0156539	0.00261006	-0.0188792	-0.021266	-0.017531	-0.019546	-0.017784	-0.018269	-0.0136082	-0.015186	-0.01364	-0.01243	-0.013494	-0.013291	-0.0137822	-0.014395	-0.012406	-0.015339	-0.013215	-0.013556	-0.0163458	-0.015871	-0.019727	-0.014383	-0.016885	-0.014863
78	-0.0164578	0.00277379	-0.0201428	-0.02261	-0.018331	-0.020849	-0.019474	-0.01945	-0.014176	-0.015693	-0.014176	-0.01322	-0.014331	-0.01346	-0.0144674	-0.014523	-0.013503	-0.016278	-0.014072	-0.013961	-0.017045	-0.016696	-0.019966	-0.01552	-0.016415	-0.016628
79	-0.0174129	0.00298136	-0.0215198	-0.023755	-0.019697	-0.021938	-0.021305	-0.020904	-0.014771	-0.016079	-0.014734	-0.014118	-0.015069	-0.013855	-0.0153626	-0.015312	-0.014715	-0.017211	-0.01502	-0.014555	-0.017998	-0.017562	-0.020636	-0.016572	-0.016961	-0.018259
80	-0.0184322	0.00321275	-0.0229622	-0.024942	-0.02139	-0.022862	-0.023004	-0.022613	-0.0154236	-0.016526	-0.015381	-0.014919	-0.015849	-0.014443	-0.0163018	-0.016324	-0.015736	-0.018138	-0.01582	-0.015491	-0.0190412	-0.018398	-0.021541	-0.017513	-0.018195	-0.019559
81	-0.0195076	0.00344438	-0.0244616	-0.02624	-0.023213	-0.023871	-0.024577	-0.024407	-0.0162642	-0.017366	-0.016228	-0.015687	-0.016811	-0.015229	-0.0172466	-0.017302	-0.016626	-0.019083	-0.01638	-0.016842	-0.020058	-0.019142	-0.022582	-0.018391	-0.019666	-0.020509
82	-0.020651	0.00360927	-0.0259296	-0.02754	-0.024954	-0.025053	-0.026005	-0.026096	-0.0173804	-0.018734	-0.017451	-0.016487	-0.018006	-0.016224	-0.0182932	-0.018468	-0.01759	-0.020071	-0.016874	-0.018463	-0.021001	-0.019806	-0.023653	-0.019178	-0.02112	-0.021248
83	-0.0218387	0.00363864	-0.0272114	-0.028551	-0.026453	-0.026103	-0.027257	-0.027693	-0.0187568	-0.02054	-0.019043	-0.017408	-0.019373	-0.01742	-0.0194866	-0.019839	-0.018721	-0.021249	-0.017618	-0.020006	-0.0218998	-0.020509	-0.024637	-0.019976	-0.022414	-0.021963
84	-0.0230246	0.00351399	-0.0282022	-0.0291	-0.027765	-0.026742	-0.028219	-0.029185	-0.0203602	-0.022676	-0.020809	-0.018589	-0.020997	-0.01873	-0.0207108	-0.021272	-0.019857	-0.022492	-0.018721	-0.021212	-0.022825	-0.02134	-0.025584	-0.020927	-0.023463	-0.022811
85	-0.0241381	0.00323597	-0.0287524	-0.029066	-0.028765	-0.026902	-0.028658	-0.030371	-0.0221662	-0.025009	-0.022635	-0.020055	-0.022896	-0.020236	-0.0217968	-0.022564	-0.02083	-0.023595	-0.019935	-0.02206	-0.023837	-0.022298	-0.026635	-0.022048	-0.024416	-0.023788
86	-0.0251057	0.0028445	-0.0287284	-0.028287	-0.029356	-0.026475	-0.028567	-0.030957	-0.0240858	-0.027281	-0.024451	-0.021676	-0.024967	-0.022054	-0.022673	-0.023496	-0.021684	-0.024491	-0.0211	-0.022594	-0.0249358	-0.023279	-0.02779	-0.023266	-0.025512	-0.024832
87	-0.0258194	0.00251516	-0.0280638	-0.026598	-0.029519	-0.025275	-0.028092	-0.030835	-0.0259202	-0.029082	-0.026088	-0.023222	-0.026927	-0.024282	-0.0232614	-0.023944	-0.022412	-0.024995	-0.022196	-0.02276	-0.0260322	-0.024108	-0.028943	-0.024359	-0.026874	-0.025877
88	-0.026028	0.00257626	-0.0265796	-0.02371	-0.028991	-0.023183	-0.027029	-0.029985	-0.0273216	-0.02994	-0.0272	-0.024436	-0.028225	-0.026807	-0.0233298	-0.02376	-0.022789	-0.024747	-0.023097	-0.022256	-0.026881	-0.024663	-0.029803	-0.025071	-0.028293	-0.026575
89	-0.0254004	0.00325218	-0.0240636	-0.019539	-0.027309	-0.020155	-0.025031	-0.028284	-0.0278706	-0.029274	-0.027287	-0.025059	-0.028436	-0.029297	-0.0225226	-0.022595	-0.022496	-0.023259	-0.023498	-0.020765	-0.027145	-0.024763	-0.029953	-0.02514	-0.029326	-0.026543
90	-0.0236363	0.00436578	-0.020429	-0.014406	-0.024134	-0.016255	-0.021946	-0.025404	-0.0271816	-0.026367	-0.025757	-0.025133	-0.027469	-0.031182	-0.0204582	-0.01998	-0.021215	-0.020137	-0.022895	-0.018064	-0.0264764	-0.024056	-0.029012	-0.024384	-0.029512	-0.025418
91	-0.0204917	0.00560778	-0.0157644	-0.00881	-0.019378	-0.011742	-0.017772	-0.02112	-0.0247788	-0.020544	-0.021934	-0.024756	-0.024941	-0.031719	-0.0168782	-0.01563	-0.018641	-0.015256	-0.020847	-0.014017	-0.0245454	-0.022209	-0.02672	-0.02258	-0.028286	-0.022932
92	-0.0158401	0.00677543	-0.0103406	-0.003173	-0.013248	-0.006983	-0.012753	-0.015546	-0.0201536	-0.011527	-0.015339	-0.023478	-0.020264	-0.03016	-0.0117162	-0.009467	-0.014619	-0.008834	-0.016973	-0.008688	-0.0211502	-0.019115	-0.022976	-0.01957	-0.025125	-0.018965
93	-0.0098015	0.00772361	-0.004565	0.002115	-0.0063	-0.002331	-0.007204	-0.009105	-0.0132128	-8.4e-05	-0.00631	-0.020455	-0.013211	-0.026004	-0.0051986	-0.001658	-0.009141	-0.001633	-0.011131	-0.00243	-0.0162296	-0.014676	-0.017828	-0.015327	-0.019783	-0.013534
94	-0.00285135	0.00814844	0.0009914	0.006528	0.000531	0.001992	-0.001659	-0.002435	-0.0045368	0.01173	0.003687	-0.015181	-0.004112	-0.018808	0.0019922	0.006885	-0.002374	0.005246	-0.003898	0.004102	-0.0098522	-0.008806	-0.011373	-0.009874	-0.01233	-0.006878
95	0.00417295	0.00770275	0.0057442	0.009603	0.006323	0.005712	0.003337	0.003746	0.0045842	0.021094	0.012538	-0.008101	0.005888	-0.008498	0.0088046	0.014538	0.004961	0.011035	0.003591	0.009898	-0.0024412	-0.001946	-0.003869	-0.003448	-0.003388	0.000445
96	0.010197	0.00631521	0.0092252	0.011066	0.010408	0.008393	0.007353	0.008906	0.0124772	0.025512	0.018411	-0.000447	0.015087	0.003823	0.0139768	0.019416	0.011462	0.015099	0.010139	0.013768	0.0051088	0.004802	0.003971	0.003293	0.005943	0.007535
97	0.0141227	0.00462411	0.0110616	0.010705	0.012401	0.009621	0.009819	0.012762	0.0176086	0.02381	0.020379	0.006236	0.021857	0.015761	0.0162794	0.019944	0.015728	0.016612	0.014575	0.014538	0.0115412	0.010091	0.011029	0.009265	0.014111	0.01321
98	0.0151322	0.00444517	0.0110706	0.008391	0.012189	0.009267	0.010443	0.015063	0.0190766	0.016826	0.018421	0.010659	0.025037	0.02444	0.0148644	0.015487	0.016634	0.014963	0.01582	0.011418	0.0155172	0.012675	0.016171	0.01315	0.01931	0.01628
99	0.01296	0.00620239	0.0092606	0.004189	0.009781	0.007617	0.009287	0.015429	0.0168432	0.006953	0.013127	0.012244	0.024106	0.027786	0.009652	0.006443	0.013683	0.010253	0.013232	0.004649	0.0160844	0.011853	0.01854	0.013777	0.020272	0.01598
100	0.0080519	0.00806286	0.0058064	-0.001636	0.005453	0.005062	0.006623	0.01353	0.0116804	-0.002716	0.005769	0.011146	0.018997	0.025206	0.0016384	-0.005443	0.007271	0.003385	0.007101	-0.004122	0.0130824	0.008013	0.017758	0.010656	0.016862	0.012123
101	0.00158165	0.00887303	0.0010508	-0.008456	-9.5e-05	0.001829	0.002937	0.009039	0.004904	-0.009506	-0.001656	0.008041	0.010132	0.017509	-0.007126	-0.016675	-0.001295	-0.00454	-0.001104	-0.012016	0.0074978	0.002903	0.014137	0.004706	0.010464	0.005279

## Sheet: PAMY
Prosthetic side			TF1	C:\Users\xb00012\Documents\Data\27_15_150415 SP\27_15_150415_0076.c3d	C:\Users\xb00012\Documents\Data\27_15_150415 SP\27_15_150415_0080.c3d	C:\Users\xb00012\Documents\Data\27_15_150415 SP\27_15_150415_0082.c3d	C:\Users\xb00012\Documents\Data\27_15_150415 SP\27_15_150415_0084.c3d	C:\Users\xb00012\Documents\Data\27_15_150415 SP\27_15_150415_0090.c3d	TF2	C:\Users\xb00012\Documents\Data\37_26_130515 SP\37_26_130515_0056.c3d	C:\Users\xb00012\Documents\Data\37_26_130515 SP\37_26_130515_0062.c3d	C:\Users\xb00012\Documents\Data\37_26_130515 SP\37_26_130515_0064.c3d	C:\Users\xb00012\Documents\Data\37_26_130515 SP\37_26_130515_0066.c3d	C:\Users\xb00012\Documents\Data\37_26_130515 SP\37_26_130515_0068.c3d	TF3	C:\Users\xb00012\Documents\Data\39_28_200515 SP\39_28_200515_0056.c3d	C:\Users\xb00012\Documents\Data\39_28_200515 SP\39_28_200515_0060.c3d	C:\Users\xb00012\Documents\Data\39_28_200515 SP\39_28_200515_0062.c3d	C:\Users\xb00012\Documents\Data\39_28_200515 SP\39_28_200515_0064.c3d	C:\Users\xb00012\Documents\Data\39_28_200515 SP\39_28_200515_0066.c3d	TF4	C:\Users\xb00012\Documents\Data\44_33_190615 SP\44_33_190615_0052.c3d	C:\Users\xb00012\Documents\Data\44_33_190615 SP\44_33_190615_0056.c3d	C:\Users\xb00012\Documents\Data\44_33_190615 SP\44_33_190615_0058.c3d	C:\Users\xb00012\Documents\Data\44_33_190615 SP\44_33_190615_0062.c3d	C:\Users\xb00012\Documents\Data\44_33_190615 SP\44_33_190615_0064.c3d	TF5	C:\Users\xb00012\Documents\Data\45_34_230615 SP\45_34_230615_0049.c3d	C:\Users\xb00012\Documents\Data\45_34_230615 SP\45_34_230615_0055.c3d	C:\Users\xb00012\Documents\Data\45_34_230615 SP\45_34_230615_0057.c3d	C:\Users\xb00012\Documents\Data\45_34_230615 SP\45_34_230615_0059.c3d	C:\Users\xb00012\Documents\Data\45_34_230615 SP\45_34_230615_0061.c3d
Sagittal plane			ECH	RANKLE_MOMENTS	RANKLE_MOMENTS	RANKLE_MOMENTS	RANKLE_MOMENTS	RANKLE_MOMENTS	ECH	LANKLE_MOMENTS	LANKLE_MOMENTS	LANKLE_MOMENTS	LANKLE_MOMENTS	LANKLE_MOMENTS	ECH	RANKLE_MOMENTS	RANKLE_MOMENTS	RANKLE_MOMENTS	RANKLE_MOMENTS	RANKLE_MOMENTS	ECH	RANKLE_MOMENTS	RANKLE_MOMENTS	RANKLE_MOMENTS	RANKLE_MOMENTS	RANKLE_MOMENTS	ECH	LANKLE_MOMENTS	LANKLE_MOMENTS	LANKLE_MOMENTS	LANKLE_MOMENTS	LANKLE_MOMENTS
Ankle Moment				LINK_MODEL_BASED	LINK_MODEL_BASED	LINK_MODEL_BASED	LINK_MODEL_BASED	LINK_MODEL_BASED		LINK_MODEL_BASED	LINK_MODEL_BASED	LINK_MODEL_BASED	LINK_MODEL_BASED	LINK_MODEL_BASED		LINK_MODEL_BASED	LINK_MODEL_BASED	LINK_MODEL_BASED	LINK_MODEL_BASED	LINK_MODEL_BASED		LINK_MODEL_BASED	LINK_MODEL_BASED	LINK_MODEL_BASED	LINK_MODEL_BASED	LINK_MODEL_BASED		LINK_MODEL_BASED	LINK_MODEL_BASED	LINK_MODEL_BASED	LINK_MODEL_BASED	LINK_MODEL_BASED
101 points over gait cycle				Original	Original	Original	Original	Original		Original	Original	Original	Original	Original		Original	Original	Original	Original	Original		Original	Original	Original	Original	Original		Original	Original	Original	Original	Original
ITEM	Mean	SD	C4_R	1	1	1	1	1	C4_L	1	1	1	1	1	C4_R	1	1	1	1	1	C4_R	1	1	1	1	1	C4_L	1	1	1	1	1
1	0.00759972	0.0761181	-0.057894	-0.110092	-0.09113	0.01968	-0.0558	-0.052128	-0.0027342	0.092277	-0.063087	-0.092293	-0.050276	0.099708	0.0018064	-0.031984	0.028547	0.003149	0.036532	-0.027212	0.063228	-0.024096	0.042332	0.142254	0.118453	0.037197	0.0335924	0.170299	-0.046577	0.001814	0.077571	-0.035145
2	-0.0655924	0.0649868	-0.0955418	-0.124589	-0.115358	-0.063426	-0.02709	-0.147246	-0.0618464	-0.003374	-0.096486	-0.088485	-0.03542	-0.085467	-0.109435	-0.074366	-0.036574	-0.100235	-0.223576	-0.112423	-0.058918	-0.001208	-0.097183	0.016197	-0.120483	-0.091913	-0.0022212	0.046758	0.012535	-0.108768	0.039403	-0.001034
3	-0.158582	0.0463581	-0.18154	-0.175013	-0.189005	-0.143523	-0.190989	-0.209172	-0.171168	-0.155293	-0.177613	-0.196809	-0.211902	-0.114225	-0.195959	-0.144894	-0.183939	-0.197953	-0.228533	-0.224474	-0.132423	-0.109425	-0.162001	-0.068226	-0.136568	-0.185893	-0.111822	-0.118188	-0.057901	-0.162556	-0.108904	-0.111563
4	-0.20243	0.0396554	-0.22637	-0.223624	-0.225965	-0.227983	-0.209367	-0.24491	-0.229776	-0.196803	-0.251587	-0.254491	-0.263802	-0.182199	-0.211823	-0.168992	-0.186883	-0.190639	-0.284068	-0.228531	-0.183974	-0.157329	-0.18726	-0.196908	-0.156414	-0.221958	-0.160208	-0.180844	-0.127865	-0.187606	-0.15294	-0.151785
5	-0.237852	0.0499535	-0.27214	-0.269228	-0.278743	-0.267116	-0.252464	-0.293149	-0.277785	-0.249388	-0.281783	-0.299235	-0.288797	-0.269721	-0.249742	-0.191794	-0.223886	-0.227506	-0.324929	-0.280594	-0.193636	-0.149132	-0.182998	-0.198343	-0.180058	-0.257651	-0.195957	-0.219265	-0.161412	-0.256419	-0.159582	-0.183109
6	-0.270933	0.0461805	-0.311798	-0.319925	-0.337687	-0.300372	-0.27108	-0.329928	-0.290796	-0.268055	-0.290081	-0.297333	-0.315897	-0.282614	-0.277843	-0.223843	-0.250716	-0.256194	-0.368591	-0.289869	-0.231881	-0.189041	-0.230543	-0.248692	-0.202728	-0.288402	-0.242346	-0.282751	-0.206639	-0.285948	-0.209249	-0.227143
7	-0.298426	0.0475322	-0.347873	-0.364158	-0.36941	-0.338745	-0.298751	-0.368302	-0.295759	-0.278974	-0.292459	-0.299796	-0.313015	-0.294549	-0.311827	-0.255741	-0.280827	-0.293796	-0.404363	-0.324408	-0.259485	-0.226615	-0.245532	-0.283892	-0.228419	-0.312968	-0.277186	-0.333418	-0.239154	-0.318273	-0.241514	-0.253569
8	-0.319871	0.0463648	-0.370847	-0.389058	-0.406067	-0.363507	-0.310035	-0.385566	-0.306075	-0.289057	-0.302938	-0.311714	-0.329465	-0.297199	-0.331777	-0.283462	-0.310294	-0.313236	-0.406538	-0.345355	-0.280622	-0.251643	-0.260099	-0.30869	-0.244483	-0.338193	-0.310035	-0.364234	-0.280405	-0.342722	-0.272752	-0.29006
9	-0.334991	0.0480294	-0.387143	-0.410166	-0.425397	-0.381888	-0.328436	-0.389827	-0.314028	-0.309785	-0.303157	-0.312693	-0.344656	-0.299851	-0.354298	-0.314661	-0.320709	-0.330389	-0.440064	-0.365669	-0.295296	-0.265884	-0.274645	-0.322746	-0.257686	-0.355518	-0.324188	-0.378499	-0.311351	-0.334896	-0.292756	-0.30344
10	-0.344278	0.0455332	-0.394613	-0.415231	-0.437951	-0.38675	-0.340969	-0.392164	-0.322504	-0.325365	-0.324023	-0.309323	-0.346558	-0.307253	-0.367271	-0.336712	-0.336998	-0.35162	-0.435354	-0.375671	-0.30381	-0.27472	-0.278911	-0.334534	-0.269429	-0.361454	-0.333193	-0.380913	-0.325019	-0.336401	-0.307068	-0.316562
11	-0.348777	0.0414949	-0.397297	-0.41428	-0.442194	-0.391584	-0.352606	-0.385821	-0.330442	-0.340991	-0.338563	-0.311132	-0.345847	-0.315677	-0.373706	-0.351209	-0.350804	-0.364502	-0.420142	-0.381872	-0.312513	-0.293192	-0.281967	-0.349929	-0.278254	-0.359221	-0.329929	-0.363482	-0.330183	-0.31981	-0.314017	-0.322155
12	-0.344318	0.0360001	-0.38604	-0.398037	-0.431439	-0.374332	-0.3575	-0.368892	-0.331287	-0.343919	-0.344017	-0.306944	-0.336591	-0.324965	-0.370848	-0.359776	-0.359419	-0.368423	-0.399064	-0.367558	-0.308234	-0.298165	-0.28136	-0.34271	-0.282591	-0.336344	-0.325179	-0.346882	-0.328769	-0.312838	-0.316305	-0.321102
13	-0.332165	0.0373639	-0.371067	-0.382568	-0.413436	-0.355824	-0.345712	-0.357794	-0.329176	-0.34982	-0.341884	-0.301766	-0.325565	-0.326844	-0.363957	-0.356534	-0.360471	-0.361177	-0.375696	-0.365905	-0.283854	-0.304418	-0.253824	-0.310635	-0.265285	-0.285108	-0.312773	-0.316473	-0.317321	-0.296586	-0.313457	-0.32003
14	-0.315053	0.0446631	-0.352982	-0.36586	-0.395391	-0.33538	-0.335004	-0.333275	-0.321891	-0.334939	-0.341101	-0.291959	-0.312395	-0.32906	-0.348941	-0.340578	-0.348902	-0.348311	-0.365231	-0.341684	-0.246904	-0.296811	-0.214401	-0.272657	-0.235626	-0.215024	-0.304548	-0.295874	-0.31284	-0.287063	-0.310425	-0.316537
15	-0.291752	0.0617099	-0.331799	-0.339875	-0.372344	-0.311244	-0.316732	-0.318801	-0.311019	-0.328216	-0.327562	-0.278317	-0.295234	-0.325764	-0.332439	-0.323607	-0.338952	-0.327048	-0.342072	-0.330517	-0.190023	-0.272395	-0.144538	-0.20319	-0.183203	-0.14679	-0.293479	-0.271333	-0.293261	-0.248781	-0.305505	-0.348513
16	-0.26362	0.0823442	-0.308453	-0.309963	-0.339041	-0.292055	-0.302763	-0.298445	-0.294975	-0.31147	-0.312819	-0.260463	-0.277727	-0.312397	-0.316787	-0.314224	-0.316153	-0.324825	-0.313136	-0.315596	-0.122494	-0.225071	-0.054087	-0.141514	-0.111734	-0.080062	-0.275391	-0.24395	-0.277237	-0.217446	-0.275066	-0.363257
17	-0.224434	0.0993977	-0.289874	-0.29296	-0.317851	-0.274804	-0.282566	-0.281187	-0.262255	-0.28538	-0.262932	-0.218421	-0.252415	-0.292127	-0.295629	-0.304181	-0.316116	-0.294664	-0.28043	-0.282755	-0.0521936	-0.167648	0.037563	-0.079573	-0.038436	-0.012874	-0.222216	-0.21978	-0.240629	-0.158798	-0.244511	-0.247363
18	-0.176827	0.115292	-0.262669	-0.272639	-0.297894	-0.250164	-0.239825	-0.252822	-0.211557	-0.234354	-0.195019	-0.147375	-0.225803	-0.255236	-0.263246	-0.277439	-0.290359	-0.262508	-0.237907	-0.248016	0.0200684	-0.102437	0.113125	-0.006147	0.038779	0.057022	-0.166731	-0.181456	-0.196128	-0.090503	-0.179274	-0.186295
19	-0.117011	0.125327	-0.229423	-0.249728	-0.270029	-0.209779	-0.208402	-0.209176	-0.139831	-0.164578	-0.098631	-0.057018	-0.173018	-0.20591	-0.209925	-0.23457	-0.247477	-0.195918	-0.184964	-0.186697	0.0891332	-0.024931	0.18372	0.065524	0.103724	0.117629	-0.0950074	-0.124458	-0.121265	-0.015901	-0.097367	-0.116046
20	-0.0452529	0.129075	-0.179382	-0.209412	-0.236944	-0.14926	-0.1425	-0.158795	-0.0532858	-0.082884	0.01022	0.038808	-0.101486	-0.131087	-0.135078	-0.168536	-0.16803	-0.11862	-0.11379	-0.106414	0.154525	0.044236	0.252603	0.126967	0.171638	0.177182	-0.0130436	-0.052421	-0.038102	0.066254	-0.012287	-0.028662
21	0.0298188	0.127688	-0.124147	-0.166351	-0.189505	-0.085819	-0.075141	-0.10392	0.0435768	0.023143	0.109438	0.131321	-0.012909	-0.033109	-0.0503488	-0.1003	-0.073177	-0.026539	-0.034568	-0.01716	0.212448	0.106314	0.307855	0.189013	0.227152	0.231904	0.0675656	0.02934	0.047759	0.140515	0.070413	0.049801
22	0.102677	0.121334	-0.0592378	-0.111518	-0.134993	-0.011964	-0.008911	-0.028803	0.133207	0.110231	0.197685	0.211284	0.075772	0.071061	0.0365168	-0.028321	0.025116	0.060917	0.050759	0.074113	0.261851	0.173696	0.346336	0.23851	0.27791	0.272804	0.14105	0.105794	0.118341	0.212532	0.144572	0.124009
23	0.171511	0.112726	0.0070358	-0.047724	-0.076056	0.055091	0.066016	0.037852	0.218138	0.198261	0.277055	0.286291	0.165937	0.163148	0.121834	0.046151	0.129229	0.140214	0.129055	0.164519	0.30218	0.237722	0.370349	0.28265	0.316507	0.30367	0.208365	0.175601	0.193079	0.274869	0.20782	0.190458
24	0.23439	0.10299	0.07669	0.021338	-0.012293	0.127909	0.135741	0.110755	0.291569	0.278891	0.340106	0.3477	0.248963	0.242187	0.200345	0.10893	0.216768	0.21686	0.211494	0.247675	0.335107	0.282516	0.39777	0.318049	0.339972	0.337228	0.268238	0.239792	0.25866	0.330218	0.264986	0.247532
25	0.291807	0.0924494	0.146099	0.09283	0.056241	0.195051	0.204156	0.182217	0.352923	0.337748	0.397144	0.393163	0.318956	0.317606	0.272136	0.173131	0.295737	0.284412	0.287962	0.319439	0.367213	0.321646	0.42437	0.350868	0.365209	0.373974	0.320661	0.305582	0.313872	0.367686	0.315775	0.300392
26	0.34276	0.0820429	0.217677	0.17253	0.122551	0.265852	0.274235	0.253217	0.407032	0.394539	0.45137	0.44588	0.375121	0.368248	0.330585	0.237138	0.354495	0.335755	0.348336	0.377201	0.396104	0.34239	0.450719	0.387523	0.39222	0.407668	0.362405	0.349178	0.359369	0.415862	0.350761	0.336854
27	0.392078	0.075149	0.281041	0.240585	0.199862	0.322758	0.334569	0.307431	0.462367	0.451455	0.506559	0.499468	0.433374	0.42098	0.385693	0.293165	0.404916	0.386479	0.41085	0.433057	0.42691	0.37424	0.477377	0.424197	0.420312	0.438423	0.40438	0.395839	0.399977	0.466587	0.388204	0.371294
28	0.440517	0.0704056	0.341456	0.311377	0.272268	0.378988	0.386692	0.357956	0.516625	0.505904	0.560392	0.549115	0.494683	0.47303	0.44001	0.343249	0.455672	0.438449	0.470427	0.492254	0.459794	0.403964	0.5039	0.464688	0.447505	0.478914	0.444697	0.444632	0.441096	0.503853	0.426595	0.407311
29	0.48663	0.0681044	0.400998	0.374007	0.336793	0.435511	0.446123	0.412556	0.570245	0.568589	0.607337	0.598027	0.555263	0.522011	0.489136	0.390792	0.501565	0.485752	0.525832	0.541739	0.490709	0.434946	0.537458	0.498447	0.47148	0.511216	0.482063	0.485516	0.484615	0.544027	0.460304	0.435854
30	0.531941	0.0675059	0.455799	0.439422	0.398759	0.480152	0.501766	0.458894	0.621387	0.620335	0.653867	0.642422	0.614388	0.575924	0.537464	0.435537	0.546569	0.535959	0.576845	0.592412	0.524334	0.462113	0.568034	0.537181	0.505136	0.549204	0.520721	0.529493	0.523722	0.5855	0.493948	0.470942
31	0.576357	0.068701	0.507974	0.491647	0.45584	0.533513	0.554146	0.504724	0.67108	0.67859	0.700254	0.689435	0.670931	0.616192	0.588606	0.495035	0.590299	0.582795	0.633043	0.641859	0.557815	0.490711	0.59981	0.574008	0.536032	0.588514	0.556307	0.564829	0.55799	0.628484	0.527157	0.503076
32	0.62058	0.0696463	0.560066	0.550529	0.515758	0.577676	0.606921	0.549448	0.717414	0.725955	0.737917	0.734816	0.722354	0.666029	0.637294	0.543778	0.629988	0.631595	0.686235	0.694873	0.591577	0.519502	0.631886	0.612645	0.566996	0.626854	0.596548	0.608207	0.60455	0.672119	0.564698	0.533164
33	0.662575	0.0710471	0.610993	0.611691	0.563342	0.629811	0.653879	0.596241	0.760486	0.772956	0.77322	0.779349	0.768477	0.708426	0.68407	0.594209	0.675168	0.67524	0.733717	0.742016	0.626856	0.550091	0.665695	0.655177	0.599453	0.663863	0.630472	0.648005	0.63468	0.714554	0.594347	0.560773
34	0.704087	0.0702919	0.661694	0.661993	0.624314	0.670515	0.706407	0.645243	0.797727	0.812034	0.80333	0.81559	0.80733	0.750349	0.730762	0.641616	0.716266	0.717138	0.786733	0.792056	0.663133	0.581236	0.701434	0.69288	0.636343	0.703774	0.667118	0.686991	0.673427	0.749231	0.630849	0.595093
35	0.742874	0.0703434	0.706876	0.711018	0.677476	0.720023	0.744464	0.681399	0.83425	0.84933	0.832792	0.856979	0.842184	0.789964	0.775814	0.692781	0.756274	0.764748	0.830135	0.835133	0.69403	0.611249	0.728889	0.721396	0.667373	0.741245	0.703399	0.720975	0.709502	0.787711	0.666536	0.63227
36	0.781909	0.0685533	0.755673	0.757768	0.72825	0.765655	0.793186	0.733508	0.864412	0.878867	0.85337	0.88925	0.87523	0.825342	0.818863	0.738875	0.805087	0.798713	0.868216	0.883423	0.729734	0.645946	0.766643	0.760496	0.702071	0.773514	0.740863	0.758599	0.748865	0.829967	0.700539	0.666346
37	0.818554	0.0678199	0.802187	0.812381	0.783682	0.812191	0.830661	0.77202	0.891245	0.903244	0.874894	0.927071	0.89646	0.854558	0.863439	0.782583	0.849289	0.845629	0.910489	0.929207	0.761724	0.678147	0.800407	0.79226	0.72986	0.807945	0.774176	0.785974	0.783758	0.86327	0.738875	0.699005
38	0.853029	0.0656636	0.845506	0.852477	0.833341	0.844941	0.872849	0.823923	0.915398	0.932112	0.894109	0.956891	0.917046	0.87683	0.901745	0.82356	0.891206	0.880265	0.950137	0.963558	0.794455	0.716563	0.829079	0.823208	0.761146	0.842278	0.808043	0.814661	0.818331	0.898524	0.774525	0.734172
39	0.885515	0.0646983	0.886181	0.891407	0.879343	0.892984	0.908504	0.858665	0.936708	0.95419	0.915475	0.983252	0.931075	0.899549	0.940364	0.860949	0.93366	0.914007	0.992191	1.00101	0.824691	0.745798	0.860066	0.851795	0.791752	0.874042	0.839634	0.84306	0.853268	0.921299	0.808934	0.771607
40	0.916951	0.0638556	0.921353	0.928538	0.921463	0.911198	0.950194	0.895371	0.957458	0.976412	0.931095	1.00879	0.947341	0.923654	0.979568	0.896704	0.980492	0.95501	1.02945	1.03618	0.856513	0.788299	0.893324	0.877707	0.820673	0.902563	0.869864	0.870094	0.877346	0.949507	0.845805	0.80657
41	0.948355	0.064467	0.948186	0.953708	0.964626	0.926312	0.970361	0.925921	0.973262	0.988084	0.945841	1.02828	0.957009	0.947093	1.01594	0.929326	1.02227	0.988849	1.06448	1.07477	0.905356	0.822163	0.97485	0.904512	0.84318	0.982074	0.899033	0.895688	0.908247	0.974073	0.881886	0.835269
42	0.977804	0.0685317	0.965623	0.974374	0.992185	0.92802	0.988353	0.945182	0.991698	0.992403	0.984254	1.04779	0.96349	0.97055	1.05708	0.958023	1.0658	1.03426	1.09284	1.13447	0.95029	0.850152	1.02925	0.967294	0.874543	1.03021	0.924331	0.916072	0.930214	0.990651	0.915092	0.869627
43	1.01381	0.0884775	0.977498	0.991945	1.00913	0.936287	0.986345	0.963786	1.01726	0.998378	1.0315	1.09056	0.96485	1.001	1.13459	0.989663	1.13875	1.10188	1.18624	1.25644	0.995504	0.881553	1.06662	1.01346	0.952828	1.06305	0.944182	0.928053	0.953416	1.00059	0.943346	0.895507
44	1.05098	0.112168	0.989226	1.00414	1.02507	0.953557	0.980216	0.983143	1.04397	1.03353	1.06116	1.13989	0.964921	1.02035	1.2193	1.02031	1.2448	1.22307	1.26558	1.34274	1.02992	0.910511	1.09127	1.05331	1.00431	1.09017	0.972472	0.939591	0.97794	1.03443	0.991239	0.919158
45	1.08112	0.126282	0.996466	1.01714	1.03474	0.958058	0.969225	1.00316	1.06334	1.05769	1.06357	1.15733	0.961865	1.07627	1.28595	1.09258	1.31197	1.31281	1.3238	1.38859	1.06155	0.974481	1.11142	1.07822	1.0333	1.11034	0.998268	0.946634	1.03119	1.04898	1.03079	0.933754
46	1.10394	0.138135	0.997414	1.01836	1.03454	0.97624	0.96213	0.995808	1.08222	1.06535	1.07916	1.14981	0.984742	1.13205	1.34373	1.19203	1.36041	1.37887	1.35906	1.42828	1.07876	1.01019	1.12884	1.0832	1.0536	1.11795	1.0176	0.967088	1.07306	1.03968	1.04129	0.966868
47	1.11614	0.144417	0.997091	1.0099	1.0348	0.988045	0.955269	0.997444	1.08149	1.0601	1.06022	1.12898	0.999204	1.15892	1.37797	1.26483	1.39042	1.41281	1.37992	1.44189	1.08555	1.04277	1.09841	1.09487	1.08495	1.10676	1.03858	1.00398	1.08317	1.05681	1.05675	0.992178
48	1.11589	0.152156	0.995349	0.991766	1.03663	0.990285	0.966032	0.992035	1.05521	1.02412	1.00185	1.11118	0.98482	1.15407	1.39747	1.31701	1.40455	1.43091	1.38328	1.45162	1.07345	1.0564	1.07096	1.07736	1.06126	1.10129	1.05795	1.02436	1.08675	1.07437	1.09544	1.00884
49	1.10535	0.159706	1.00297	1.00286	1.03873	0.994926	0.987772	0.990581	1.00316	0.937256	0.90753	1.07459	0.956977	1.13943	1.39935	1.3561	1.40678	1.41686	1.36587	1.45111	1.05695	1.06919	1.05317	1.04816	1.03356	1.0807	1.0643	1.01271	1.06073	1.07897	1.12397	1.04513
50	1.08201	0.178548	1.01365	1.02001	1.04558	1.01447	0.988016	1.00018	0.909104	0.797424	0.731306	1.0371	0.887856	1.09183	1.38815	1.3808	1.40656	1.39141	1.32919	1.43278	1.03959	1.07703	1.02645	1.01728	1.02389	1.05329	1.05958	1.00391	1.054	1.03993	1.11969	1.08037
51	1.035	0.212288	0.995501	1.01077	1.03267	0.985914	0.981521	0.966634	0.776946	0.619954	0.543228	0.965515	0.763039	0.992993	1.36515	1.37537	1.39948	1.36963	1.28708	1.3942	0.999209	1.07143	0.967647	0.959976	0.999719	0.997272	1.03821	1.00994	1.06807	0.968272	1.0692	1.07557
52	0.961321	0.257919	0.94101	0.96268	0.980273	0.912877	0.940754	0.908468	0.608859	0.444568	0.31902	0.836745	0.620922	0.823039	1.33029	1.35464	1.38729	1.34221	1.23663	1.33067	0.928457	1.04805	0.869427	0.869416	0.948108	0.907281	0.997988	1.02785	1.07517	0.84688	0.986965	1.05307
53	0.862366	0.303137	0.859028	0.891789	0.884572	0.807811	0.871046	0.839921	0.425524	0.269502	0.092951	0.688394	0.439625	0.637149	1.26467	1.31104	1.34892	1.25664	1.1595	1.24724	0.835056	0.996459	0.743162	0.761107	0.871382	0.803172	0.927555	1.0497	1.05451	0.680066	0.864197	0.98931
54	0.74377	0.326207	0.752641	0.804264	0.765709	0.678989	0.786062	0.728181	0.269437	0.13628	-0.024332	0.516715	0.274319	0.444204	1.16345	1.27122	1.28676	1.08479	1.04378	1.13069	0.71053	0.894912	0.596114	0.629162	0.770781	0.661683	0.822796	1.04135	0.993702	0.502208	0.701316	0.875406
55	0.607558	0.328867	0.616314	0.687072	0.611586	0.521743	0.662463	0.598708	0.145306	0.030015	-0.014254	0.33223	0.117991	0.260548	1.0289	1.21468	1.20963	0.885268	0.873906	0.961005	0.557388	0.760915	0.411974	0.475794	0.638688	0.499567	0.689882	0.976652	0.89253	0.316548	0.523123	0.740559
56	0.460245	0.318793	0.466397	0.548445	0.444293	0.357838	0.519801	0.46161	0.0513742	-0.019166	-0.015746	0.171177	0.015804	0.104802	0.865571	1.14764	1.09476	0.683963	0.647961	0.753528	0.376114	0.597467	0.209032	0.298523	0.472632	0.302915	0.541769	0.856899	0.767092	0.154241	0.345747	0.584867
57	0.313406	0.292979	0.308699	0.404385	0.273033	0.198681	0.3649	0.302498	9.2e-05	-0.013998	-0.014454	0.05129	-0.018084	-0.004294	0.678458	1.06578	0.935491	0.474802	0.413394	0.502825	0.203594	0.406151	0.061408	0.136577	0.286926	0.126906	0.376185	0.711244	0.607847	0.002906	0.151965	0.406964
58	0.187447	0.249788	0.159852	0.252401	0.119418	0.056466	0.211384	0.159591	-0.0144084	-0.012904	-0.012832	-0.01441	-0.016193	-0.015703	0.477108	0.967222	0.730494	0.26012	0.186459	0.241245	0.0697554	0.193628	-0.011224	0.028015	0.117347	0.021011	0.244928	0.539511	0.447835	-0.018353	0.037027	0.218622
59	0.0895708	0.201427	0.0400348	0.111053	-0.004647	-0.01402	0.075949	0.031839	-0.013867	-0.011343	-0.011045	-0.015839	-0.014857	-0.016251	0.288579	0.839787	0.494851	0.073118	0.003806	0.031333	0.0015086	0.04096	-0.010818	-0.014621	0.007428	-0.015406	0.131599	0.349859	0.256379	-0.013641	-0.016191	0.081587
60	0.0373496	0.14538	-0.0113	0.002335	-0.01194	-0.01185	-0.017551	-0.017494	-0.0119916	-0.009438	-0.00921	-0.014727	-0.012795	-0.013788	0.170796	0.666445	0.229801	-0.01624	-0.011748	-0.01428	-0.0119538	-0.016847	-0.008917	-0.010826	-0.012116	-0.011063	0.0511976	0.162041	0.124727	-0.011625	-0.013607	-0.005548
61	0.0132379	0.10085	-0.0123764	-0.013351	-0.012016	-0.011025	-0.012839	-0.012651	-0.0100662	-0.007622	-0.007522	-0.012651	-0.010723	-0.011813	0.0974644	0.493567	0.033862	-0.01293	-0.013077	-0.0141	-0.0092316	-0.011293	-0.006849	-0.008659	-0.010634	-0.008723	0.0003994	0.029116	0.010681	-0.010344	-0.012785	-0.014671
62	0.00224192	0.0630407	-0.0112142	-0.012676	-0.010258	-0.009446	-0.012624	-0.011067	-0.008256	-0.006069	-0.006107	-0.010583	-0.008813	-0.009708	0.0508358	0.304483	-0.015607	-0.011351	-0.011486	-0.01186	-0.0071106	-0.008427	-0.005095	-0.006933	-0.008454	-0.006644	-0.0130454	-0.014495	-0.017416	-0.00879	-0.011071	-0.013455
63	-0.00349864	0.026521	-0.0097814	-0.011138	-0.008906	-0.008107	-0.01116	-0.009596	-0.006705	-0.004879	-0.005013	-0.008626	-0.007211	-0.007796	0.0157372	0.12296	-0.014665	-0.01009	-0.009805	-0.009714	-0.005316	-0.006071	-0.003696	-0.005396	-0.006632	-0.004785	-0.011428	-0.01357	-0.014913	-0.007388	-0.009128	-0.012141
64	-0.00727868	0.00290671	-0.008517	-0.009823	-0.007839	-0.007121	-0.009635	-0.008167	-0.0054902	-0.004074	-0.004227	-0.006964	-0.005958	-0.006228	-0.0086212	-0.006621	-0.012297	-0.00857	-0.008102	-0.007516	-0.003806	-0.003977	-0.002646	-0.004084	-0.005062	-0.003261	-0.009959	-0.012312	-0.013452	-0.006199	-0.007261	-0.010571
65	-0.00621492	0.00279328	-0.007541	-0.008685	-0.007095	-0.006504	-0.008345	-0.007076	-0.004609	-0.003598	-0.003707	-0.005679	-0.005025	-0.005036	-0.0078466	-0.010372	-0.00996	-0.00694	-0.006494	-0.005467	-0.0026184	-0.002302	-0.00192	-0.003038	-0.003734	-0.002098	-0.0084596	-0.010732	-0.011783	-0.005286	-0.005674	-0.008823
66	-0.00524212	0.00261154	-0.0068892	-0.007845	-0.006664	-0.006216	-0.00735	-0.006371	-0.0040146	-0.003351	-0.003397	-0.004766	-0.00436	-0.004199	-0.0065248	-0.010707	-0.007609	-0.005414	-0.0051	-0.003794	-0.0017614	-0.0011	-0.001472	-0.002258	-0.002677	-0.0013	-0.0070206	-0.008933	-0.00983	-0.004681	-0.004514	-0.007145
67	-0.0044786	0.00236785	-0.0065302	-0.007308	-0.006475	-0.00617	-0.00669	-0.006008	-0.0036472	-0.003245	-0.003234	-0.004169	-0.003914	-0.003674	-0.005198	-0.009684	-0.005516	-0.004177	-0.004002	-0.002611	-0.0012108	-0.000369	-0.001252	-0.001718	-0.001886	-0.000829	-0.0058068	-0.007214	-0.007939	-0.004353	-0.003823	-0.005705
68	-0.00395624	0.00217028	-0.0064102	-0.007016	-0.006454	-0.006285	-0.006371	-0.005925	-0.0034464	-0.003226	-0.003152	-0.003815	-0.00365	-0.003389	-0.0041128	-0.008249	-0.003874	-0.003319	-0.003231	-0.001891	-0.0009146	-7.4e-05	-0.001166	-0.001384	-0.001311	-0.000638	-0.0048972	-0.005825	-0.006282	-0.004247	-0.003531	-0.004601
69	-0.00365152	0.0020605	-0.0064642	-0.00692	-0.006545	-0.006501	-0.006322	-0.006033	-0.0033624	-0.003265	-0.003099	-0.003655	-0.003524	-0.003269	-0.003307	-0.006731	-0.002723	-0.00281	-0.002747	-0.001524	-0.0008142	-0.000104	-0.001151	-0.001191	-0.000979	-0.000646	-0.0043098	-0.0049	-0.004985	-0.004308	-0.003496	-0.00386
70	-0.00352184	0.00203257	-0.0066276	-0.006985	-0.006695	-0.006757	-0.00646	-0.006241	-0.0033576	-0.003335	-0.003066	-0.003642	-0.003495	-0.00325	-0.0027652	-0.005364	-0.002025	-0.002571	-0.002471	-0.001395	-0.0008554	-0.000291	-0.001217	-0.001117	-0.000879	-0.000773	-0.0040034	-0.004407	-0.004107	-0.004466	-0.00358	-0.003457
71	-0.00351324	0.00204994	-0.0068356	-0.007135	-0.006855	-0.007001	-0.006701	-0.006486	-0.0034032	-0.003442	-0.003059	-0.003701	-0.003528	-0.003286	-0.0024422	-0.004295	-0.001686	-0.002501	-0.002316	-0.001413	-0.0009834	-0.000503	-0.001384	-0.001163	-0.000909	-0.000958	-0.0039018	-0.004227	-0.003612	-0.004638	-0.003708	-0.003324
72	-0.0035812	0.00207462	-0.007047	-0.007299	-0.007003	-0.007215	-0.006974	-0.006744	-0.0034778	-0.003593	-0.003083	-0.003774	-0.003598	-0.003341	-0.0022794	-0.003559	-0.001568	-0.002513	-0.002232	-0.001525	-0.0011726	-0.000743	-0.0016	-0.001334	-0.000996	-0.00119	-0.0039292	-0.004236	-0.003409	-0.004784	-0.003857	-0.00336
73	-0.003695	0.00209196	-0.0072526	-0.007472	-0.007139	-0.007397	-0.007235	-0.00702	-0.003572	-0.003803	-0.003146	-0.00384	-0.003681	-0.00339	-0.0022236	-0.003113	-0.00158	-0.002564	-0.002196	-0.001665	-0.001406	-0.001018	-0.001833	-0.001619	-0.001095	-0.001465	-0.0040208	-0.004328	-0.003392	-0.00488	-0.004023	-0.003481
74	-0.0038442	0.00209813	-0.0074606	-0.007649	-0.007325	-0.007572	-0.007459	-0.007298	-0.0036828	-0.004065	-0.003279	-0.003894	-0.00376	-0.003416	-0.0022588	-0.002893	-0.00165	-0.002689	-0.002233	-0.001829	-0.001679	-0.001319	-0.002119	-0.001977	-0.001206	-0.001774	-0.0041398	-0.004436	-0.003483	-0.004919	-0.004213	-0.003648
75	-0.00403184	0.0020872	-0.0076786	-0.007823	-0.007579	-0.007766	-0.007667	-0.007558	-0.0038236	-0.004401	-0.003512	-0.003946	-0.003843	-0.003416	-0.0023776	-0.002835	-0.001735	-0.002893	-0.002366	-0.002059	-0.0020176	-0.001668	-0.002488	-0.002361	-0.001411	-0.00216	-0.0042618	-0.004517	-0.003627	-0.004928	-0.004395	-0.003842
76	-0.00426544	0.00205612	-0.0079156	-0.007976	-0.007878	-0.008001	-0.007914	-0.007809	-0.0040062	-0.004789	-0.003818	-0.004041	-0.003961	-0.003422	-0.0025864	-0.002904	-0.001872	-0.003196	-0.002566	-0.002394	-0.0024504	-0.002086	-0.002965	-0.002796	-0.001773	-0.002632	-0.0043686	-0.004542	-0.003776	-0.004935	-0.004549	-0.004041
77	-0.0045448	0.0020146	-0.0081816	-0.008144	-0.00819	-0.008278	-0.00821	-0.008086	-0.004241	-0.005208	-0.004184	-0.004193	-0.004144	-0.003476	-0.0028868	-0.003047	-0.002089	-0.003614	-0.002851	-0.002833	-0.002961	-0.002564	-0.003538	-0.003329	-0.002279	-0.003095	-0.0044536	-0.004535	-0.003905	-0.004932	-0.004658	-0.004238
78	-0.00486228	0.00197758	-0.0084814	-0.008383	-0.008505	-0.008563	-0.008548	-0.008408	-0.0045294	-0.005646	-0.004619	-0.004413	-0.004383	-0.003586	-0.0032506	-0.003201	-0.002378	-0.004092	-0.003219	-0.003363	-0.0035322	-0.00307	-0.004189	-0.003956	-0.002878	-0.003568	-0.0045178	-0.004528	-0.004017	-0.004901	-0.004713	-0.00443
79	-0.00521604	0.00194514	-0.0087938	-0.008645	-0.008837	-0.00884	-0.008897	-0.00875	-0.0048774	-0.006121	-0.00514	-0.00471	-0.004661	-0.003755	-0.0036768	-0.003398	-0.002715	-0.0046	-0.003674	-0.003997	-0.0041678	-0.003623	-0.004943	-0.004618	-0.003537	-0.004118	-0.0045644	-0.00454	-0.004107	-0.004851	-0.004729	-0.004595
80	-0.00561156	0.00191749	-0.0091092	-0.008914	-0.009215	-0.009086	-0.00922	-0.009111	-0.005294	-0.006654	-0.005758	-0.005096	-0.004964	-0.003998	-0.0041972	-0.003703	-0.003142	-0.005149	-0.004229	-0.004763	-0.0048712	-0.004246	-0.005799	-0.005282	-0.004292	-0.004737	-0.0045862	-0.004542	-0.004164	-0.004792	-0.004695	-0.004738
81	-0.00605844	0.00190575	-0.0094314	-0.009179	-0.009607	-0.009299	-0.009567	-0.009505	-0.0058	-0.00726	-0.006489	-0.005607	-0.005303	-0.004341	-0.0048402	-0.004162	-0.003738	-0.005764	-0.004868	-0.005669	-0.0056442	-0.004945	-0.006737	-0.005966	-0.005151	-0.005422	-0.0045764	-0.004536	-0.0042	-0.004703	-0.004591	-0.004852
82	-0.00657064	0.00193205	-0.009774	-0.009454	-0.009989	-0.009519	-0.009981	-0.009927	-0.006433	-0.007967	-0.00734	-0.006279	-0.005732	-0.004847	-0.0056156	-0.004769	-0.004548	-0.006464	-0.005608	-0.006689	-0.006499	-0.005769	-0.007735	-0.006692	-0.006105	-0.006194	-0.0045316	-0.004517	-0.004235	-0.004563	-0.004425	-0.004918
83	-0.007152	0.00202047	-0.0101366	-0.009724	-0.010382	-0.009778	-0.010454	-0.010345	-0.0072082	-0.008768	-0.008276	-0.007091	-0.006319	-0.005587	-0.0065262	-0.005471	-0.005625	-0.00727	-0.006464	-0.007801	-0.0074456	-0.00674	-0.008746	-0.007483	-0.007147	-0.007112	-0.0044434	-0.00447	-0.004264	-0.004363	-0.00419	-0.00493
84	-0.00777664	0.00218507	-0.0104848	-0.00999	-0.010738	-0.010044	-0.010939	-0.010713	-0.0081038	-0.009583	-0.009233	-0.008034	-0.007088	-0.006581	-0.007552	-0.006292	-0.00697	-0.008157	-0.007425	-0.008916	-0.0084456	-0.007847	-0.009685	-0.008334	-0.00823	-0.008132	-0.004297	-0.004403	-0.00427	-0.004094	-0.003863	-0.004855
85	-0.00838832	0.00242426	-0.010778	-0.010293	-0.01102	-0.010282	-0.01132	-0.010975	-0.0090436	-0.010238	-0.010105	-0.009076	-0.007997	-0.007802	-0.0085996	-0.007214	-0.008448	-0.009016	-0.008437	-0.009883	-0.0094348	-0.009039	-0.010429	-0.009201	-0.009347	-0.009158	-0.0040856	-0.004324	-0.004232	-0.003754	-0.003444	-0.004674
86	-0.00889388	0.00270235	-0.0109504	-0.010564	-0.011163	-0.01044	-0.011506	-0.011079	-0.0098674	-0.010507	-0.010692	-0.010069	-0.008958	-0.009111	-0.009528	-0.008182	-0.00983	-0.0097	-0.009381	-0.010547	-0.0103096	-0.010182	-0.010843	-0.009996	-0.010411	-0.010116	-0.003814	-0.004204	-0.004156	-0.00337	-0.00294	-0.0044
87	-0.0091598	0.00296589	-0.0108966	-0.010697	-0.011052	-0.010415	-0.011368	-0.010951	-0.0103732	-0.010198	-0.010779	-0.010777	-0.009821	-0.010291	-0.0101656	-0.00906	-0.010904	-0.01002	-0.010111	-0.010733	-0.0109018	-0.011129	-0.010746	-0.010545	-0.011236	-0.010853	-0.0034618	-0.004006	-0.004021	-0.002933	-0.002329	-0.00402
88	-0.0090154	0.003153	-0.0104804	-0.010569	-0.010555	-0.01012	-0.010696	-0.010462	-0.010344	-0.009218	-0.010178	-0.010906	-0.010354	-0.011064	-0.0103152	-0.009662	-0.011448	-0.009792	-0.010431	-0.010243	-0.0109496	-0.011623	-0.009878	-0.010618	-0.011508	-0.011121	-0.0029878	-0.00369	-0.003794	-0.002415	-0.001535	-0.003505
89	-0.0082732	0.00319643	-0.0095632	-0.009996	-0.009529	-0.009459	-0.009348	-0.009484	-0.009587	-0.007546	-0.008773	-0.010179	-0.010287	-0.01115	-0.0097558	-0.0098	-0.011119	-0.008821	-0.01011	-0.008929	-0.0101188	-0.011279	-0.008004	-0.009925	-0.010809	-0.010577	-0.0023412	-0.00317	-0.003428	-0.001769	-0.000497	-0.002842
90	-0.006811	0.00306573	-0.0080794	-0.008875	-0.007883	-0.008337	-0.007345	-0.007957	-0.0080132	-0.00528	-0.006644	-0.008472	-0.009357	-0.010313	-0.0083132	-0.009264	-0.009618	-0.006929	-0.008985	-0.00677	-0.008187	-0.009775	-0.005124	-0.008214	-0.008822	-0.009	-0.0014622	-0.002325	-0.002848	-0.000918	0.000772	-0.001992
91	-0.00466576	0.0027823	-0.0060968	-0.007272	-0.00568	-0.006726	-0.004875	-0.005931	-0.0057078	-0.00269	-0.004056	-0.005893	-0.007442	-0.008458	-0.0060126	-0.007952	-0.006942	-0.004223	-0.006952	-0.003994	-0.0051692	-0.006988	-0.001558	-0.005414	-0.005515	-0.006371	-0.0003424	-0.001104	-0.001932	0.000125	0.002109	-0.00091
92	-0.00209352	0.00243156	-0.0038242	-0.00533	-0.003144	-0.004723	-0.002343	-0.003581	-0.0029588	-0.000139	-0.001379	-0.002799	-0.004704	-0.005773	-0.003198	-0.005921	-0.003485	-0.001277	-0.004144	-0.001163	-0.00142	-0.003183	0.002006	-0.001729	-0.001286	-0.002908	0.0009334	0.000391	-0.000614	0.001259	0.003234	0.000397
93	0.00045696	0.00214516	-0.0015416	-0.003219	-0.000572	-0.002513	-0.000209	-0.001195	-0.000214	0.002011	0.000982	0.000256	-0.001601	-0.002718	-0.00052	-0.003462	-0.000121	0.001086	-0.001116	0.001013	0.002363	0.000959	0.004772	0.002193	0.002965	0.000926	0.0021974	0.0019	0.001035	0.00232	0.003883	0.001849
94	0.00248636	0.00199691	0.0004408	-0.00121	0.001621	-0.000392	0.001328	0.000857	0.0020622	0.003556	0.002719	0.002688	0.001254	9.4e-05	0.0013972	-0.001184	0.002182	0.002426	0.001349	0.002213	0.0052912	0.004484	0.006147	0.005366	0.006078	0.004381	0.0032404	0.003122	0.002818	0.003137	0.003851	0.003274
95	0.00366976	0.00188177	0.0019142	0.000434	0.003162	0.001314	0.002312	0.002349	0.0035542	0.004403	0.003707	0.004146	0.003348	0.002167	0.0023386	0.00036	0.003179	0.002842	0.002781	0.002531	0.006692	0.00653	0.005992	0.006993	0.007229	0.006716	0.0038498	0.003845	0.004416	0.003583	0.003046	0.004359
96	0.0039172	0.00169829	0.0028318	0.001674	0.004028	0.002452	0.002728	0.003277	0.0041256	0.004407	0.003904	0.004562	0.004436	0.003319	0.0024164	0.001077	0.003128	0.002519	0.00323	0.002128	0.0063878	0.006849	0.004519	0.006771	0.006308	0.007492	0.0038244	0.003965	0.005388	0.00355	0.001466	0.004753
97	0.00326024	0.00161322	0.0031432	0.002483	0.00417	0.003031	0.002515	0.003517	0.0037586	0.003486	0.003272	0.003995	0.004468	0.003572	0.0017652	0.00116	0.002198	0.001498	0.002876	0.001094	0.0046212	0.005745	0.001999	0.004888	0.003775	0.006699	0.003013	0.003401	0.005325	0.002909	-0.000838	0.004268
98	0.00177996	0.00182922	0.0027116	0.002702	0.003461	0.003003	0.001578	0.002814	0.0024988	0.001689	0.00181	0.002558	0.003482	0.002955	0.0005224	0.000841	0.000542	-0.000143	0.001844	-0.000472	0.0017542	0.003551	-0.001326	0.001787	0.000153	0.004606	0.0014128	0.002094	0.004047	0.001537	-0.00351	0.002896
99	-0.00039236	0.00219966	0.0014038	0.002135	0.001807	0.002244	-0.000148	0.000981	0.0004386	-0.00089	-0.000396	0.000397	0.001599	0.001483	-0.0011702	0.000175	-0.001629	-0.002199	0.000185	-0.002383	-0.0018444	0.000477	-0.005122	-0.002074	-0.00399	0.001487	-0.0007896	6.8e-05	0.001694	-0.000561	-0.005868	0.000719
100	-0.00297748	0.00242315	-0.0007686	0.000638	-0.000718	0.000641	-0.002611	-0.001793	-0.0022182	-0.004003	-0.003106	-0.002258	-0.000986	-0.000738	-0.0030804	-0.00097	-0.003894	-0.004253	-0.001976	-0.004309	-0.0056002	-0.003256	-0.008603	-0.006009	-0.007732	-0.002401	-0.00322	-0.002409	-0.001169	-0.003092	-0.007433	-0.001997
101	-0.00546124	0.0022725	-0.0034928	-0.001793	-0.003812	-0.001771	-0.005328	-0.00476	-0.0050568	-0.007027	-0.005874	-0.005055	-0.003921	-0.003407	-0.0047778	-0.002589	-0.005607	-0.00581	-0.004148	-0.005735	-0.0086336	-0.007153	-0.010582	-0.008937	-0.009982	-0.006514	-0.0053452	-0.004752	-0.003725	-0.005449	-0.008143	-0.004657

## Sheet: SKMY
Sound side			TF1	C:\Users\xb00012\Documents\Data\27_15_150415 SP\27_15_150415_0076.c3d	C:\Users\xb00012\Documents\Data\27_15_150415 SP\27_15_150415_0080.c3d	C:\Users\xb00012\Documents\Data\27_15_150415 SP\27_15_150415_0082.c3d	C:\Users\xb00012\Documents\Data\27_15_150415 SP\27_15_150415_0084.c3d	C:\Users\xb00012\Documents\Data\27_15_150415 SP\27_15_150415_0090.c3d	TF3	C:\Users\xb00012\Documents\Data\39_28_200515 SP\39_28_200515_0058.c3d	C:\Users\xb00012\Documents\Data\39_28_200515 SP\39_28_200515_0060.c3d	C:\Users\xb00012\Documents\Data\39_28_200515 SP\39_28_200515_0062.c3d	C:\Users\xb00012\Documents\Data\39_28_200515 SP\39_28_200515_0064.c3d	C:\Users\xb00012\Documents\Data\39_28_200515 SP\39_28_200515_0066.c3d	TF4	C:\Users\xb00012\Documents\Data\44_33_190615 SP\44_33_190615_0052.c3d	C:\Users\xb00012\Documents\Data\44_33_190615 SP\44_33_190615_0056.c3d	C:\Users\xb00012\Documents\Data\44_33_190615 SP\44_33_190615_0058.c3d	C:\Users\xb00012\Documents\Data\44_33_190615 SP\44_33_190615_0062.c3d	C:\Users\xb00012\Documents\Data\44_33_190615 SP\44_33_190615_0064.c3d	TF5	C:\Users\xb00012\Documents\Data\45_34_230615 SP\45_34_230615_0049.c3d	C:\Users\xb00012\Documents\Data\45_34_230615 SP\45_34_230615_0055.c3d	C:\Users\xb00012\Documents\Data\45_34_230615 SP\45_34_230615_0057.c3d	C:\Users\xb00012\Documents\Data\45_34_230615 SP\45_34_230615_0059.c3d	C:\Users\xb00012\Documents\Data\45_34_230615 SP\45_34_230615_0061.c3d
Sagittal plane			ECH	LKNEE_MOMENTS	LKNEE_MOMENTS	LKNEE_MOMENTS	LKNEE_MOMENTS	LKNEE_MOMENTS	ECH	LKNEE_MOMENTS	LKNEE_MOMENTS	LKNEE_MOMENTS	LKNEE_MOMENTS	LKNEE_MOMENTS	ECH	LKNEE_MOMENTS	LKNEE_MOMENTS	LKNEE_MOMENTS	LKNEE_MOMENTS	LKNEE_MOMENTS	ECH	RKNEE_MOMENTS	RKNEE_MOMENTS	RKNEE_MOMENTS	RKNEE_MOMENTS	RKNEE_MOMENTS
Knee Moment				LINK_MODEL_BASED	LINK_MODEL_BASED	LINK_MODEL_BASED	LINK_MODEL_BASED	LINK_MODEL_BASED		LINK_MODEL_BASED	LINK_MODEL_BASED	LINK_MODEL_BASED	LINK_MODEL_BASED	LINK_MODEL_BASED		LINK_MODEL_BASED	LINK_MODEL_BASED	LINK_MODEL_BASED	LINK_MODEL_BASED	LINK_MODEL_BASED		LINK_MODEL_BASED	LINK_MODEL_BASED	LINK_MODEL_BASED	LINK_MODEL_BASED	LINK_MODEL_BASED
101 points over gait cycle				Original	Original	Original	Original	Original		Original	Original	Original	Original	Original		Original	Original	Original	Original	Original		Original	Original	Original	Original	Original
ITEM	Mean	SD	C4_L	1	1	1	1	1	C4_L	1	1	1	1	1	C4_L	1	1	1	1	1	C4_R	1	1	1	1	1
1	-0.384594	0.168387	-0.257522	-0.318482	-0.284476	-0.290373	-0.181037	-0.21324	-0.475155	-0.426328	-0.840292	-0.553321	-0.247846	-0.307987	-0.410998	-0.490753	-0.53711	-0.098183	-0.40175	-0.527195	-0.394703	-0.258329	-0.446007	-0.312575	-0.442491	-0.514113
2	-0.557353	0.219858	-0.320047	-0.377925	-0.226695	-0.419835	-0.265993	-0.309785	-0.675032	-0.4498	-0.428222	-0.960508	-0.830393	-0.706235	-0.7227	-0.804062	-0.881906	-0.648111	-0.810694	-0.468729	-0.511635	-0.322733	-0.567978	-0.434369	-0.60016	-0.632935
3	-0.373741	0.263738	-0.416992	-0.110598	-0.600906	-0.334261	-0.574037	-0.465159	-0.217774	0.112673	0.160012	-0.393848	-0.376761	-0.590948	-0.314617	-0.018552	-0.385833	-0.53351	-0.59898	-0.036208	-0.545582	-0.279445	-0.644768	-0.465849	-0.673667	-0.664181
4	-0.199995	0.129875	-0.201646	-0.151072	-0.30392	-0.118442	-0.290473	-0.144322	-0.0859276	-0.177879	-0.176084	-0.059586	0.032552	-0.048641	-0.155575	-0.088836	-0.145305	-0.07657	-0.210146	-0.257019	-0.356833	-0.224603	-0.47253	-0.316096	-0.40117	-0.369766
5	-0.31121	0.123791	-0.25691	-0.361474	-0.381567	-0.265562	-0.22199	-0.053956	-0.316752	-0.315305	-0.262859	-0.38204	-0.36132	-0.262235	-0.467114	-0.517391	-0.48286	-0.431907	-0.474948	-0.428463	-0.204063	-0.157797	-0.254692	-0.141763	-0.218682	-0.247381
6	-0.315947	0.155743	-0.280343	-0.239631	-0.443084	-0.182045	-0.323643	-0.213313	-0.393715	-0.388188	-0.360115	-0.546453	-0.379594	-0.294223	-0.474709	-0.47622	-0.459193	-0.48352	-0.506525	-0.448089	-0.115019	-0.164982	-0.07801	-0.02475	-0.136482	-0.170873
7	-0.292062	0.170062	-0.165266	-0.156052	-0.194312	-0.07751	-0.249219	-0.149238	-0.370925	-0.42686	-0.343137	-0.232236	-0.447469	-0.404922	-0.504463	-0.530717	-0.522673	-0.485645	-0.534293	-0.448985	-0.127595	-0.171381	-0.099547	-0.007891	-0.138758	-0.220396
8	-0.246636	0.194436	-0.0686118	-0.024737	-0.038245	-0.033295	-0.188343	-0.058439	-0.350109	-0.422254	-0.235719	-0.603115	-0.349328	-0.14013	-0.457316	-0.50417	-0.446058	-0.428354	-0.565365	-0.342633	-0.110505	-0.123478	-0.091852	-0.009824	-0.128362	-0.199011
9	-0.216094	0.221624	0.0391026	0.14306	0.131271	0.032045	-0.104349	-0.006514	-0.439744	-0.431486	-0.334126	-0.516449	-0.604263	-0.312398	-0.379812	-0.350014	-0.432632	-0.354315	-0.421397	-0.340704	-0.0839228	-0.082753	-0.050625	0.026203	-0.121137	-0.191302
10	-0.166682	0.241582	0.124053	0.126901	0.242665	0.133534	0.033566	0.083598	-0.38259	-0.451656	-0.349541	-0.328525	-0.483673	-0.299554	-0.37788	-0.381913	-0.459641	-0.309085	-0.464476	-0.274286	-0.03031	0.072186	-0.014601	0.096563	-0.133865	-0.171833
11	-0.118164	0.232555	0.166154	0.231251	0.243682	0.128127	0.074389	0.153323	-0.290336	-0.380589	-0.192955	-0.255254	-0.400972	-0.221911	-0.35091	-0.346793	-0.411231	-0.305133	-0.447591	-0.243804	0.0024364	-0.002556	0.090787	0.125616	-0.052792	-0.148873
12	-0.0612082	0.235762	0.198567	0.186759	0.360388	0.112479	0.164151	0.169056	-0.205024	-0.352544	-0.205303	-0.149412	-0.261232	-0.056628	-0.334661	-0.328978	-0.364398	-0.333477	-0.411682	-0.234769	0.096285	0.143342	0.121022	0.139319	0.080299	-0.002557
13	-0.0535607	0.225937	0.186639	0.15754	0.315888	0.149067	0.138084	0.172617	-0.166781	-0.297438	-0.177573	-0.085537	-0.216865	-0.056494	-0.330717	-0.323714	-0.342148	-0.335722	-0.402556	-0.249444	0.0966164	0.067883	0.194349	0.213019	0.064826	-0.056995
14	-0.0416178	0.236839	0.185102	0.148099	0.321124	0.146989	0.108233	0.201066	-0.157792	-0.302961	-0.183785	-0.081245	-0.19683	-0.024137	-0.339751	-0.325761	-0.346711	-0.343644	-0.396431	-0.286209	0.145969	0.047911	0.247507	0.260555	0.092215	0.081659
15	-0.0501036	0.237028	0.181277	0.107664	0.290005	0.196596	0.122439	0.18968	-0.162997	-0.314094	-0.199459	-0.094163	-0.167219	-0.040049	-0.356352	-0.342461	-0.35829	-0.366291	-0.402937	-0.311781	0.137658	0.035134	0.202467	0.213338	0.128363	0.108986
16	-0.0632585	0.245014	0.167645	0.088407	0.261692	0.202099	0.067185	0.218842	-0.1926	-0.343134	-0.238398	-0.1223	-0.183624	-0.075542	-0.37314	-0.363311	-0.380563	-0.375141	-0.411935	-0.334751	0.145061	0.044309	0.217022	0.176259	0.169465	0.118249
17	-0.0724065	0.257011	0.167947	0.040581	0.283746	0.233078	0.046889	0.235439	-0.226638	-0.330863	-0.273099	-0.183391	-0.23197	-0.113865	-0.383731	-0.381096	-0.388617	-0.381086	-0.426882	-0.340975	0.152796	0.029193	0.237133	0.157945	0.198174	0.141537
18	-0.0853324	0.268611	0.157699	-0.0024	0.267344	0.229458	0.039813	0.25428	-0.261319	-0.332612	-0.295688	-0.25243	-0.272377	-0.153486	-0.402156	-0.393835	-0.403252	-0.399757	-0.450435	-0.363502	0.164446	0.057158	0.245374	0.16042	0.192109	0.167169
19	-0.108103	0.271406	0.136735	-0.042137	0.235106	0.204545	0.026353	0.259807	-0.30505	-0.354558	-0.326413	-0.307288	-0.340213	-0.196779	-0.411851	-0.396927	-0.415287	-0.418723	-0.460018	-0.368301	0.147756	0.028931	0.231164	0.125161	0.180008	0.173516
20	-0.132944	0.272863	0.110808	-0.087303	0.205284	0.169277	0.020931	0.245852	-0.34187	-0.38265	-0.346154	-0.353725	-0.388878	-0.237942	-0.427381	-0.412494	-0.425541	-0.428121	-0.485727	-0.385022	0.126668	-0.014334	0.210669	0.104117	0.160695	0.172195
21	-0.16087	0.266894	0.0664582	-0.154945	0.147112	0.116954	0.014688	0.208482	-0.371393	-0.409955	-0.365503	-0.390368	-0.414916	-0.276224	-0.440916	-0.425076	-0.43122	-0.447996	-0.498273	-0.402015	0.102372	-0.044496	0.19438	0.078994	0.108219	0.174762
22	-0.188972	0.256224	0.0223802	-0.202179	0.083744	0.063247	-0.009035	0.176124	-0.398701	-0.440792	-0.374122	-0.422931	-0.449399	-0.30626	-0.44882	-0.428838	-0.434918	-0.454134	-0.510323	-0.415889	0.0692528	-0.070753	0.154652	0.048915	0.068579	0.144871
23	-0.216507	0.240716	-0.0309432	-0.245536	0.019536	-0.000953	-0.049197	0.121434	-0.41867	-0.460013	-0.38024	-0.45204	-0.469544	-0.331511	-0.452283	-0.426268	-0.434703	-0.456159	-0.518478	-0.425806	0.0358688	-0.105256	0.122619	0.011861	0.034475	0.115645
24	-0.246231	0.224285	-0.0853172	-0.295031	-0.045953	-0.058685	-0.093005	0.066088	-0.438548	-0.492153	-0.371755	-0.49007	-0.496888	-0.341875	-0.456702	-0.426781	-0.436852	-0.454089	-0.528498	-0.437289	-0.004355	-0.135709	0.071136	-0.020504	-0.005568	0.06887
25	-0.27322	0.207224	-0.137643	-0.337136	-0.109159	-0.120424	-0.135741	0.014243	-0.455443	-0.518281	-0.379667	-0.510337	-0.51242	-0.356509	-0.45632	-0.435922	-0.427295	-0.459953	-0.525511	-0.432921	-0.0434746	-0.170655	0.03616	-0.063048	-0.059636	0.039806
26	-0.298913	0.1914	-0.188287	-0.377248	-0.168022	-0.163781	-0.18398	-0.048404	-0.47048	-0.528528	-0.395313	-0.530374	-0.529497	-0.368689	-0.458499	-0.438428	-0.433645	-0.454381	-0.527888	-0.438152	-0.0783858	-0.200652	-0.010601	-0.095723	-0.096007	0.011054
27	-0.318911	0.1786	-0.221363	-0.384493	-0.210909	-0.193426	-0.218193	-0.099794	-0.487843	-0.562936	-0.416928	-0.542464	-0.538208	-0.378678	-0.457151	-0.439622	-0.437504	-0.451666	-0.521419	-0.435545	-0.109287	-0.225473	-0.053084	-0.13175	-0.114196	-0.021933
28	-0.335565	0.168397	-0.246233	-0.395214	-0.236963	-0.213007	-0.248685	-0.137298	-0.501877	-0.590249	-0.430252	-0.560205	-0.541128	-0.387552	-0.456101	-0.440149	-0.437019	-0.447271	-0.513703	-0.442362	-0.13805	-0.242561	-0.082099	-0.16312	-0.151635	-0.050834
29	-0.345026	0.160921	-0.26039	-0.40131	-0.244514	-0.23185	-0.262286	-0.161988	-0.511777	-0.596481	-0.450587	-0.569319	-0.544999	-0.3975	-0.452133	-0.435154	-0.431502	-0.443737	-0.504007	-0.446264	-0.155806	-0.249655	-0.111931	-0.181384	-0.162942	-0.073117
30	-0.355996	0.155756	-0.267714	-0.382228	-0.253936	-0.235173	-0.279064	-0.188167	-0.524295	-0.613851	-0.471648	-0.578302	-0.550904	-0.406769	-0.455394	-0.433786	-0.426851	-0.444673	-0.506041	-0.465621	-0.176581	-0.264033	-0.137337	-0.204311	-0.183564	-0.09366
31	-0.360847	0.149535	-0.270544	-0.380155	-0.255232	-0.234366	-0.283966	-0.199003	-0.527932	-0.610635	-0.485461	-0.580121	-0.548631	-0.414812	-0.452181	-0.435402	-0.425482	-0.44972	-0.488554	-0.461749	-0.192731	-0.282182	-0.156996	-0.212357	-0.196375	-0.115746
32	-0.362404	0.14539	-0.264835	-0.357685	-0.250779	-0.232169	-0.27344	-0.210104	-0.529511	-0.605044	-0.495289	-0.589765	-0.545647	-0.411808	-0.449443	-0.435092	-0.423205	-0.44362	-0.481765	-0.463535	-0.205828	-0.292202	-0.172636	-0.217772	-0.214315	-0.132213
33	-0.362353	0.14036	-0.258597	-0.348061	-0.234151	-0.224069	-0.273948	-0.212755	-0.528156	-0.601612	-0.505615	-0.584317	-0.531453	-0.417782	-0.441951	-0.441501	-0.408131	-0.433862	-0.464707	-0.461556	-0.220709	-0.317459	-0.186955	-0.226715	-0.222486	-0.149929
34	-0.363846	0.135178	-0.254264	-0.339584	-0.242559	-0.210708	-0.264468	-0.214003	-0.52838	-0.595484	-0.522691	-0.574531	-0.512901	-0.436293	-0.435753	-0.430422	-0.397017	-0.424383	-0.452327	-0.474614	-0.236987	-0.335868	-0.201245	-0.242981	-0.235002	-0.169838
35	-0.366199	0.13504	-0.247459	-0.321898	-0.241191	-0.201854	-0.256495	-0.215858	-0.536376	-0.605851	-0.545145	-0.574008	-0.504301	-0.452576	-0.428927	-0.435806	-0.38779	-0.402929	-0.434666	-0.483444	-0.252033	-0.360691	-0.213367	-0.261034	-0.238096	-0.186976
36	-0.369506	0.132782	-0.246676	-0.33104	-0.23692	-0.200305	-0.24426	-0.220857	-0.543352	-0.61707	-0.562373	-0.566842	-0.502186	-0.468291	-0.4194	-0.426936	-0.378908	-0.388561	-0.423778	-0.478815	-0.268596	-0.370457	-0.227146	-0.277578	-0.251052	-0.216748
37	-0.374281	0.138441	-0.243799	-0.34161	-0.239355	-0.185988	-0.236758	-0.215282	-0.560394	-0.644128	-0.587481	-0.581124	-0.505873	-0.483366	-0.414655	-0.427626	-0.37738	-0.383162	-0.412346	-0.472762	-0.278274	-0.376179	-0.236047	-0.297511	-0.251975	-0.22966
38	-0.379583	0.143148	-0.244694	-0.352085	-0.237899	-0.189884	-0.232281	-0.211323	-0.578752	-0.673057	-0.617108	-0.593261	-0.500862	-0.50947	-0.406617	-0.416009	-0.376638	-0.377719	-0.399648	-0.463072	-0.28827	-0.37915	-0.247734	-0.303386	-0.260545	-0.250537
39	-0.383421	0.148404	-0.244702	-0.356932	-0.236808	-0.192657	-0.221924	-0.21519	-0.596553	-0.694872	-0.639417	-0.60601	-0.500589	-0.541876	-0.397053	-0.407851	-0.36273	-0.373576	-0.385725	-0.455384	-0.295377	-0.374997	-0.261854	-0.309585	-0.268165	-0.262284
40	-0.387498	0.151297	-0.253491	-0.370231	-0.246644	-0.20434	-0.220633	-0.225607	-0.610627	-0.726108	-0.649105	-0.615168	-0.495501	-0.567253	-0.382683	-0.387204	-0.345397	-0.362841	-0.371874	-0.446101	-0.303192	-0.371351	-0.279965	-0.311546	-0.274307	-0.278792
41	-0.390693	0.15883	-0.252408	-0.370724	-0.254453	-0.197956	-0.216021	-0.222887	-0.62831	-0.757579	-0.654384	-0.637443	-0.504704	-0.587441	-0.374986	-0.39117	-0.323436	-0.357632	-0.367235	-0.435455	-0.307069	-0.362469	-0.2906	-0.316261	-0.27651	-0.289503
42	-0.396491	0.168061	-0.251269	-0.368012	-0.261004	-0.203707	-0.204592	-0.219031	-0.649283	-0.802809	-0.65042	-0.663493	-0.518604	-0.611088	-0.371864	-0.399642	-0.318454	-0.341139	-0.362715	-0.437368	-0.313549	-0.363293	-0.304699	-0.3212	-0.287622	-0.290931
43	-0.403927	0.176607	-0.25665	-0.366831	-0.276404	-0.212366	-0.197435	-0.230214	-0.673245	-0.840454	-0.665692	-0.687272	-0.538421	-0.634385	-0.36626	-0.398687	-0.322555	-0.33106	-0.35006	-0.428939	-0.319555	-0.366787	-0.317902	-0.327334	-0.300015	-0.285735
44	-0.411648	0.183858	-0.264164	-0.362032	-0.294789	-0.236384	-0.192243	-0.235373	-0.696943	-0.861177	-0.693878	-0.714049	-0.562033	-0.653578	-0.360479	-0.388119	-0.338989	-0.32059	-0.339815	-0.414883	-0.325005	-0.378006	-0.325854	-0.330483	-0.310729	-0.279953
45	-0.418622	0.191729	-0.263643	-0.353661	-0.30693	-0.24445	-0.17821	-0.234965	-0.717992	-0.880013	-0.712886	-0.742001	-0.588185	-0.666873	-0.360753	-0.379957	-0.356589	-0.324059	-0.329203	-0.413955	-0.332102	-0.387138	-0.324653	-0.338453	-0.329025	-0.281243
46	-0.427812	0.195261	-0.275616	-0.370988	-0.307591	-0.278713	-0.183327	-0.237462	-0.735145	-0.8833	-0.746129	-0.764915	-0.603817	-0.677564	-0.364236	-0.380613	-0.37831	-0.33593	-0.31797	-0.408359	-0.336252	-0.388803	-0.327185	-0.333308	-0.343831	-0.288133
47	-0.432187	0.198633	-0.277314	-0.369313	-0.316492	-0.277155	-0.179164	-0.244445	-0.748016	-0.858672	-0.772086	-0.788729	-0.623363	-0.697229	-0.365339	-0.382802	-0.379247	-0.349506	-0.306685	-0.408454	-0.338079	-0.385055	-0.332237	-0.34017	-0.346556	-0.286376
48	-0.434906	0.203624	-0.27678	-0.372266	-0.32091	-0.268816	-0.17877	-0.243136	-0.760735	-0.825474	-0.800775	-0.809088	-0.651675	-0.716661	-0.367179	-0.393669	-0.383505	-0.348363	-0.295038	-0.415321	-0.334931	-0.380283	-0.333899	-0.339343	-0.349935	-0.271195
49	-0.433084	0.207827	-0.273547	-0.369071	-0.304491	-0.273084	-0.169782	-0.251305	-0.767297	-0.805566	-0.809097	-0.828876	-0.665664	-0.727284	-0.364148	-0.385	-0.394232	-0.34578	-0.280342	-0.415388	-0.327343	-0.357723	-0.324867	-0.333642	-0.342449	-0.278035
50	-0.424804	0.21267	-0.255237	-0.352837	-0.288256	-0.253693	-0.148617	-0.232781	-0.766237	-0.797734	-0.800111	-0.817566	-0.675525	-0.740249	-0.360391	-0.372642	-0.401307	-0.336025	-0.269	-0.422979	-0.317353	-0.340317	-0.323446	-0.318801	-0.336253	-0.267948
51	-0.415407	0.221205	-0.233793	-0.313033	-0.281061	-0.227873	-0.122601	-0.224397	-0.768782	-0.785077	-0.790738	-0.839622	-0.677915	-0.750559	-0.359674	-0.363026	-0.415012	-0.337946	-0.259307	-0.42308	-0.299378	-0.317038	-0.307571	-0.298513	-0.330923	-0.242844
52	-0.403731	0.227209	-0.211425	-0.275106	-0.26489	-0.217565	-0.09297	-0.206595	-0.764523	-0.769354	-0.778886	-0.843169	-0.682341	-0.748865	-0.356831	-0.366523	-0.41342	-0.337918	-0.244812	-0.421481	-0.282146	-0.30085	-0.291308	-0.272784	-0.321271	-0.224516
53	-0.387136	0.233972	-0.180339	-0.242107	-0.239796	-0.167593	-0.062963	-0.189235	-0.755618	-0.776736	-0.760699	-0.834518	-0.663416	-0.742719	-0.351566	-0.370803	-0.402405	-0.324099	-0.245091	-0.415434	-0.261021	-0.282958	-0.271838	-0.241105	-0.302625	-0.206581
54	-0.360875	0.232991	-0.145046	-0.204601	-0.189655	-0.122247	-0.03854	-0.170189	-0.723798	-0.744849	-0.727254	-0.80123	-0.635205	-0.710451	-0.339777	-0.371087	-0.374249	-0.303414	-0.242894	-0.407241	-0.234878	-0.255067	-0.251131	-0.205279	-0.289853	-0.173059
55	-0.328827	0.230091	-0.104408	-0.150964	-0.158648	-0.053231	-0.016958	-0.142239	-0.679928	-0.703466	-0.678467	-0.772217	-0.583782	-0.661706	-0.324533	-0.378127	-0.343507	-0.275962	-0.234821	-0.390249	-0.206441	-0.24354	-0.219501	-0.156895	-0.257713	-0.154557
56	-0.292983	0.221657	-0.070862	-0.115178	-0.143614	0.00487	0.005583	-0.105971	-0.619268	-0.631914	-0.63676	-0.723094	-0.50293	-0.601641	-0.313847	-0.386525	-0.330701	-0.260813	-0.22445	-0.366747	-0.167953	-0.204846	-0.182405	-0.108312	-0.220454	-0.123749
57	-0.254355	0.212152	-0.0361138	-0.076672	-0.110504	0.051688	0.024122	-0.069203	-0.558822	-0.56473	-0.572494	-0.673174	-0.453834	-0.52988	-0.287857	-0.371803	-0.308856	-0.226426	-0.195951	-0.336249	-0.134629	-0.168042	-0.141489	-0.068947	-0.189816	-0.10485
58	-0.204747	0.193101	-0.002449	0.01792	-0.074009	0.074589	0.03431	-0.065055	-0.469022	-0.437592	-0.480221	-0.601403	-0.366143	-0.459752	-0.252466	-0.339638	-0.277302	-0.172484	-0.188938	-0.283966	-0.095053	-0.148278	-0.110041	0.001037	-0.157579	-0.060404
59	-0.154307	0.180054	0.044133	0.112769	-0.033831	0.140978	0.06048	-0.059731	-0.3843	-0.354958	-0.373619	-0.518371	-0.284142	-0.39041	-0.214405	-0.314195	-0.224456	-0.130492	-0.176791	-0.22609	-0.0626576	-0.096799	-0.082131	0.040188	-0.12126	-0.053286
60	-0.101765	0.169528	0.098839	0.201725	0.022857	0.194891	0.108263	-0.033541	-0.29257	-0.22388	-0.299076	-0.442521	-0.191516	-0.305859	-0.174688	-0.267383	-0.183406	-0.084113	-0.141184	-0.197356	-0.0386394	-0.05802	-0.087765	0.07101	-0.08469	-0.033732
61	-0.0547394	0.157273	0.146478	0.216246	0.08027	0.243979	0.151206	0.040689	-0.212837	-0.154806	-0.199929	-0.362635	-0.111865	-0.234951	-0.134312	-0.212812	-0.164018	-0.052094	-0.10379	-0.138848	-0.018286	-0.033911	-0.092609	0.103113	-0.064441	-0.003582
62	-0.0001866	0.146478	0.20289	0.233077	0.15545	0.252199	0.225499	0.148227	-0.119558	-0.045253	-0.135121	-0.237699	-0.025468	-0.154247	-0.099275	-0.17287	-0.116456	-0.041119	-0.07337	-0.09256	0.0151958	-0.01532	-0.04478	0.15687	-0.062106	0.041315
63	0.0476825	0.122191	0.21381	0.189085	0.211986	0.217984	0.234906	0.215087	-0.0344026	0.033301	-0.037988	-0.13744	0.011551	-0.041437	-0.0497192	-0.125883	-0.08356	-0.011966	-0.03797	0.010783	0.061042	0.043368	0.042714	0.199043	-0.053813	0.073898
64	0.0771341	0.108571	0.198833	0.131587	0.199179	0.207305	0.252945	0.203149	-0.0046432	0.025825	0.001172	-0.033474	0.013521	-0.03026	-0.0077646	-0.085726	-0.052093	0.02881	-0.013588	0.083774	0.122111	0.083257	0.119373	0.262854	-0.016812	0.161884
65	0.0949482	0.0876051	0.150986	0.07626	0.225464	0.088841	0.220329	0.144038	0.0142178	0.039176	0.049672	0.002481	0.012217	-0.032457	0.056284	-0.013894	0.025889	0.108154	0.057977	0.103294	0.158305	0.087979	0.14894	0.272088	0.050093	0.232423
66	0.113879	0.0767639	0.117449	0.103303	0.116279	0.11035	0.197378	0.059936	0.037682	0.057038	0.065484	-0.024861	0.064393	0.026356	0.102534	0.052268	0.104082	0.130904	0.110775	0.114643	0.197851	0.124083	0.201304	0.301849	0.10775	0.254267
67	0.110459	0.065435	0.121457	0.11995	0.114939	0.129299	0.144297	0.0988	0.0487102	0.061207	0.050448	0.024123	0.065179	0.042594	0.106216	0.077914	0.116988	0.13828	0.105176	0.092721	0.165451	0.045774	0.253545	0.286467	0.094241	0.147229
68	0.0892544	0.0416965	0.133478	0.125787	0.137314	0.142778	0.141172	0.120338	0.0581274	0.06343	0.049397	0.054355	0.069501	0.053954	0.096775	0.107551	0.133653	0.04842	0.127319	0.066932	0.0686376	0.062112	0.09039	0.016062	0.140835	0.033789
69	0.0978912	0.0476371	0.139739	0.12035	0.149347	0.142858	0.154948	0.131194	0.0623448	0.062377	0.05634	0.05967	0.074272	0.059065	0.0741396	0.091601	0.062078	0.081521	0.028032	0.107466	0.115341	0.094119	0.0884	0.077555	0.237945	0.078686
70	0.0978745	0.0343671	0.13393	0.104925	0.147678	0.128207	0.157074	0.131764	0.062688	0.053386	0.063486	0.067903	0.071793	0.056872	0.095967	0.075785	0.082489	0.114765	0.07539	0.131406	0.0989132	0.117797	0.130551	0.103692	0.036902	0.105624
71	0.105792	0.0344233	0.116406	0.08268	0.134297	0.102483	0.14144	0.121128	0.056995	0.039802	0.064952	0.073604	0.059054	0.047563	0.123726	0.122017	0.114777	0.138029	0.10465	0.139157	0.12604	0.125408	0.167189	0.12245	0.101212	0.113943
72	0.103055	0.0426628	0.0917032	0.058821	0.112406	0.072748	0.112847	0.101694	0.0478374	0.03096	0.058271	0.068454	0.042743	0.038759	0.137892	0.151994	0.134962	0.145924	0.120976	0.135602	0.134788	0.119947	0.186971	0.124736	0.132694	0.109594
73	0.0946894	0.0490315	0.0655996	0.0382	0.086834	0.045687	0.0793	0.077977	0.0402674	0.030257	0.046754	0.054782	0.032397	0.037147	0.138183	0.161999	0.138178	0.141231	0.12398	0.125527	0.134708	0.109121	0.192229	0.117155	0.154858	0.100175
74	0.0841646	0.0510198	0.04205	0.021497	0.061525	0.023443	0.048886	0.054899	0.0372892	0.034658	0.03738	0.041062	0.031014	0.042332	0.128802	0.157613	0.128885	0.127931	0.117993	0.111586	0.128518	0.099076	0.188434	0.106929	0.156879	0.09127
75	0.0737967	0.0500709	0.0228504	0.009041	0.037766	0.004951	0.026299	0.036195	0.038628	0.040866	0.034547	0.032654	0.035656	0.049417	0.113837	0.14507	0.112533	0.108943	0.107306	0.095334	0.119871	0.090019	0.182845	0.096626	0.14579	0.084075
76	0.0641101	0.0479519	0.0083918	0.002874	0.01548	-0.010809	0.011525	0.022889	0.0422308	0.046469	0.037007	0.031349	0.041788	0.054541	0.0953804	0.127778	0.092681	0.086532	0.093099	0.076812	0.110437	0.079996	0.177875	0.084845	0.132007	0.077463
77	0.0548931	0.0457651	-0.001708	0.001282	-0.002794	-0.023564	0.002386	0.01415	0.0457432	0.0488	0.041056	0.036299	0.04498	0.057581	0.0746768	0.106637	0.072239	0.063269	0.075672	0.055567	0.10086	0.068659	0.171898	0.070824	0.121663	0.071258
78	0.0457387	0.0440269	-0.008263	0.00106	-0.013937	-0.034011	-0.003291	0.008864	0.0466114	0.045615	0.043235	0.042823	0.043723	0.057661	0.0533178	0.082396	0.053428	0.042197	0.056387	0.032181	0.0912888	0.056308	0.163419	0.055697	0.115064	0.065956
79	0.0359845	0.0424078	-0.0125444	0.000266	-0.017871	-0.042979	-0.008075	0.005937	0.043685	0.037085	0.041923	0.046067	0.039641	0.053709	0.0319384	0.056188	0.035464	0.023712	0.037008	0.00732	0.080859	0.043795	0.150337	0.040878	0.108833	0.060452
80	0.025141	0.0402797	-0.0155206	-0.001979	-0.017589	-0.048949	-0.013702	0.004616	0.0373774	0.025425	0.037056	0.044014	0.033586	0.046806	0.0104548	0.027362	0.016228	0.00677	0.01805	-0.016136	0.0682526	0.030928	0.131037	0.026946	0.100375	0.051977
81	0.0138064	0.0372869	-0.0175042	-0.005879	-0.016257	-0.049005	-0.019777	0.003397	0.029474	0.015322	0.028858	0.038339	0.025728	0.039123	-0.0101076	-0.003795	-0.003259	-0.008278	-0.001635	-0.033571	0.0533636	0.017872	0.106135	0.014426	0.088052	0.040333
82	0.0032867	0.0336289	-0.0185674	-0.010459	-0.015143	-0.043566	-0.024631	0.000962	0.021133	0.008906	0.017645	0.030849	0.016793	0.031472	-0.026939	-0.031401	-0.019081	-0.020724	-0.020332	-0.043157	0.0375202	0.005936	0.079415	0.003724	0.071388	0.027138
83	-0.00551695	0.0294619	-0.0189404	-0.015378	-0.014564	-0.036904	-0.026574	-0.001282	0.012538	0.003662	0.004173	0.022032	0.007896	0.024927	-0.0379876	-0.048181	-0.029471	-0.030244	-0.034733	-0.047309	0.0223222	-0.003608	0.054136	-0.00426	0.051864	0.013479
84	-0.0128484	0.0250109	-0.0198944	-0.022335	-0.014627	-0.033894	-0.026262	-0.002354	0.003813	-0.001908	-0.009971	0.012132	-0.000184	0.018996	-0.0440626	-0.05239	-0.038608	-0.037874	-0.043139	-0.048302	0.0087502	-0.009955	0.031354	-0.009221	0.031433	0.00014
85	-0.0193412	0.0210874	-0.0236182	-0.033465	-0.016775	-0.037416	-0.027863	-0.002572	-0.0046052	-0.005775	-0.022128	0.001466	-0.008739	0.01215	-0.0464876	-0.049904	-0.048484	-0.041996	-0.047109	-0.044945	-0.0026536	-0.012667	0.011541	-0.012484	0.01249	-0.012148
86	-0.025075	0.0182883	-0.0317174	-0.050172	-0.023024	-0.047968	-0.034362	-0.003061	-0.0126364	-0.00647	-0.029336	-0.01251	-0.018892	0.004026	-0.0442646	-0.046755	-0.053723	-0.038706	-0.046039	-0.0361	-0.0116816	-0.01311	-0.00446	-0.015395	-0.002381	-0.023062
87	-0.0305463	0.0187708	-0.0443726	-0.072692	-0.033699	-0.064136	-0.045971	-0.005365	-0.0216962	-0.004522	-0.031813	-0.035525	-0.030445	-0.006176	-0.0377106	-0.044086	-0.050178	-0.030494	-0.037496	-0.026299	-0.0184058	-0.015197	-0.016271	-0.0181	-0.011044	-0.031417
88	-0.0382624	0.0248889	-0.0613636	-0.100206	-0.048699	-0.084266	-0.061965	-0.011682	-0.0327756	-0.000681	-0.030118	-0.070139	-0.043319	-0.019621	-0.033434	-0.044698	-0.04247	-0.028827	-0.025023	-0.026152	-0.0254762	-0.022039	-0.027803	-0.022263	-0.016529	-0.038747
89	-0.0518925	0.0336363	-0.083005	-0.131329	-0.069572	-0.10783	-0.080733	-0.025561	-0.0455362	0.000305	-0.025988	-0.11295	-0.055297	-0.033751	-0.0418288	-0.056479	-0.040425	-0.046644	-0.018453	-0.047143	-0.0372002	-0.035471	-0.044296	-0.032014	-0.025385	-0.048835
90	-0.0744715	0.0412412	-0.109785	-0.165084	-0.097058	-0.134911	-0.100813	-0.051059	-0.0593796	-0.01155	-0.026022	-0.15141	-0.06438	-0.043536	-0.0717358	-0.090228	-0.054666	-0.09023	-0.028822	-0.094733	-0.0569858	-0.057436	-0.069373	-0.049959	-0.042177	-0.065984
91	-0.107787	0.046768	-0.142363	-0.201382	-0.130844	-0.164925	-0.125024	-0.089642	-0.0776138	-0.050742	-0.041902	-0.171064	-0.074947	-0.049414	-0.124577	-0.150594	-0.092373	-0.154733	-0.062662	-0.162521	-0.0865934	-0.088624	-0.104778	-0.077771	-0.069481	-0.092313
92	-0.152087	0.0522337	-0.180217	-0.238529	-0.171468	-0.196652	-0.156466	-0.137969	-0.108126	-0.130833	-0.085628	-0.170964	-0.095193	-0.058013	-0.193504	-0.230598	-0.15125	-0.227453	-0.120127	-0.238091	-0.126501	-0.129307	-0.149153	-0.115692	-0.109337	-0.129018
93	-0.205991	0.0616355	-0.220629	-0.272109	-0.218714	-0.226513	-0.195294	-0.190513	-0.157341	-0.250887	-0.162856	-0.161139	-0.135038	-0.076783	-0.269768	-0.320559	-0.220895	-0.29829	-0.193916	-0.315179	-0.176225	-0.180456	-0.197939	-0.16307	-0.161315	-0.178346
94	-0.266191	0.0752913	-0.258457	-0.295252	-0.26846	-0.25131	-0.235481	-0.24178	-0.224422	-0.384342	-0.266015	-0.157424	-0.200409	-0.113922	-0.346302	-0.411738	-0.293692	-0.361292	-0.27434	-0.390447	-0.235584	-0.243413	-0.248612	-0.220876	-0.223767	-0.24125
95	-0.325605	0.0846647	-0.287798	-0.302483	-0.312556	-0.269011	-0.269536	-0.285403	-0.297666	-0.482915	-0.367912	-0.174252	-0.284416	-0.178835	-0.413758	-0.48778	-0.365166	-0.413685	-0.352489	-0.449672	-0.303198	-0.315204	-0.30168	-0.288237	-0.295082	-0.315787
96	-0.373023	0.0829187	-0.302815	-0.291006	-0.340023	-0.276243	-0.291492	-0.31531	-0.357708	-0.50943	-0.429894	-0.213535	-0.362878	-0.272805	-0.458986	-0.528757	-0.424189	-0.448664	-0.419851	-0.473471	-0.372581	-0.384486	-0.354422	-0.35824	-0.370945	-0.394813
97	-0.395931	0.0780125	-0.298813	-0.259005	-0.342887	-0.26877	-0.296656	-0.326747	-0.385885	-0.459148	-0.42865	-0.256399	-0.410413	-0.374814	-0.468827	-0.519489	-0.456287	-0.457123	-0.462518	-0.44872	-0.430199	-0.434794	-0.397937	-0.417884	-0.437781	-0.462601
98	-0.384501	0.0849769	-0.274462	-0.205577	-0.318525	-0.244648	-0.285582	-0.317978	-0.370501	-0.34396	-0.367375	-0.278059	-0.416915	-0.446195	-0.433741	-0.449382	-0.448699	-0.434043	-0.465383	-0.371196	-0.4593	-0.447968	-0.4225	-0.450832	-0.475219	-0.499979
99	-0.333692	0.10472	-0.230671	-0.134152	-0.268654	-0.204241	-0.257834	-0.288473	-0.3097	-0.181489	-0.256875	-0.273947	-0.379971	-0.456219	-0.347141	-0.309985	-0.392298	-0.373274	-0.417619	-0.242527	-0.447255	-0.410968	-0.421372	-0.442063	-0.46907	-0.492804
100	-0.246361	0.127911	-0.169214	-0.054139	-0.198183	-0.148172	-0.209022	-0.236552	-0.215351	-0.011686	-0.117641	-0.253227	-0.295631	-0.398572	-0.210803	-0.10919	-0.281127	-0.26708	-0.315243	-0.081375	-0.390074	-0.32188	-0.391893	-0.383318	-0.418933	-0.434348
101	-0.137397	0.140075	-0.095669	0.018229	-0.115167	-0.080035	-0.138308	-0.163064	-0.112754	0.105146	0.005154	-0.217401	-0.17507	-0.281601	-0.0471354	0.102849	-0.122646	-0.1122	-0.16713	0.06345	-0.294031	-0.197072	-0.334868	-0.27868	-0.334868	-0.324666

## Sheet: PKMY
Prosthetic side			TF1	C:\Users\xb00012\Documents\Data\27_15_150415 SP\27_15_150415_0076.c3d	C:\Users\xb00012\Documents\Data\27_15_150415 SP\27_15_150415_0080.c3d	C:\Users\xb00012\Documents\Data\27_15_150415 SP\27_15_150415_0082.c3d	C:\Users\xb00012\Documents\Data\27_15_150415 SP\27_15_150415_0084.c3d	C:\Users\xb00012\Documents\Data\27_15_150415 SP\27_15_150415_0090.c3d	TF2	C:\Users\xb00012\Documents\Data\37_26_130515 SP\37_26_130515_0056.c3d	C:\Users\xb00012\Documents\Data\37_26_130515 SP\37_26_130515_0062.c3d	C:\Users\xb00012\Documents\Data\37_26_130515 SP\37_26_130515_0064.c3d	C:\Users\xb00012\Documents\Data\37_26_130515 SP\37_26_130515_0066.c3d	C:\Users\xb00012\Documents\Data\37_26_130515 SP\37_26_130515_0068.c3d	TF3	C:\Users\xb00012\Documents\Data\39_28_200515 SP\39_28_200515_0056.c3d	C:\Users\xb00012\Documents\Data\39_28_200515 SP\39_28_200515_0060.c3d	C:\Users\xb00012\Documents\Data\39_28_200515 SP\39_28_200515_0062.c3d	C:\Users\xb00012\Documents\Data\39_28_200515 SP\39_28_200515_0064.c3d	C:\Users\xb00012\Documents\Data\39_28_200515 SP\39_28_200515_0066.c3d	TF4	C:\Users\xb00012\Documents\Data\44_33_190615 SP\44_33_190615_0052.c3d	C:\Users\xb00012\Documents\Data\44_33_190615 SP\44_33_190615_0056.c3d	C:\Users\xb00012\Documents\Data\44_33_190615 SP\44_33_190615_0058.c3d	C:\Users\xb00012\Documents\Data\44_33_190615 SP\44_33_190615_0062.c3d	C:\Users\xb00012\Documents\Data\44_33_190615 SP\44_33_190615_0064.c3d	TF5	C:\Users\xb00012\Documents\Data\45_34_230615 SP\45_34_230615_0049.c3d	C:\Users\xb00012\Documents\Data\45_34_230615 SP\45_34_230615_0055.c3d	C:\Users\xb00012\Documents\Data\45_34_230615 SP\45_34_230615_0057.c3d	C:\Users\xb00012\Documents\Data\45_34_230615 SP\45_34_230615_0059.c3d	C:\Users\xb00012\Documents\Data\45_34_230615 SP\45_34_230615_0061.c3d
Sagittal plane			ECH	RKNEE_MOMENTS	RKNEE_MOMENTS	RKNEE_MOMENTS	RKNEE_MOMENTS	RKNEE_MOMENTS	ECH	LKNEE_MOMENTS	LKNEE_MOMENTS	LKNEE_MOMENTS	LKNEE_MOMENTS	LKNEE_MOMENTS	ECH	RKNEE_MOMENTS	RKNEE_MOMENTS	RKNEE_MOMENTS	RKNEE_MOMENTS	RKNEE_MOMENTS	ECH	RKNEE_MOMENTS	RKNEE_MOMENTS	RKNEE_MOMENTS	RKNEE_MOMENTS	RKNEE_MOMENTS	ECH	LKNEE_MOMENTS	LKNEE_MOMENTS	LKNEE_MOMENTS	LKNEE_MOMENTS	LKNEE_MOMENTS
Knee Moment				LINK_MODEL_BASED	LINK_MODEL_BASED	LINK_MODEL_BASED	LINK_MODEL_BASED	LINK_MODEL_BASED		LINK_MODEL_BASED	LINK_MODEL_BASED	LINK_MODEL_BASED	LINK_MODEL_BASED	LINK_MODEL_BASED		LINK_MODEL_BASED	LINK_MODEL_BASED	LINK_MODEL_BASED	LINK_MODEL_BASED	LINK_MODEL_BASED		LINK_MODEL_BASED	LINK_MODEL_BASED	LINK_MODEL_BASED	LINK_MODEL_BASED	LINK_MODEL_BASED		LINK_MODEL_BASED	LINK_MODEL_BASED	LINK_MODEL_BASED	LINK_MODEL_BASED	LINK_MODEL_BASED
101 points over gait cycle				Original	Original	Original	Original	Original		Original	Original	Original	Original	Original		Original	Original	Original	Original	Original		Original	Original	Original	Original	Original		Original	Original	Original	Original	Original
ITEM	Mean	SD	C4_R	1	1	1	1	1	C4_L	1	1	1	1	1	C4_R	1	1	1	1	1	C4_R	1	1	1	1	1	C4_L	1	1	1	1	1
1	-0.319169	0.235378	-0.151896	0.056721	-0.077643	-0.128612	-0.170794	-0.439154	-0.209564	-0.448113	-0.068616	-0.05259	-0.222134	-0.256365	-0.465315	-0.057589	-0.726471	-0.455918	-0.695697	-0.390901	-0.427737	-0.127148	-0.602412	-0.39402	-0.633265	-0.381842	-0.341334	-0.663835	-0.063514	-0.48938	-0.393512	-0.09643
2	-0.359835	0.18856	-0.351075	-0.277688	-0.424291	-0.299251	-0.465827	-0.28832	-0.390553	-0.63751	-0.325054	-0.333994	-0.506467	-0.149738	-0.248331	-0.21327	-0.547885	-0.17989	-0.058491	-0.242121	-0.326184	-0.544695	-0.205562	-0.528563	-0.008621	-0.343479	-0.483032	-0.790279	-0.486826	-0.165668	-0.523483	-0.448903
3	-0.122662	0.127548	-0.219767	-0.25595	-0.214011	-0.259446	-0.161202	-0.208226	-0.129768	-0.07488	-0.149254	-0.159099	-0.046903	-0.218705	0.0226016	-0.117632	0.102064	0.036182	0.026503	0.065891	-0.187313	-0.277058	-0.003614	-0.430582	-0.167215	-0.058097	-0.0990628	-0.095629	-0.26642	-0.102007	-0.004199	-0.027059
4	-0.132854	0.0895865	-0.221396	-0.19903	-0.270179	-0.190767	-0.193166	-0.253836	-0.106285	-0.072235	-0.073818	-0.130951	-0.069561	-0.184859	-0.178994	-0.117096	-0.235093	-0.181323	-0.207864	-0.153592	-0.0625426	0.024855	-0.092378	-0.023391	-0.117025	-0.104774	-0.0950524	-0.157641	-0.015926	-0.28216	0.054886	-0.074421
5	-0.173421	0.0694798	-0.208531	-0.219063	-0.266694	-0.187765	-0.158617	-0.210517	-0.135349	-0.171622	-0.10002	-0.115831	-0.185064	-0.104206	-0.0880058	-0.130323	-0.126819	-0.046057	-0.110255	-0.026575	-0.243164	-0.285371	-0.247028	-0.284873	-0.188914	-0.209634	-0.192056	-0.264687	-0.216343	-0.145306	-0.187793	-0.146149
6	-0.152089	0.0519995	-0.167797	-0.176728	-0.172855	-0.161692	-0.150018	-0.177693	-0.143338	-0.16153	-0.13962	-0.131818	-0.122166	-0.161555	-0.100575	-0.111931	-0.107251	-0.098865	-0.110559	-0.074267	-0.214093	-0.25684	-0.166722	-0.242373	-0.197783	-0.206749	-0.13464	-0.189173	-0.160603	-0.208589	-0.046287	-0.068547
7	-0.147272	0.0518897	-0.132941	-0.135443	-0.166424	-0.12532	-0.116382	-0.121137	-0.168187	-0.198637	-0.142601	-0.137023	-0.204332	-0.158344	-0.0772242	-0.102515	-0.107208	-0.061303	-0.058376	-0.056719	-0.200668	-0.235165	-0.16476	-0.232878	-0.179191	-0.191348	-0.157338	-0.198574	-0.167986	-0.207682	-0.093015	-0.119432
8	-0.131613	0.0512208	-0.112552	-0.130953	-0.117689	-0.094327	-0.120433	-0.099356	-0.142425	-0.222705	-0.076593	-0.137547	-0.170319	-0.104959	-0.0895498	-0.118493	-0.05714	-0.080331	-0.133706	-0.058079	-0.183328	-0.229528	-0.152053	-0.214329	-0.162465	-0.158263	-0.130214	-0.167232	-0.150217	-0.198634	-0.062574	-0.072411
9	-0.132505	0.0504361	-0.101396	-0.117849	-0.118464	-0.067674	-0.112893	-0.090102	-0.152208	-0.193466	-0.134057	-0.130846	-0.158899	-0.14377	-0.0882116	-0.131194	-0.09135	-0.107097	-0.052541	-0.058876	-0.179186	-0.231251	-0.149859	-0.211412	-0.152662	-0.150744	-0.141522	-0.176492	-0.13667	-0.236075	-0.069963	-0.088409
10	-0.140931	0.0503974	-0.10334	-0.133604	-0.125349	-0.061314	-0.11497	-0.081463	-0.173534	-0.211696	-0.144588	-0.164309	-0.194752	-0.152324	-0.101338	-0.141698	-0.091245	-0.109621	-0.090885	-0.07324	-0.187592	-0.231006	-0.165322	-0.212091	-0.1717	-0.157839	-0.138851	-0.15667	-0.145248	-0.231697	-0.072435	-0.088204
11	-0.147352	0.0490329	-0.106945	-0.137621	-0.130584	-0.060921	-0.120876	-0.084721	-0.176133	-0.230074	-0.1356	-0.15435	-0.197542	-0.163101	-0.120879	-0.168405	-0.107256	-0.135733	-0.102596	-0.090404	-0.186422	-0.213844	-0.171292	-0.194139	-0.196071	-0.156766	-0.14638	-0.16587	-0.146493	-0.247927	-0.073119	-0.09849
12	-0.153028	0.0459807	-0.113127	-0.146199	-0.131581	-0.084636	-0.11036	-0.092857	-0.183728	-0.234901	-0.154796	-0.146648	-0.201716	-0.180578	-0.128189	-0.162882	-0.11855	-0.13629	-0.11728	-0.105942	-0.190831	-0.218151	-0.177237	-0.198569	-0.208695	-0.151504	-0.149263	-0.162387	-0.152813	-0.241952	-0.081364	-0.1078
13	-0.15435	0.0467212	-0.110944	-0.144117	-0.133823	-0.087984	-0.113282	-0.075513	-0.173721	-0.217149	-0.14981	-0.127913	-0.190873	-0.182862	-0.128508	-0.154763	-0.118634	-0.139132	-0.132751	-0.097261	-0.199633	-0.207407	-0.19301	-0.211086	-0.224757	-0.161903	-0.158943	-0.175362	-0.162672	-0.249404	-0.091779	-0.115498
14	-0.151418	0.0440826	-0.106113	-0.142643	-0.115734	-0.089048	-0.100562	-0.082579	-0.160675	-0.214671	-0.124067	-0.114071	-0.183085	-0.167483	-0.137637	-0.16041	-0.125283	-0.159872	-0.117717	-0.124901	-0.195797	-0.199609	-0.197168	-0.189424	-0.232088	-0.160697	-0.156869	-0.173277	-0.161204	-0.234845	-0.098823	-0.116196
15	-0.149532	0.0491495	-0.100952	-0.139567	-0.10555	-0.095041	-0.095737	-0.068866	-0.153681	-0.203181	-0.11581	-0.11546	-0.175952	-0.158004	-0.135918	-0.159192	-0.130727	-0.155323	-0.146742	-0.087605	-0.196925	-0.195024	-0.204559	-0.189672	-0.229834	-0.165537	-0.160182	-0.169089	-0.172035	-0.26564	-0.09988	-0.094264
16	-0.144466	0.0510498	-0.0978636	-0.144565	-0.106344	-0.089423	-0.083653	-0.065333	-0.148439	-0.206276	-0.090383	-0.10981	-0.172257	-0.16347	-0.125848	-0.128064	-0.121256	-0.134353	-0.122344	-0.123224	-0.200683	-0.194666	-0.200703	-0.198025	-0.229919	-0.180102	-0.149498	-0.166964	-0.171668	-0.23292	-0.135899	-0.040038
17	-0.149622	0.0520058	-0.0839922	-0.118068	-0.088399	-0.080764	-0.076973	-0.055757	-0.15719	-0.194572	-0.115443	-0.127652	-0.174257	-0.174024	-0.135268	-0.155236	-0.113823	-0.162688	-0.120088	-0.124505	-0.208186	-0.186712	-0.244565	-0.178751	-0.241116	-0.189786	-0.163475	-0.158725	-0.187157	-0.238608	-0.098534	-0.134352
18	-0.154993	0.0600433	-0.0724516	-0.093536	-0.054449	-0.086362	-0.111219	-0.016692	-0.169014	-0.205683	-0.132196	-0.164764	-0.164325	-0.178101	-0.130747	-0.147448	-0.134772	-0.141768	-0.105547	-0.124201	-0.219061	-0.191619	-0.251037	-0.187009	-0.275641	-0.19	-0.183691	-0.1465	-0.176953	-0.258745	-0.170298	-0.165961
19	-0.157921	0.0681685	-0.0623854	-0.099547	-0.077527	-0.049003	-0.026452	-0.059398	-0.18701	-0.232315	-0.136551	-0.177053	-0.190399	-0.198734	-0.113273	-0.116367	-0.10558	-0.140971	-0.08897	-0.114476	-0.222115	-0.210162	-0.253643	-0.18839	-0.259509	-0.19887	-0.204821	-0.167108	-0.216289	-0.269528	-0.181511	-0.18967
20	-0.172365	0.0723886	-0.0671374	-0.100016	-0.057322	-0.063286	-0.080992	-0.034071	-0.209054	-0.235311	-0.177777	-0.209868	-0.22228	-0.200036	-0.125664	-0.137811	-0.120832	-0.150308	-0.078645	-0.140722	-0.230535	-0.210915	-0.271287	-0.190511	-0.26893	-0.211033	-0.229435	-0.184845	-0.243379	-0.289832	-0.205452	-0.223667
21	-0.187153	0.0805894	-0.0663072	-0.082077	-0.069966	-0.086953	-0.078334	-0.014206	-0.236477	-0.271998	-0.203033	-0.248121	-0.228073	-0.231161	-0.137171	-0.141976	-0.13707	-0.167901	-0.0859	-0.153006	-0.2381	-0.20501	-0.283737	-0.207834	-0.270589	-0.223329	-0.257711	-0.215585	-0.26931	-0.310429	-0.243754	-0.249476
22	-0.202207	0.0841188	-0.0763936	-0.090003	-0.07587	-0.101977	-0.083385	-0.030733	-0.261887	-0.280449	-0.223011	-0.273769	-0.262149	-0.270057	-0.146204	-0.147973	-0.153319	-0.174266	-0.096635	-0.158828	-0.242988	-0.221545	-0.287022	-0.213626	-0.266611	-0.226135	-0.28356	-0.256733	-0.286827	-0.329989	-0.267938	-0.276315
23	-0.218191	0.0897162	-0.085951	-0.097071	-0.085353	-0.11406	-0.101162	-0.032109	-0.284479	-0.301179	-0.239812	-0.296387	-0.291126	-0.293893	-0.157883	-0.15435	-0.170882	-0.185586	-0.101588	-0.17701	-0.255514	-0.236794	-0.305292	-0.216623	-0.274837	-0.244022	-0.307126	-0.277016	-0.320964	-0.348517	-0.29133	-0.297801
24	-0.231534	0.0887265	-0.106294	-0.119035	-0.101423	-0.131594	-0.118424	-0.060996	-0.301953	-0.317119	-0.249269	-0.316419	-0.319207	-0.307749	-0.164797	-0.162482	-0.178932	-0.190328	-0.108337	-0.183907	-0.258884	-0.247364	-0.293696	-0.241233	-0.265051	-0.247078	-0.32574	-0.306184	-0.344085	-0.359701	-0.301862	-0.316866
25	-0.244152	0.0891368	-0.120095	-0.13232	-0.111031	-0.148788	-0.129693	-0.078641	-0.315708	-0.325947	-0.267604	-0.322783	-0.335259	-0.326948	-0.175361	-0.177509	-0.185278	-0.197515	-0.124184	-0.19232	-0.265487	-0.258171	-0.291673	-0.245414	-0.27777	-0.254407	-0.344108	-0.334511	-0.360805	-0.368487	-0.324922	-0.331814
26	-0.255445	0.0867152	-0.139719	-0.154831	-0.117711	-0.172059	-0.155831	-0.098165	-0.325675	-0.335607	-0.269572	-0.333275	-0.355648	-0.334275	-0.187397	-0.186645	-0.202115	-0.203325	-0.140373	-0.204525	-0.268311	-0.263601	-0.291319	-0.251429	-0.275623	-0.259582	-0.35612	-0.346509	-0.375843	-0.386311	-0.332914	-0.339025
27	-0.262677	0.0897259	-0.147439	-0.163398	-0.136403	-0.176746	-0.153252	-0.107394	-0.335687	-0.346584	-0.280522	-0.343521	-0.364065	-0.343745	-0.188435	-0.191017	-0.193036	-0.20163	-0.150458	-0.206035	-0.269816	-0.2699	-0.291827	-0.255557	-0.278355	-0.25344	-0.372007	-0.37108	-0.386265	-0.407094	-0.343926	-0.351669
28	-0.275442	0.0848805	-0.173407	-0.196509	-0.163448	-0.211699	-0.165065	-0.130316	-0.344201	-0.351083	-0.290485	-0.350853	-0.383703	-0.344881	-0.201973	-0.207919	-0.207622	-0.211333	-0.162819	-0.22017	-0.275647	-0.278241	-0.292022	-0.26752	-0.278029	-0.262424	-0.381981	-0.395213	-0.395298	-0.407507	-0.353408	-0.358479
29	-0.282752	0.0848116	-0.192931	-0.20592	-0.15933	-0.244925	-0.188284	-0.166198	-0.353256	-0.368536	-0.290802	-0.355964	-0.400108	-0.350871	-0.201248	-0.205164	-0.20952	-0.205527	-0.170867	-0.215161	-0.276637	-0.289172	-0.294914	-0.267007	-0.274713	-0.25738	-0.389688	-0.414501	-0.405809	-0.414057	-0.358289	-0.355782
30	-0.290977	0.0853103	-0.206082	-0.226332	-0.18194	-0.241635	-0.202918	-0.177585	-0.361243	-0.373298	-0.293679	-0.35794	-0.417082	-0.364217	-0.205755	-0.199356	-0.216378	-0.215312	-0.179618	-0.218111	-0.281291	-0.291894	-0.297201	-0.273099	-0.283476	-0.260787	-0.400513	-0.436069	-0.415053	-0.420273	-0.366197	-0.364971
31	-0.300058	0.0840114	-0.222573	-0.235645	-0.192436	-0.263988	-0.220115	-0.200682	-0.36989	-0.389829	-0.302411	-0.367067	-0.432821	-0.357321	-0.214959	-0.218815	-0.222701	-0.220058	-0.193107	-0.220116	-0.284311	-0.296723	-0.301434	-0.274603	-0.283589	-0.265207	-0.408558	-0.449548	-0.417357	-0.430475	-0.372978	-0.372434
32	-0.309148	0.0857992	-0.235896	-0.25428	-0.206068	-0.275667	-0.233125	-0.210341	-0.377091	-0.394659	-0.301193	-0.37531	-0.446276	-0.368016	-0.2226	-0.223073	-0.225586	-0.230647	-0.206015	-0.227678	-0.286756	-0.296775	-0.301573	-0.279738	-0.285173	-0.270523	-0.423397	-0.468454	-0.440829	-0.443062	-0.38587	-0.378768
33	-0.316838	0.0861624	-0.249493	-0.277462	-0.208569	-0.294809	-0.240947	-0.225676	-0.385679	-0.404596	-0.303768	-0.387521	-0.458197	-0.374315	-0.227874	-0.231742	-0.23191	-0.234958	-0.213242	-0.22752	-0.292245	-0.300173	-0.30883	-0.289026	-0.28852	-0.274674	-0.4289	-0.484741	-0.436722	-0.454331	-0.389117	-0.379587
34	-0.324519	0.0852829	-0.265362	-0.290842	-0.235676	-0.30038	-0.256293	-0.243619	-0.38895	-0.407855	-0.300964	-0.391203	-0.464103	-0.380623	-0.233187	-0.233268	-0.235075	-0.23941	-0.227906	-0.230277	-0.29688	-0.300452	-0.311177	-0.293325	-0.298156	-0.28129	-0.438215	-0.499064	-0.4482	-0.458617	-0.398691	-0.386501
35	-0.330439	0.0869687	-0.276286	-0.303953	-0.251438	-0.319106	-0.261676	-0.245257	-0.396093	-0.41226	-0.307228	-0.402732	-0.468698	-0.389545	-0.239092	-0.242714	-0.237663	-0.251858	-0.233428	-0.229799	-0.29259	-0.295979	-0.305653	-0.279939	-0.300981	-0.2804	-0.448133	-0.50821	-0.456452	-0.471139	-0.405214	-0.39965
36	-0.335209	0.0886413	-0.287946	-0.313672	-0.257815	-0.324056	-0.279043	-0.265142	-0.397506	-0.41103	-0.304181	-0.403081	-0.474006	-0.395233	-0.240362	-0.241767	-0.251344	-0.247048	-0.227358	-0.234291	-0.292715	-0.301106	-0.306932	-0.277967	-0.302912	-0.274657	-0.457518	-0.519542	-0.467866	-0.484549	-0.411161	-0.40447
37	-0.33696	0.0883227	-0.297261	-0.328314	-0.268408	-0.327792	-0.289195	-0.272596	-0.396489	-0.404434	-0.302934	-0.413074	-0.469493	-0.392512	-0.246934	-0.235772	-0.255308	-0.266977	-0.236942	-0.23967	-0.282359	-0.292376	-0.297482	-0.266572	-0.293619	-0.261747	-0.461756	-0.520543	-0.47443	-0.483848	-0.422876	-0.407083
38	-0.333476	0.0902173	-0.301494	-0.329895	-0.268841	-0.309522	-0.303874	-0.295337	-0.390746	-0.400316	-0.294639	-0.412907	-0.463099	-0.382767	-0.241963	-0.228919	-0.256455	-0.264937	-0.229888	-0.229615	-0.270408	-0.28789	-0.283347	-0.246091	-0.286583	-0.248127	-0.462769	-0.52222	-0.478654	-0.479369	-0.422517	-0.411087
39	-0.326579	0.0918556	-0.303296	-0.329937	-0.270381	-0.323126	-0.306503	-0.286535	-0.383089	-0.387419	-0.291042	-0.411417	-0.449498	-0.376071	-0.237124	-0.219847	-0.253759	-0.259996	-0.231565	-0.220451	-0.250848	-0.2701	-0.261663	-0.220029	-0.273815	-0.228635	-0.458535	-0.516521	-0.48473	-0.462749	-0.415482	-0.413194
40	-0.315837	0.0952428	-0.300131	-0.329425	-0.273573	-0.295807	-0.319296	-0.282554	-0.371666	-0.367572	-0.274025	-0.409908	-0.435116	-0.371707	-0.228601	-0.207181	-0.252037	-0.257477	-0.217338	-0.208972	-0.22661	-0.25379	-0.234217	-0.188823	-0.254841	-0.201377	-0.452178	-0.507628	-0.472005	-0.457789	-0.409708	-0.41376
41	-0.299398	0.0984355	-0.291061	-0.317454	-0.27803	-0.275966	-0.30693	-0.276924	-0.352476	-0.340495	-0.245609	-0.400341	-0.418154	-0.357783	-0.210674	-0.190602	-0.235054	-0.236488	-0.199372	-0.191855	-0.202893	-0.226343	-0.228612	-0.152808	-0.221398	-0.185305	-0.439886	-0.492581	-0.469656	-0.441937	-0.395856	-0.3994
42	-0.276084	0.101199	-0.270006	-0.291611	-0.262524	-0.239624	-0.305097	-0.251175	-0.327914	-0.287926	-0.224979	-0.386234	-0.392869	-0.347564	-0.197917	-0.170113	-0.22785	-0.221711	-0.169978	-0.199932	-0.165144	-0.186007	-0.172737	-0.119982	-0.19572	-0.151275	-0.41944	-0.471825	-0.453735	-0.412752	-0.368192	-0.390696
43	-0.249618	0.10554	-0.244705	-0.277185	-0.233505	-0.206057	-0.283618	-0.223158	-0.302611	-0.242941	-0.185027	-0.391498	-0.358099	-0.335492	-0.197324	-0.153856	-0.22305	-0.2278	-0.189248	-0.192667	-0.115592	-0.143078	-0.125345	-0.062279	-0.153012	-0.094248	-0.387858	-0.44464	-0.438421	-0.358586	-0.324061	-0.37358
44	-0.218158	0.107949	-0.226348	-0.250043	-0.220125	-0.184173	-0.267403	-0.209996	-0.266876	-0.20073	-0.154162	-0.378302	-0.30489	-0.296298	-0.184758	-0.128946	-0.233506	-0.194146	-0.163229	-0.203965	-0.068369	-0.081611	-0.04614	-0.034796	-0.130023	-0.049275	-0.344438	-0.414817	-0.423813	-0.270798	-0.275658	-0.337102
45	-0.173596	0.111824	-0.188824	-0.23581	-0.173089	-0.114309	-0.242687	-0.178226	-0.207728	-0.13944	-0.055197	-0.339383	-0.236824	-0.267798	-0.175088	-0.137855	-0.216183	-0.204172	-0.159837	-0.157392	-0.0212812	-0.046156	-0.013109	0.022507	-0.073299	0.003651	-0.275058	-0.380196	-0.405372	-0.142231	-0.181538	-0.265952
46	-0.136196	0.114589	-0.16024	-0.198495	-0.131926	-0.132347	-0.224186	-0.114245	-0.186524	-0.121952	-0.095337	-0.288173	-0.200889	-0.226268	-0.15157	-0.124412	-0.192643	-0.181478	-0.134886	-0.12443	0.031025	0.015905	0.027088	0.079939	-0.021782	0.053975	-0.213673	-0.355809	-0.374719	-0.08737	-0.067346	-0.183121
47	-0.0982078	0.114171	-0.146058	-0.141346	-0.136286	-0.13016	-0.184215	-0.138284	-0.136246	-0.099901	-0.046002	-0.229332	-0.122123	-0.183874	-0.126559	-0.132451	-0.150388	-0.144141	-0.113017	-0.092798	0.0831084	0.063164	0.112158	0.11185	0.000509	0.127861	-0.165284	-0.308825	-0.305343	-0.089469	-0.05451	-0.068272
48	-0.0639194	0.106272	-0.121216	-0.139454	-0.132974	-0.079567	-0.130654	-0.123433	-0.0894954	-0.062953	-0.024776	-0.169955	-0.098586	-0.091207	-0.106848	-0.134121	-0.119091	-0.111459	-0.094918	-0.07465	0.118894	0.111367	0.151605	0.127367	0.067708	0.136424	-0.120932	-0.238254	-0.218447	-0.054352	-0.054752	-0.038853
49	-0.0421868	0.0992036	-0.117177	-0.144348	-0.101265	-0.08856	-0.141392	-0.110321	-0.074534	-0.039407	0.002571	-0.125946	-0.089316	-0.120572	-0.0884624	-0.122163	-0.082704	-0.078543	-0.078833	-0.080069	0.137985	0.129507	0.141905	0.143601	0.133329	0.141581	-0.0687452	-0.150851	-0.080854	-0.031767	-0.029655	-0.050599
50	-0.0151802	0.0889774	-0.0932668	-0.133641	-0.066635	-0.077154	-0.11072	-0.078184	-0.023744	0.0015	0.066818	-0.064512	-0.051361	-0.071165	-0.071235	-0.109758	-0.063709	-0.042102	-0.074665	-0.065941	0.139082	0.13117	0.139245	0.155816	0.127964	0.141214	-0.0267372	-0.069824	-0.037119	0.014901	-0.005339	-0.036305
51	0.00189524	0.08401	-0.0771612	-0.103248	-0.061559	-0.060452	-0.115077	-0.04547	0.0105144	0.06386	0.089067	-0.065484	0.0189	-0.053771	-0.0522126	-0.078856	-0.041224	-0.040871	-0.046381	-0.053731	0.135219	0.132094	0.131912	0.142448	0.127669	0.141974	-0.0068838	-0.064087	-0.057368	0.038646	0.03483	0.01356
52	0.0235304	0.0777129	-0.0495744	-0.093245	-0.053961	-0.02797	-0.042111	-0.030585	0.04357	0.083302	0.062365	-0.003629	0.025322	0.05049	-0.044951	-0.066351	-0.056334	-0.029437	-0.043523	-0.02911	0.142706	0.141255	0.143324	0.144524	0.133051	0.151374	0.025902	-0.036805	-0.0311	0.088415	0.068519	0.040481
53	0.0463594	0.065924	-0.0130564	-0.038819	0.002791	0.015264	-0.023821	-0.020697	0.089109	0.099251	0.120886	0.035498	0.101939	0.087971	-0.0244614	-0.0305	-0.033944	-0.015758	-0.014857	-0.027248	0.122621	0.125882	0.12557	0.11667	0.131143	0.11384	0.057585	-0.01903	0.005397	0.136506	0.089974	0.075078
54	0.0525394	0.0594031	-4.08e-05	-0.034629	0.002419	0.033071	-0.021851	0.020786	0.0759736	0.127258	-0.001001	0.072714	0.093293	0.087604	-0.0024064	-0.035983	-0.016925	0.033952	0.00548	0.001444	0.0957102	0.138045	0.061988	0.088616	0.113338	0.076564	0.0934606	0.005113	0.045317	0.153483	0.125338	0.138052
55	0.0679358	0.0481849	0.0557836	0.022941	0.085617	0.074668	0.030643	0.065049	0.09555	0.104214	0.020324	0.103314	0.14756	0.102338	0.0169714	-0.025261	-0.006508	0.057517	0.034692	0.024417	0.0582384	0.101577	0.026289	0.054025	0.073878	0.035423	0.113136	0.042535	0.097213	0.133937	0.140984	0.15101
56	0.0728314	0.0486337	0.0757054	0.067776	0.099115	0.069074	0.081028	0.061534	0.0940836	0.007035	0.023604	0.132914	0.147717	0.159148	0.0349678	-0.014795	0.020175	0.069056	0.060622	0.039781	0.0393258	0.051987	0.03568	0.017223	0.062695	0.029044	0.120074	0.086158	0.121613	0.11087	0.124676	0.157055
57	0.0742337	0.0497814	0.0806422	0.062252	0.066518	0.072789	0.114362	0.08729	0.054483	0.025285	0.029731	0.158419	0.024311	0.034669	0.0467308	-0.000659	0.051516	0.050362	0.070056	0.062379	0.0443118	0.009863	0.081771	0.035331	0.023742	0.070852	0.145001	0.116417	0.160939	0.149596	0.167427	0.130625
58	0.0671641	0.0411429	0.0872716	0.091552	0.087087	0.09223	0.081156	0.084333	0.03607	0.030282	0.033774	0.046573	0.040485	0.029236	0.0652286	0.015483	0.058857	0.077625	0.084913	0.089265	0.0322734	0.047718	-0.000678	0.046833	0.044632	0.022862	0.114977	0.11017	0.108863	0.047862	0.115862	0.192128
59	0.0529538	0.0460001	0.0685226	0.112425	0.02461	0.01135	0.113108	0.08112	0.0356848	0.032494	0.034905	0.037656	0.040545	0.032824	0.0441134	0.019871	0.065931	0.063369	0.032467	0.038929	0.0191432	0.063178	0.001721	-0.00457	0.038491	-0.003104	0.0973052	0.135193	0.172735	0.039476	0.016921	0.122201
60	0.0385242	0.0395513	0.023222	0.052904	0.01998	0.023952	0.009003	0.010271	0.036754	0.032187	0.033314	0.039651	0.042307	0.036311	0.0476614	0.055315	0.114785	0.017978	0.027224	0.023005	0.0014122	-0.011162	0.008395	0.004904	0.000525	0.004399	0.0835714	0.164265	0.101709	0.042168	0.036563	0.073152
61	0.0346048	0.0304294	0.0269134	0.02383	0.026303	0.028335	0.030075	0.026024	0.0356008	0.029426	0.029512	0.04246	0.040633	0.035973	0.0325434	0.052566	0.024289	0.026598	0.031463	0.027801	0.0079028	-0.001899	0.013456	0.011804	0.006055	0.010098	0.0700638	0.156703	0.083172	0.044902	0.040101	0.025441
62	0.0308983	0.0135646	0.0341488	0.033882	0.032577	0.03254	0.038448	0.033297	0.0322064	0.025341	0.024501	0.040979	0.037025	0.033186	0.0397634	0.073777	0.026202	0.032312	0.035418	0.031108	0.0119522	0.00424	0.014693	0.015616	0.012594	0.012618	0.0364208	0.037204	0.024723	0.043175	0.041601	0.035401
63	0.0327613	0.0177324	0.0380748	0.041104	0.034721	0.033601	0.044519	0.036429	0.0277438	0.021092	0.019266	0.03712	0.032399	0.028842	0.0469498	0.101734	0.03207	0.034277	0.03573	0.030938	0.0128218	0.007749	0.012624	0.016102	0.015762	0.011872	0.0382164	0.035292	0.037688	0.039428	0.039037	0.039637
64	0.0281564	0.0115033	0.0381936	0.043072	0.033895	0.032378	0.04575	0.035873	0.0230398	0.01747	0.014611	0.031871	0.027411	0.023836	0.0308172	0.025214	0.035214	0.033296	0.032681	0.027681	0.0107756	0.00841	0.008737	0.013077	0.01521	0.008444	0.037956	0.039308	0.043401	0.034353	0.033452	0.039266
65	0.0249524	0.0124226	0.0356626	0.041794	0.031208	0.029603	0.04283	0.032878	0.018467	0.014364	0.010697	0.026182	0.022363	0.018729	0.0277556	0.024703	0.033831	0.029815	0.027998	0.022431	0.0070608	0.006608	0.004478	0.008429	0.011775	0.004014	0.035816	0.043263	0.04441	0.028637	0.026618	0.036152
66	0.0210255	0.0126798	0.0316556	0.038466	0.027576	0.025671	0.037585	0.02898	0.0143258	0.011314	0.007515	0.021001	0.017634	0.014165	0.024345	0.029761	0.028666	0.024331	0.022914	0.016053	0.003059	0.003469	0.000789	0.004065	0.006861	0.000111	0.0317422	0.042129	0.042159	0.023054	0.020197	0.031172
67	0.0167764	0.0124102	0.027005	0.033854	0.023505	0.021105	0.031575	0.024986	0.010688	0.00784	0.004914	0.0166	0.013555	0.010531	0.0201148	0.032187	0.022364	0.018353	0.017781	0.009889	-0.0006144	-8.3e-05	-0.002298	0.00054	0.001866	-0.003097	0.0266886	0.037509	0.037475	0.01812	0.015044	0.025295
68	0.0126702	0.0115914	0.0223148	0.028696	0.019503	0.01635	0.026053	0.020972	0.0074276	0.004015	0.002652	0.012677	0.01015	0.007644	0.0156576	0.030716	0.016255	0.012974	0.013104	0.005239	-0.0034596	-0.003419	-0.004536	-0.001915	-0.002452	-0.004976	0.0214104	0.031494	0.031318	0.013707	0.011122	0.019411
69	0.00898728	0.0103439	0.0178418	0.023408	0.015774	0.0118	0.021348	0.016879	0.004434	0.00029	0.000595	0.009168	0.00705	0.005067	0.0113806	0.026933	0.010575	0.008213	0.009015	0.002167	-0.0051362	-0.005646	-0.005698	-0.003375	-0.00505	-0.005912	0.0164162	0.025468	0.024859	0.009567	0.007961	0.014226
70	0.00578124	0.00885012	0.0134968	0.018057	0.012144	0.007563	0.017016	0.012704	0.0017106	-0.00299	-0.001146	0.006062	0.00405	0.002577	0.0076042	0.022269	0.005666	0.004723	0.005235	0.000128	-0.0057664	-0.006424	-0.006031	-0.004271	-0.005649	-0.006457	0.011861	0.019958	0.019088	0.005385	0.004779	0.010095
71	0.00297252	0.00727869	0.009159	0.012697	0.00837	0.003525	0.012681	0.008522	-0.0007414	-0.005521	-0.002683	0.003079	0.001275	0.000143	0.0044794	0.017008	0.002081	0.002338	0.002134	-0.001164	-0.0058202	-0.006388	-0.00583	-0.004881	-0.005346	-0.006656	0.0077858	0.015149	0.014442	0.000959	0.00137	0.007009
72	0.00049328	0.00582963	0.0050042	0.007531	0.004543	-0.000163	0.008507	0.004603	-0.002789	-0.007121	-0.004029	0.000303	-0.001056	-0.002042	0.0020012	0.01144	-0.000433	0.00032	0.000265	-0.001586	-0.005784	-0.006025	-0.005554	-0.00528	-0.005318	-0.006743	0.004034	0.010958	0.010812	-0.003832	-0.002184	0.004416
73	-0.00170856	0.00473185	0.0013664	0.002969	0.000792	-0.002843	0.004612	0.001302	-0.004347	-0.00791	-0.005169	-0.001905	-0.002896	-0.003855	4.22e-05	0.006523	-0.001916	-0.00171	-0.000874	-0.001812	-0.0058832	-0.005364	-0.005639	-0.006011	-0.005678	-0.006724	0.0002788	0.006717	0.007768	-0.009053	-0.005942	0.001904
74	-0.00362332	0.0042303	-0.0015538	-0.000726	-0.002377	-0.004196	0.000974	-0.001444	-0.0054716	-0.008316	-0.00599	-0.003513	-0.004435	-0.005104	-0.0014054	0.002848	-0.002736	-0.003163	-0.001823	-0.002153	-0.0060146	-0.004946	-0.005702	-0.006888	-0.00622	-0.006317	-0.0036712	0.00225	0.004873	-0.014908	-0.009991	-0.00058
75	-0.0053274	0.00450834	-0.0039734	-0.003698	-0.004732	-0.005107	-0.002357	-0.003973	-0.0062376	-0.008411	-0.006578	-0.004629	-0.005713	-0.005857	-0.002402	2e-06	-0.003566	-0.003861	-0.002305	-0.00228	-0.0059816	-0.005086	-0.005714	-0.00718	-0.006481	-0.005447	-0.0080424	-0.002319	0.001642	-0.021182	-0.014939	-0.003414
76	-0.0070108	0.00561847	-0.006162	-0.006366	-0.006789	-0.006207	-0.004991	-0.006457	-0.0068264	-0.008459	-0.007554	-0.005336	-0.006687	-0.006096	-0.0029874	-0.001716	-0.004121	-0.004264	-0.002603	-0.002233	-0.0058888	-0.00539	-0.006086	-0.007069	-0.006155	-0.004744	-0.0131894	-0.007635	-0.002362	-0.027537	-0.021402	-0.007011
77	-0.0088466	0.00740457	-0.0082582	-0.008839	-0.008956	-0.007645	-0.006908	-0.008943	-0.0074634	-0.008888	-0.009257	-0.006005	-0.007262	-0.005905	-0.0033714	-0.001992	-0.003791	-0.004996	-0.003161	-0.002917	-0.0059344	-0.005391	-0.006556	-0.006988	-0.005955	-0.004782	-0.0192056	-0.014135	-0.00708	-0.034102	-0.029216	-0.011495
78	-0.0109136	0.00956157	-0.0102028	-0.010941	-0.010916	-0.00951	-0.008462	-0.011185	-0.0083412	-0.01005	-0.011412	-0.006983	-0.007622	-0.005639	-0.0040806	-0.001779	-0.003034	-0.006184	-0.004393	-0.005013	-0.0060542	-0.005362	-0.006921	-0.006621	-0.006232	-0.005135	-0.0258894	-0.021542	-0.012412	-0.040779	-0.037782	-0.016932
79	-0.0132501	0.0117608	-0.0121994	-0.012746	-0.012819	-0.011697	-0.010353	-0.013382	-0.0096208	-0.011885	-0.013694	-0.008408	-0.008173	-0.005944	-0.0052538	-0.002369	-0.003087	-0.007387	-0.005723	-0.007703	-0.0062498	-0.005345	-0.007424	-0.006251	-0.006649	-0.00558	-0.0329266	-0.029394	-0.018688	-0.046841	-0.046263	-0.023447
80	-0.0159082	0.0137652	-0.0144854	-0.013961	-0.015079	-0.014502	-0.013144	-0.015741	-0.0114884	-0.014317	-0.016261	-0.010365	-0.009286	-0.007213	-0.0068842	-0.004173	-0.004747	-0.008582	-0.006701	-0.010218	-0.0066494	-0.005632	-0.007908	-0.006413	-0.007119	-0.006175	-0.0400336	-0.03755	-0.026352	-0.05162	-0.053887	-0.030759
81	-0.0189385	0.015422	-0.0171892	-0.014931	-0.018064	-0.018021	-0.016658	-0.018272	-0.0141412	-0.017441	-0.019336	-0.012993	-0.011193	-0.009743	-0.009235	-0.006855	-0.008259	-0.010255	-0.008045	-0.012761	-0.007325	-0.006688	-0.008674	-0.007032	-0.007504	-0.006727	-0.046802	-0.045613	-0.035161	-0.054981	-0.060004	-0.038251
82	-0.0222542	0.0166536	-0.0199258	-0.015969	-0.021271	-0.021481	-0.020075	-0.020833	-0.017675	-0.021194	-0.022935	-0.016379	-0.014215	-0.013652	-0.0126432	-0.010458	-0.013104	-0.012934	-0.010643	-0.016077	-0.0081814	-0.008216	-0.009863	-0.007636	-0.007746	-0.007446	-0.0528456	-0.053079	-0.044189	-0.056994	-0.064373	-0.045593
83	-0.0256078	0.0174897	-0.0221006	-0.01796	-0.023114	-0.023786	-0.022939	-0.022704	-0.02204	-0.025232	-0.027056	-0.020776	-0.018346	-0.01879	-0.0167904	-0.014563	-0.018294	-0.016307	-0.014643	-0.020145	-0.009188	-0.0096	-0.011281	-0.008343	-0.008252	-0.008464	-0.0579198	-0.059588	-0.052436	-0.057843	-0.067127	-0.052605
84	-0.0289176	0.0179642	-0.0238672	-0.021244	-0.024396	-0.024731	-0.025325	-0.02364	-0.0270266	-0.029325	-0.031429	-0.026138	-0.023411	-0.02483	-0.0211488	-0.01785	-0.023717	-0.019945	-0.01942	-0.024812	-0.0106246	-0.010776	-0.013171	-0.009606	-0.009498	-0.010072	-0.0619208	-0.064585	-0.059376	-0.057906	-0.068534	-0.059203
85	-0.0322501	0.0180751	-0.0256288	-0.024423	-0.025905	-0.025275	-0.027947	-0.024594	-0.032306	-0.033291	-0.035675	-0.031876	-0.02952	-0.031168	-0.025764	-0.021054	-0.029269	-0.024216	-0.024474	-0.029807	-0.0126822	-0.012227	-0.016097	-0.011816	-0.011213	-0.012058	-0.0648696	-0.067667	-0.065088	-0.057713	-0.069109	-0.064771
86	-0.035756	0.017753	-0.0277692	-0.027004	-0.027958	-0.026187	-0.031313	-0.026384	-0.0377962	-0.037756	-0.039907	-0.037505	-0.03647	-0.037343	-0.0308142	-0.025037	-0.035206	-0.029348	-0.029923	-0.034557	-0.0155582	-0.014508	-0.020196	-0.015051	-0.013884	-0.014152	-0.066842	-0.069043	-0.06938	-0.057496	-0.069414	-0.068877
87	-0.0396363	0.017055	-0.0306726	-0.029176	-0.031113	-0.02811	-0.035707	-0.029257	-0.0436532	-0.043511	-0.044593	-0.043062	-0.043788	-0.043312	-0.0361938	-0.028927	-0.042053	-0.035062	-0.035495	-0.039432	-0.019483	-0.01755	-0.025358	-0.01935	-0.018064	-0.017093	-0.0681788	-0.069274	-0.072375	-0.057392	-0.069995	-0.071858
88	-0.0444372	0.01607	-0.0349662	-0.032178	-0.03552	-0.031162	-0.042136	-0.033835	-0.050337	-0.051219	-0.050369	-0.049424	-0.051413	-0.04926	-0.0421222	-0.032366	-0.049467	-0.042005	-0.041173	-0.0456	-0.0251438	-0.021749	-0.033018	-0.025003	-0.024236	-0.021713	-0.0696166	-0.069266	-0.074494	-0.05789	-0.072087	-0.074346
89	-0.0511638	0.0147841	-0.0418406	-0.03774	-0.042433	-0.035925	-0.052152	-0.040953	-0.0586764	-0.061539	-0.058498	-0.05801	-0.059843	-0.055492	-0.04947	-0.035992	-0.058	-0.051583	-0.047553	-0.054222	-0.0338858	-0.028236	-0.045309	-0.033087	-0.033589	-0.029208	-0.0719462	-0.069958	-0.076459	-0.059962	-0.076552	-0.0768
90	-0.0607794	0.0134699	-0.0521316	-0.045823	-0.053359	-0.043423	-0.066682	-0.051371	-0.0695074	-0.074761	-0.069802	-0.069767	-0.069937	-0.06327	-0.0592892	-0.0406	-0.069212	-0.064999	-0.055506	-0.066129	-0.047138	-0.039009	-0.063061	-0.04528	-0.047771	-0.040569	-0.075831	-0.072233	-0.079164	-0.064629	-0.083261	-0.079868
91	-0.0737789	0.0126907	-0.0659628	-0.055545	-0.068262	-0.054518	-0.085751	-0.065738	-0.0830174	-0.089885	-0.083659	-0.08466	-0.08272	-0.074163	-0.072641	-0.047971	-0.083793	-0.08227	-0.067441	-0.08173	-0.0657084	-0.055801	-0.085323	-0.062735	-0.068091	-0.056592	-0.0815648	-0.076886	-0.083616	-0.071919	-0.091045	-0.084358
92	-0.0894464	0.0128194	-0.0828462	-0.067228	-0.08657	-0.069235	-0.107262	-0.083936	-0.0983612	-0.105055	-0.098419	-0.101714	-0.098371	-0.088247	-0.088795	-0.059656	-0.101192	-0.100469	-0.084235	-0.098423	-0.0884932	-0.077622	-0.108791	-0.085374	-0.093464	-0.077215	-0.0887366	-0.083749	-0.090506	-0.080879	-0.097849	-0.0907
93	-0.105425	0.0133736	-0.101855	-0.082067	-0.108172	-0.087372	-0.126688	-0.104975	-0.113259	-0.117512	-0.111305	-0.118379	-0.11539	-0.10371	-0.103986	-0.074583	-0.117762	-0.114016	-0.102646	-0.110921	-0.111825	-0.10154	-0.128121	-0.11003	-0.119136	-0.100296	-0.0962016	-0.091518	-0.099822	-0.089957	-0.101158	-0.098553
94	-0.118188	0.0142587	-0.120788	-0.099295	-0.130246	-0.107211	-0.140941	-0.126246	-0.124527	-0.125198	-0.119612	-0.130327	-0.130403	-0.117094	-0.113472	-0.088692	-0.127278	-0.118902	-0.117066	-0.115422	-0.129984	-0.123042	-0.13764	-0.130333	-0.13756	-0.121345	-0.102167	-0.098144	-0.110538	-0.097304	-0.098243	-0.106607
95	-0.124524	0.0165144	-0.136854	-0.116557	-0.148222	-0.125525	-0.149121	-0.144847	-0.129358	-0.126605	-0.121796	-0.134355	-0.139459	-0.124573	-0.114521	-0.09733	-0.126602	-0.114567	-0.122981	-0.111127	-0.137517	-0.136139	-0.1344	-0.139945	-0.141893	-0.135208	-0.104371	-0.101463	-0.120224	-0.101034	-0.087094	-0.11204
96	-0.122553	0.0211117	-0.147903	-0.132057	-0.158878	-0.139678	-0.150364	-0.158539	-0.126325	-0.119859	-0.117199	-0.130109	-0.140062	-0.124395	-0.107297	-0.098302	-0.116861	-0.102152	-0.120001	-0.099168	-0.130801	-0.136554	-0.117293	-0.134298	-0.12815	-0.137711	-0.100438	-0.099427	-0.125443	-0.099081	-0.066985	-0.111255
97	-0.111588	0.0283564	-0.152455	-0.143417	-0.161161	-0.148253	-0.144324	-0.165122	-0.115271	-0.104236	-0.105502	-0.118336	-0.131681	-0.116598	-0.0929	-0.093096	-0.098822	-0.082041	-0.109491	-0.08105	-0.108692	-0.123485	-0.085868	-0.11169	-0.096157	-0.12626	-0.0886236	-0.090275	-0.122628	-0.089497	-0.039174	-0.101544
98	-0.0919848	0.037092	-0.1486	-0.147161	-0.153208	-0.149889	-0.130963	-0.161781	-0.0967986	-0.080673	-0.087112	-0.099705	-0.114844	-0.101659	-0.0730886	-0.084167	-0.074154	-0.055551	-0.092763	-0.058808	-0.072444	-0.097243	-0.04177	-0.073776	-0.049206	-0.100225	-0.0689922	-0.073222	-0.109805	-0.070807	-0.009222	-0.081905
99	-0.06529	0.0451454	-0.134591	-0.140752	-0.133695	-0.142889	-0.110046	-0.145572	-0.0719598	-0.050693	-0.06317	-0.074882	-0.09091	-0.080144	-0.049886	-0.072253	-0.045097	-0.026309	-0.070642	-0.035129	-0.0259948	-0.058655	0.010389	-0.025255	0.005285	-0.061738	-0.0440184	-0.049198	-0.087518	-0.043657	0.01371	-0.053429
100	-0.0352294	0.0498658	-0.110254	-0.123519	-0.104436	-0.126174	-0.081894	-0.115249	-0.0434014	-0.018238	-0.036522	-0.046213	-0.062207	-0.053827	-0.0263068	-0.056086	-0.015982	-0.001439	-0.04481	-0.013217	0.021956	-0.009964	0.059204	0.023554	0.053235	-0.016249	-0.0181402	-0.022136	-0.059339	-0.013026	0.02463	-0.02083
101	-0.00829404	0.0482829	-0.078512	-0.095552	-0.07116	-0.100151	-0.049599	-0.076098	-0.0162982	0.008721	-0.012025	-0.018422	-0.033018	-0.026747	-0.0069422	-0.035812	0.005758	0.012908	-0.019983	0.002418	0.0576534	0.041948	0.085941	0.056245	0.077306	0.026827	0.0026288	6.7e-05	-0.032435	0.012191	0.026162	0.007159

## Sheet: SHMY
Sound side			TF1	C:\Users\xb00012\Documents\Data\27_15_150415 SP\27_15_150415_0076.c3d	C:\Users\xb00012\Documents\Data\27_15_150415 SP\27_15_150415_0080.c3d	C:\Users\xb00012\Documents\Data\27_15_150415 SP\27_15_150415_0082.c3d	C:\Users\xb00012\Documents\Data\27_15_150415 SP\27_15_150415_0084.c3d	C:\Users\xb00012\Documents\Data\27_15_150415 SP\27_15_150415_0090.c3d	TF3	C:\Users\xb00012\Documents\Data\39_28_200515 SP\39_28_200515_0058.c3d	C:\Users\xb00012\Documents\Data\39_28_200515 SP\39_28_200515_0060.c3d	C:\Users\xb00012\Documents\Data\39_28_200515 SP\39_28_200515_0062.c3d	C:\Users\xb00012\Documents\Data\39_28_200515 SP\39_28_200515_0064.c3d	C:\Users\xb00012\Documents\Data\39_28_200515 SP\39_28_200515_0066.c3d	TF4	C:\Users\xb00012\Documents\Data\44_33_190615 SP\44_33_190615_0052.c3d	C:\Users\xb00012\Documents\Data\44_33_190615 SP\44_33_190615_0056.c3d	C:\Users\xb00012\Documents\Data\44_33_190615 SP\44_33_190615_0058.c3d	C:\Users\xb00012\Documents\Data\44_33_190615 SP\44_33_190615_0062.c3d	C:\Users\xb00012\Documents\Data\44_33_190615 SP\44_33_190615_0064.c3d	TF5	C:\Users\xb00012\Documents\Data\45_34_230615 SP\45_34_230615_0049.c3d	C:\Users\xb00012\Documents\Data\45_34_230615 SP\45_34_230615_0055.c3d	C:\Users\xb00012\Documents\Data\45_34_230615 SP\45_34_230615_0057.c3d	C:\Users\xb00012\Documents\Data\45_34_230615 SP\45_34_230615_0059.c3d	C:\Users\xb00012\Documents\Data\45_34_230615 SP\45_34_230615_0061.c3d
Sagittal plane			ECH	LHIP_MOMENTS	LHIP_MOMENTS	LHIP_MOMENTS	LHIP_MOMENTS	LHIP_MOMENTS	ECH	LHIP_MOMENTS	LHIP_MOMENTS	LHIP_MOMENTS	LHIP_MOMENTS	LHIP_MOMENTS	ECH	LHIP_MOMENTS	LHIP_MOMENTS	LHIP_MOMENTS	LHIP_MOMENTS	LHIP_MOMENTS	ECH	RHIP_MOMENTS	RHIP_MOMENTS	RHIP_MOMENTS	RHIP_MOMENTS	RHIP_MOMENTS
Hip Moment				LINK_MODEL_BASED	LINK_MODEL_BASED	LINK_MODEL_BASED	LINK_MODEL_BASED	LINK_MODEL_BASED		LINK_MODEL_BASED	LINK_MODEL_BASED	LINK_MODEL_BASED	LINK_MODEL_BASED	LINK_MODEL_BASED		LINK_MODEL_BASED	LINK_MODEL_BASED	LINK_MODEL_BASED	LINK_MODEL_BASED	LINK_MODEL_BASED		LINK_MODEL_BASED	LINK_MODEL_BASED	LINK_MODEL_BASED	LINK_MODEL_BASED	LINK_MODEL_BASED
101 points over gait cycle				Original	Original	Original	Original	Original		Original	Original	Original	Original	Original		Original	Original	Original	Original	Original		Original	Original	Original	Original	Original
ITEM	Mean	SD	C4_L	1	1	1	1	1	C4_L	1	1	1	1	1	C4_L	1	1	1	1	1	C4_R	1	1	1	1	1
1	0.769031	0.332213	0.422831	0.453492	0.430351	0.54337	0.302595	0.384347	0.901296	0.730616	1.51203	1.04668	0.480738	0.736412	0.893535	0.967493	1.20015	0.368626	0.928067	1.00334	0.858463	0.487732	0.90339	0.785436	0.954608	1.16115
2	0.982963	0.429822	0.501818	0.509882	0.332989	0.713245	0.439206	0.513769	1.14775	0.659605	0.645832	1.68485	1.4036	1.34488	1.30424	1.32055	1.60776	1.2749	1.59187	0.72613	0.978037	0.593751	1.11591	0.89235	1.1219	1.16628
3	0.539225	0.559765	0.612402	-0.031548	0.894134	0.48176	0.975261	0.742401	0.198526	-0.456556	-0.563535	0.524053	0.479632	1.00904	0.365911	-0.293175	0.469977	0.840061	1.00068	-0.187988	0.980059	0.53378	1.22149	0.851707	1.18966	1.10366
4	0.161834	0.339275	0.155896	-0.030332	0.295682	0.031667	0.374727	0.107737	-0.0562066	0.168265	0.14627	-0.154624	-0.323139	-0.117805	-0.08242	-0.287716	-0.159364	-0.200015	0.076812	0.158183	0.630065	0.468616	0.897997	0.556939	0.683342	0.543431
5	0.378481	0.153648	0.25049	0.436799	0.390733	0.345288	0.17345	-0.093819	0.454485	0.545634	0.517159	0.470995	0.461966	0.276673	0.466309	0.562887	0.448774	0.372371	0.434838	0.512676	0.34264	0.409374	0.481732	0.279886	0.295177	0.247032
6	0.491242	0.231023	0.42471	0.463443	0.641533	0.32883	0.396267	0.293476	0.717779	0.811674	0.882886	0.799675	0.643228	0.45143	0.601933	0.683665	0.555022	0.561078	0.557208	0.652694	0.220545	0.494574	0.184128	0.16943	0.150941	0.10365
7	0.562086	0.241081	0.413193	0.594028	0.445421	0.310613	0.372339	0.343564	0.722195	0.898218	0.783867	0.294246	0.844096	0.790549	0.779803	0.883389	0.800538	0.729433	0.751538	0.734118	0.333153	0.549961	0.310425	0.290847	0.24059	0.273941
8	0.559073	0.226455	0.427283	0.523003	0.427946	0.384935	0.424831	0.375701	0.70263	0.743751	0.456586	1.23874	0.71358	0.360494	0.703193	0.769002	0.595231	0.73843	0.866564	0.546739	0.403184	0.456129	0.420794	0.437578	0.335319	0.366102
9	0.528934	0.275841	0.314029	0.25385	0.281579	0.241634	0.383865	0.409217	0.907592	0.655744	0.644916	1.20198	1.25591	0.77941	0.465348	0.314441	0.44104	0.580603	0.510922	0.479734	0.428765	0.363444	0.458025	0.433361	0.411448	0.477545
10	0.439078	0.259683	0.172146	0.248244	0.144265	0.085702	0.185988	0.196532	0.810441	0.696395	0.681879	0.811617	1.05039	0.811927	0.386381	0.268841	0.431436	0.37657	0.512003	0.343055	0.387345	0.198338	0.46759	0.291647	0.475088	0.50406
11	0.32493	0.211318	0.0900908	0.056259	0.176953	0.078366	0.072989	0.065887	0.579296	0.58933	0.326843	0.51871	0.814022	0.647576	0.283929	0.181302	0.328526	0.267845	0.409202	0.232769	0.346405	0.22282	0.397369	0.191151	0.425099	0.495586
12	0.196466	0.141398	0.0539266	0.177005	0.027382	0.151108	-0.066092	-0.01977	0.323849	0.511938	0.264601	0.183258	0.409087	0.250361	0.220397	0.167982	0.22595	0.23509	0.299882	0.173082	0.187691	-0.00624	0.300007	0.216831	0.131918	0.295941
13	0.164096	0.0888356	0.150373	0.324575	0.200093	0.165946	0.050851	0.010402	0.178151	0.323426	0.129637	0.037998	0.232929	0.166767	0.175665	0.164415	0.143824	0.20585	0.226007	0.138231	0.152192	0.09908	0.069693	0.137647	0.153962	0.300579
14	0.14868	0.109638	0.254256	0.413923	0.333304	0.284599	0.204542	0.034913	0.129046	0.256289	0.132996	0.066993	0.174026	0.014924	0.151143	0.14226	0.106274	0.202915	0.166882	0.137384	0.0602748	0.067204	0.051249	-0.011694	0.099891	0.094724
15	0.175353	0.144438	0.360071	0.528543	0.527235	0.304685	0.268178	0.171712	0.145777	0.251049	0.1795	0.124526	0.137935	0.035874	0.135962	0.11214	0.081979	0.217054	0.145991	0.122645	0.0596008	0.02097	0.100048	0.099597	0.002706	0.074683
16	0.190004	0.18445	0.426323	0.512891	0.641679	0.367811	0.406713	0.202522	0.215255	0.327585	0.260483	0.177375	0.189273	0.121561	0.104109	0.074947	0.048425	0.179418	0.112028	0.105725	0.0143298	-0.023304	0.053665	0.078954	-0.119948	0.082282
17	0.169881	0.194379	0.39891	0.468564	0.545108	0.346514	0.40467	0.229696	0.269233	0.339039	0.284391	0.224339	0.270249	0.228146	0.0449436	0.022735	-0.016827	0.099859	0.056714	0.062237	-0.0335628	0.001384	-0.024988	0.023902	-0.220728	0.052616
18	0.129893	0.200754	0.347289	0.385288	0.435591	0.345051	0.345761	0.224754	0.27907	0.346477	0.256315	0.237194	0.278756	0.27661	-0.0120364	-0.030397	-0.080384	0.027236	-0.012202	0.035565	-0.0947516	-0.097061	-0.083034	-0.074349	-0.219693	0.000379
19	0.0997949	0.194168	0.287961	0.29915	0.313182	0.326067	0.278854	0.222554	0.277141	0.355133	0.238182	0.218255	0.306966	0.26717	-0.0738928	-0.084708	-0.128064	-0.038602	-0.097321	-0.020769	-0.0920302	-0.126331	-0.057519	-0.067175	-0.198391	-0.010735
20	0.066874	0.188518	0.236059	0.244324	0.211164	0.289129	0.205908	0.229768	0.251989	0.351197	0.21847	0.194894	0.292055	0.203331	-0.120336	-0.115874	-0.161625	-0.108522	-0.151097	-0.064562	-0.100216	-0.121291	-0.067722	-0.084609	-0.201116	-0.026341
21	0.0368096	0.188209	0.208493	0.248148	0.18187	0.239894	0.142078	0.230476	0.218727	0.335806	0.214607	0.166	0.245899	0.131321	-0.157739	-0.153703	-0.178536	-0.142696	-0.207058	-0.106701	-0.122243	-0.154799	-0.105562	-0.101928	-0.168812	-0.080113
22	0.0098448	0.187021	0.181967	0.228463	0.186823	0.194072	0.124181	0.176297	0.185814	0.315129	0.196392	0.131539	0.220551	0.065459	-0.188308	-0.200887	-0.177685	-0.163739	-0.246402	-0.152826	-0.140094	-0.188174	-0.112391	-0.119091	-0.176952	-0.103863
23	-0.0102374	0.177899	0.163716	0.210759	0.206246	0.160396	0.121344	0.119837	0.143012	0.273212	0.161139	0.091748	0.167344	0.021616	-0.201236	-0.234542	-0.163207	-0.162664	-0.265944	-0.179823	-0.146442	-0.178752	-0.133943	-0.112372	-0.194109	-0.113032
24	-0.020389	0.165686	0.156386	0.215028	0.219241	0.150878	0.124562	0.072222	0.0984048	0.237972	0.09216	0.066925	0.116237	-0.02127	-0.19531	-0.246954	-0.147313	-0.151777	-0.255164	-0.175342	-0.141037	-0.172147	-0.120793	-0.116061	-0.200055	-0.096129
25	-0.0284008	0.153204	0.152815	0.22772	0.225883	0.151315	0.126027	0.033131	0.0507184	0.194545	0.037962	0.020439	0.047264	-0.046618	-0.187325	-0.235227	-0.156557	-0.119304	-0.250975	-0.174562	-0.129812	-0.14998	-0.126572	-0.094571	-0.167271	-0.110665
26	-0.0348407	0.146318	0.158596	0.239188	0.230847	0.127327	0.146309	0.049311	0.0066122	0.140043	-0.006243	-0.019306	-0.006754	-0.074679	-0.182632	-0.232649	-0.165375	-0.125343	-0.233668	-0.156123	-0.12194	-0.140856	-0.103287	-0.079597	-0.164887	-0.121071
27	-0.0483864	0.142448	0.142339	0.208354	0.210443	0.099941	0.144634	0.048322	-0.023675	0.134223	-0.030288	-0.062361	-0.060283	-0.099666	-0.191729	-0.232133	-0.193041	-0.140751	-0.236496	-0.156225	-0.12048	-0.150761	-0.088775	-0.050969	-0.186652	-0.125243
28	-0.0642111	0.144783	0.126048	0.200268	0.172589	0.06981	0.142991	0.044583	-0.0471686	0.134714	-0.051319	-0.091035	-0.113093	-0.11511	-0.213777	-0.244915	-0.237586	-0.177928	-0.249833	-0.158621	-0.121947	-0.182348	-0.083006	-0.029096	-0.189839	-0.125448
29	-0.0865455	0.151063	0.106705	0.192754	0.130162	0.055834	0.122239	0.032538	-0.065345	0.116709	-0.04402	-0.121007	-0.151396	-0.127011	-0.24625	-0.272794	-0.285183	-0.222933	-0.269858	-0.180481	-0.141293	-0.229557	-0.078215	-0.0356	-0.22668	-0.136411
30	-0.103527	0.157143	0.089626	0.154798	0.112231	0.037056	0.111113	0.032932	-0.0719642	0.126728	-0.037155	-0.139075	-0.172423	-0.137896	-0.270791	-0.298294	-0.326291	-0.262149	-0.273138	-0.194082	-0.16098	-0.272286	-0.084921	-0.041446	-0.25122	-0.155029
31	-0.125625	0.163134	0.072623	0.146039	0.092173	0.030469	0.083655	0.010779	-0.0838114	0.12028	-0.040714	-0.155456	-0.188908	-0.154259	-0.301586	-0.322218	-0.350219	-0.287898	-0.30477	-0.242825	-0.189726	-0.304629	-0.106621	-0.075796	-0.285488	-0.176096
32	-0.14788	0.163976	0.049694	0.107522	0.068895	0.033614	0.044558	-0.006119	-0.0953856	0.115666	-0.054221	-0.15387	-0.191033	-0.19347	-0.326717	-0.343427	-0.364658	-0.320064	-0.331578	-0.273858	-0.219111	-0.335374	-0.134831	-0.119565	-0.295945	-0.209838
33	-0.167637	0.165954	0.0317724	0.093008	0.037055	0.030246	0.023861	-0.025308	-0.109303	0.112343	-0.075624	-0.167534	-0.194674	-0.221027	-0.35064	-0.344539	-0.393097	-0.339631	-0.37224	-0.303695	-0.242376	-0.340147	-0.165973	-0.1558	-0.305675	-0.244284
34	-0.178775	0.166368	0.0225734	0.076333	0.049699	0.02352	-0.004703	-0.031982	-0.119548	0.105058	-0.089201	-0.176993	-0.207387	-0.229217	-0.363082	-0.35704	-0.403319	-0.345131	-0.397548	-0.312372	-0.255044	-0.34058	-0.193274	-0.176076	-0.295339	-0.269952
35	-0.184518	0.165048	0.0119164	0.041599	0.047954	0.020687	-0.019343	-0.031315	-0.119438	0.108377	-0.094262	-0.168734	-0.212631	-0.229938	-0.369542	-0.334976	-0.408924	-0.369565	-0.413737	-0.320508	-0.261009	-0.329556	-0.213805	-0.181335	-0.291343	-0.289005
36	-0.189408	0.163747	0.006345	0.041517	0.035284	0.025308	-0.037908	-0.032476	-0.12621	0.1005	-0.106523	-0.181591	-0.211984	-0.23145	-0.376182	-0.342243	-0.410266	-0.382091	-0.39679	-0.349522	-0.261583	-0.337815	-0.228608	-0.178223	-0.274835	-0.288436
37	-0.192316	0.162457	-0.003043	0.033426	0.029264	0.006062	-0.041732	-0.042235	-0.12383	0.107168	-0.10349	-0.172428	-0.215618	-0.23478	-0.376485	-0.34119	-0.395928	-0.386582	-0.38458	-0.374145	-0.265908	-0.337462	-0.24589	-0.161462	-0.281839	-0.302888
38	-0.197384	0.161972	-0.0117868	0.016848	0.012187	0.004343	-0.039702	-0.05261	-0.126489	0.106184	-0.089324	-0.186867	-0.241255	-0.221181	-0.38364	-0.369014	-0.378447	-0.395216	-0.385084	-0.39044	-0.267622	-0.33124	-0.258828	-0.160817	-0.281938	-0.305285
39	-0.210745	0.158898	-0.0318694	-0.015452	-0.01627	-0.005165	-0.066089	-0.056371	-0.135687	0.073621	-0.077529	-0.204079	-0.266674	-0.203775	-0.398042	-0.399248	-0.381056	-0.404224	-0.407804	-0.397877	-0.277382	-0.339916	-0.268053	-0.171039	-0.294786	-0.313115
40	-0.226174	0.159805	-0.0422934	-0.026554	-0.024641	-0.011238	-0.086453	-0.062581	-0.157721	0.040011	-0.08637	-0.229366	-0.302458	-0.210422	-0.41612	-0.424827	-0.397366	-0.419992	-0.438548	-0.399867	-0.288563	-0.350356	-0.271777	-0.192503	-0.320901	-0.307279
41	-0.248201	0.153312	-0.07484	-0.060429	-0.053017	-0.048703	-0.117077	-0.094974	-0.175654	0.005623	-0.104159	-0.238367	-0.311092	-0.230277	-0.429528	-0.416916	-0.447894	-0.418142	-0.457268	-0.40742	-0.312781	-0.379709	-0.289325	-0.219402	-0.360978	-0.314491
42	-0.269371	0.147434	-0.109766	-0.091045	-0.089295	-0.076672	-0.159327	-0.132491	-0.189944	-0.000687	-0.146842	-0.246772	-0.312897	-0.242524	-0.44108	-0.397041	-0.478817	-0.452587	-0.470308	-0.406646	-0.336695	-0.397028	-0.298845	-0.254038	-0.390529	-0.343036
43	-0.29354	0.149206	-0.14065	-0.12624	-0.121118	-0.108308	-0.197866	-0.149717	-0.199367	-0.006183	-0.177335	-0.256557	-0.303889	-0.252869	-0.471099	-0.415251	-0.50537	-0.495895	-0.495412	-0.443565	-0.363044	-0.421842	-0.310426	-0.293715	-0.415065	-0.37417
44	-0.318282	0.151319	-0.171985	-0.168639	-0.155546	-0.125516	-0.228818	-0.181406	-0.21054	-0.018429	-0.195157	-0.265782	-0.3021	-0.271233	-0.503134	-0.456244	-0.521541	-0.548239	-0.507639	-0.482008	-0.387469	-0.44097	-0.330883	-0.327906	-0.435774	-0.401813
45	-0.341097	0.145199	-0.218723	-0.227237	-0.200704	-0.172664	-0.273344	-0.219665	-0.222879	-0.00218	-0.243491	-0.271409	-0.300215	-0.297101	-0.516015	-0.480593	-0.526766	-0.567718	-0.508397	-0.496603	-0.406769	-0.46023	-0.368459	-0.351246	-0.433659	-0.420253
46	-0.356887	0.136517	-0.251494	-0.261921	-0.266591	-0.184076	-0.291141	-0.253742	-0.23778	-0.007394	-0.264478	-0.277682	-0.316809	-0.322539	-0.512853	-0.487498	-0.504954	-0.559657	-0.504579	-0.507579	-0.425421	-0.469237	-0.402795	-0.385001	-0.433654	-0.436417
47	-0.379027	0.1212	-0.304519	-0.322146	-0.321602	-0.248803	-0.34141	-0.288634	-0.253034	-0.058827	-0.274758	-0.271783	-0.325589	-0.334215	-0.512272	-0.491973	-0.538219	-0.529553	-0.490633	-0.510984	-0.446281	-0.476439	-0.429928	-0.407342	-0.456849	-0.460849
48	-0.406859	0.114031	-0.364066	-0.365819	-0.375517	-0.328066	-0.39762	-0.35331	-0.263944	-0.122336	-0.258143	-0.266889	-0.319102	-0.35325	-0.526222	-0.491954	-0.586564	-0.552747	-0.487828	-0.512017	-0.473203	-0.474802	-0.463366	-0.445312	-0.487679	-0.494857
49	-0.440385	0.121564	-0.422476	-0.398798	-0.455221	-0.381645	-0.470749	-0.405969	-0.275149	-0.152627	-0.254282	-0.253451	-0.328321	-0.387065	-0.561548	-0.545249	-0.644522	-0.578572	-0.508248	-0.531149	-0.502366	-0.505883	-0.503534	-0.474009	-0.531156	-0.497247
50	-0.48271	0.127686	-0.492493	-0.432225	-0.524171	-0.456908	-0.553196	-0.495964	-0.300131	-0.174559	-0.278496	-0.302372	-0.342953	-0.402276	-0.600607	-0.598311	-0.7014	-0.625075	-0.539189	-0.53906	-0.537607	-0.542994	-0.52923	-0.525371	-0.57024	-0.520201
51	-0.516126	0.136427	-0.548903	-0.484779	-0.562934	-0.514736	-0.625682	-0.556384	-0.30912	-0.211758	-0.294034	-0.273551	-0.366243	-0.400013	-0.63268	-0.653302	-0.718891	-0.638289	-0.581037	-0.57188	-0.573802	-0.587805	-0.564357	-0.566691	-0.596656	-0.553503
52	-0.537241	0.145613	-0.581144	-0.514439	-0.589023	-0.517618	-0.679308	-0.605333	-0.312105	-0.235826	-0.310547	-0.264372	-0.367505	-0.382277	-0.659608	-0.669421	-0.739747	-0.657596	-0.623526	-0.607752	-0.596107	-0.613793	-0.594425	-0.580106	-0.624814	-0.567399
53	-0.549187	0.15906	-0.606324	-0.53289	-0.609138	-0.555812	-0.714491	-0.619287	-0.300678	-0.202723	-0.321685	-0.259416	-0.368421	-0.351145	-0.679831	-0.686159	-0.745836	-0.692252	-0.629971	-0.644939	-0.609913	-0.626891	-0.62003	-0.5858	-0.652527	-0.564319
54	-0.557853	0.165069	-0.61244	-0.523999	-0.643425	-0.560684	-0.726547	-0.607545	-0.303062	-0.187012	-0.344961	-0.272666	-0.364615	-0.346055	-0.695643	-0.70608	-0.753133	-0.73847	-0.615784	-0.66475	-0.620268	-0.647963	-0.636171	-0.584603	-0.652458	-0.580143
55	-0.557054	0.168829	-0.605881	-0.516082	-0.629414	-0.577834	-0.71683	-0.589243	-0.300675	-0.140189	-0.346901	-0.262929	-0.388941	-0.364416	-0.696432	-0.695325	-0.732477	-0.75712	-0.619146	-0.67809	-0.625229	-0.61414	-0.652105	-0.611971	-0.67466	-0.573271
56	-0.544184	0.163399	-0.566816	-0.440942	-0.573922	-0.566077	-0.693786	-0.559355	-0.305709	-0.12953	-0.293829	-0.279311	-0.4528	-0.373074	-0.664745	-0.669792	-0.646928	-0.705446	-0.624133	-0.677427	-0.639465	-0.617542	-0.676512	-0.634388	-0.691186	-0.577699
57	-0.519953	0.161913	-0.517981	-0.372814	-0.528792	-0.534207	-0.640586	-0.513506	-0.295333	-0.110977	-0.251843	-0.301214	-0.434954	-0.377677	-0.632008	-0.658447	-0.572885	-0.64158	-0.643227	-0.643901	-0.634489	-0.599322	-0.691827	-0.642237	-0.6872	-0.551858
58	-0.502804	0.141771	-0.466567	-0.429129	-0.469963	-0.478838	-0.558534	-0.396371	-0.316966	-0.198983	-0.264125	-0.329255	-0.443331	-0.349134	-0.606023	-0.654792	-0.539251	-0.612181	-0.600365	-0.623526	-0.621659	-0.532142	-0.671461	-0.680827	-0.677203	-0.546664
59	-0.477639	0.137644	-0.447486	-0.510368	-0.413736	-0.533995	-0.508269	-0.271061	-0.308654	-0.172816	-0.298393	-0.366796	-0.408471	-0.296794	-0.56933	-0.599781	-0.566156	-0.565334	-0.548717	-0.56666	-0.585087	-0.504413	-0.626167	-0.656802	-0.66444	-0.473612
60	-0.449368	0.133144	-0.467561	-0.608141	-0.403515	-0.593392	-0.507672	-0.225086	-0.293989	-0.231105	-0.268319	-0.340788	-0.373737	-0.255997	-0.515464	-0.556633	-0.543213	-0.528377	-0.513447	-0.43565	-0.520459	-0.445797	-0.504824	-0.608351	-0.644296	-0.399029
61	-0.409574	0.133096	-0.504773	-0.605546	-0.423423	-0.65469	-0.532868	-0.307338	-0.248943	-0.190286	-0.268524	-0.281773	-0.320281	-0.183852	-0.447161	-0.500344	-0.460489	-0.468121	-0.463807	-0.343043	-0.437419	-0.374543	-0.381452	-0.502469	-0.588281	-0.34035
62	-0.388646	0.136874	-0.57155	-0.608083	-0.501279	-0.640713	-0.631915	-0.475762	-0.251956	-0.266318	-0.232267	-0.282006	-0.320336	-0.158854	-0.359002	-0.398768	-0.408121	-0.361713	-0.386914	-0.239493	-0.372074	-0.301319	-0.357772	-0.451417	-0.475419	-0.274445
63	-0.380416	0.123754	-0.570055	-0.512813	-0.574752	-0.571788	-0.620319	-0.570605	-0.283149	-0.337491	-0.28875	-0.254921	-0.285894	-0.248691	-0.301511	-0.301914	-0.321196	-0.295599	-0.310042	-0.278804	-0.366946	-0.32617	-0.411689	-0.449213	-0.377981	-0.269679
64	-0.362959	0.127894	-0.52309	-0.401206	-0.532978	-0.524789	-0.620753	-0.535724	-0.262563	-0.286329	-0.283722	-0.291242	-0.242249	-0.209273	-0.25336	-0.197646	-0.249341	-0.279046	-0.233464	-0.307303	-0.412823	-0.355435	-0.473984	-0.509488	-0.335818	-0.389389
65	-0.350873	0.113355	-0.434361	-0.290422	-0.569502	-0.336609	-0.551812	-0.423458	-0.259869	-0.293871	-0.328179	-0.26253	-0.228516	-0.18625	-0.279856	-0.183879	-0.291138	-0.361269	-0.281541	-0.281454	-0.429407	-0.327904	-0.470585	-0.49455	-0.377421	-0.476577
66	-0.34935	0.0952192	-0.362496	-0.292641	-0.391852	-0.322573	-0.519474	-0.285942	-0.283593	-0.299938	-0.330493	-0.191425	-0.307549	-0.28856	-0.299902	-0.191149	-0.348309	-0.359028	-0.30722	-0.293804	-0.451409	-0.356356	-0.517076	-0.502955	-0.408135	-0.472521
67	-0.311474	0.0836834	-0.342226	-0.283355	-0.368659	-0.301985	-0.432711	-0.324421	-0.265975	-0.247203	-0.279455	-0.270609	-0.258326	-0.274283	-0.274472	-0.187446	-0.2928	-0.346701	-0.263851	-0.28156	-0.363223	-0.195403	-0.5496	-0.419776	-0.342409	-0.308926
68	-0.261836	0.0715356	-0.328861	-0.266708	-0.37025	-0.277453	-0.402449	-0.327443	-0.241714	-0.205522	-0.22478	-0.304206	-0.22371	-0.25035	-0.24769	-0.236117	-0.272605	-0.176487	-0.2962	-0.25704	-0.229079	-0.187678	-0.309667	-0.118004	-0.352902	-0.177142
69	-0.243526	0.0804519	-0.30705	-0.238027	-0.34972	-0.239691	-0.395995	-0.311818	-0.206134	-0.169356	-0.180896	-0.262998	-0.194151	-0.22327	-0.20859	-0.246356	-0.152681	-0.204386	-0.141718	-0.297807	-0.252329	-0.216286	-0.257108	-0.157523	-0.436495	-0.194234
70	-0.218593	0.0628402	-0.269353	-0.189178	-0.315152	-0.184889	-0.371788	-0.285758	-0.167346	-0.116579	-0.15603	-0.231596	-0.147769	-0.184754	-0.229701	-0.252378	-0.185214	-0.222418	-0.209501	-0.278996	-0.207971	-0.241376	-0.269205	-0.17222	-0.160779	-0.196273
71	-0.199293	0.0773045	-0.212212	-0.113146	-0.274917	-0.111466	-0.31404	-0.247491	-0.117262	-0.052152	-0.133785	-0.199961	-0.077413	-0.122999	-0.244498	-0.327155	-0.220216	-0.217209	-0.229626	-0.228282	-0.223199	-0.243592	-0.294302	-0.184591	-0.212507	-0.181003
72	-0.16286	0.098904	-0.13463	-0.015243	-0.223458	-0.02469	-0.220626	-0.189133	-0.062278	-0.006057	-0.099581	-0.145374	-0.006709	-0.053669	-0.22997	-0.339369	-0.219437	-0.199752	-0.212776	-0.178514	-0.224562	-0.226585	-0.317019	-0.186495	-0.235032	-0.15768
73	-0.121364	0.11584	-0.0449978	0.078203	-0.153191	0.058089	-0.101017	-0.107073	-0.0167876	0.009045	-0.058594	-0.069046	0.037885	-0.003228	-0.201181	-0.299861	-0.192652	-0.190251	-0.176311	-0.146832	-0.22249	-0.206364	-0.332046	-0.186155	-0.251366	-0.136517
74	-0.0859773	0.129014	0.038936	0.135225	-0.063306	0.112801	0.022071	-0.012111	0.0098734	0.005775	-0.028847	-2.4e-05	0.053196	0.019267	-0.175288	-0.246235	-0.161784	-0.190515	-0.146472	-0.131434	-0.217431	-0.193885	-0.339651	-0.189723	-0.242703	-0.121191
75	-0.0634938	0.137838	0.097423	0.133873	0.0385	0.123526	0.114609	0.076607	0.018025	-0.003145	-0.018292	0.040646	0.049162	0.021754	-0.157292	-0.20446	-0.143445	-0.185861	-0.135539	-0.117156	-0.212131	-0.187672	-0.346442	-0.195417	-0.219375	-0.11175
76	-0.0539319	0.139061	0.117423	0.07522	0.132834	0.093917	0.147446	0.137697	0.01261	-0.014854	-0.020992	0.051839	0.033609	0.013448	-0.137579	-0.177131	-0.135275	-0.158906	-0.134854	-0.081731	-0.208181	-0.182623	-0.35382	-0.197388	-0.196383	-0.110691
77	-0.0531134	0.132188	0.0970776	-0.013621	0.188812	0.038079	0.115089	0.157029	0.0005182	-0.024056	-0.025307	0.043867	0.012792	-0.004705	-0.104273	-0.15475	-0.119968	-0.108278	-0.125886	-0.012484	-0.205776	-0.177283	-0.35816	-0.192714	-0.180135	-0.120589
78	-0.0558933	0.122296	0.0473382	-0.102762	0.186545	-0.020525	0.040808	0.132625	-0.0138236	-0.027459	-0.027971	0.025301	-0.010956	-0.028033	-0.0527974	-0.121573	-0.081507	-0.0455	-0.097879	0.082472	-0.20429	-0.173176	-0.356149	-0.182578	-0.171804	-0.137744
79	-0.0586324	0.117982	-0.01474	-0.17529	0.131247	-0.063938	-0.039001	0.073282	-0.029265	-0.031502	-0.034181	0.004474	-0.038139	-0.046977	0.0118374	-0.064683	-0.013192	0.016361	-0.055246	0.175947	-0.202362	-0.170884	-0.343497	-0.170496	-0.171202	-0.155731
80	-0.0604082	0.12016	-0.0740382	-0.220958	0.046695	-0.091356	-0.098854	-0.005718	-0.0434072	-0.039457	-0.047298	-0.015579	-0.059748	-0.054954	0.071609	0.019874	0.068703	0.05425	-0.007464	0.222682	-0.195797	-0.1646	-0.31583	-0.158373	-0.17485	-0.16533
81	-0.0645598	0.11932	-0.121723	-0.235099	-0.040914	-0.114218	-0.134178	-0.084207	-0.0555832	-0.052779	-0.063182	-0.035825	-0.067645	-0.058485	0.100802	0.112537	0.119814	0.046075	0.035492	0.190094	-0.181735	-0.151216	-0.273832	-0.146831	-0.173969	-0.162828
82	-0.0742755	0.107594	-0.153802	-0.223572	-0.11264	-0.135479	-0.152553	-0.144765	-0.0642846	-0.072075	-0.071095	-0.049636	-0.066772	-0.061845	0.0821888	0.160864	0.103471	-0.00213	0.054318	0.094421	-0.161204	-0.134437	-0.224672	-0.134006	-0.164178	-0.148729
83	-0.0873795	0.0843411	-0.16947	-0.196567	-0.157139	-0.147721	-0.161526	-0.184397	-0.0677384	-0.089998	-0.066731	-0.051632	-0.064282	-0.066049	0.0248656	0.126392	0.031888	-0.059915	0.040658	-0.014695	-0.137175	-0.119587	-0.175393	-0.119714	-0.147512	-0.12367
84	-0.0974335	0.0585934	-0.167896	-0.160081	-0.173757	-0.1419	-0.159554	-0.204186	-0.0680842	-0.103537	-0.056412	-0.04596	-0.06488	-0.069632	-0.0406718	0.0275	-0.04306	-0.100655	0.008845	-0.095989	-0.113083	-0.111108	-0.130479	-0.106606	-0.125354	-0.091866
85	-0.100023	0.045423	-0.148638	-0.1158	-0.166219	-0.115201	-0.137196	-0.208772	-0.0689972	-0.118238	-0.052709	-0.038941	-0.067189	-0.067909	-0.090616	-0.071043	-0.084503	-0.129436	-0.019273	-0.148825	-0.091841	-0.111337	-0.094046	-0.095306	-0.099571	-0.058945
86	-0.096736	0.0506831	-0.114072	-0.06031	-0.140855	-0.073042	-0.091626	-0.204525	-0.0722056	-0.140893	-0.065866	-0.024033	-0.067537	-0.062699	-0.124763	-0.120722	-0.100502	-0.165562	-0.044135	-0.192896	-0.0759032	-0.116267	-0.067107	-0.08798	-0.074239	-0.033923
87	-0.0915443	0.0692086	-0.0697854	0.007727	-0.105301	-0.023276	-0.03174	-0.196337	-0.0751908	-0.17461	-0.094366	0.014192	-0.063945	-0.057225	-0.152991	-0.126184	-0.119181	-0.205529	-0.083921	-0.230142	-0.0682096	-0.116598	-0.050931	-0.087088	-0.059412	-0.027019
88	-0.082034	0.0933654	-0.0201828	0.084561	-0.063589	0.033132	0.028516	-0.183534	-0.0776504	-0.221548	-0.135863	0.076581	-0.058702	-0.04872	-0.166578	-0.108314	-0.142816	-0.212682	-0.136406	-0.232671	-0.0637252	-0.104084	-0.038456	-0.087242	-0.055045	-0.033799
89	-0.0576663	0.11457	0.0369844	0.169054	-0.011257	0.103083	0.077097	-0.153055	-0.0812068	-0.268832	-0.184134	0.148364	-0.062604	-0.038828	-0.135532	-0.065382	-0.143692	-0.140595	-0.169897	-0.158092	-0.0509112	-0.071087	-0.01873	-0.074333	-0.049008	-0.041398
90	-0.00712875	0.133362	0.108171	0.264109	0.055875	0.192557	0.112848	-0.084536	-0.0872796	-0.28396	-0.21923	0.194296	-0.08275	-0.044754	-0.0306206	0.031752	-0.08521	0.026861	-0.144052	0.017546	-0.0187854	-0.011594	0.016766	-0.038551	-0.026827	-0.033721
91	0.0749092	0.160686	0.199751	0.374289	0.13976	0.296198	0.156295	0.032214	-0.086493	-0.217715	-0.209265	0.177912	-0.107604	-0.075793	0.147728	0.202977	0.056708	0.252998	-0.035725	0.26168	0.038651	0.071544	0.07345	0.026728	0.020181	0.001352
92	0.187175	0.198542	0.312476	0.49466	0.247335	0.403674	0.231638	0.185073	-0.0513822	-0.013819	-0.120057	0.104321	-0.10903	-0.118326	0.364902	0.425073	0.263341	0.474424	0.149946	0.511725	0.122705	0.174184	0.151217	0.121763	0.093645	0.072718
93	0.326287	0.24215	0.437753	0.604892	0.388003	0.496684	0.347809	0.351376	0.0504056	0.34675	0.079429	0.009751	-0.036284	-0.147618	0.585274	0.664328	0.480565	0.664479	0.368712	0.748284	0.231717	0.295416	0.243317	0.241325	0.18775	0.190779
94	0.486662	0.287662	0.556172	0.674477	0.556686	0.558962	0.481581	0.509153	0.230874	0.77559	0.390748	-0.043556	0.159333	-0.127746	0.79526	0.904961	0.681728	0.833594	0.577634	0.978381	0.364341	0.435362	0.349565	0.381849	0.301951	0.352979
95	0.651355	0.309686	0.644555	0.684492	0.719911	0.587429	0.593322	0.637621	0.462758	1.08946	0.737256	0.017973	0.467164	0.001938	0.980532	1.1151	0.871736	0.98587	0.767972	1.16198	0.517574	0.586725	0.477237	0.534678	0.442217	0.547011
96	0.789679	0.282975	0.683638	0.638255	0.822196	0.585558	0.653285	0.718894	0.686394	1.17454	0.976752	0.21655	0.774728	0.289403	1.11201	1.25419	1.0338	1.09295	0.942478	1.23663	0.676674	0.72837	0.619532	0.679788	0.607814	0.747864
97	0.868343	0.233287	0.665953	0.550574	0.829359	0.556214	0.655786	0.737831	0.833658	1.06449	1.01905	0.454842	0.957364	0.672542	1.16275	1.29809	1.13339	1.13575	1.07436	1.17216	0.811011	0.832815	0.749295	0.792891	0.770957	0.909099
98	0.863565	0.216813	0.598446	0.428098	0.745279	0.503251	0.620739	0.694863	0.849544	0.811773	0.882517	0.593863	0.986098	0.973468	1.1177	1.21616	1.14168	1.12181	1.12944	0.979391	0.888572	0.871102	0.840466	0.855331	0.886974	0.988985
99	0.765231	0.241112	0.492447	0.272102	0.600404	0.425034	0.56127	0.603427	0.718638	0.429915	0.60829	0.61629	0.880848	1.05785	0.956936	0.95247	1.04369	1.0362	1.08436	0.667969	0.892903	0.824575	0.879966	0.859204	0.927368	0.973401
100	0.576159	0.291378	0.35277	0.090372	0.426206	0.312543	0.466198	0.468531	0.475848	-0.017897	0.239794	0.592486	0.63345	0.931405	0.655497	0.479516	0.811247	0.824134	0.908706	0.25388	0.820522	0.687276	0.864191	0.798461	0.886262	0.866418
101	0.316251	0.342572	0.183899	-0.089291	0.237428	0.160947	0.319612	0.290797	0.181703	-0.394607	-0.117587	0.530943	0.261955	0.627812	0.230761	-0.110301	0.424815	0.436285	0.574951	-0.171944	0.66864	0.469287	0.777842	0.66108	0.76144	0.673549

## Sheet: PHMY
Prosthetic side			TF1	C:\Users\xb00012\Documents\Data\27_15_150415 SP\27_15_150415_0076.c3d	C:\Users\xb00012\Documents\Data\27_15_150415 SP\27_15_150415_0080.c3d	C:\Users\xb00012\Documents\Data\27_15_150415 SP\27_15_150415_0082.c3d	C:\Users\xb00012\Documents\Data\27_15_150415 SP\27_15_150415_0084.c3d	C:\Users\xb00012\Documents\Data\27_15_150415 SP\27_15_150415_0090.c3d	TF2	C:\Users\xb00012\Documents\Data\37_26_130515 SP\37_26_130515_0056.c3d	C:\Users\xb00012\Documents\Data\37_26_130515 SP\37_26_130515_0062.c3d	C:\Users\xb00012\Documents\Data\37_26_130515 SP\37_26_130515_0064.c3d	C:\Users\xb00012\Documents\Data\37_26_130515 SP\37_26_130515_0066.c3d	C:\Users\xb00012\Documents\Data\37_26_130515 SP\37_26_130515_0068.c3d	TF3	C:\Users\xb00012\Documents\Data\39_28_200515 SP\39_28_200515_0056.c3d	C:\Users\xb00012\Documents\Data\39_28_200515 SP\39_28_200515_0060.c3d	C:\Users\xb00012\Documents\Data\39_28_200515 SP\39_28_200515_0062.c3d	C:\Users\xb00012\Documents\Data\39_28_200515 SP\39_28_200515_0064.c3d	C:\Users\xb00012\Documents\Data\39_28_200515 SP\39_28_200515_0066.c3d	TF4	C:\Users\xb00012\Documents\Data\44_33_190615 SP\44_33_190615_0052.c3d	C:\Users\xb00012\Documents\Data\44_33_190615 SP\44_33_190615_0056.c3d	C:\Users\xb00012\Documents\Data\44_33_190615 SP\44_33_190615_0058.c3d	C:\Users\xb00012\Documents\Data\44_33_190615 SP\44_33_190615_0062.c3d	C:\Users\xb00012\Documents\Data\44_33_190615 SP\44_33_190615_0064.c3d	TF5	C:\Users\xb00012\Documents\Data\45_34_230615 SP\45_34_230615_0049.c3d	C:\Users\xb00012\Documents\Data\45_34_230615 SP\45_34_230615_0055.c3d	C:\Users\xb00012\Documents\Data\45_34_230615 SP\45_34_230615_0057.c3d	C:\Users\xb00012\Documents\Data\45_34_230615 SP\45_34_230615_0059.c3d	C:\Users\xb00012\Documents\Data\45_34_230615 SP\45_34_230615_0061.c3d
Sagittal plane			ECH	RHIP_MOMENTS	RHIP_MOMENTS	RHIP_MOMENTS	RHIP_MOMENTS	RHIP_MOMENTS	ECH	LHIP_MOMENTS	LHIP_MOMENTS	LHIP_MOMENTS	LHIP_MOMENTS	LHIP_MOMENTS	ECH	RHIP_MOMENTS	RHIP_MOMENTS	RHIP_MOMENTS	RHIP_MOMENTS	RHIP_MOMENTS	ECH	RHIP_MOMENTS	RHIP_MOMENTS	RHIP_MOMENTS	RHIP_MOMENTS	RHIP_MOMENTS	ECH	LHIP_MOMENTS	LHIP_MOMENTS	LHIP_MOMENTS	LHIP_MOMENTS	LHIP_MOMENTS
Hip Moment				LINK_MODEL_BASED	LINK_MODEL_BASED	LINK_MODEL_BASED	LINK_MODEL_BASED	LINK_MODEL_BASED		LINK_MODEL_BASED	LINK_MODEL_BASED	LINK_MODEL_BASED	LINK_MODEL_BASED	LINK_MODEL_BASED		LINK_MODEL_BASED	LINK_MODEL_BASED	LINK_MODEL_BASED	LINK_MODEL_BASED	LINK_MODEL_BASED		LINK_MODEL_BASED	LINK_MODEL_BASED	LINK_MODEL_BASED	LINK_MODEL_BASED	LINK_MODEL_BASED		LINK_MODEL_BASED	LINK_MODEL_BASED	LINK_MODEL_BASED	LINK_MODEL_BASED	LINK_MODEL_BASED
101 points over gait cycle				Original	Original	Original	Original	Original		Original	Original	Original	Original	Original		Original	Original	Original	Original	Original		Original	Original	Original	Original	Original		Original	Original	Original	Original	Original
ITEM	Mean	SD	C4_R	1	1	1	1	1	C4_L	1	1	1	1	1	C4_R	1	1	1	1	1	C4_R	1	1	1	1	1	C4_L	1	1	1	1	1
1	0.590549	0.401492	0.395295	0.016513	0.272232	0.278869	0.423654	0.985206	0.361292	0.722697	0.104637	0.12054	0.490209	0.368377	0.83322	0.117612	1.27679	0.833921	1.22806	0.709723	0.729927	0.222332	1.05468	0.638452	1.08373	0.650444	0.633009	1.16361	0.142347	0.969713	0.702617	0.186761
2	0.714901	0.33613	0.833796	0.723631	1.0056	0.692656	0.998277	0.748819	0.718134	1.07998	0.630305	0.658939	0.907573	0.313876	0.507948	0.450381	0.979286	0.380917	0.240678	0.488477	0.574977	0.970185	0.358457	0.919296	-0.007314	0.634259	0.939652	1.51093	0.962597	0.365549	0.977839	0.881348
3	0.29494	0.259591	0.636107	0.713639	0.621082	0.688819	0.521828	0.635165	0.247064	0.121235	0.301041	0.274181	0.101926	0.436937	0.059462	0.292284	-0.113799	0.037126	0.067532	0.014167	0.309522	0.507562	-0.063528	0.713908	0.24888	0.140787	0.222543	0.198355	0.536706	0.268717	0.024029	0.084909
4	0.318599	0.26871	0.676858	0.63749	0.769672	0.607519	0.602946	0.766662	0.187541	0.104195	0.139387	0.266724	0.084364	0.343033	0.456436	0.316255	0.519176	0.457908	0.560136	0.428707	0.0302724	-0.13125	0.09007	-0.073098	0.127001	0.138639	0.241886	0.357526	0.073205	0.633893	-0.063332	0.208137
5	0.417207	0.175325	0.699207	0.725704	0.816536	0.645692	0.578458	0.729647	0.246924	0.29705	0.207166	0.233629	0.29376	0.203013	0.317952	0.364313	0.352178	0.227977	0.409499	0.235795	0.361097	0.422324	0.380659	0.414023	0.25578	0.332698	0.460853	0.596436	0.506807	0.385601	0.440816	0.374605
6	0.394128	0.161448	0.66477	0.700462	0.689025	0.631896	0.58909	0.713375	0.250903	0.24358	0.272759	0.241187	0.225143	0.271844	0.370828	0.355022	0.349494	0.351864	0.457655	0.340105	0.320706	0.388589	0.237798	0.343762	0.299836	0.333545	0.363435	0.473605	0.412384	0.515142	0.179591	0.236455
7	0.411971	0.137831	0.645927	0.675626	0.724888	0.612769	0.560296	0.656058	0.321191	0.336604	0.292068	0.300131	0.377833	0.299321	0.361874	0.367342	0.38828	0.312042	0.4023	0.339407	0.30726	0.355714	0.247214	0.334304	0.273462	0.325605	0.423601	0.521075	0.438223	0.510676	0.29666	0.351373
8	0.40454	0.151631	0.649414	0.713548	0.682155	0.601201	0.597241	0.652924	0.29633	0.394248	0.196847	0.301516	0.355855	0.233184	0.407144	0.422293	0.333026	0.362134	0.555738	0.362527	0.293951	0.36151	0.236156	0.323795	0.261267	0.287028	0.375862	0.459723	0.418527	0.485867	0.247479	0.267712
9	0.414446	0.151547	0.665922	0.730129	0.726543	0.593199	0.618622	0.661116	0.298942	0.334275	0.271842	0.259205	0.315493	0.313893	0.426722	0.472485	0.411954	0.423491	0.440306	0.385374	0.288922	0.364843	0.230107	0.313434	0.262809	0.273419	0.391724	0.472313	0.39372	0.532899	0.266785	0.292903
10	0.42413	0.165682	0.698625	0.786574	0.77389	0.61224	0.65576	0.664663	0.297756	0.332672	0.254488	0.268319	0.314174	0.319126	0.462823	0.508991	0.429245	0.441732	0.512051	0.422095	0.284386	0.356945	0.227398	0.309086	0.268323	0.260179	0.377059	0.417872	0.400157	0.510748	0.270075	0.286442
11	0.422416	0.190861	0.725563	0.807001	0.802753	0.640937	0.698232	0.67889	0.251129	0.303947	0.183258	0.219709	0.271485	0.277248	0.503261	0.571393	0.468771	0.497483	0.518095	0.460565	0.257449	0.311765	0.211889	0.263653	0.276234	0.223702	0.374678	0.414694	0.386153	0.517035	0.261412	0.294094
12	0.413834	0.205136	0.737734	0.816777	0.801087	0.689735	0.695394	0.685677	0.222537	0.250836	0.15521	0.195766	0.252677	0.258194	0.513272	0.572395	0.494799	0.500022	0.525153	0.473989	0.23086	0.297321	0.187937	0.241163	0.256007	0.171874	0.364769	0.39431	0.381466	0.490167	0.263784	0.294117
13	0.398131	0.211125	0.724338	0.801378	0.791893	0.687314	0.698635	0.642472	0.195231	0.206542	0.127557	0.173986	0.234955	0.233113	0.506337	0.557483	0.49345	0.494761	0.53039	0.455601	0.2012	0.246745	0.166391	0.218295	0.23904	0.135528	0.36355	0.39688	0.378646	0.48455	0.266339	0.291334
14	0.375973	0.21917	0.700118	0.784646	0.739384	0.671508	0.668349	0.636701	0.170414	0.192572	0.088356	0.140066	0.231013	0.200065	0.513183	0.562956	0.498696	0.524399	0.494379	0.485483	0.152325	0.204955	0.126635	0.143423	0.208748	0.077862	0.343827	0.379144	0.362456	0.443578	0.260739	0.273219
15	0.3518	0.225274	0.671418	0.752316	0.698155	0.66206	0.647251	0.597309	0.154996	0.179413	0.079327	0.125183	0.214136	0.176921	0.499245	0.55558	0.507243	0.500448	0.523757	0.409196	0.0989976	0.164645	0.067552	0.088836	0.146687	0.027268	0.334341	0.351212	0.358941	0.468613	0.243823	0.249118
16	0.314268	0.233852	0.645675	0.73332	0.668429	0.635018	0.617151	0.574456	0.128945	0.165303	0.020284	0.099688	0.196731	0.162717	0.472156	0.494161	0.477793	0.461698	0.465971	0.461158	0.0413266	0.111047	-0.043119	0.042642	0.076524	0.019539	0.28324	0.324015	0.340826	0.369574	0.267586	0.114197
17	0.291962	0.232674	0.603572	0.664821	0.612778	0.604429	0.59224	0.543591	0.11768	0.130286	0.015782	0.088371	0.191864	0.162098	0.477616	0.543356	0.464448	0.491694	0.442808	0.445774	0.0025948	0.040212	-0.030711	-0.017125	0.018839	0.001759	0.258349	0.281077	0.334264	0.333393	0.142104	0.200905
18	0.265542	0.22705	0.558615	0.598799	0.525675	0.594503	0.631566	0.442532	0.106447	0.12465	-0.000926	0.105476	0.17029	0.132744	0.450368	0.514786	0.489108	0.437437	0.390017	0.42049	-0.0322704	-0.016614	-0.092962	-0.033277	0.025634	-0.044133	0.244549	0.223246	0.263568	0.311814	0.219854	0.204263
19	0.225767	0.219641	0.515002	0.596918	0.550218	0.487734	0.431353	0.508788	0.0944802	0.134215	-0.049883	0.04367	0.199601	0.144798	0.383916	0.431743	0.415833	0.386626	0.326369	0.359008	-0.0726968	-0.034611	-0.134351	-0.082387	-0.04449	-0.067645	0.208135	0.207142	0.265865	0.265538	0.135751	0.16638
20	0.196036	0.215019	0.479829	0.560922	0.476766	0.455409	0.489198	0.41685	0.0800732	0.099094	-0.036089	0.045921	0.192734	0.098706	0.350299	0.419849	0.379198	0.349412	0.263153	0.339885	-0.103224	-0.083333	-0.152472	-0.117124	-0.074358	-0.088834	0.173204	0.153757	0.228233	0.236021	0.097827	0.150184
21	0.165819	0.202826	0.426944	0.482255	0.455317	0.446155	0.41841	0.332582	0.0638932	0.097698	-0.049871	0.042055	0.149887	0.079697	0.311123	0.378139	0.338033	0.320782	0.220223	0.298438	-0.126135	-0.134794	-0.162342	-0.125163	-0.103903	-0.104471	0.153268	0.131235	0.198645	0.21433	0.094169	0.127963
22	0.138695	0.19216	0.385075	0.44305	0.41112	0.403548	0.363918	0.303741	0.051558	0.069092	-0.066517	0.026899	0.145368	0.082948	0.265423	0.333435	0.29781	0.270406	0.183726	0.241738	-0.146142	-0.153017	-0.173833	-0.145188	-0.136258	-0.122413	0.137558	0.139245	0.167591	0.191013	0.074025	0.115916
23	0.114377	0.17615	0.337851	0.392151	0.369187	0.362487	0.321933	0.243495	0.0334442	0.052415	-0.08644	0.00734	0.132881	0.061025	0.224751	0.286193	0.251204	0.237657	0.139145	0.209556	-0.145504	-0.169562	-0.139781	-0.170027	-0.13817	-0.109982	0.121344	0.107434	0.164714	0.174526	0.062909	0.097135
24	0.0903892	0.166777	0.307484	0.365703	0.33624	0.321026	0.28291	0.231541	0.0168556	0.03113	-0.106193	0.001618	0.119747	0.037976	0.18001	0.250818	0.203713	0.194434	0.090967	0.160116	-0.155067	-0.17654	-0.169062	-0.14775	-0.157686	-0.124295	0.102663	0.102083	0.149724	0.146217	0.031249	0.084044
25	0.0666709	0.154151	0.262291	0.318674	0.286318	0.282965	0.231116	0.192381	-0.0029478	0.010008	-0.116539	-0.02242	0.092108	0.022104	0.145834	0.225968	0.158982	0.159846	0.063088	0.121284	-0.163286	-0.177675	-0.185595	-0.162322	-0.143348	-0.14749	0.091464	0.089706	0.133496	0.131707	0.034714	0.067697
26	0.0453331	0.148216	0.226399	0.281431	0.234096	0.252332	0.208509	0.155626	-0.0253374	-0.015051	-0.147965	-0.048119	0.083279	0.001169	0.124476	0.190205	0.147225	0.13608	0.0484	0.100471	-0.175853	-0.174349	-0.1981	-0.191116	-0.152017	-0.163681	0.0769806	0.068824	0.121024	0.119395	0.022177	0.053483
27	0.0160809	0.139936	0.172941	0.225717	0.196361	0.195495	0.137739	0.109391	-0.048219	-0.036247	-0.17067	-0.070468	0.050176	-0.013886	0.0857934	0.153004	0.094517	0.09846	0.020338	0.062648	-0.200019	-0.186269	-0.218473	-0.2189	-0.169305	-0.207148	0.0699086	0.068427	0.106628	0.111938	0.010982	0.051568
28	-0.00273872	0.143165	0.160844	0.216712	0.18155	0.203616	0.106927	0.095414	-0.0775592	-0.074207	-0.195646	-0.100804	0.029936	-0.047075	0.069517	0.143715	0.081663	0.079541	-0.002441	0.045107	-0.217687	-0.195132	-0.238153	-0.234953	-0.191839	-0.228358	0.0511918	0.064082	0.08701	0.073926	-0.00528	0.036221
29	-0.0327726	0.144372	0.134765	0.164639	0.110468	0.207607	0.090507	0.100605	-0.111054	-0.104707	-0.239141	-0.129769	-0.003128	-0.078523	0.0306188	0.100425	0.049065	0.035595	-0.03149	-0.000501	-0.24714	-0.201546	-0.264924	-0.276382	-0.218334	-0.274512	0.0289462	0.057839	0.064143	0.043865	-0.028153	0.007037
30	-0.0607293	0.143317	0.10015	0.133468	0.097709	0.147398	0.060407	0.061767	-0.143361	-0.145179	-0.27717	-0.164332	-0.034492	-0.095634	0.0021076	0.05363	0.026858	0.017505	-0.055775	-0.03168	-0.272615	-0.219094	-0.290127	-0.30534	-0.237688	-0.310825	0.0100722	0.052779	0.042184	0.009071	-0.046117	-0.007556
31	-0.0884278	0.1472	0.075144	0.094295	0.062818	0.133175	0.037826	0.047606	-0.178033	-0.175103	-0.309472	-0.194821	-0.06892	-0.141849	-0.0213576	0.041639	0.002251	-0.008063	-0.078448	-0.064167	-0.304309	-0.238746	-0.317456	-0.34665	-0.269869	-0.348823	-0.0135834	0.038041	0.010838	-0.023368	-0.068895	-0.024533
32	-0.116345	0.151947	0.0448686	0.06969	0.030637	0.107342	0.007889	0.008785	-0.21229	-0.215163	-0.352277	-0.221674	-0.100473	-0.171863	-0.04546	0.010977	-0.023307	-0.024738	-0.100487	-0.089745	-0.338567	-0.267769	-0.353137	-0.383198	-0.305609	-0.383124	-0.0302744	0.025133	0.008423	-0.051829	-0.086437	-0.046662
33	-0.14662	0.155094	0.0169804	0.052953	-0.01213	0.089215	-0.027303	-0.017833	-0.242838	-0.240695	-0.391637	-0.246713	-0.133282	-0.201862	-0.0729902	-0.010759	-0.048614	-0.051772	-0.129493	-0.124313	-0.372801	-0.295662	-0.383874	-0.419336	-0.344158	-0.420974	-0.0614522	0.009455	-0.036201	-0.086121	-0.115869	-0.078525
34	-0.176337	0.160284	-0.0060704	0.027089	-0.019939	0.055339	-0.053512	-0.039329	-0.277117	-0.277485	-0.429577	-0.280664	-0.162855	-0.235002	-0.100616	-0.042512	-0.076571	-0.077049	-0.149588	-0.157362	-0.410089	-0.335826	-0.424432	-0.45732	-0.375026	-0.457841	-0.0877946	-0.008588	-0.058105	-0.125512	-0.140312	-0.106456
35	-0.207023	0.167967	-0.0334684	0.000787	-0.042846	0.038731	-0.085942	-0.078072	-0.30202	-0.309045	-0.450356	-0.300383	-0.187249	-0.263066	-0.125627	-0.061467	-0.104533	-0.093258	-0.178783	-0.190094	-0.459256	-0.382132	-0.470584	-0.521038	-0.415553	-0.506975	-0.114743	-0.031015	-0.087215	-0.155416	-0.172621	-0.127449
36	-0.239709	0.172839	-0.0634618	-0.031556	-0.083176	0.000252	-0.108752	-0.094077	-0.329339	-0.336448	-0.487217	-0.328855	-0.208059	-0.286116	-0.15775	-0.094778	-0.12008	-0.130039	-0.225048	-0.218803	-0.502926	-0.414784	-0.51333	-0.568726	-0.4586	-0.559188	-0.14507	-0.054412	-0.114654	-0.188091	-0.20532	-0.162873
37	-0.276306	0.181761	-0.0961818	-0.063788	-0.119383	-0.041484	-0.136071	-0.120183	-0.359875	-0.372683	-0.516014	-0.352134	-0.23653	-0.322015	-0.181679	-0.134886	-0.15016	-0.132212	-0.247392	-0.243747	-0.562286	-0.472882	-0.572363	-0.625386	-0.515969	-0.624831	-0.181508	-0.083486	-0.148309	-0.239981	-0.232279	-0.203484
38	-0.320899	0.189096	-0.136238	-0.107524	-0.172047	-0.112442	-0.160014	-0.129161	-0.399327	-0.415894	-0.551851	-0.391867	-0.273418	-0.363606	-0.22077	-0.172546	-0.180799	-0.164896	-0.298481	-0.28713	-0.622512	-0.527426	-0.631587	-0.694644	-0.570632	-0.688269	-0.225649	-0.112096	-0.186911	-0.300529	-0.283565	-0.245142
39	-0.368251	0.197679	-0.177779	-0.151371	-0.219867	-0.131531	-0.201149	-0.184975	-0.437581	-0.461089	-0.586006	-0.424663	-0.317714	-0.398435	-0.259646	-0.211078	-0.219547	-0.199608	-0.337047	-0.330951	-0.689372	-0.597243	-0.704776	-0.764496	-0.62796	-0.752387	-0.276875	-0.154697	-0.221892	-0.369165	-0.345895	-0.292725
40	-0.419334	0.206131	-0.222967	-0.19284	-0.260236	-0.201923	-0.227044	-0.232792	-0.479771	-0.516232	-0.630162	-0.455202	-0.362081	-0.435179	-0.305186	-0.253717	-0.259257	-0.235324	-0.401684	-0.375947	-0.760217	-0.672698	-0.786316	-0.831977	-0.689343	-0.820753	-0.328531	-0.201139	-0.282295	-0.416704	-0.403987	-0.33853
41	-0.479452	0.219595	-0.268236	-0.237985	-0.299817	-0.252287	-0.281644	-0.269449	-0.529428	-0.569332	-0.690969	-0.494666	-0.407025	-0.485147	-0.363458	-0.299803	-0.320494	-0.296293	-0.467047	-0.433652	-0.846533	-0.751302	-0.876982	-0.908014	-0.763067	-0.9333	-0.389607	-0.256846	-0.326116	-0.482679	-0.474646	-0.407746
42	-0.547635	0.237088	-0.326642	-0.310696	-0.361011	-0.321971	-0.301946	-0.337585	-0.591261	-0.654128	-0.762584	-0.547198	-0.458888	-0.533506	-0.413383	-0.350774	-0.362937	-0.353867	-0.539694	-0.459642	-0.944699	-0.835395	-1.02559	-1.02028	-0.821756	-1.02048	-0.462189	-0.317839	-0.388102	-0.566615	-0.57042	-0.467969
43	-0.625356	0.262888	-0.387259	-0.353316	-0.440614	-0.389902	-0.346495	-0.405968	-0.657106	-0.719094	-0.872056	-0.589123	-0.518282	-0.586976	-0.466722	-0.397277	-0.419044	-0.38957	-0.56717	-0.560548	-1.06587	-0.918541	-1.12963	-1.15867	-0.977659	-1.14485	-0.549825	-0.380422	-0.44851	-0.694042	-0.692328	-0.533823
44	-0.709527	0.281086	-0.429248	-0.414682	-0.483698	-0.433112	-0.379221	-0.435529	-0.731871	-0.798294	-0.914204	-0.669298	-0.604807	-0.672754	-0.547028	-0.460207	-0.472025	-0.540977	-0.662508	-0.599422	-1.16549	-1.04094	-1.28291	-1.22935	-1.04467	-1.22956	-0.674001	-0.448726	-0.508898	-0.92661	-0.851274	-0.634495
45	-0.809587	0.303555	-0.502361	-0.444927	-0.582721	-0.559414	-0.420122	-0.504619	-0.826344	-0.872527	-1.02004	-0.743681	-0.711594	-0.783883	-0.608739	-0.496792	-0.541356	-0.589266	-0.701552	-0.714731	-1.2615	-1.14606	-1.33606	-1.34017	-1.16155	-1.32366	-0.848991	-0.523615	-0.621182	-1.20921	-1.09373	-0.79722
46	-0.882197	0.319488	-0.544548	-0.507648	-0.652199	-0.504604	-0.447779	-0.61051	-0.827653	-0.810387	-0.854153	-0.810313	-0.766751	-0.896661	-0.692796	-0.598407	-0.608178	-0.682195	-0.769678	-0.805524	-1.35119	-1.26886	-1.40154	-1.43007	-1.25913	-1.39636	-0.994792	-0.59861	-0.740912	-1.28532	-1.33729	-1.01183
47	-0.935698	0.335204	-0.546478	-0.600244	-0.607662	-0.478595	-0.511123	-0.534764	-0.832363	-0.726809	-0.795994	-0.854047	-0.84434	-0.940624	-0.76574	-0.643409	-0.697425	-0.781793	-0.829461	-0.87661	-1.42597	-1.35126	-1.50278	-1.47145	-1.30996	-1.49442	-1.10794	-0.747898	-0.900041	-1.25728	-1.3565	-1.27796
48	-0.96413	0.33816	-0.562843	-0.558184	-0.569928	-0.537721	-0.618853	-0.52953	-0.798196	-0.640662	-0.670796	-0.878298	-0.787234	-1.01399	-0.820567	-0.685591	-0.760137	-0.863887	-0.873284	-0.919934	-1.44319	-1.42341	-1.50447	-1.44069	-1.38935	-1.45804	-1.19585	-0.924273	-1.08301	-1.27288	-1.35809	-1.34102
49	-0.946363	0.355781	-0.526541	-0.530406	-0.570732	-0.445543	-0.585964	-0.500062	-0.677673	-0.504516	-0.54502	-0.846867	-0.657995	-0.833967	-0.858318	-0.742901	-0.829408	-0.919562	-0.894946	-0.904773	-1.41202	-1.43374	-1.40006	-1.38565	-1.45455	-1.3861	-1.25726	-1.09127	-1.33241	-1.19107	-1.35251	-1.31905
50	-0.916429	0.349737	-0.514594	-0.523593	-0.547374	-0.382878	-0.610874	-0.50825	-0.609719	-0.394445	-0.483147	-0.823572	-0.594004	-0.753429	-0.877463	-0.791211	-0.867317	-0.964174	-0.866789	-0.897825	-1.32719	-1.39158	-1.27837	-1.30399	-1.38325	-1.27875	-1.25318	-1.24062	-1.38861	-1.0734	-1.24805	-1.31522
51	-0.839225	0.336055	-0.457186	-0.526595	-0.446245	-0.29932	-0.538778	-0.47499	-0.511181	-0.337057	-0.364277	-0.677116	-0.579093	-0.598362	-0.877875	-0.850957	-0.900137	-0.927544	-0.859284	-0.851454	-1.19158	-1.31122	-1.09519	-1.13409	-1.28883	-1.12858	-1.1583	-1.23016	-1.30932	-0.869394	-1.09617	-1.28645
52	-0.75137	0.328016	-0.406834	-0.460582	-0.341122	-0.234042	-0.602709	-0.395717	-0.420903	-0.247576	-0.223997	-0.602642	-0.445324	-0.584977	-0.831859	-0.866208	-0.851641	-0.880014	-0.774893	-0.786541	-1.03799	-1.20413	-0.90788	-0.957957	-1.15756	-0.962414	-1.05926	-1.24778	-1.28698	-0.706609	-0.911834	-1.14311
53	-0.645677	0.292074	-0.355856	-0.465633	-0.31435	-0.188241	-0.510698	-0.300357	-0.366164	-0.199532	-0.266957	-0.502408	-0.397563	-0.46436	-0.769726	-0.902401	-0.830932	-0.773825	-0.695629	-0.645841	-0.810337	-1.00313	-0.658829	-0.717179	-0.976897	-0.695652	-0.926301	-1.20132	-1.20679	-0.561832	-0.693883	-0.96768
54	-0.506127	0.283876	-0.253759	-0.34812	-0.170026	-0.117293	-0.376878	-0.256477	-0.251154	-0.219001	-0.044841	-0.391927	-0.289041	-0.310958	-0.674011	-0.855045	-0.76354	-0.668155	-0.562889	-0.520428	-0.56724	-0.815932	-0.351268	-0.482024	-0.74877	-0.438206	-0.784471	-1.09434	-1.0641	-0.410979	-0.524334	-0.828597
55	-0.39654	0.235518	-0.249302	-0.332801	-0.222799	-0.128119	-0.32675	-0.236043	-0.233224	-0.190399	-0.073197	-0.313958	-0.336688	-0.251879	-0.551619	-0.80858	-0.652323	-0.508042	-0.424244	-0.364906	-0.326569	-0.533466	-0.146874	-0.268274	-0.47978	-0.204453	-0.621986	-0.937511	-0.913352	-0.271034	-0.370158	-0.617877
56	-0.299837	0.202368	-0.200724	-0.301094	-0.165449	-0.08548	-0.295899	-0.1557	-0.214707	-0.049082	-0.073211	-0.314245	-0.32447	-0.312525	-0.433148	-0.737491	-0.534216	-0.362279	-0.306403	-0.225349	-0.177471	-0.262448	-0.11027	-0.107843	-0.293011	-0.113781	-0.473137	-0.76313	-0.717803	-0.204513	-0.249661	-0.430579
57	-0.228707	0.167528	-0.158395	-0.191173	-0.072562	-0.102425	-0.267388	-0.158427	-0.135356	-0.074879	-0.078927	-0.336805	-0.080891	-0.10528	-0.323123	-0.647393	-0.406469	-0.203345	-0.207427	-0.150981	-0.125469	-0.071428	-0.163438	-0.108104	-0.124691	-0.159683	-0.401194	-0.583718	-0.578733	-0.288294	-0.293319	-0.261904
58	-0.174659	0.113477	-0.155315	-0.188084	-0.127113	-0.165203	-0.152474	-0.143699	-0.0951692	-0.078226	-0.080277	-0.123543	-0.104541	-0.089259	-0.2646	-0.539302	-0.258652	-0.176186	-0.186639	-0.162221	-0.0901596	-0.116511	-0.023441	-0.102237	-0.134343	-0.074266	-0.268053	-0.36973	-0.31635	-0.105686	-0.2204	-0.328101
59	-0.135681	0.0999612	-0.142465	-0.198549	-0.078346	-0.058282	-0.20412	-0.173027	-0.087408	-0.074131	-0.075459	-0.101052	-0.097085	-0.089313	-0.193362	-0.396998	-0.1729	-0.144855	-0.124912	-0.127147	-0.0542604	-0.141277	0.012716	-0.012884	-0.109671	-0.020186	-0.200912	-0.296544	-0.349951	-0.056347	-0.085226	-0.216491
60	-0.0937864	0.0868185	-0.06201	-0.109921	-0.05166	-0.044678	-0.042748	-0.061043	-0.0816624	-0.064608	-0.065769	-0.097464	-0.092001	-0.08847	-0.166662	-0.313437	-0.222618	-0.083981	-0.104699	-0.108577	-0.0021624	-0.016985	0.027424	0.00247	-0.027282	0.003561	-0.156435	-0.299686	-0.195332	-0.033289	-0.085116	-0.16875
61	-0.0714727	0.0712599	-0.0480702	-0.051011	-0.043761	-0.030956	-0.059171	-0.055452	-0.0721044	-0.051876	-0.053664	-0.094094	-0.080931	-0.079957	-0.120243	-0.195376	-0.121566	-0.084173	-0.098594	-0.101508	0.0119976	0.017289	0.029554	0.005873	-0.006346	0.013618	-0.128943	-0.285329	-0.187834	-0.0204	-0.067373	-0.08378
62	-0.0533282	0.0471659	-0.0502756	-0.058707	-0.04359	-0.030111	-0.069198	-0.049772	-0.0599036	-0.039273	-0.041718	-0.082904	-0.06833	-0.067293	-0.110559	-0.154349	-0.123361	-0.087126	-0.095484	-0.092476	0.0175076	0.037777	0.026983	0.003192	0.001224	0.018362	-0.0634102	-0.090625	-0.09109	-0.009905	-0.049754	-0.075677
63	-0.0492608	0.0491567	-0.0577962	-0.070326	-0.047024	-0.036031	-0.087549	-0.048051	-0.0481112	-0.02911	-0.031541	-0.069229	-0.056939	-0.053737	-0.10976	-0.177563	-0.117174	-0.087737	-0.088654	-0.077674	0.0196576	0.048103	0.024288	-3.2e-05	0.003216	0.022713	-0.0502938	-0.063866	-0.090193	-0.00367	-0.030055	-0.063685
64	-0.041033	0.0423535	-0.0664594	-0.079558	-0.056015	-0.045136	-0.1036	-0.047988	-0.0383318	-0.02257	-0.023532	-0.056049	-0.04766	-0.041848	-0.0837998	-0.093148	-0.107737	-0.083454	-0.077244	-0.057416	0.0218998	0.053757	0.022711	0.000504	0.00438	0.028147	-0.038474	-0.051201	-0.08097	-0.000718	-0.011022	-0.048459
65	-0.0352404	0.0417246	-0.07346	-0.085823	-0.069194	-0.054365	-0.10889	-0.049028	-0.03073	-0.018843	-0.017152	-0.045201	-0.039942	-0.032512	-0.0693992	-0.084522	-0.090123	-0.072688	-0.064333	-0.03533	0.024996	0.057452	0.022307	0.004345	0.007254	0.033622	-0.0276088	-0.042602	-0.065574	-0.000704	0.003275	-0.032439
66	-0.0291307	0.0411852	-0.0769268	-0.087933	-0.081607	-0.062148	-0.101404	-0.051542	-0.0247282	-0.016155	-0.011633	-0.037096	-0.033138	-0.025619	-0.0552006	-0.086903	-0.065338	-0.056563	-0.052149	-0.01505	0.028548	0.059535	0.02297	0.00995	0.012455	0.03783	-0.017346	-0.02995	-0.046431	-0.002951	0.010284	-0.017682
67	-0.022875	0.0407121	-0.0769256	-0.086171	-0.08864	-0.067757	-0.086824	-0.055236	-0.019609	-0.013082	-0.006565	-0.030703	-0.027182	-0.020513	-0.041188	-0.086017	-0.040597	-0.039496	-0.040492	0.000662	0.0325262	0.060268	0.024837	0.016569	0.019408	0.041549	-0.0091786	-0.016919	-0.026871	-0.006094	0.010786	-0.006795
68	-0.0172136	0.0403271	-0.07538	-0.082139	-0.090059	-0.07124	-0.074166	-0.059296	-0.0148688	-0.009485	-0.001818	-0.024842	-0.021977	-0.016222	-0.028667	-0.078233	-0.020287	-0.025053	-0.030184	0.010422	0.0364958	0.059471	0.028661	0.023232	0.0273	0.043815	-0.003648	-0.007451	-0.009969	-0.008404	0.008037	-0.000453
69	-0.0127004	0.0398483	-0.073756	-0.077754	-0.088074	-0.073504	-0.066788	-0.06266	-0.0103984	-0.005814	0.002642	-0.019684	-0.017017	-0.012119	-0.018292	-0.066014	-0.004665	-0.014358	-0.021878	0.015455	0.0393886	0.056425	0.032871	0.029269	0.034358	0.04402	-0.0004444	-0.00322	0.002141	-0.009375	0.00578	0.002452
70	-0.00931452	0.0390264	-0.0720688	-0.073681	-0.083873	-0.0746	-0.063838	-0.064352	-0.0063224	-0.002587	0.006478	-0.015371	-0.012169	-0.007963	-0.0101758	-0.052521	0.006204	-0.008278	-0.014214	0.01793	0.0404328	0.051494	0.035917	0.033941	0.038529	0.042283	0.0015616	-0.002694	0.009021	-0.008892	0.006662	0.003711
71	-0.00657532	0.0375806	-0.069535	-0.069285	-0.077807	-0.073027	-0.063486	-0.06407	-0.0027368	-0.00045	0.009693	-0.011383	-0.007673	-0.003871	-0.0039468	-0.039176	0.012133	-0.005221	-0.006689	0.019219	0.0395002	0.045883	0.036185	0.03557	0.040263	0.0396	0.0038418	-0.003366	0.012909	-0.00645	0.010699	0.005417
72	-0.00405188	0.0354471	-0.065433	-0.063698	-0.069834	-0.068102	-0.063448	-0.062083	0.0001312	0.000275	0.012016	-0.007668	-0.003889	-7.8e-05	0.0007564	-0.026957	0.015348	-0.003006	-0.000494	0.018891	0.0371886	0.041	0.033665	0.033855	0.041358	0.036065	0.0070974	-0.002965	0.016188	-0.002064	0.015693	0.008635
73	-0.00160628	0.0329092	-0.0600586	-0.057905	-0.058994	-0.061672	-0.062333	-0.059389	0.0021522	-0.00042	0.01338	-0.004299	-0.001027	0.003127	0.0046608	-0.017056	0.017444	-0.000287	0.004676	0.018527	0.033894	0.03703	0.029782	0.029984	0.041773	0.030901	0.0113202	0.000312	0.020254	0.003413	0.02003	0.012592
74	0.00047056	0.0303816	-0.0544924	-0.052662	-0.048376	-0.056032	-0.059464	-0.055928	0.0034212	-0.001799	0.01347	-0.001246	0.001012	0.005669	0.0080434	-0.010185	0.019705	0.002021	0.009209	0.019467	0.029267	0.03305	0.025068	0.024219	0.040234	0.023764	0.0161136	0.00659	0.025133	0.009325	0.023539	0.015981
75	0.00196276	0.0282373	-0.0496294	-0.047803	-0.042662	-0.051605	-0.054895	-0.051182	0.0040712	-0.003811	0.012472	0.00125	0.002554	0.007891	0.0109384	-0.004422	0.023362	0.002848	0.01249	0.020414	0.0232622	0.028156	0.019511	0.016573	0.035961	0.01611	0.0211714	0.015275	0.030922	0.014906	0.026295	0.018459
76	0.00284384	0.0268237	-0.0457138	-0.042968	-0.042119	-0.048088	-0.050164	-0.04523	0.0045372	-0.005706	0.011721	0.00292	0.003796	0.009955	0.0125832	0.000182	0.027111	0.001604	0.014439	0.01958	0.0164122	0.022048	0.013894	0.007927	0.028975	0.009217	0.0264004	0.025711	0.037026	0.019493	0.029185	0.020587
77	0.00328852	0.0264652	-0.0428532	-0.03854	-0.044692	-0.045629	-0.045873	-0.039532	0.0052978	-0.006565	0.011896	0.004476	0.004785	0.011897	0.0126884	0.002626	0.029473	-0.000976	0.014984	0.017335	0.009564	0.014792	0.00851	-0.000484	0.020973	0.004029	0.0317456	0.036362	0.042592	0.02381	0.033503	0.022461
78	0.00353504	0.0272031	-0.0411978	-0.035795	-0.049009	-0.043422	-0.041866	-0.035897	0.006593	-0.006296	0.012567	0.006573	0.005725	0.014396	0.0119168	0.003835	0.030216	-0.003772	0.01467	0.014635	0.0033168	0.007953	0.00312	-0.008974	0.013269	0.001216	0.0370464	0.045761	0.046997	0.028629	0.039636	0.024209
79	0.00370884	0.0284009	-0.0397902	-0.03398	-0.051901	-0.041134	-0.037498	-0.034438	0.0084648	-0.005163	0.013138	0.009116	0.007178	0.018055	0.0103742	0.005129	0.03002	-0.006784	0.012629	0.010877	-0.0024096	0.002287	-0.002914	-0.016753	0.006014	-0.000682	0.041905	0.053249	0.050415	0.033205	0.046544	0.026112
80	0.00392072	0.0295902	-0.037741	-0.033671	-0.050586	-0.038625	-0.031523	-0.0343	0.0109508	-0.00327	0.013567	0.011849	0.009689	0.022919	0.0075912	0.006858	0.028555	-0.010064	0.007741	0.004866	-0.0075228	-0.00123	-0.010189	-0.022434	-0.000616	-0.003145	0.0463254	0.059722	0.053685	0.037205	0.052923	0.028092
81	0.00434068	0.0308104	-0.0346122	-0.034294	-0.044679	-0.035242	-0.024848	-0.033998	0.0140842	-0.000276	0.013843	0.014642	0.013602	0.02861	0.0035128	0.007605	0.025831	-0.01378	0.00132	-0.003412	-0.0119064	-0.002237	-0.018077	-0.026143	-0.006491	-0.006584	0.050625	0.06549	0.057222	0.041416	0.058439	0.030558
82	0.00484856	0.0325005	-0.0316286	-0.03524	-0.038972	-0.031478	-0.019436	-0.033017	0.0176102	0.003597	0.01376	0.017381	0.01888	0.034433	-0.0011854	0.006587	0.022048	-0.017188	-0.004896	-0.012478	-0.0156006	-0.002549	-0.024809	-0.027873	-0.012061	-0.010711	0.0550472	0.070625	0.060874	0.04644	0.063232	0.034065
83	0.00521	0.0349627	-0.030101	-0.03355	-0.038871	-0.029669	-0.015711	-0.032704	0.0212134	0.0076	0.013713	0.020487	0.024919	0.039348	-0.0062514	0.003701	0.015921	-0.019983	-0.01007	-0.020826	-0.0190052	-0.004646	-0.029511	-0.027799	-0.017202	-0.015868	0.0601942	0.076206	0.064334	0.052372	0.068278	0.039781
84	0.00570488	0.03769	-0.02857	-0.027512	-0.038933	-0.030289	-0.012766	-0.03335	0.0244194	0.011429	0.013857	0.023759	0.030722	0.04233	-0.01153	-0.00233	0.007508	-0.021571	-0.014661	-0.026596	-0.0220642	-0.009314	-0.03183	-0.026957	-0.021444	-0.020776	0.0662692	0.082354	0.067878	0.058655	0.073935	0.048524
85	0.00681156	0.0403879	-0.025997	-0.020645	-0.036248	-0.031036	-0.009765	-0.032291	0.0267706	0.014726	0.014002	0.026087	0.036203	0.042835	-0.0156674	-0.009141	-0.001524	-0.020616	-0.018574	-0.028482	-0.0244216	-0.015544	-0.030513	-0.025243	-0.026228	-0.02458	0.0733732	0.088318	0.073357	0.065347	0.080624	0.05922
86	0.00913936	0.0426638	-0.0217876	-0.014492	-0.030651	-0.029485	-0.006096	-0.028214	0.0286948	0.018977	0.014998	0.027316	0.041042	0.041141	-0.0171382	-0.013462	-0.008918	-0.016553	-0.019803	-0.026955	-0.0252152	-0.020957	-0.026777	-0.021425	-0.030111	-0.026806	0.081143	0.09354	0.081198	0.072081	0.088289	0.070607
87	0.0131517	0.0443273	-0.0157868	-0.008494	-0.021701	-0.024714	-0.002027	-0.021998	0.031317	0.026214	0.018532	0.02846	0.044842	0.038537	-0.015187	-0.014858	-0.011771	-0.010121	-0.017764	-0.021421	-0.0239748	-0.024007	-0.022134	-0.015671	-0.030887	-0.027175	0.0893902	0.098576	0.091214	0.077911	0.096357	0.082893
88	0.019564	0.0453727	-0.0081516	-0.000866	-0.011583	-0.017848	0.003509	-0.01397	0.0364418	0.038353	0.026275	0.032226	0.048718	0.036637	-0.009077	-0.01313	-0.0084	-0.00094	-0.012412	-0.010503	-0.0197206	-0.023623	-0.014093	-0.008703	-0.027127	-0.025057	0.0983274	0.103994	0.10258	0.082777	0.105991	0.096295
89	0.0297953	0.0455421	0.0026642	0.010139	0.000631	-0.009004	0.01427	-0.002715	0.0464974	0.057285	0.040761	0.042222	0.055112	0.037107	0.0019518	-0.008057	0.002282	0.013308	-0.003326	0.005552	-0.0104258	-0.019138	0.001564	0.000455	-0.017127	-0.017883	0.108289	0.109933	0.114826	0.088686	0.11838	0.109619
90	0.0454022	0.0447212	0.0187854	0.022288	0.018829	0.003913	0.035136	0.013761	0.0637582	0.084205	0.063653	0.06093	0.066935	0.043068	0.0182556	-0.000275	0.021448	0.034201	0.009888	0.026016	0.0063614	-0.007679	0.027847	0.015281	0.00096	-0.004602	0.119851	0.116626	0.127734	0.098514	0.134162	0.122217
91	0.068041	0.0429428	0.0427162	0.032318	0.045449	0.024607	0.071921	0.039286	0.0893202	0.118278	0.094428	0.08869	0.087052	0.058153	0.0410372	0.011681	0.047322	0.062798	0.030728	0.052657	0.0332738	0.014333	0.066341	0.038812	0.030254	0.016629	0.133858	0.125915	0.141526	0.113734	0.153234	0.13488
92	0.0987813	0.0405064	0.0782112	0.046954	0.083579	0.055713	0.12649	0.07832	0.122803	0.15753	0.131294	0.124906	0.116738	0.083548	0.0708576	0.030724	0.079477	0.097791	0.060933	0.085363	0.0715762	0.047985	0.115734	0.073566	0.072178	0.048418	0.150458	0.139462	0.156796	0.134261	0.173443	0.14833
93	0.136435	0.0375923	0.128812	0.079575	0.138495	0.100394	0.191248	0.134346	0.161207	0.196939	0.170021	0.166649	0.154631	0.117793	0.104298	0.057249	0.116358	0.132525	0.097138	0.118221	0.119258	0.092712	0.169843	0.118969	0.123316	0.091449	0.168601	0.157726	0.174127	0.158416	0.189615	0.163122
94	0.175806	0.0363117	0.19135	0.133228	0.207193	0.158231	0.253963	0.204134	0.198715	0.230955	0.204648	0.206009	0.195808	0.156153	0.134021	0.08881	0.149053	0.157249	0.132646	0.142348	0.169553	0.145381	0.216508	0.168599	0.175189	0.142087	0.185393	0.178925	0.193933	0.182348	0.192551	0.179206
95	0.20826	0.0421983	0.254561	0.19859	0.273925	0.22187	0.301485	0.276933	0.228075	0.253492	0.22958	0.234293	0.232145	0.190865	0.152066	0.118726	0.167772	0.164998	0.157835	0.151001	0.210891	0.195496	0.242716	0.211433	0.213608	0.191203	0.195705	0.197053	0.214647	0.199866	0.173615	0.193342
96	0.224974	0.0564923	0.30548	0.261697	0.323631	0.27854	0.325848	0.337683	0.243337	0.257771	0.240668	0.247248	0.255984	0.215015	0.154319	0.137898	0.169064	0.15402	0.167548	0.143067	0.228775	0.228075	0.237587	0.231507	0.220868	0.225837	0.192961	0.203165	0.231446	0.203012	0.129163	0.19802
97	0.21995	0.075366	0.335571	0.309601	0.350277	0.317339	0.326278	0.374359	0.241275	0.239934	0.235236	0.243598	0.263164	0.224445	0.140036	0.144116	0.150972	0.123434	0.161409	0.12025	0.211231	0.232234	0.192893	0.213933	0.184116	0.232978	0.171638	0.189717	0.235372	0.184906	0.063821	0.184374
98	0.19116	0.0948684	0.338806	0.331525	0.346949	0.333077	0.303707	0.378773	0.221378	0.200782	0.212985	0.223248	0.252304	0.217573	0.111116	0.13969	0.115026	0.074895	0.14038	0.08559	0.153619	0.20099	0.108207	0.153515	0.102714	0.202667	0.130882	0.154266	0.219088	0.14186	-0.007292	0.146489
99	0.141	0.111516	0.31159	0.322523	0.308759	0.323074	0.25821	0.345384	0.184941	0.143795	0.175598	0.186779	0.224014	0.194519	0.0705348	0.124889	0.064198	0.015412	0.104815	0.04336	0.0612498	0.131934	-0.007493	0.057338	-0.010027	0.134497	0.0766864	0.100122	0.181338	0.07645	-0.059818	0.08534
100	0.0780771	0.121101	0.254624	0.283328	0.240584	0.285953	0.19087	0.272383	0.136795	0.077995	0.128395	0.138441	0.181309	0.157833	0.0249818	0.096273	0.007844	-0.037928	0.058159	0.000561	-0.0463846	0.028515	-0.126883	-0.051425	-0.120714	0.038584	0.0203702	0.037692	0.128903	0.001585	-0.079516	0.013187
101	0.0188035	0.117279	0.176384	0.215448	0.160075	0.22318	0.109546	0.173673	0.0874818	0.021936	0.081717	0.088042	0.131724	0.11399	-0.0134508	0.054401	-0.035579	-0.067153	0.011905	-0.030828	-0.133484	-0.09248	-0.200008	-0.130225	-0.181406	-0.0633	-0.022914	-0.012486	0.078065	-0.059023	-0.073759	-0.047367
