# Supplementary material for: A biomechanical assessment of hydraulic ankle-foot devices with and without micro-processor control during slope ambulation in trans-femoral amputees
Source: PLoS One. 2018 Oct 5;13(10):e0205093. doi: 10.1371/journal.pone.0205093 (PMC6173401; doi:10.1371/journal.pone.0205093)
Supplement: S1 Dataset — A set of five trails from each subject in two walking conditions (ascending and descending a 5-degree slope) with three types of prosthetic ankle/foot (Echelon/Esprit/Elan). All data have been time-normalised to 101 points over stance phase and exported to excel files. (ZIP) [file pone.0205093.s003.zip › S1 Dataset Descending Slope_Kinetics_Elan.xlsx]

## Sheet: SAMY
Sound side			TF1	C:\Users\xb00012\Documents\Data\27_15_150415 SP\27_15_150415_0057.c3d	C:\Users\xb00012\Documents\Data\27_15_150415 SP\27_15_150415_0061.c3d	C:\Users\xb00012\Documents\Data\27_15_150415 SP\27_15_150415_0063.c3d	C:\Users\xb00012\Documents\Data\27_15_150415 SP\27_15_150415_0067.c3d	C:\Users\xb00012\Documents\Data\27_15_150415 SP\27_15_150415_0071.c3d	TF3	C:\Users\xb00012\Documents\Data\39_28_200515 SP\39_28_200515_0074.c3d	C:\Users\xb00012\Documents\Data\39_28_200515 SP\39_28_200515_0076.c3d	C:\Users\xb00012\Documents\Data\39_28_200515 SP\39_28_200515_0080.c3d	C:\Users\xb00012\Documents\Data\39_28_200515 SP\39_28_200515_0082.c3d	C:\Users\xb00012\Documents\Data\39_28_200515 SP\39_28_200515_0084.c3d	TF4	C:\Users\xb00012\Documents\Data\44_33_190615 SP\44_33_190615_0066.c3d	C:\Users\xb00012\Documents\Data\44_33_190615 SP\44_33_190615_0070.c3d	C:\Users\xb00012\Documents\Data\44_33_190615 SP\44_33_190615_0076.c3d	C:\Users\xb00012\Documents\Data\44_33_190615 SP\44_33_190615_0078.c3d	C:\Users\xb00012\Documents\Data\44_33_190615 SP\44_33_190615_0082.c3d	TF5	C:\Users\xb00012\Documents\Data\45_34_230615 SP\45_34_230615_0064.c3d	C:\Users\xb00012\Documents\Data\45_34_230615 SP\45_34_230615_0066.c3d	C:\Users\xb00012\Documents\Data\45_34_230615 SP\45_34_230615_0068.c3d	C:\Users\xb00012\Documents\Data\45_34_230615 SP\45_34_230615_0070.c3d	C:\Users\xb00012\Documents\Data\45_34_230615 SP\45_34_230615_0072.c3d
Sagittal plane			ELA	LANKLE_MOMENTS	LANKLE_MOMENTS	LANKLE_MOMENTS	LANKLE_MOMENTS	LANKLE_MOMENTS	ELA	LANKLE_MOMENTS	LANKLE_MOMENTS	LANKLE_MOMENTS	LANKLE_MOMENTS	LANKLE_MOMENTS	ELA	LANKLE_MOMENTS	LANKLE_MOMENTS	LANKLE_MOMENTS	LANKLE_MOMENTS	LANKLE_MOMENTS	ELA	RANKLE_MOMENTS	RANKLE_MOMENTS	RANKLE_MOMENTS	RANKLE_MOMENTS	RANKLE_MOMENTS
Ankle Moment				LINK_MODEL_BASED	LINK_MODEL_BASED	LINK_MODEL_BASED	LINK_MODEL_BASED	LINK_MODEL_BASED		LINK_MODEL_BASED	LINK_MODEL_BASED	LINK_MODEL_BASED	LINK_MODEL_BASED	LINK_MODEL_BASED		LINK_MODEL_BASED	LINK_MODEL_BASED	LINK_MODEL_BASED	LINK_MODEL_BASED	LINK_MODEL_BASED		LINK_MODEL_BASED	LINK_MODEL_BASED	LINK_MODEL_BASED	LINK_MODEL_BASED	LINK_MODEL_BASED
101 points over gait cycle				Original	Original	Original	Original	Original		Original	Original	Original	Original	Original		Original	Original	Original	Original	Original		Original	Original	Original	Original	Original
ITEM	Mean	SD	C4_L	1	1	1	1	1	C4_L	1	1	1	1	1	C4_L	1	1	1	1	1	C4_R	1	1	1	1	1
1	0.0454409	0.0430072	0.019404	0.036675	0.021786	0.027266	0.01524	-0.003947	0.0451056	0.069609	0.047766	-0.000973	0.039898	0.069228	0.0544574	0.129887	-0.005418	0.114089	-0.011594	0.045323	0.0627968	0.014202	0.039675	0.086074	0.129935	0.044098
2	0.0523534	0.047338	-0.0061498	-0.009611	-0.011268	-0.018598	0.013173	-0.004445	0.0612506	0.044828	0.080798	0.107866	0.027803	0.044958	0.0639022	0.056608	0.111043	0.102344	-0.018097	0.067613	0.0904108	0.069526	0.065283	0.112098	0.107877	0.09727
3	-0.0235209	0.0626665	-0.0363426	-0.045719	-0.07144	-0.060115	-0.028245	0.023806	-0.08904	-0.120744	-0.081867	-0.049595	-0.078893	-0.114101	-0.0341132	-0.078241	-0.017591	-0.029164	-0.021021	-0.024549	0.0654124	0.043958	0.059118	0.078237	0.076552	0.069197
4	-0.0877571	0.0537333	-0.114249	-0.121785	-0.151351	-0.132845	-0.11137	-0.053894	-0.117358	-0.141665	-0.11766	-0.125111	-0.087413	-0.114943	-0.111394	-0.126397	-0.130621	-0.134009	-0.054968	-0.110974	-0.008027	-0.029963	-0.017674	-0.004757	-0.001934	0.014193
5	-0.108075	0.0394954	-0.142084	-0.140596	-0.156336	-0.134669	-0.137173	-0.141644	-0.136695	-0.171609	-0.132347	-0.117834	-0.109793	-0.151892	-0.0941944	-0.101138	-0.0956	-0.124827	-0.050315	-0.099092	-0.0593284	-0.078963	-0.064976	-0.060439	-0.059863	-0.032401
6	-0.115259	0.0398384	-0.144517	-0.132069	-0.165922	-0.140528	-0.144043	-0.140022	-0.154178	-0.161	-0.170777	-0.163896	-0.11929	-0.155926	-0.0873596	-0.097102	-0.075197	-0.117741	-0.052045	-0.094713	-0.0749822	-0.083856	-0.092896	-0.077961	-0.078722	-0.041476
7	-0.090069	0.0432974	-0.143068	-0.118897	-0.164141	-0.131118	-0.1442	-0.156985	-0.0853594	-0.035661	-0.163205	-0.098854	-0.049566	-0.079511	-0.0628602	-0.057896	-0.041211	-0.102126	-0.032389	-0.080679	-0.0689882	-0.069459	-0.086671	-0.072642	-0.070352	-0.045817
8	-0.0586113	0.0560351	-0.132689	-0.113193	-0.149934	-0.116743	-0.134622	-0.148951	-0.0272994	0.019974	-0.111335	-0.047072	0.012899	-0.010963	-0.0192474	0.019582	0.015381	-0.066029	-0.012846	-0.052325	-0.05521	-0.037406	-0.066665	-0.069455	-0.055175	-0.047349
9	0.00172175	0.0758478	-0.0955056	-0.068856	-0.084893	-0.075994	-0.120498	-0.127287	0.0614216	0.097287	-0.025488	0.056539	0.098668	0.080102	0.0548426	0.113562	0.081221	0.00043	0.057961	0.021039	-0.0138716	0.04857	-0.042543	-0.049515	0.011618	-0.037488
10	0.0807652	0.096788	-0.035217	0.034361	-0.026994	0.021226	-0.105814	-0.098864	0.145415	0.158807	0.064706	0.15975	0.176655	0.167159	0.152325	0.235517	0.175675	0.095602	0.159186	0.095643	0.060538	0.150174	0.023646	0.008552	0.133181	-0.012863
11	0.178283	0.0997475	0.0745004	0.182583	0.067125	0.13749	-0.021891	0.007195	0.243554	0.237912	0.167748	0.279434	0.27241	0.260266	0.261142	0.344309	0.270802	0.209634	0.267023	0.213944	0.133935	0.218396	0.129893	0.090084	0.187604	0.043699
12	0.278956	0.104179	0.199465	0.349812	0.15768	0.26978	0.100306	0.119747	0.341822	0.321103	0.279921	0.391689	0.363173	0.353226	0.367581	0.439649	0.364445	0.323492	0.393877	0.31644	0.206954	0.296594	0.211759	0.150836	0.272803	0.102779
13	0.383455	0.105641	0.332949	0.527965	0.240655	0.406887	0.229723	0.259514	0.429965	0.395689	0.372216	0.495171	0.444118	0.442632	0.471156	0.538312	0.453779	0.432351	0.508883	0.422453	0.29975	0.372498	0.327602	0.216712	0.376307	0.205632
14	0.487935	0.11358	0.468127	0.698184	0.317704	0.546684	0.362326	0.415739	0.515728	0.474318	0.464869	0.588473	0.524873	0.526107	0.577355	0.623177	0.552175	0.548514	0.64164	0.52127	0.390531	0.462717	0.440033	0.316565	0.469881	0.26346
15	0.588983	0.115993	0.59214	0.844218	0.402699	0.670168	0.487977	0.555638	0.595789	0.553934	0.543244	0.672775	0.604294	0.604696	0.676749	0.702499	0.641532	0.660416	0.754619	0.624681	0.491252	0.543335	0.547554	0.40934	0.569937	0.386096
16	0.685644	0.119118	0.713689	0.97241	0.502984	0.794503	0.611153	0.687393	0.67887	0.623698	0.628528	0.767623	0.676342	0.69816	0.764954	0.768279	0.715825	0.760243	0.862477	0.717944	0.585064	0.619059	0.650678	0.504583	0.659784	0.491217
17	0.770102	0.120356	0.817122	1.08366	0.595022	0.890004	0.710883	0.806045	0.759292	0.708658	0.707682	0.846923	0.74856	0.784635	0.835335	0.820168	0.780255	0.843565	0.93764	0.795048	0.66866	0.685737	0.733428	0.586671	0.750803	0.586662
18	0.843556	0.119752	0.908682	1.16892	0.688892	0.974896	0.805277	0.905423	0.834626	0.774081	0.790727	0.912183	0.827918	0.868222	0.892286	0.862746	0.836249	0.905653	0.998736	0.858048	0.738628	0.732235	0.805035	0.666693	0.827197	0.661979
19	0.903527	0.116905	0.9806	1.22196	0.774583	1.04364	0.882346	0.980473	0.90324	0.836173	0.881665	0.962817	0.897486	0.938058	0.938716	0.899158	0.886683	0.952052	1.0397	0.915984	0.791554	0.767676	0.85827	0.727311	0.881191	0.723321
20	0.952831	0.11578	1.0392	1.2709	0.841157	1.09451	0.943688	1.04575	0.959773	0.890339	0.959535	0.995677	0.961776	0.991537	0.976205	0.933591	0.924146	0.991385	1.06814	0.963769	0.836146	0.803668	0.897496	0.777751	0.928575	0.773238
21	0.99254	0.115786	1.08715	1.30576	0.904465	1.12534	0.993954	1.10624	1.00425	0.931292	1.02466	1.0185	1.01579	1.031	1.00963	0.958765	0.963694	1.02461	1.10335	0.997713	0.86913	0.818059	0.92363	0.818711	0.963812	0.82144
22	1.0233	0.114261	1.12148	1.32444	0.948305	1.1501	1.03089	1.15365	1.04352	0.972247	1.07535	1.03345	1.0667	1.06983	1.03155	0.988258	0.989592	1.04908	1.11206	1.01877	0.896634	0.836383	0.938636	0.857262	0.99398	0.856908
23	1.04864	0.112013	1.14677	1.33722	0.988723	1.15955	1.065	1.18337	1.07476	1.00635	1.11603	1.04821	1.10617	1.09703	1.05535	1.01817	1.01558	1.06823	1.13502	1.03975	0.917699	0.860013	0.945034	0.887775	1.00425	0.891421
24	1.06575	0.106499	1.15791	1.31994	1.01707	1.16225	1.08739	1.20288	1.09662	1.02932	1.14244	1.05586	1.1355	1.12	1.0738	1.03952	1.03424	1.09047	1.14602	1.05877	0.934645	0.886332	0.944641	0.909778	1.01642	0.916059
25	1.07601	0.101501	1.15988	1.29623	1.03672	1.15542	1.09867	1.21236	1.11226	1.04668	1.15046	1.0626	1.16023	1.14133	1.08778	1.0607	1.05213	1.10453	1.15377	1.0678	0.944105	0.906968	0.933425	0.925752	1.01967	0.934706
26	1.08129	0.0953537	1.15704	1.2684	1.05513	1.13983	1.1098	1.21205	1.11803	1.05921	1.15473	1.0619	1.16822	1.1461	1.09824	1.0799	1.05727	1.11604	1.15673	1.08125	0.95186	0.928286	0.924614	0.941804	1.02241	0.942183
27	1.07962	0.0852998	1.1392	1.22282	1.05754	1.11108	1.11036	1.19419	1.1203	1.06544	1.15082	1.06604	1.17083	1.14838	1.09947	1.09378	1.06335	1.11604	1.14048	1.08371	0.959506	0.957061	0.917043	0.94805	1.02309	0.952285
28	1.07835	0.077269	1.11909	1.18168	1.05643	1.07869	1.10726	1.17141	1.12354	1.07088	1.15258	1.07394	1.17345	1.14682	1.10425	1.10949	1.07275	1.11886	1.12608	1.09405	0.966537	0.981804	0.916608	0.956182	1.02022	0.957875
29	1.07229	0.0707752	1.08953	1.12811	1.052	1.041	1.09782	1.12871	1.12615	1.07033	1.15203	1.08016	1.17853	1.14968	1.10203	1.11909	1.08137	1.1116	1.1007	1.09739	0.971454	1.00908	0.914748	0.959811	1.01681	0.956825
30	1.06618	0.0695512	1.05607	1.07892	1.03377	1.00299	1.07717	1.0875	1.12814	1.0683	1.14987	1.07766	1.19212	1.15274	1.10362	1.12666	1.08767	1.10902	1.09308	1.10166	0.976885	1.02794	0.918677	0.963389	1.01404	0.96038
31	1.06181	0.0711237	1.02462	1.03239	1.02002	0.967848	1.05744	1.0454	1.12924	1.06655	1.14456	1.07949	1.1993	1.15628	1.10779	1.12832	1.09152	1.10237	1.11062	1.10613	0.985584	1.05083	0.926084	0.964449	1.01145	0.975101
32	1.05788	0.078281	0.995571	0.998991	1.0018	0.931267	1.03759	1.0082	1.13576	1.07462	1.14522	1.08363	1.20644	1.1689	1.11012	1.13082	1.09383	1.09559	1.12526	1.1051	0.990048	1.06655	0.933114	0.968785	1.00796	0.973827
33	1.05608	0.0866921	0.968775	0.974477	0.974672	0.901178	1.01344	0.980102	1.14407	1.07709	1.15212	1.0978	1.21101	1.18233	1.11426	1.1292	1.09634	1.0933	1.14752	1.10493	0.997211	1.07639	0.942292	0.97103	1.00754	0.988804
34	1.05626	0.0942939	0.948005	0.961777	0.943292	0.880203	0.99255	0.962201	1.15594	1.09014	1.16008	1.11709	1.21559	1.1968	1.11381	1.12789	1.09614	1.08502	1.16559	1.0944	1.00727	1.09058	0.963115	0.98277	1.00353	0.996361
35	1.05805	0.103246	0.929153	0.950678	0.915586	0.868433	0.964819	0.946248	1.17449	1.11325	1.17668	1.14494	1.22238	1.21522	1.11131	1.11927	1.0964	1.07683	1.16648	1.09755	1.01725	1.10441	0.978854	0.995386	0.998216	1.00937
36	1.06295	0.109278	0.920258	0.950541	0.891385	0.876051	0.947554	0.935757	1.19319	1.13855	1.189	1.17375	1.23039	1.23425	1.10885	1.11079	1.10204	1.07282	1.1564	1.10219	1.02949	1.11399	0.996479	1.00895	1.00343	1.02462
37	1.06987	0.115333	0.916329	0.948782	0.877863	0.888413	0.933305	0.933281	1.21497	1.17145	1.20165	1.20051	1.2446	1.25664	1.10465	1.1046	1.10183	1.07297	1.13505	1.10882	1.04353	1.12769	1.01515	1.02917	1.0089	1.03676
38	1.08243	0.123118	0.918507	0.95591	0.873884	0.908449	0.930894	0.923397	1.24087	1.20423	1.21628	1.2385	1.26373	1.28161	1.11324	1.1015	1.10386	1.0763	1.16659	1.11797	1.05709	1.13433	1.03654	1.04964	1.02121	1.04371
39	1.09914	0.131939	0.923341	0.959001	0.880283	0.92275	0.939294	0.915378	1.26813	1.2353	1.23285	1.27653	1.28566	1.3103	1.13038	1.11636	1.1137	1.08992	1.21854	1.1134	1.07469	1.1493	1.06112	1.06927	1.0382	1.05557
40	1.11676	0.142425	0.927657	0.96064	0.885077	0.933724	0.959742	0.899104	1.29498	1.26366	1.25237	1.30913	1.31209	1.33763	1.15332	1.13172	1.13175	1.11932	1.28251	1.10131	1.09107	1.15886	1.0891	1.0855	1.0616	1.06031
41	1.13829	0.153189	0.937421	0.950862	0.890321	0.944374	0.995473	0.906076	1.32728	1.2943	1.28419	1.34712	1.34132	1.36946	1.1826	1.14592	1.158	1.16074	1.33952	1.10883	1.10586	1.16622	1.11499	1.09571	1.08791	1.06447
42	1.15997	0.158999	0.958646	0.957933	0.910824	0.958603	1.03267	0.933195	1.36062	1.32494	1.3232	1.381	1.37083	1.40311	1.20177	1.14228	1.17628	1.19476	1.37097	1.12457	1.11885	1.17063	1.13974	1.10792	1.11804	1.05792
43	1.18281	0.161177	0.993102	0.976197	0.944466	0.995721	1.07076	0.978363	1.39439	1.35353	1.36316	1.41935	1.40641	1.42949	1.21582	1.12664	1.18121	1.23617	1.3867	1.14836	1.12793	1.17382	1.16841	1.11611	1.14439	1.03693
44	1.20704	0.157677	1.03525	1.01971	0.984063	1.04877	1.10243	1.0213	1.42081	1.37541	1.3883	1.44424	1.44084	1.45527	1.22962	1.14429	1.18269	1.26711	1.38682	1.16721	1.14247	1.19123	1.19892	1.12875	1.16915	1.02428
45	1.2322	0.15037	1.0825	1.07945	1.03501	1.10407	1.12466	1.06933	1.44481	1.39788	1.40726	1.46864	1.47447	1.47579	1.23932	1.17607	1.18729	1.28458	1.36671	1.18195	1.16215	1.20641	1.23651	1.1495	1.19441	1.02394
46	1.2594	0.139184	1.13048	1.1443	1.09289	1.15787	1.13597	1.12134	1.45851	1.39926	1.41537	1.48516	1.50319	1.48959	1.25936	1.22729	1.20749	1.28988	1.37169	1.20045	1.18925	1.22561	1.26945	1.17495	1.22948	1.04675
47	1.28619	0.127499	1.1768	1.21071	1.14408	1.2138	1.14933	1.16606	1.4687	1.39054	1.42417	1.49705	1.52787	1.50387	1.27984	1.28039	1.24971	1.2832	1.3699	1.21599	1.21942	1.23957	1.31129	1.19631	1.26289	1.08706
48	1.3142	0.11857	1.22254	1.27402	1.19727	1.25957	1.17583	1.20601	1.47955	1.38368	1.44296	1.50491	1.54805	1.51815	1.30645	1.32463	1.30548	1.27992	1.386	1.23623	1.24824	1.25466	1.34591	1.22211	1.29948	1.11902
49	1.34049	0.109799	1.26734	1.32736	1.24882	1.2955	1.21697	1.24805	1.49404	1.4067	1.4701	1.51122	1.56081	1.52135	1.32973	1.35812	1.35131	1.28312	1.39371	1.26238	1.27085	1.25346	1.3726	1.23959	1.32532	1.16328
50	1.36337	0.100337	1.31119	1.36751	1.3092	1.32651	1.26595	1.28678	1.50412	1.43014	1.49848	1.50607	1.56601	1.51987	1.34674	1.37616	1.39408	1.2983	1.38546	1.27969	1.29145	1.25892	1.39699	1.25571	1.34396	1.20168
51	1.37882	0.092803	1.34834	1.40417	1.3592	1.35183	1.30938	1.31713	1.50953	1.4516	1.50943	1.49975	1.57251	1.51434	1.35121	1.38508	1.42107	1.30203	1.35886	1.28899	1.3062	1.26469	1.39607	1.27718	1.35569	1.23735
52	1.38861	0.0861073	1.38063	1.43198	1.40371	1.37732	1.34475	1.34537	1.50575	1.46324	1.51598	1.48395	1.56011	1.50549	1.35035	1.39978	1.43386	1.29215	1.31807	1.30792	1.3177	1.27037	1.39418	1.2875	1.36173	1.27473
53	1.39347	0.0801718	1.39592	1.44685	1.42718	1.38278	1.36198	1.36082	1.49644	1.47209	1.50818	1.46424	1.54614	1.49154	1.35263	1.4095	1.44348	1.29404	1.29002	1.32608	1.32891	1.27485	1.39798	1.29568	1.36043	1.31564
54	1.3919	0.072028	1.39393	1.44256	1.43038	1.37831	1.36351	1.35488	1.4801	1.46616	1.49878	1.44248	1.51488	1.47818	1.35432	1.41025	1.44276	1.30858	1.27401	1.33598	1.33924	1.27386	1.40296	1.31394	1.35442	1.35104
55	1.37555	0.0641408	1.3624	1.41175	1.40501	1.32931	1.33993	1.32599	1.44506	1.42509	1.49176	1.41349	1.45768	1.4373	1.34757	1.39722	1.44342	1.32628	1.24013	1.33079	1.34715	1.27162	1.4071	1.33529	1.34548	1.37625
56	1.33919	0.0694016	1.29362	1.33706	1.33938	1.24987	1.28893	1.25286	1.39964	1.36628	1.48338	1.36412	1.39564	1.38877	1.32471	1.37965	1.423	1.32618	1.18685	1.30789	1.33879	1.25014	1.39114	1.34198	1.32716	1.38352
57	1.27621	0.0933393	1.18002	1.20083	1.23443	1.13154	1.19933	1.13395	1.32921	1.27611	1.45466	1.29413	1.32619	1.29494	1.27805	1.33645	1.40135	1.29722	1.09718	1.25806	1.31756	1.21931	1.34814	1.3462	1.29722	1.37694
58	1.18532	0.133917	1.0203	1.01821	1.06734	0.980457	1.06794	0.96753	1.24319	1.18808	1.39861	1.19408	1.23828	1.19691	1.21673	1.26702	1.38256	1.23385	0.968682	1.23154	1.26105	1.1574	1.25471	1.29215	1.24277	1.35821
59	1.06523	0.18679	0.811516	0.779057	0.840455	0.794711	0.888603	0.754756	1.14381	1.11152	1.31134	1.06648	1.12323	1.1065	1.12501	1.16233	1.31151	1.15687	0.807049	1.18731	1.18059	1.08426	1.11071	1.22683	1.16356	1.3176
60	0.922034	0.243137	0.582826	0.525394	0.599848	0.582942	0.675377	0.530567	1.02473	1.00173	1.19542	0.913319	0.988483	1.02469	1.00614	1.02916	1.21137	1.06191	0.605711	1.12256	1.07444	0.99386	0.930695	1.12391	1.05983	1.26389
61	0.762524	0.283492	0.36898	0.300173	0.37113	0.389364	0.461732	0.322502	0.88239	0.864956	1.04651	0.767349	0.821219	0.911919	0.857988	0.848107	1.08048	0.946515	0.38878	1.02606	0.940739	0.88126	0.735828	0.994352	0.906593	1.18566
62	0.596142	0.293281	0.201775	0.150805	0.184844	0.224725	0.280716	0.167784	0.711979	0.691842	0.883846	0.596176	0.624846	0.763187	0.680632	0.635175	0.897061	0.7839	0.194738	0.892286	0.79018	0.75929	0.533585	0.842949	0.729152	1.08593
63	0.430112	0.268822	0.0886376	0.044004	0.084003	0.10415	0.151201	0.05983	0.518971	0.483484	0.697536	0.41121	0.422466	0.580159	0.490407	0.40646	0.675119	0.590337	0.069633	0.710487	0.622432	0.619182	0.344023	0.654569	0.527779	0.966609
64	0.277473	0.218927	0.0217014	-0.015275	0.02135	0.027183	0.072692	0.002557	0.3339	0.302756	0.487398	0.238114	0.250895	0.390337	0.300594	0.207635	0.426788	0.368094	0.00259	0.497864	0.453697	0.471159	0.187618	0.465793	0.342311	0.801604
65	0.152498	0.162216	-0.0144858	-0.039288	-0.008863	-0.010063	0.021343	-0.035558	0.1809	0.156681	0.297597	0.106699	0.115449	0.228072	0.145927	0.077808	0.2218	0.18017	-0.026754	0.276609	0.29765	0.313997	0.070893	0.292843	0.1943	0.616217
66	0.0636411	0.101936	-0.030369	-0.039259	-0.034583	-0.037111	-0.008221	-0.032671	0.0781754	0.072239	0.155048	0.021609	0.029768	0.112213	0.0490972	0.014369	0.079804	0.062492	-0.027441	0.116262	0.157661	0.178682	-0.005542	0.154627	0.083105	0.377432
67	0.00452425	0.0566385	-0.0396074	-0.038706	-0.036566	-0.03862	-0.050224	-0.033921	0.000574	-0.031655	0.062962	-0.033153	-0.028381	0.033097	-0.0016908	-0.018284	0.021642	-0.00856	-0.026206	0.022954	0.0588212	0.080799	-0.032821	0.057291	0.009018	0.179819
68	-0.0262713	0.0137473	-0.0365256	-0.035011	-0.037839	-0.037554	-0.04022	-0.032004	-0.0297642	-0.026883	-0.032152	-0.030185	-0.029057	-0.030544	-0.0267772	-0.026814	-0.018752	-0.036643	-0.023316	-0.028361	-0.012018	0.003414	-0.035411	-0.008672	-0.031494	0.012073
69	-0.031135	0.00568557	-0.0332498	-0.029582	-0.03661	-0.033612	-0.038176	-0.028269	-0.0284216	-0.028153	-0.027918	-0.028436	-0.029109	-0.028492	-0.0272148	-0.026414	-0.025406	-0.029829	-0.019449	-0.034976	-0.0356538	-0.029196	-0.035049	-0.033833	-0.033569	-0.046622
70	-0.0330138	0.0214264	-0.0291972	-0.024264	-0.033258	-0.028292	-0.036076	-0.024096	-0.0273922	-0.027506	-0.028852	-0.025188	-0.026984	-0.028431	-0.0253354	-0.024883	-0.026062	-0.030015	-0.015742	-0.029975	-0.0501304	-0.02847	-0.033204	-0.032263	-0.034744	-0.121971
71	-0.0310479	0.0249778	-0.0250144	-0.020253	-0.028749	-0.023445	-0.031883	-0.020742	-0.024502	-0.024369	-0.027924	-0.021145	-0.022671	-0.026401	-0.0231628	-0.022129	-0.025306	-0.027592	-0.013057	-0.02773	-0.0515124	-0.027117	-0.030206	-0.031108	-0.033971	-0.13516
72	-0.0222823	0.00455068	-0.0213906	-0.017786	-0.024286	-0.020126	-0.026082	-0.018673	-0.0204376	-0.019731	-0.024771	-0.017492	-0.017836	-0.022358	-0.0204936	-0.018831	-0.023153	-0.024043	-0.011718	-0.024723	-0.0268076	-0.024294	-0.026699	-0.02879	-0.031341	-0.022914
73	-0.0197139	0.00491045	-0.018794	-0.016576	-0.020646	-0.018386	-0.020658	-0.017704	-0.0164446	-0.015206	-0.020348	-0.014901	-0.01411	-0.017658	-0.0177728	-0.015985	-0.02023	-0.020173	-0.011503	-0.020973	-0.0258444	-0.020401	-0.023406	-0.025105	-0.027272	-0.033038
74	-0.0170511	0.00395936	-0.0172654	-0.016208	-0.018082	-0.017819	-0.016715	-0.017503	-0.013523	-0.012096	-0.016028	-0.013453	-0.012286	-0.013752	-0.0155676	-0.014167	-0.017519	-0.01682	-0.011894	-0.017438	-0.0218482	-0.01648	-0.020857	-0.020858	-0.022798	-0.028248
75	-0.0153336	0.00314503	-0.01669	-0.016544	-0.016449	-0.018017	-0.014601	-0.017839	-0.012038	-0.010806	-0.012823	-0.012941	-0.012141	-0.011479	-0.0141656	-0.013378	-0.015525	-0.014497	-0.012569	-0.014859	-0.018441	-0.013478	-0.019255	-0.01702	-0.018979	-0.023473
76	-0.0146092	0.00274769	-0.0169214	-0.017547	-0.015613	-0.018724	-0.014178	-0.018545	-0.0117798	-0.010984	-0.011139	-0.013057	-0.012854	-0.010865	-0.0135686	-0.013306	-0.014246	-0.013332	-0.013408	-0.013551	-0.0161672	-0.011897	-0.018561	-0.01438	-0.016503	-0.019495
77	-0.014707	0.00274011	-0.0177778	-0.01899	-0.015593	-0.019781	-0.01503	-0.019495	-0.012265	-0.011928	-0.010845	-0.013464	-0.0137	-0.011388	-0.013597	-0.013628	-0.013618	-0.013116	-0.014299	-0.013324	-0.0151884	-0.011688	-0.018587	-0.013257	-0.015565	-0.016845
78	-0.0153647	0.00290837	-0.019075	-0.020594	-0.016372	-0.021073	-0.016736	-0.0206	-0.0130416	-0.012987	-0.011481	-0.014012	-0.014381	-0.012347	-0.014006	-0.014067	-0.013445	-0.013474	-0.015237	-0.013807	-0.0153362	-0.012449	-0.019078	-0.013449	-0.015944	-0.015761
79	-0.016344	0.0031641	-0.020673	-0.022249	-0.017804	-0.022558	-0.018931	-0.021823	-0.013854	-0.013911	-0.012394	-0.014656	-0.014973	-0.013336	-0.014614	-0.014444	-0.013504	-0.014109	-0.016372	-0.014641	-0.016235	-0.013711	-0.019817	-0.014517	-0.017109	-0.016021
80	-0.0174414	0.00349874	-0.0223852	-0.023891	-0.019653	-0.024135	-0.02126	-0.022987	-0.0146116	-0.014644	-0.013216	-0.015391	-0.015584	-0.014223	-0.015287	-0.014796	-0.013658	-0.014776	-0.017662	-0.015543	-0.0174816	-0.015035	-0.020746	-0.016014	-0.018574	-0.017039
81	-0.0185491	0.00386619	-0.0240764	-0.025488	-0.021679	-0.025801	-0.023445	-0.023969	-0.0153906	-0.015286	-0.01393	-0.016311	-0.016378	-0.015048	-0.0159732	-0.015255	-0.013881	-0.015489	-0.018835	-0.016406	-0.0187562	-0.016107	-0.021783	-0.017622	-0.020003	-0.018266
82	-0.0196676	0.00416903	-0.0256954	-0.027064	-0.023746	-0.02745	-0.025332	-0.024885	-0.0163356	-0.016117	-0.014624	-0.017403	-0.017561	-0.015973	-0.0167792	-0.015963	-0.01438	-0.016432	-0.019801	-0.01732	-0.0198602	-0.016837	-0.022779	-0.019092	-0.021092	-0.019501
83	-0.0208643	0.00432347	-0.0272354	-0.028549	-0.025856	-0.028984	-0.026901	-0.025887	-0.0175654	-0.017271	-0.015474	-0.018611	-0.019281	-0.01719	-0.0178844	-0.017045	-0.015425	-0.017681	-0.020758	-0.018513	-0.020772	-0.017451	-0.023658	-0.020263	-0.021783	-0.020705
84	-0.0221709	0.00431299	-0.0286504	-0.029823	-0.027981	-0.030343	-0.028114	-0.026991	-0.0191506	-0.018754	-0.016597	-0.020052	-0.021378	-0.018972	-0.0192418	-0.018343	-0.01698	-0.019054	-0.021715	-0.020117	-0.0216408	-0.018245	-0.02453	-0.021288	-0.022366	-0.021775
85	-0.0235243	0.00412715	-0.0297952	-0.030775	-0.029909	-0.031301	-0.028978	-0.028013	-0.021092	-0.020668	-0.018193	-0.021751	-0.023478	-0.02137	-0.020575	-0.019668	-0.018754	-0.020258	-0.022301	-0.021894	-0.022635	-0.019352	-0.025464	-0.022412	-0.023192	-0.022755
86	-0.0248116	0.00375894	-0.0304416	-0.031164	-0.031367	-0.031577	-0.029523	-0.028577	-0.0232336	-0.022842	-0.020232	-0.023686	-0.025534	-0.023874	-0.0216974	-0.020998	-0.020503	-0.02126	-0.022203	-0.023523	-0.0238738	-0.02073	-0.026445	-0.023749	-0.02448	-0.023965
87	-0.0258705	0.0032564	-0.0303204	-0.030699	-0.032037	-0.030911	-0.029564	-0.028391	-0.0253894	-0.024979	-0.02254	-0.025824	-0.027465	-0.026139	-0.0224792	-0.0222	-0.022069	-0.022083	-0.021187	-0.024857	-0.025293	-0.022302	-0.027254	-0.02541	-0.025986	-0.025513
88	-0.0264277	0.00289541	-0.029086	-0.029038	-0.031482	-0.028868	-0.028806	-0.027236	-0.0273378	-0.026948	-0.025052	-0.027909	-0.028751	-0.028029	-0.02269	-0.02292	-0.023273	-0.022542	-0.018984	-0.025731	-0.0265972	-0.023933	-0.027472	-0.0273	-0.027164	-0.027117
89	-0.026115	0.00330091	-0.0264924	-0.025837	-0.029296	-0.025291	-0.027006	-0.025032	-0.0285884	-0.028616	-0.027496	-0.029191	-0.028335	-0.029304	-0.022034	-0.022777	-0.023826	-0.022347	-0.015398	-0.025822	-0.0273452	-0.025254	-0.026743	-0.028994	-0.027435	-0.0283
90	-0.0244955	0.0045598	-0.022468	-0.021181	-0.025155	-0.020262	-0.023918	-0.021824	-0.028249	-0.029203	-0.029119	-0.028764	-0.025247	-0.028912	-0.0201366	-0.021179	-0.023429	-0.021149	-0.010329	-0.024597	-0.0271284	-0.025774	-0.024939	-0.030022	-0.026337	-0.02857
91	-0.0211738	0.00607594	-0.0171274	-0.015471	-0.018961	-0.01412	-0.019369	-0.017716	-0.0254438	-0.027257	-0.028851	-0.025959	-0.019282	-0.02587	-0.0166128	-0.01761	-0.021735	-0.018521	-0.003795	-0.021403	-0.0255112	-0.024967	-0.021874	-0.029717	-0.023608	-0.02739
92	-0.0160332	0.0073064	-0.0108312	-0.009092	-0.011029	-0.007589	-0.013474	-0.012972	-0.0197956	-0.021879	-0.025818	-0.020455	-0.01098	-0.019846	-0.0113386	-0.012008	-0.018444	-0.014218	0.003675	-0.015698	-0.0221674	-0.022419	-0.017487	-0.027371	-0.019233	-0.024327
93	-0.009319	0.00793786	-0.0041568	-0.002441	-0.002098	-0.001343	-0.00679	-0.008112	-0.0114982	-0.013248	-0.019702	-0.012326	-0.00115	-0.011065	-0.0046006	-0.00496	-0.013323	-0.008226	0.010997	-0.007491	-0.0170204	-0.017947	-0.011992	-0.022648	-0.013398	-0.019117
94	-0.00168285	0.00782845	0.0021634	0.003698	0.006524	0.004178	-0.000183	-0.0034	-0.0014014	-0.00232	-0.010824	-0.002233	0.009209	-0.000839	0.0027832	0.002551	-0.006475	-0.000897	0.016437	0.0023	-0.0102766	-0.011432	-0.005709	-0.015801	-0.006479	-0.011962
95	0.0058706	0.00699475	0.0073996	0.008574	0.01342	0.008628	0.005394	0.000982	0.0089622	0.009245	0	0.008252	0.018266	0.009048	0.0095714	0.009513	0.001387	0.006881	0.01813	0.011946	-0.0024508	-0.003208	0.000953	-0.007503	0.000978	-0.003474
96	0.012118	0.00589133	0.0110026	0.011638	0.017819	0.011537	0.009349	0.00467	0.017618	0.01938	0.011135	0.016875	0.023822	0.016878	0.0143652	0.014737	0.009124	0.013548	0.015042	0.019375	0.0054862	0.005409	0.00739	0.001306	0.008147	0.005179
97	0.0158701	0.00557818	0.0126458	0.01262	0.019451	0.012446	0.011471	0.007241	0.0226848	0.02594	0.020066	0.021819	0.024378	0.021221	0.0160046	0.016953	0.015182	0.017625	0.007353	0.02291	0.0121452	0.012373	0.012645	0.00948	0.013946	0.012282
98	0.0162961	0.00658145	0.0122618	0.011695	0.018363	0.011351	0.011689	0.008211	0.0229924	0.02711	0.024408	0.022335	0.019722	0.021387	0.0138666	0.015349	0.017777	0.018139	-0.003516	0.021584	0.0160636	0.01556	0.015573	0.015688	0.017391	0.016106
99	0.0132155	0.00787414	0.0099996	0.009407	0.014608	0.008618	0.009914	0.007451	0.0184888	0.022159	0.022883	0.01871	0.011213	0.017479	0.0081588	0.009869	0.015472	0.014761	-0.014824	0.015516	0.016215	0.013746	0.015404	0.018477	0.017938	0.01551
100	0.0073163	0.00833956	0.0062482	0.006351	0.008336	0.004782	0.006427	0.005345	0.0103048	0.012212	0.016008	0.01202	0.000882	0.010402	0.0001632	0.001609	0.008092	0.007834	-0.022757	0.006038	0.012549	0.007396	0.012231	0.016955	0.015608	0.010555
101	8.065e-05	0.0078634	0.0013792	0.002753	9.4e-05	7.9e-05	0.001737	0.002233	0.0006162	0.000373	0.005993	0.003988	-0.009179	0.001906	-0.0080494	-0.007047	-0.002492	-0.001269	-0.025008	-0.004431	0.0063766	-0.000908	0.007065	0.01156	0.011101	0.003065

## Sheet: PAMY
Prosthetic side			TF1	C:\Users\xb00012\Documents\Data\27_15_150415 SP\27_15_150415_0057.c3d	C:\Users\xb00012\Documents\Data\27_15_150415 SP\27_15_150415_0061.c3d	C:\Users\xb00012\Documents\Data\27_15_150415 SP\27_15_150415_0063.c3d	C:\Users\xb00012\Documents\Data\27_15_150415 SP\27_15_150415_0067.c3d	C:\Users\xb00012\Documents\Data\27_15_150415 SP\27_15_150415_0071.c3d	TF2	C:\Users\xb00012\Documents\Data\37_26_130515 SP\37_26_130515_0070.c3d	C:\Users\xb00012\Documents\Data\37_26_130515 SP\37_26_130515_0076.c3d	C:\Users\xb00012\Documents\Data\37_26_130515 SP\37_26_130515_0080.c3d	C:\Users\xb00012\Documents\Data\37_26_130515 SP\37_26_130515_0082.c3d	C:\Users\xb00012\Documents\Data\37_26_130515 SP\37_26_130515_0084.c3d	TF3	C:\Users\xb00012\Documents\Data\39_28_200515 SP\39_28_200515_0074.c3d	C:\Users\xb00012\Documents\Data\39_28_200515 SP\39_28_200515_0076.c3d	C:\Users\xb00012\Documents\Data\39_28_200515 SP\39_28_200515_0080.c3d	C:\Users\xb00012\Documents\Data\39_28_200515 SP\39_28_200515_0082.c3d	C:\Users\xb00012\Documents\Data\39_28_200515 SP\39_28_200515_0084.c3d	TF4	C:\Users\xb00012\Documents\Data\44_33_190615 SP\44_33_190615_0066.c3d	C:\Users\xb00012\Documents\Data\44_33_190615 SP\44_33_190615_0070.c3d	C:\Users\xb00012\Documents\Data\44_33_190615 SP\44_33_190615_0076.c3d	C:\Users\xb00012\Documents\Data\44_33_190615 SP\44_33_190615_0078.c3d	C:\Users\xb00012\Documents\Data\44_33_190615 SP\44_33_190615_0082.c3d	TF5	C:\Users\xb00012\Documents\Data\45_34_230615 SP\45_34_230615_0064.c3d	C:\Users\xb00012\Documents\Data\45_34_230615 SP\45_34_230615_0066.c3d	C:\Users\xb00012\Documents\Data\45_34_230615 SP\45_34_230615_0068.c3d	C:\Users\xb00012\Documents\Data\45_34_230615 SP\45_34_230615_0070.c3d	C:\Users\xb00012\Documents\Data\45_34_230615 SP\45_34_230615_0072.c3d
Sagittal plane			ELA	RANKLE_MOMENTS	RANKLE_MOMENTS	RANKLE_MOMENTS	RANKLE_MOMENTS	RANKLE_MOMENTS	ELA	LANKLE_MOMENTS	LANKLE_MOMENTS	LANKLE_MOMENTS	LANKLE_MOMENTS	LANKLE_MOMENTS	ELA	RANKLE_MOMENTS	RANKLE_MOMENTS	RANKLE_MOMENTS	RANKLE_MOMENTS	RANKLE_MOMENTS	ELA	RANKLE_MOMENTS	RANKLE_MOMENTS	RANKLE_MOMENTS	RANKLE_MOMENTS	RANKLE_MOMENTS	ELA	LANKLE_MOMENTS	LANKLE_MOMENTS	LANKLE_MOMENTS	LANKLE_MOMENTS	LANKLE_MOMENTS
Ankle Moment				LINK_MODEL_BASED	LINK_MODEL_BASED	LINK_MODEL_BASED	LINK_MODEL_BASED	LINK_MODEL_BASED		LINK_MODEL_BASED	LINK_MODEL_BASED	LINK_MODEL_BASED	LINK_MODEL_BASED	LINK_MODEL_BASED		LINK_MODEL_BASED	LINK_MODEL_BASED	LINK_MODEL_BASED	LINK_MODEL_BASED	LINK_MODEL_BASED		LINK_MODEL_BASED	LINK_MODEL_BASED	LINK_MODEL_BASED	LINK_MODEL_BASED	LINK_MODEL_BASED		LINK_MODEL_BASED	LINK_MODEL_BASED	LINK_MODEL_BASED	LINK_MODEL_BASED	LINK_MODEL_BASED
101 points over gait cycle				Original	Original	Original	Original	Original		Original	Original	Original	Original	Original		Original	Original	Original	Original	Original		Original	Original	Original	Original	Original		Original	Original	Original	Original	Original
ITEM	Mean	SD	C4_R	1	1	1	1	1	C4_L	1	1	1	1	1	C4_R	1	1	1	1	1	C4_R	1	1	1	1	1	C4_L	1	1	1	1	1
1	0.0236384	0.0890146	-0.0535698	0.003232	-0.005085	-0.085545	-0.061184	-0.119267	0.0102632	-0.072211	0.049646	0.074515	0.004511	-0.005145	0.0889988	0.191161	-0.06099	-0.074565	0.226145	0.163243	0.0454718	0.082939	0.073447	-0.071221	0.072057	0.070137	0.0270282	0.111543	0.036337	-0.022416	0.013617	-0.00394
2	-0.0653924	0.0438623	-0.0788828	-0.041843	-0.050228	-0.10887	-0.129973	-0.0635	-0.0648806	-0.086289	-0.057368	-0.009542	-0.115644	-0.05556	-0.0677636	-0.130653	-0.013012	0.018661	-0.129973	-0.083841	-0.048904	-0.074789	-0.056739	-0.007496	0.001905	-0.107401	-0.066531	-0.056888	-0.056981	-0.126839	-0.042665	-0.049282
3	-0.16797	0.0273032	-0.151493	-0.165264	-0.132205	-0.152979	-0.15918	-0.147838	-0.18131	-0.178689	-0.208331	-0.146669	-0.213165	-0.159694	-0.176648	-0.17883	-0.147384	-0.159699	-0.183324	-0.214002	-0.17529	-0.2283	-0.165504	-0.173757	-0.151225	-0.157666	-0.155108	-0.124482	-0.176775	-0.181641	-0.173384	-0.119256
4	-0.198414	0.0365295	-0.200788	-0.214883	-0.186985	-0.193072	-0.219351	-0.189647	-0.247498	-0.286662	-0.272645	-0.221023	-0.268054	-0.189106	-0.162711	-0.167246	-0.174405	-0.144792	-0.170514	-0.156598	-0.193939	-0.212297	-0.171851	-0.16436	-0.231577	-0.18961	-0.187135	-0.184931	-0.176076	-0.187977	-0.21892	-0.167773
5	-0.239414	0.034471	-0.243453	-0.279946	-0.228712	-0.230412	-0.238175	-0.240018	-0.277891	-0.32022	-0.304198	-0.25271	-0.284841	-0.227488	-0.205324	-0.202711	-0.205691	-0.181085	-0.224399	-0.212735	-0.233876	-0.260802	-0.201513	-0.237053	-0.258059	-0.211952	-0.236526	-0.197929	-0.232254	-0.247222	-0.280556	-0.224671
6	-0.268513	0.0371491	-0.275953	-0.334043	-0.253468	-0.263845	-0.271001	-0.25741	-0.289549	-0.330371	-0.308408	-0.279692	-0.288824	-0.240451	-0.226902	-0.234928	-0.232113	-0.190943	-0.250786	-0.225741	-0.269841	-0.29641	-0.23557	-0.24003	-0.319758	-0.257436	-0.280317	-0.25871	-0.273619	-0.274738	-0.341166	-0.253352
7	-0.295074	0.0405971	-0.31516	-0.393484	-0.289163	-0.288599	-0.297569	-0.306984	-0.293794	-0.330693	-0.316708	-0.287338	-0.291252	-0.242977	-0.254998	-0.258921	-0.258244	-0.219402	-0.274957	-0.263468	-0.295273	-0.313559	-0.252927	-0.280545	-0.349754	-0.279581	-0.316145	-0.294001	-0.307374	-0.304567	-0.391906	-0.282877
8	-0.314136	0.0411342	-0.332123	-0.408274	-0.31388	-0.296546	-0.312076	-0.329841	-0.298621	-0.328406	-0.329131	-0.293935	-0.291912	-0.249719	-0.28177	-0.283125	-0.278181	-0.244508	-0.307452	-0.295585	-0.314558	-0.32112	-0.266789	-0.309785	-0.372894	-0.302203	-0.343605	-0.336761	-0.331003	-0.320846	-0.421073	-0.308343
9	-0.326539	0.0412779	-0.348286	-0.42633	-0.333389	-0.305269	-0.321401	-0.355043	-0.301075	-0.332043	-0.333116	-0.291457	-0.291965	-0.256792	-0.300319	-0.295254	-0.303715	-0.263352	-0.325217	-0.314056	-0.327355	-0.322402	-0.27998	-0.335015	-0.382852	-0.316524	-0.355662	-0.357311	-0.346811	-0.331184	-0.424564	-0.318438
10	-0.333551	0.0396967	-0.353762	-0.427003	-0.343255	-0.304151	-0.321089	-0.373312	-0.305821	-0.33659	-0.338199	-0.302998	-0.292136	-0.25918	-0.317647	-0.308852	-0.317998	-0.278185	-0.353797	-0.329401	-0.331102	-0.322417	-0.292962	-0.339932	-0.375198	-0.325001	-0.359426	-0.3708	-0.345555	-0.332476	-0.426052	-0.322245
11	-0.33324	0.0368358	-0.357358	-0.422267	-0.354822	-0.306138	-0.325482	-0.378082	-0.306602	-0.329491	-0.335944	-0.310972	-0.296053	-0.260552	-0.329151	-0.321245	-0.330815	-0.292548	-0.363597	-0.337552	-0.316067	-0.293882	-0.294231	-0.327597	-0.343518	-0.321107	-0.357022	-0.375499	-0.347353	-0.32803	-0.410565	-0.323663
12	-0.324174	0.038972	-0.355299	-0.407158	-0.360031	-0.30488	-0.328179	-0.376249	-0.304324	-0.320975	-0.337133	-0.314235	-0.283362	-0.265917	-0.333812	-0.324376	-0.332565	-0.304335	-0.369395	-0.338389	-0.284965	-0.252257	-0.282085	-0.310471	-0.292313	-0.287698	-0.342467	-0.373389	-0.33815	-0.294919	-0.388484	-0.317393
13	-0.303252	0.050155	-0.344696	-0.383803	-0.35209	-0.300837	-0.323739	-0.363011	-0.291747	-0.294957	-0.305702	-0.315531	-0.268908	-0.273635	-0.341396	-0.330093	-0.324031	-0.310027	-0.392274	-0.350557	-0.238745	-0.217488	-0.233437	-0.260399	-0.251648	-0.230751	-0.299676	-0.354117	-0.282204	-0.239263	-0.359442	-0.263356
14	-0.272276	0.0687129	-0.330065	-0.361421	-0.339854	-0.286848	-0.315263	-0.346941	-0.266626	-0.246388	-0.309161	-0.293098	-0.237974	-0.246508	-0.344017	-0.340778	-0.334074	-0.310728	-0.385143	-0.349361	-0.192279	-0.17343	-0.174825	-0.221542	-0.197693	-0.193906	-0.228392	-0.301645	-0.214883	-0.157888	-0.290511	-0.177034
15	-0.23249	0.0979093	-0.31433	-0.334502	-0.324986	-0.281624	-0.303758	-0.32678	-0.231735	-0.179937	-0.277652	-0.283469	-0.173419	-0.244196	-0.342556	-0.337326	-0.338301	-0.325293	-0.37019	-0.341668	-0.130303	-0.110648	-0.110772	-0.169168	-0.140094	-0.120831	-0.143527	-0.227786	-0.099117	-0.06701	-0.239872	-0.083852
16	-0.189016	0.126795	-0.304981	-0.322196	-0.310147	-0.279006	-0.29371	-0.319848	-0.178833	-0.113388	-0.237475	-0.248343	-0.098748	-0.196211	-0.330667	-0.324495	-0.331256	-0.319443	-0.350736	-0.327407	-0.0623834	-0.047841	-0.028319	-0.116436	-0.066699	-0.052622	-0.0682128	-0.157121	-0.010423	0.022577	-0.192254	-0.003843
17	-0.139176	0.152397	-0.290923	-0.307771	-0.298342	-0.264674	-0.276447	-0.307383	-0.104507	-0.033775	-0.17776	-0.176716	-0.014332	-0.119953	-0.312496	-0.307751	-0.31217	-0.312583	-0.322537	-0.307439	0.0090082	0.018698	0.057638	-0.056191	0.000902	0.023994	0.0030396	-0.081235	0.063813	0.100554	-0.132653	0.064719
18	-0.0851133	0.174985	-0.27309	-0.287552	-0.259356	-0.247887	-0.271417	-0.29924	-0.0238442	0.040653	-0.104501	-0.100367	0.071424	-0.02643	-0.282852	-0.283776	-0.284789	-0.296964	-0.275639	-0.27309	0.0790748	0.083844	0.1353	0.01313	0.067345	0.095755	0.0751448	-0.013149	0.14092	0.175381	-0.06349	0.136062
19	-0.026649	0.19075	-0.242846	-0.268983	-0.223378	-0.208116	-0.240496	-0.273258	0.0607702	0.114618	-0.025585	-0.006575	0.158591	0.062802	-0.239259	-0.258879	-0.235141	-0.268108	-0.210994	-0.223171	0.144739	0.149105	0.211739	0.075788	0.128782	0.158281	0.14335	0.058426	0.20234	0.249237	0.005399	0.20135
20	0.0340644	0.19733	-0.2012	-0.244416	-0.169414	-0.161788	-0.198689	-0.231695	0.137853	0.183055	0.058321	0.053693	0.241559	0.152635	-0.177101	-0.212506	-0.157802	-0.213374	-0.145232	-0.15659	0.204998	0.204806	0.278099	0.132895	0.185696	0.223496	0.205772	0.128805	0.262901	0.30597	0.071815	0.25937
21	0.0987873	0.196874	-0.153533	-0.214005	-0.114577	-0.108834	-0.139318	-0.19093	0.224042	0.252491	0.14004	0.16622	0.320028	0.241432	-0.0981588	-0.137913	-0.073317	-0.132903	-0.07614	-0.070521	0.259013	0.258033	0.332841	0.19524	0.24252	0.266432	0.262573	0.195932	0.313896	0.357303	0.139733	0.305999
22	0.160401	0.188414	-0.0946354	-0.173625	-0.049014	-0.045785	-0.07864	-0.126113	0.291079	0.311753	0.221304	0.227232	0.378669	0.316435	-0.0129552	-0.053887	0.019646	-0.041656	-0.005277	0.016398	0.303047	0.308993	0.359542	0.247322	0.288573	0.310804	0.315469	0.247241	0.360323	0.411001	0.208537	0.350243
23	0.220457	0.17957	-0.037473	-0.127583	0.013615	0.011311	-0.011557	-0.073151	0.360315	0.364078	0.297467	0.316031	0.437961	0.386039	0.0750774	0.044802	0.100434	0.061703	0.06532	0.103128	0.341254	0.33898	0.397424	0.297535	0.330825	0.341508	0.363111	0.296815	0.408905	0.459103	0.258161	0.392571
24	0.277889	0.170192	0.0263692	-0.076452	0.075946	0.080757	0.055706	-0.004111	0.417556	0.420042	0.358592	0.369785	0.497819	0.441543	0.154944	0.132299	0.177174	0.151855	0.128061	0.185333	0.380059	0.379848	0.444262	0.324933	0.373474	0.377776	0.410518	0.349201	0.454732	0.503419	0.309577	0.435659
25	0.335914	0.160348	0.093279	-0.012614	0.136897	0.150106	0.119922	0.072084	0.474931	0.473328	0.417181	0.42655	0.557245	0.500352	0.232559	0.216112	0.246408	0.23488	0.200234	0.265163	0.420155	0.424948	0.471193	0.363273	0.428083	0.413276	0.458645	0.395506	0.497761	0.550664	0.367954	0.481339
26	0.391756	0.152249	0.15831	0.057551	0.198983	0.210408	0.184243	0.140366	0.532398	0.53013	0.478109	0.483097	0.617109	0.553547	0.299821	0.293058	0.303467	0.305133	0.266104	0.331342	0.466218	0.47262	0.511164	0.415471	0.475186	0.456649	0.502031	0.440824	0.539508	0.584228	0.422895	0.522701
27	0.445419	0.144176	0.225294	0.142165	0.258821	0.26356	0.248269	0.213654	0.586775	0.585024	0.54134	0.539119	0.666453	0.601939	0.357393	0.355988	0.354983	0.357407	0.325386	0.393203	0.509337	0.516921	0.546717	0.458294	0.527637	0.497116	0.548297	0.48294	0.582124	0.62805	0.480982	0.567391
28	0.499385	0.136789	0.291051	0.210986	0.317714	0.333831	0.308823	0.283903	0.640383	0.637675	0.600803	0.592782	0.717721	0.652934	0.417749	0.417247	0.411207	0.414197	0.388406	0.457689	0.55573	0.566295	0.591578	0.504099	0.577744	0.538935	0.592011	0.528471	0.62699	0.662353	0.533424	0.608818
29	0.552166	0.129389	0.350253	0.297538	0.362036	0.385278	0.358928	0.347486	0.687715	0.685628	0.658469	0.644279	0.758116	0.692085	0.480691	0.48838	0.468286	0.474091	0.453109	0.519591	0.6058	0.61802	0.63259	0.552184	0.638541	0.587667	0.63637	0.57411	0.666557	0.696836	0.588707	0.655642
30	0.603115	0.123564	0.405216	0.367728	0.416126	0.438055	0.406666	0.397504	0.732969	0.735034	0.714505	0.686235	0.794437	0.734636	0.542536	0.552464	0.52414	0.528689	0.520207	0.587182	0.656436	0.672489	0.676917	0.604184	0.693121	0.635471	0.678415	0.617702	0.707384	0.72258	0.644403	0.700004
31	0.65451	0.115509	0.465754	0.438342	0.468061	0.501419	0.460267	0.46068	0.774479	0.781119	0.769692	0.725392	0.829743	0.766451	0.606149	0.621891	0.581191	0.583943	0.590536	0.653185	0.706972	0.722651	0.721291	0.655948	0.751013	0.683957	0.719195	0.658248	0.744329	0.753866	0.6957	0.74383
32	0.704926	0.109157	0.52177	0.500128	0.525599	0.557622	0.509542	0.515961	0.813135	0.827082	0.816206	0.764727	0.861569	0.796093	0.669306	0.688508	0.640924	0.63861	0.664611	0.713875	0.759136	0.776349	0.766715	0.710982	0.805834	0.735801	0.761282	0.698764	0.789865	0.781085	0.747155	0.789543
33	0.754586	0.103096	0.576781	0.564626	0.579361	0.616551	0.551605	0.571762	0.850406	0.872632	0.863268	0.798673	0.890088	0.827369	0.736632	0.761665	0.702843	0.701159	0.735042	0.782453	0.809974	0.825389	0.816746	0.762685	0.859289	0.785763	0.799138	0.737232	0.822964	0.806462	0.794436	0.834596
34	0.803752	0.0943056	0.637652	0.634712	0.637119	0.675697	0.611262	0.62947	0.886326	0.909314	0.905741	0.837732	0.920491	0.858351	0.802765	0.833461	0.768027	0.76675	0.807679	0.837907	0.855618	0.866261	0.858927	0.812898	0.905189	0.834816	0.8364	0.773972	0.859064	0.834582	0.843726	0.870656
35	0.850445	0.0879768	0.693751	0.700173	0.694446	0.731146	0.657498	0.68549	0.917287	0.942868	0.934778	0.872476	0.949973	0.88634	0.869247	0.90634	0.832088	0.83077	0.875748	0.901289	0.900214	0.9069	0.901755	0.85735	0.950908	0.884159	0.871725	0.807303	0.894443	0.861209	0.886419	0.909253
36	0.896025	0.0816663	0.75156	0.752205	0.760145	0.794749	0.714275	0.736425	0.948575	0.969095	0.967496	0.907525	0.983914	0.914845	0.933299	0.973632	0.899168	0.894406	0.944701	0.954587	0.94257	0.948477	0.942193	0.905868	0.985965	0.930348	0.904122	0.836322	0.926842	0.890547	0.927494	0.939405
37	0.93602	0.0763357	0.803929	0.811342	0.809969	0.847712	0.761405	0.789215	0.971152	0.983196	0.987631	0.938007	1.00116	0.945765	0.997552	1.03673	0.969789	0.963637	1.00613	1.01147	0.975532	0.979309	0.981533	0.938619	1.01155	0.966645	0.931933	0.869205	0.955064	0.919157	0.956155	0.960085
38	0.975714	0.0724124	0.860052	0.86605	0.864197	0.905259	0.817739	0.847016	0.996011	1.00044	1.01117	0.967201	1.02413	0.97711	1.05686	1.0964	1.0406	1.02342	1.06357	1.06029	1.00649	1.00828	1.01497	0.975516	1.0309	1.00278	0.959165	0.891858	0.981522	0.945888	0.992753	0.983802
39	1.01018	0.0725813	0.908857	0.91462	0.911667	0.948872	0.870453	0.898673	1.01556	1.00678	1.0261	0.99445	1.03867	1.01182	1.11446	1.15609	1.11048	1.08737	1.11018	1.10818	1.03203	1.02717	1.04372	1.0045	1.05493	1.02981	0.979997	0.9216	1.00383	0.972473	1.01394	0.988136
40	1.03881	0.0754381	0.952194	0.95773	0.951606	0.983801	0.919994	0.947841	1.03222	1.01408	1.04053	1.01705	1.04301	1.04642	1.165	1.20354	1.16863	1.14804	1.15467	1.15013	1.04668	1.04141	1.0629	1.03014	1.05522	1.04373	0.997978	0.942135	1.01803	1.00286	1.03309	0.993776
41	1.06133	0.0816411	0.986805	0.988851	0.972867	1.01328	0.956459	1.00257	1.04382	1.01914	1.05183	1.03005	1.04875	1.06935	1.20814	1.23967	1.21328	1.20098	1.19609	1.19068	1.05428	1.03832	1.07933	1.04517	1.05697	1.05163	1.01361	0.957012	1.0394	1.0256	1.04503	1.00101
42	1.07722	0.0901056	1.0114	1.01581	0.989418	1.03328	0.981548	1.03696	1.04965	1.02282	1.0587	1.03523	1.04368	1.08784	1.24459	1.27358	1.25339	1.24097	1.23096	1.22404	1.05528	1.03879	1.08085	1.05427	1.04984	1.05266	1.02514	0.964722	1.04819	1.04016	1.0606	1.01204
43	1.08652	0.0981865	1.03056	1.04228	0.990028	1.04812	1.00606	1.06629	1.04693	1.01953	1.05836	1.03729	1.03811	1.08137	1.27228	1.29556	1.28297	1.27198	1.25905	1.25183	1.0513	1.03352	1.0833	1.05177	1.03898	1.04891	1.03153	0.978328	1.05271	1.04478	1.06775	1.01409
44	1.0911	0.105799	1.04693	1.06368	1.00136	1.05947	1.01581	1.09434	1.03768	1.01597	1.04722	1.03364	1.02237	1.06921	1.29267	1.32049	1.30666	1.28893	1.27669	1.27061	1.04482	1.02277	1.06697	1.05283	1.03095	1.05057	1.0334	0.989235	1.04573	1.0367	1.07063	1.02472
45	1.09149	0.111551	1.05444	1.07557	0.99658	1.07042	1.02402	1.10561	1.02385	1.00226	1.02891	1.01839	1.00941	1.06028	1.30243	1.32991	1.31987	1.29022	1.28757	1.28459	1.05074	1.01506	1.08435	1.05766	1.04726	1.04936	1.02597	0.992275	1.02925	1.02202	1.06609	1.02023
46	1.0904	0.115441	1.06125	1.08432	0.992728	1.07916	1.03535	1.11468	1.00734	0.992717	1.0053	1.00144	0.992657	1.0446	1.30528	1.33373	1.32185	1.29226	1.296	1.28257	1.06329	1.03062	1.08983	1.05049	1.06172	1.08379	1.01483	0.991752	1.00352	1.00805	1.06083	1.00998
47	1.08503	0.120358	1.06036	1.0882	0.986858	1.07596	1.03575	1.11502	0.985189	0.969183	0.982148	0.988915	0.963804	1.0219	1.30477	1.32944	1.31789	1.29484	1.2921	1.28959	1.06962	1.02428	1.08833	1.06485	1.06536	1.10526	1.00523	0.980034	0.991845	1.02388	1.04581	0.984573
48	1.07245	0.126197	1.05416	1.08614	0.96593	1.06763	1.03843	1.11265	0.946403	0.907673	0.941098	0.963828	0.922886	0.996532	1.29611	1.31842	1.28685	1.29292	1.28937	1.29297	1.06132	1.00201	1.08432	1.0943	1.05193	1.07404	1.00429	0.965442	1.00353	1.03945	1.02649	0.986527
49	1.04896	0.139007	1.04419	1.08305	0.945428	1.05841	1.03671	1.09738	0.881962	0.800638	0.907833	0.931358	0.849013	0.920969	1.28101	1.30793	1.2298	1.28407	1.28876	1.29448	1.04577	0.997865	1.06642	1.07752	1.05009	1.03694	0.991846	0.945389	1.00726	1.02258	1.01614	0.967859
50	1.01567	0.164353	1.03207	1.07598	0.922736	1.05727	1.02725	1.07712	0.78551	0.66426	0.831128	0.892255	0.729591	0.810318	1.26239	1.2932	1.17059	1.27945	1.27601	1.29268	1.02714	0.97467	1.04155	1.06529	1.04381	1.01039	0.971252	0.947765	0.985353	0.976212	1.00655	0.940379
51	0.967431	0.205185	1.00617	1.05469	0.886934	1.02557	0.997944	1.06572	0.650974	0.496102	0.714858	0.809778	0.579226	0.654908	1.24237	1.25709	1.11441	1.27134	1.26706	1.30193	0.992115	0.921861	1.00537	1.04538	1.01243	0.975533	0.945526	0.97397	0.928485	0.902688	1.01666	0.905827
52	0.907172	0.253738	0.96396	1.02752	0.835667	0.978851	0.949398	1.02836	0.505454	0.33712	0.573012	0.698251	0.423728	0.49516	1.23149	1.25028	1.06403	1.26274	1.25895	1.32145	0.942221	0.856662	0.938003	1.02352	0.970787	0.922137	0.892733	0.978464	0.840219	0.7897	1.00043	0.854848
53	0.831351	0.304011	0.90569	0.999673	0.769124	0.913573	0.875241	0.970837	0.354857	0.189483	0.415314	0.563309	0.261734	0.344445	1.22191	1.24581	1.01051	1.2834	1.25166	1.31819	0.868107	0.761337	0.838959	0.963247	0.930159	0.846834	0.806189	0.957771	0.712575	0.642125	0.95311	0.765363
54	0.739654	0.339725	0.820128	0.931876	0.683098	0.826781	0.765279	0.893608	0.21885	0.08566	0.276098	0.40716	0.137836	0.187497	1.19151	1.19438	0.964831	1.27193	1.22494	1.30145	0.762003	0.644756	0.708549	0.870892	0.827707	0.758111	0.70578	0.922858	0.569028	0.496947	0.886154	0.653915
55	0.633754	0.361525	0.716999	0.852978	0.579154	0.717089	0.637138	0.798637	0.103089	-5.2e-05	0.136553	0.25697	0.046309	0.075664	1.13464	1.11162	0.898914	1.22383	1.18949	1.24937	0.634285	0.521378	0.545427	0.742608	0.719198	0.642816	0.57975	0.856235	0.411531	0.319743	0.780916	0.530325
56	0.514061	0.362802	0.588274	0.727793	0.470316	0.579502	0.480667	0.683094	0.0286562	-0.016062	0.038671	0.128455	-0.014343	0.00656	1.04852	1.00537	0.792277	1.12891	1.15328	1.16275	0.47157	0.343419	0.35213	0.594512	0.572084	0.495703	0.43329	0.744749	0.236159	0.155777	0.646045	0.383718
57	0.39201	0.344245	0.445158	0.590387	0.344439	0.433779	0.324601	0.532583	-0.0023096	-0.015151	-0.015509	0.048721	-0.013965	-0.015644	0.930733	0.855796	0.644296	0.998372	1.09939	1.05581	0.294611	0.175218	0.167238	0.403653	0.406885	0.320062	0.291858	0.610469	0.111024	0.023402	0.499114	0.21528
58	0.270624	0.304204	0.297674	0.436167	0.219385	0.288459	0.171557	0.372803	-0.0138316	-0.0135	-0.015223	-0.013628	-0.013684	-0.013123	0.765306	0.635776	0.481545	0.788215	1.02117	0.899828	0.132163	0.054046	0.035037	0.200098	0.222423	0.14921	0.171809	0.460581	0.001996	-0.028926	0.338625	0.08677
59	0.165128	0.243051	0.158022	0.281842	0.102136	0.150243	0.028754	0.227133	-0.0124852	-0.011683	-0.014223	-0.013202	-0.011854	-0.011464	0.564137	0.402264	0.310178	0.53344	0.899657	0.675145	0.0295714	-0.017454	-0.016264	0.064213	0.084019	0.033343	0.0863956	0.277879	-0.014679	-0.012892	0.188443	-0.006773
60	0.0799381	0.175154	0.0488704	0.135261	0.005966	0.026633	-0.013754	0.090246	-0.0110192	-0.009824	-0.012285	-0.012933	-0.01012	-0.009934	0.349022	0.163967	0.140308	0.274102	0.733466	0.433265	-0.0148334	-0.01083	-0.011581	-0.020275	-0.014886	-0.016595	0.027651	0.13026	-0.013017	-0.012329	0.045444	-0.012103
61	0.023167	0.116514	-0.0129924	-0.003124	-0.014396	-0.01627	-0.012157	-0.019015	-0.0092682	-0.008119	-0.010297	-0.01121	-0.008427	-0.008288	0.154494	0.000371	-0.007214	0.034252	0.542051	0.203011	-0.0105484	-0.008865	-0.008859	-0.012812	-0.010851	-0.011355	-0.00585	0.019393	-0.011745	-0.010922	-0.014122	-0.011854
62	0.00478284	0.0705808	-0.0120784	-0.012451	-0.012823	-0.012574	-0.010837	-0.011707	-0.0076788	-0.006691	-0.008425	-0.00951	-0.006933	-0.006835	0.0634498	-0.012203	-0.010286	-0.012847	0.342876	0.009709	-0.008517	-0.00721	-0.006694	-0.009755	-0.009748	-0.009178	-0.0112614	-0.012723	-0.010175	-0.00891	-0.013713	-0.010786
63	-0.00286064	0.0317826	-0.0113664	-0.013482	-0.011447	-0.011028	-0.009386	-0.011489	-0.0063506	-0.005588	-0.006832	-0.007923	-0.005714	-0.005696	0.0200044	-0.01194	-0.010976	-0.01287	0.149103	-0.013295	-0.0065696	-0.005678	-0.004772	-0.00749	-0.007754	-0.007154	-0.010021	-0.012574	-0.008411	-0.007024	-0.012727	-0.009369
64	-0.00765508	0.00285555	-0.0099264	-0.011776	-0.010169	-0.009569	-0.0081	-0.010018	-0.0053254	-0.004791	-0.005581	-0.006578	-0.004788	-0.004889	-0.0096026	-0.010236	-0.01017	-0.011137	-0.004421	-0.012049	-0.0048366	-0.004406	-0.003197	-0.005413	-0.005869	-0.005298	-0.0085844	-0.011614	-0.006762	-0.00542	-0.011235	-0.007891
65	-0.00665008	0.00268508	-0.0086284	-0.010284	-0.008982	-0.008241	-0.007107	-0.008528	-0.0045952	-0.004231	-0.004672	-0.005547	-0.004159	-0.004367	-0.0094058	-0.008206	-0.008881	-0.009053	-0.010474	-0.010415	-0.0034304	-0.00341	-0.002035	-0.003665	-0.004307	-0.003735	-0.0071906	-0.010349	-0.00539	-0.004208	-0.009446	-0.00656
66	-0.00563492	0.00255977	-0.007659	-0.009113	-0.008047	-0.007304	-0.006424	-0.007407	-0.0041192	-0.003849	-0.004061	-0.004828	-0.003792	-0.004066	-0.008051	-0.006194	-0.007414	-0.006876	-0.011302	-0.008469	-0.0023816	-0.002693	-0.001317	-0.002314	-0.003095	-0.002489	-0.0059638	-0.008839	-0.004372	-0.003453	-0.007668	-0.005487
67	-0.00479052	0.00231932	-0.0070314	-0.00827	-0.00741	-0.006737	-0.006038	-0.006702	-0.0038342	-0.003595	-0.003673	-0.004377	-0.003608	-0.003918	-0.0064078	-0.004435	-0.006013	-0.004869	-0.010252	-0.00647	-0.0016752	-0.002232	-0.000974	-0.001368	-0.002202	-0.0016	-0.005004	-0.007347	-0.003737	-0.003128	-0.006105	-0.004703
68	-0.00418552	0.00212427	-0.0067038	-0.007753	-0.007053	-0.006467	-0.005876	-0.00637	-0.0036808	-0.003436	-0.003439	-0.004134	-0.003532	-0.003863	-0.0049244	-0.00308	-0.00484	-0.003275	-0.008736	-0.004691	-0.001265	-0.001937	-0.000902	-0.000811	-0.001598	-0.001077	-0.0043536	-0.006093	-0.003443	-0.003117	-0.004897	-0.004218
69	-0.00381516	0.00202986	-0.006606	-0.007507	-0.006917	-0.006414	-0.005864	-0.006328	-0.003615	-0.003342	-0.003311	-0.004049	-0.00352	-0.003853	-0.0037724	-0.002184	-0.003967	-0.00222	-0.007178	-0.003313	-0.001077	-0.001749	-0.001001	-0.000567	-0.001254	-0.000814	-0.0040054	-0.005257	-0.00339	-0.003284	-0.004098	-0.003998
70	-0.00364796	0.00201372	-0.0066598	-0.007446	-0.006934	-0.006476	-0.005947	-0.006496	-0.0036112	-0.003288	-0.00327	-0.004062	-0.003555	-0.003881	-0.0030084	-0.001725	-0.003423	-0.001669	-0.005828	-0.002397	-0.0010526	-0.001693	-0.001206	-0.000547	-0.001131	-0.000686	-0.0039078	-0.004896	-0.003477	-0.003517	-0.003684	-0.003965
71	-0.00363864	0.0020224	-0.0067954	-0.007476	-0.007046	-0.006596	-0.006072	-0.006787	-0.0036474	-0.003263	-0.003286	-0.004124	-0.003628	-0.003936	-0.0025994	-0.001635	-0.003156	-0.001483	-0.004809	-0.001914	-0.001164	-0.001806	-0.001444	-0.000683	-0.001204	-0.000683	-0.003987	-0.004921	-0.003646	-0.003771	-0.003541	-0.004056
72	-0.0037304	0.00202613	-0.006962	-0.007531	-0.007194	-0.006754	-0.006226	-0.007105	-0.0036996	-0.003256	-0.003328	-0.00419	-0.003733	-0.003991	-0.0024526	-0.001769	-0.003072	-0.001512	-0.004136	-0.001774	-0.0013688	-0.002029	-0.001649	-0.000923	-0.001429	-0.000814	-0.004169	-0.005208	-0.003851	-0.004008	-0.00355	-0.004228
73	-0.00386904	0.00202871	-0.0071352	-0.007583	-0.007356	-0.006954	-0.006409	-0.007374	-0.0037664	-0.003273	-0.003391	-0.004257	-0.003876	-0.004035	-0.002469	-0.002018	-0.003081	-0.00162	-0.003758	-0.001868	-0.0015868	-0.002216	-0.001838	-0.001186	-0.001707	-0.000987	-0.0043878	-0.005645	-0.004026	-0.00419	-0.003645	-0.004433
74	-0.00402216	0.00204077	-0.0073098	-0.007642	-0.007533	-0.007203	-0.00661	-0.007561	-0.0038582	-0.003337	-0.003482	-0.004341	-0.004047	-0.004084	-0.0025606	-0.002313	-0.003116	-0.001728	-0.00358	-0.002066	-0.0017744	-0.002354	-0.00201	-0.00136	-0.00201	-0.001138	-0.0046078	-0.006133	-0.004147	-0.004344	-0.003782	-0.004633
75	-0.00419828	0.00204668	-0.007493	-0.007716	-0.007727	-0.007481	-0.006846	-0.007695	-0.0039872	-0.003459	-0.003599	-0.004466	-0.004262	-0.00415	-0.0027002	-0.002671	-0.003165	-0.001853	-0.003529	-0.002283	-0.001998	-0.002589	-0.002224	-0.001459	-0.002381	-0.001337	-0.004813	-0.006583	-0.004255	-0.004495	-0.003931	-0.004801
76	-0.00441352	0.0020347	-0.0077046	-0.007816	-0.007952	-0.007783	-0.007136	-0.007836	-0.0041618	-0.003645	-0.003755	-0.004635	-0.004524	-0.00425	-0.0029022	-0.003117	-0.003244	-0.002043	-0.00358	-0.002527	-0.002305	-0.002977	-0.002552	-0.001586	-0.002758	-0.001652	-0.004994	-0.006953	-0.004362	-0.004632	-0.004099	-0.004924
77	-0.00466764	0.00200758	-0.0079582	-0.007955	-0.008208	-0.00813	-0.007477	-0.008021	-0.0043864	-0.003906	-0.003947	-0.004841	-0.004825	-0.004413	-0.0031784	-0.003641	-0.003388	-0.002327	-0.003731	-0.002805	-0.00268	-0.003491	-0.002954	-0.001799	-0.003023	-0.002133	-0.0051352	-0.007226	-0.004439	-0.004734	-0.004289	-0.004988
78	-0.00496928	0.00196034	-0.0082532	-0.008151	-0.008454	-0.008534	-0.007852	-0.008275	-0.0046706	-0.00425	-0.004186	-0.0051	-0.005174	-0.004643	-0.0035686	-0.004289	-0.003657	-0.002755	-0.003963	-0.003179	-0.0031286	-0.004097	-0.003389	-0.002143	-0.003269	-0.002745	-0.0052254	-0.007379	-0.004474	-0.004803	-0.004468	-0.005003
79	-0.00532336	0.00188735	-0.008575	-0.00843	-0.008687	-0.008954	-0.008206	-0.008598	-0.0050294	-0.004671	-0.004533	-0.005417	-0.005598	-0.004928	-0.0040782	-0.005044	-0.004063	-0.003337	-0.004262	-0.003685	-0.003682	-0.004772	-0.003903	-0.002643	-0.003649	-0.003443	-0.0052522	-0.007365	-0.004475	-0.004835	-0.004616	-0.00497
80	-0.0057274	0.00179962	-0.0089108	-0.00878	-0.008961	-0.009326	-0.008505	-0.008982	-0.0054818	-0.005162	-0.005045	-0.005803	-0.00609	-0.005309	-0.0046816	-0.005869	-0.004562	-0.00405	-0.004634	-0.004293	-0.0043588	-0.005499	-0.004577	-0.003283	-0.004217	-0.004218	-0.005204	-0.007155	-0.004442	-0.00482	-0.004717	-0.004886
81	-0.00618856	0.00172566	-0.009255	-0.00917	-0.00925	-0.009659	-0.008793	-0.009403	-0.0060578	-0.005729	-0.005766	-0.00628	-0.006665	-0.005849	-0.0053872	-0.006747	-0.005139	-0.004929	-0.005123	-0.004998	-0.005163	-0.006285	-0.005422	-0.004065	-0.004958	-0.005085	-0.0050798	-0.00679	-0.004361	-0.004736	-0.004774	-0.004738
82	-0.00670516	0.00171753	-0.0096028	-0.009596	-0.009502	-0.009992	-0.009086	-0.009838	-0.006778	-0.006388	-0.00669	-0.006892	-0.007338	-0.006582	-0.0062006	-0.007632	-0.005828	-0.005997	-0.005713	-0.005833	-0.0060694	-0.007158	-0.006332	-0.004987	-0.00581	-0.00606	-0.004875	-0.006288	-0.004241	-0.004573	-0.00478	-0.004493
83	-0.00727048	0.00182458	-0.0099426	-0.010058	-0.009723	-0.01031	-0.009364	-0.010258	-0.0076306	-0.007161	-0.007746	-0.007675	-0.008108	-0.007463	-0.007094	-0.008482	-0.006591	-0.007215	-0.006391	-0.006791	-0.0070736	-0.008095	-0.007335	-0.006042	-0.006766	-0.00713	-0.0046116	-0.005686	-0.004119	-0.004347	-0.004733	-0.004173
84	-0.0078702	0.00207166	-0.0102776	-0.010564	-0.009926	-0.010587	-0.009638	-0.010673	-0.0085768	-0.008053	-0.008885	-0.008589	-0.008927	-0.00843	-0.008028	-0.009233	-0.007385	-0.008502	-0.007157	-0.007863	-0.008168	-0.009058	-0.008514	-0.007194	-0.007847	-0.008227	-0.0043006	-0.005023	-0.003972	-0.004055	-0.00463	-0.003823
85	-0.0084446	0.00243203	-0.0105846	-0.011042	-0.010102	-0.010812	-0.009888	-0.011079	-0.009492	-0.008987	-0.009963	-0.009499	-0.009692	-0.009319	-0.0089346	-0.009785	-0.008194	-0.00971	-0.007997	-0.008987	-0.0092832	-0.009951	-0.009794	-0.008387	-0.009014	-0.00927	-0.0039286	-0.004327	-0.003745	-0.003669	-0.004458	-0.003444
86	-0.00889044	0.00283193	-0.010788	-0.011391	-0.010196	-0.010923	-0.010061	-0.011369	-0.010181	-0.0098	-0.010736	-0.010233	-0.010239	-0.009897	-0.0096972	-0.009996	-0.00896	-0.010642	-0.008883	-0.010005	-0.0103068	-0.010613	-0.010993	-0.00955	-0.010174	-0.010204	-0.0034792	-0.003565	-0.003409	-0.003168	-0.004224	-0.00303
87	-0.00907248	0.00318796	-0.0107732	-0.011487	-0.010127	-0.010783	-0.010073	-0.011396	-0.0104036	-0.010306	-0.010948	-0.010542	-0.010339	-0.009883	-0.010154	-0.009739	-0.009557	-0.011078	-0.009723	-0.010673	-0.0110902	-0.010903	-0.011838	-0.010606	-0.011158	-0.010946	-0.0029414	-0.002714	-0.002943	-0.002515	-0.003936	-0.002599
88	-0.008829	0.00343403	-0.0103988	-0.011168	-0.009778	-0.01026	-0.009784	-0.011004	-0.0099364	-0.010303	-0.010338	-0.010186	-0.009744	-0.009111	-0.0100964	-0.008897	-0.009815	-0.01077	-0.010308	-0.010692	-0.0114278	-0.010645	-0.011995	-0.011422	-0.011759	-0.011318	-0.0022856	-0.00175	-0.00232	-0.00164	-0.003594	-0.002124
89	-0.0080064	0.00352704	-0.0095422	-0.010321	-0.00903	-0.00926	-0.009071	-0.010029	-0.0086572	-0.009604	-0.008795	-0.009011	-0.008329	-0.007547	-0.0093232	-0.007384	-0.00956	-0.009523	-0.010341	-0.009808	-0.0110384	-0.009561	-0.011161	-0.011761	-0.01166	-0.011049	-0.001471	-0.000647	-0.001481	-0.000507	-0.003149	-0.001571
90	-0.00652376	0.0034323	-0.0081312	-0.008865	-0.007775	-0.007756	-0.00786	-0.0084	-0.0066292	-0.00812	-0.006497	-0.006991	-0.006199	-0.005339	-0.0077178	-0.005295	-0.008637	-0.00728	-0.009466	-0.007911	-0.0096578	-0.007436	-0.009229	-0.011338	-0.010449	-0.009837	-0.0004828	0.000598	-0.000367	0.000838	-0.002512	-0.000971
91	-0.00444308	0.00312675	-0.0062072	-0.006798	-0.006006	-0.005837	-0.006174	-0.006221	-0.0041024	-0.005933	-0.003795	-0.004319	-0.003641	-0.002824	-0.005354	-0.002928	-0.006929	-0.004328	-0.007432	-0.005153	-0.0071878	-0.004298	-0.006217	-0.009943	-0.007942	-0.007539	0.000636	0.00192	0.00101	0.002242	-0.00162	-0.000372
92	-0.00202748	0.00262726	-0.0039646	-0.00431	-0.003858	-0.003739	-0.004146	-0.00377	-0.0014692	-0.003317	-0.001131	-0.001417	-0.001035	-0.000446	-0.002647	-0.000826	-0.004525	-0.001365	-0.004423	-0.002096	-0.003813	-0.000567	-0.002463	-0.007473	-0.004333	-0.004229	0.0017564	0.003148	0.002484	0.003439	-0.000465	0.000176
93	0.00029552	0.00205366	-0.0017276	-0.001773	-0.001611	-0.001805	-0.001994	-0.001455	0.0008332	-0.000728	0.001099	0.001165	0.001213	0.001417	-0.0002404	0.000605	-0.001893	0.000799	-0.001139	0.000426	-7.78e-05	0.002944	0.001285	-0.004062	-0.000198	-0.000358	0.0026902	0.00407	0.003733	0.00412	0.000914	0.000614
94	0.00211148	0.00167053	0.0001528	0.000377	0.000364	-0.000304	-4.9e-05	0.000376	0.0025136	0.001396	0.002719	0.002996	0.002819	0.002638	0.0013946	0.001356	0.000286	0.001867	0.001523	0.001941	0.003229	0.005364	0.004191	-0.000245	0.003619	0.003216	0.0032674	0.004566	0.004401	0.004078	0.002389	0.000903
95	0.00319952	0.00161346	0.0015394	0.002009	0.001831	0.00078	0.001402	0.001675	0.003482	0.002849	0.003647	0.003995	0.003694	0.003225	0.0021826	0.001606	0.001624	0.00204	0.003132	0.002511	0.0054358	0.006167	0.00582	0.003183	0.00641	0.005599	0.0033578	0.004583	0.004271	0.003256	0.003653	0.001026
96	0.00348996	0.00169798	0.002462	0.00314	0.002802	0.001567	0.00231	0.002491	0.003734	0.003646	0.003817	0.0042	0.003862	0.003145	0.002231	0.001429	0.002169	0.001569	0.003714	0.002274	0.006173	0.005395	0.006089	0.005447	0.00773	0.006204	0.0028498	0.004015	0.003289	0.001659	0.004338	0.000948
97	0.0029654	0.00180152	0.0028516	0.003647	0.00322	0.001988	0.00266	0.002743	0.0032752	0.003802	0.003249	0.003626	0.003364	0.002335	0.0016218	0.000764	0.002057	0.000607	0.00333	0.001351	0.0053896	0.003363	0.005125	0.006116	0.007401	0.004943	0.0016888	0.002735	0.001501	-0.000599	0.004227	0.00058
98	0.00166124	0.00194891	0.0025586	0.00337	0.00294	0.001872	0.002296	0.002315	0.002084	0.00325	0.001947	0.002245	0.002201	0.000777	0.0004142	-0.000466	0.001374	-0.000761	0.002081	-0.000157	0.0032884	0.000341	0.003159	0.005208	0.00555	0.002184	-3.9e-05	0.00071	-0.000887	-0.003055	0.003266	-0.000229
99	-0.00031232	0.00207503	0.0014208	0.002149	0.001826	0.000999	0.001054	0.001076	0.0001814	0.001936	-0.00011	5.2e-05	0.000398	-0.001369	-0.00132	-0.002286	0.000164	-0.002399	5.6e-05	-0.002135	0.0002336	-0.003289	0.000425	0.003034	0.002437	-0.001439	-0.0020774	-0.001872	-0.003335	-0.005067	0.001472	-0.001585
100	-0.00273284	0.00200308	-0.0006592	-0.000108	-0.000265	-0.00078	-0.0011	-0.001043	-0.0022452	-7.4e-05	-0.002742	-0.002716	-0.001877	-0.003817	-0.0033674	-0.004331	-0.001509	-0.004133	-0.002559	-0.004305	-0.0033022	-0.006821	-0.002867	-7e-05	-0.00169	-0.005063	-0.0040902	-0.004576	-0.005245	-0.006326	-0.000957	-0.003347
101	-0.00515992	0.0016581	-0.0034348	-0.003185	-0.003138	-0.003267	-0.003794	-0.00379	-0.0048026	-0.002555	-0.005489	-0.005508	-0.00435	-0.006111	-0.0052314	-0.005927	-0.003432	-0.005606	-0.005159	-0.006033	-0.0066214	-0.009247	-0.006226	-0.003667	-0.006283	-0.007684	-0.0057094	-0.006752	-0.006376	-0.006895	-0.003481	-0.005043

## Sheet: SKMY
Sound side			TF1	C:\Users\xb00012\Documents\Data\27_15_150415 SP\27_15_150415_0057.c3d	C:\Users\xb00012\Documents\Data\27_15_150415 SP\27_15_150415_0061.c3d	C:\Users\xb00012\Documents\Data\27_15_150415 SP\27_15_150415_0063.c3d	C:\Users\xb00012\Documents\Data\27_15_150415 SP\27_15_150415_0067.c3d	C:\Users\xb00012\Documents\Data\27_15_150415 SP\27_15_150415_0071.c3d	TF3	C:\Users\xb00012\Documents\Data\39_28_200515 SP\39_28_200515_0074.c3d	C:\Users\xb00012\Documents\Data\39_28_200515 SP\39_28_200515_0076.c3d	C:\Users\xb00012\Documents\Data\39_28_200515 SP\39_28_200515_0080.c3d	C:\Users\xb00012\Documents\Data\39_28_200515 SP\39_28_200515_0082.c3d	C:\Users\xb00012\Documents\Data\39_28_200515 SP\39_28_200515_0084.c3d	TF4	C:\Users\xb00012\Documents\Data\44_33_190615 SP\44_33_190615_0066.c3d	C:\Users\xb00012\Documents\Data\44_33_190615 SP\44_33_190615_0070.c3d	C:\Users\xb00012\Documents\Data\44_33_190615 SP\44_33_190615_0076.c3d	C:\Users\xb00012\Documents\Data\44_33_190615 SP\44_33_190615_0078.c3d	C:\Users\xb00012\Documents\Data\44_33_190615 SP\44_33_190615_0082.c3d	TF5	C:\Users\xb00012\Documents\Data\45_34_230615 SP\45_34_230615_0064.c3d	C:\Users\xb00012\Documents\Data\45_34_230615 SP\45_34_230615_0066.c3d	C:\Users\xb00012\Documents\Data\45_34_230615 SP\45_34_230615_0068.c3d	C:\Users\xb00012\Documents\Data\45_34_230615 SP\45_34_230615_0070.c3d	C:\Users\xb00012\Documents\Data\45_34_230615 SP\45_34_230615_0072.c3d
Sagittal plane			ELA	LKNEE_MOMENTS	LKNEE_MOMENTS	LKNEE_MOMENTS	LKNEE_MOMENTS	LKNEE_MOMENTS	ELA	LKNEE_MOMENTS	LKNEE_MOMENTS	LKNEE_MOMENTS	LKNEE_MOMENTS	LKNEE_MOMENTS	ELA	LKNEE_MOMENTS	LKNEE_MOMENTS	LKNEE_MOMENTS	LKNEE_MOMENTS	LKNEE_MOMENTS	ELA	RKNEE_MOMENTS	RKNEE_MOMENTS	RKNEE_MOMENTS	RKNEE_MOMENTS	RKNEE_MOMENTS
Knee Moment				LINK_MODEL_BASED	LINK_MODEL_BASED	LINK_MODEL_BASED	LINK_MODEL_BASED	LINK_MODEL_BASED		LINK_MODEL_BASED	LINK_MODEL_BASED	LINK_MODEL_BASED	LINK_MODEL_BASED	LINK_MODEL_BASED		LINK_MODEL_BASED	LINK_MODEL_BASED	LINK_MODEL_BASED	LINK_MODEL_BASED	LINK_MODEL_BASED		LINK_MODEL_BASED	LINK_MODEL_BASED	LINK_MODEL_BASED	LINK_MODEL_BASED	LINK_MODEL_BASED
101 points over gait cycle				Original	Original	Original	Original	Original		Original	Original	Original	Original	Original		Original	Original	Original	Original	Original		Original	Original	Original	Original	Original
ITEM	Mean	SD	C4_L	1	1	1	1	1	C4_L	1	1	1	1	1	C4_L	1	1	1	1	1	C4_R	1	1	1	1	1
1	-0.395677	0.213925	-0.223881	-0.229728	-0.258654	-0.241708	-0.235449	-0.153866	-0.457873	-0.583977	-0.430399	-0.280404	-0.387614	-0.606972	-0.34162	-0.612869	-0.082807	-0.601959	0.039536	-0.450003	-0.559334	-0.365329	-0.499075	-0.722445	-0.736754	-0.473066
2	-0.586518	0.303483	-0.26724	-0.23468	-0.293341	-0.26047	-0.369435	-0.178275	-0.745875	-0.692001	-0.853609	-0.991204	-0.494493	-0.698068	-0.63756	-0.805126	-0.857931	-0.90696	0.165352	-0.783134	-0.695396	-0.539395	-0.629273	-0.879815	-0.746997	-0.681498
3	-0.337018	0.286655	-0.306291	-0.338631	-0.153756	-0.217874	-0.373376	-0.447817	-0.0273624	0.060458	-0.085806	-0.191665	-0.018688	0.098889	-0.364443	-0.36904	-0.531544	-0.614837	0.207001	-0.513793	-0.649975	-0.523034	-0.658294	-0.777824	-0.664883	-0.625841
4	-0.147937	0.186802	-0.0909022	-0.175745	0.071424	-0.023713	-0.079466	-0.247011	-0.0585144	-0.109101	-0.010989	0.132199	-0.162401	-0.14228	-0.0514056	-0.229067	0.033346	-0.113366	0.219548	-0.167489	-0.390926	-0.309499	-0.396043	-0.458535	-0.358927	-0.431625
5	-0.258297	0.141091	-0.114109	-0.244347	-0.117693	-0.149569	-0.066603	0.007668	-0.305245	-0.326617	-0.274329	-0.298904	-0.337674	-0.2887	-0.356339	-0.531	-0.409051	-0.379978	-0.009867	-0.451801	-0.257495	-0.209774	-0.215391	-0.298276	-0.222117	-0.341919
6	-0.288469	0.142808	-0.159332	-0.253969	-0.073725	-0.132203	-0.126357	-0.210408	-0.299138	-0.349369	-0.245563	-0.24514	-0.351409	-0.30421	-0.443075	-0.515268	-0.550416	-0.508881	-0.149784	-0.491024	-0.25233	-0.253215	-0.126437	-0.285592	-0.211138	-0.385269
7	-0.312041	0.173416	-0.0887474	-0.155547	0.019322	-0.055607	-0.063293	-0.188612	-0.418365	-0.408259	-0.375392	-0.465797	-0.445294	-0.397085	-0.475006	-0.53881	-0.569221	-0.509438	-0.263387	-0.494175	-0.266046	-0.262534	-0.141449	-0.29203	-0.252862	-0.381353
8	-0.258086	0.186756	-0.0047954	-0.019155	0.082223	0.033458	0.012969	-0.133472	-0.317571	-0.3235	-0.388584	-0.263144	-0.360517	-0.252111	-0.466227	-0.516694	-0.530781	-0.513193	-0.289348	-0.481119	-0.243752	-0.272167	-0.139623	-0.241283	-0.208216	-0.357471
9	-0.262556	0.220746	0.0593456	0.019763	0.180663	0.066215	0.103327	-0.07324	-0.437046	-0.444723	-0.257928	-0.51617	-0.530986	-0.435423	-0.414647	-0.374151	-0.422372	-0.462695	-0.311949	-0.502069	-0.257878	-0.291728	-0.11998	-0.233506	-0.269811	-0.374366
10	-0.2019	0.257095	0.188174	0.152825	0.357721	0.240185	0.195728	-0.005589	-0.422574	-0.413502	-0.413439	-0.38649	-0.48553	-0.413908	-0.358015	-0.423349	-0.414637	-0.329937	-0.283057	-0.339094	-0.215184	-0.191341	-0.103072	-0.251484	-0.166589	-0.363434
11	-0.157093	0.257565	0.221009	0.192625	0.354378	0.264939	0.232294	0.060811	-0.364857	-0.355663	-0.386152	-0.252007	-0.479689	-0.350776	-0.35301	-0.393928	-0.357117	-0.329238	-0.248604	-0.436161	-0.131515	-0.139779	-0.011638	-0.160144	-0.066025	-0.279988
12	-0.107764	0.263838	0.282203	0.256739	0.391263	0.22471	0.375207	0.163098	-0.300302	-0.299708	-0.314632	-0.150988	-0.440658	-0.295526	-0.330949	-0.357838	-0.351709	-0.299252	-0.233974	-0.411972	-0.0820094	-0.121408	-0.016765	-0.119187	0.019073	-0.17176
13	-0.0965261	0.239234	0.241326	0.226992	0.386636	0.204817	0.294457	0.093727	-0.254744	-0.270329	-0.249918	-0.096124	-0.386999	-0.270351	-0.305386	-0.354524	-0.330968	-0.256929	-0.197951	-0.386559	-0.0672998	-0.113635	0.057536	-0.001128	-0.033299	-0.245973
14	-0.079974	0.231244	0.240167	0.230127	0.398779	0.205623	0.288202	0.078106	-0.242874	-0.270943	-0.214068	-0.10491	-0.392412	-0.232037	-0.294914	-0.347271	-0.333828	-0.223788	-0.220928	-0.348753	-0.0222758	-0.073322	0.019602	-0.011357	0.014966	-0.061268
15	-0.0739434	0.231142	0.245382	0.252596	0.361506	0.209963	0.262907	0.139939	-0.229863	-0.275135	-0.204905	-0.058762	-0.400958	-0.209555	-0.296811	-0.360232	-0.339391	-0.205608	-0.236054	-0.342772	-0.0144814	-0.019933	-0.011246	-0.03401	0.064256	-0.071474
16	-0.0760311	0.229817	0.23387	0.257357	0.315229	0.225491	0.213313	0.15796	-0.240317	-0.25858	-0.20311	-0.12678	-0.396858	-0.216258	-0.303584	-0.377056	-0.347791	-0.19519	-0.259573	-0.338312	0.0059072	1e-05	-0.009119	-0.019808	0.125447	-0.066994
17	-0.0783104	0.239945	0.244476	0.251569	0.293396	0.266793	0.20091	0.209712	-0.266733	-0.312069	-0.221365	-0.157999	-0.415075	-0.227156	-0.307041	-0.395378	-0.366929	-0.184471	-0.257162	-0.331265	0.0160564	0.009769	-0.008958	0.013181	0.113815	-0.047525
18	-0.0881625	0.251924	0.245404	0.239813	0.260518	0.280876	0.195459	0.250356	-0.305197	-0.345962	-0.240047	-0.205802	-0.455267	-0.278909	-0.315766	-0.425798	-0.374552	-0.181321	-0.27039	-0.326771	0.0229094	0.028806	-0.024233	0.008091	0.123021	-0.021138
19	-0.100204	0.261559	0.237425	0.209237	0.224718	0.271316	0.194821	0.287035	-0.341985	-0.383135	-0.300557	-0.235378	-0.478001	-0.312855	-0.323395	-0.455698	-0.382136	-0.177512	-0.271645	-0.329984	0.0271372	0.015985	-0.0486	0.025637	0.14945	-0.006786
20	-0.116736	0.264355	0.217975	0.167564	0.198859	0.250836	0.17498	0.297637	-0.372077	-0.425221	-0.347513	-0.247394	-0.503061	-0.337197	-0.332187	-0.478625	-0.385273	-0.176934	-0.28063	-0.339475	0.0193464	-0.01565	-0.047608	0.027042	0.121858	0.01109
21	-0.139361	0.256327	0.181661	0.10721	0.150568	0.213318	0.156523	0.280685	-0.387492	-0.441146	-0.375378	-0.260364	-0.514484	-0.346089	-0.345147	-0.489541	-0.397347	-0.184439	-0.309461	-0.344949	-0.006465	-0.030212	-0.101586	-0.007958	0.090401	0.01703
22	-0.162075	0.244682	0.143693	0.063824	0.108355	0.16392	0.128271	0.254097	-0.400847	-0.45778	-0.39308	-0.26255	-0.526155	-0.364672	-0.350613	-0.505792	-0.400165	-0.196475	-0.307424	-0.343211	-0.040531	-0.052958	-0.148125	-0.05184	0.044987	0.005281
23	-0.19032	0.23007	0.0906122	-0.000354	0.053395	0.112768	0.070639	0.216613	-0.414365	-0.474096	-0.418036	-0.271857	-0.539757	-0.36808	-0.363805	-0.517386	-0.405027	-0.215455	-0.333421	-0.347737	-0.0737226	-0.084422	-0.19166	-0.087953	0.014548	-0.019126
24	-0.213831	0.212012	0.0410422	-0.039403	0.00407	0.055282	0.016335	0.168927	-0.420854	-0.483239	-0.432782	-0.270979	-0.545026	-0.372245	-0.368868	-0.518346	-0.398525	-0.233612	-0.344947	-0.348908	-0.106645	-0.108761	-0.233776	-0.113848	-0.035816	-0.041025
25	-0.235927	0.19459	-0.0073186	-0.073444	-0.033295	-0.000642	-0.035662	0.10645	-0.429496	-0.491804	-0.441517	-0.272901	-0.561101	-0.380159	-0.369989	-0.516501	-0.391693	-0.242431	-0.352506	-0.346815	-0.136904	-0.12717	-0.267699	-0.145406	-0.076182	-0.068061
26	-0.257245	0.176827	-0.0589338	-0.113482	-0.08027	-0.046779	-0.093299	0.039161	-0.431339	-0.502991	-0.448609	-0.265544	-0.566834	-0.372719	-0.374213	-0.521882	-0.378909	-0.255259	-0.364218	-0.350797	-0.164494	-0.141739	-0.303917	-0.175552	-0.116881	-0.084379
27	-0.27371	0.160992	-0.0971054	-0.143736	-0.115677	-0.077144	-0.13388	-0.01509	-0.435648	-0.512513	-0.443381	-0.277097	-0.569691	-0.375556	-0.369963	-0.515955	-0.367992	-0.266652	-0.353976	-0.345241	-0.192123	-0.171024	-0.334642	-0.196242	-0.146481	-0.112227
28	-0.292843	0.147136	-0.133208	-0.173606	-0.144461	-0.096846	-0.17562	-0.075509	-0.444982	-0.525483	-0.452026	-0.304825	-0.558915	-0.383663	-0.374193	-0.512736	-0.36016	-0.284915	-0.355813	-0.357342	-0.218989	-0.197708	-0.361032	-0.221527	-0.172752	-0.141926
29	-0.305252	0.13958	-0.155134	-0.195597	-0.164122	-0.10303	-0.206878	-0.106042	-0.457496	-0.537549	-0.45623	-0.343469	-0.553458	-0.396776	-0.371835	-0.507342	-0.346844	-0.296893	-0.343969	-0.364126	-0.236542	-0.224253	-0.377028	-0.23383	-0.193729	-0.15387
30	-0.31509	0.135236	-0.168197	-0.21175	-0.168998	-0.105622	-0.21749	-0.137123	-0.468978	-0.545443	-0.47237	-0.365625	-0.554977	-0.406475	-0.368455	-0.502793	-0.323225	-0.31441	-0.330884	-0.370963	-0.254732	-0.241978	-0.392146	-0.252329	-0.2127	-0.174505
31	-0.323254	0.131168	-0.179276	-0.21649	-0.183721	-0.108407	-0.234305	-0.153456	-0.47586	-0.541458	-0.482871	-0.387987	-0.557472	-0.40951	-0.365702	-0.498101	-0.301382	-0.32875	-0.318302	-0.381973	-0.272181	-0.26781	-0.405554	-0.266002	-0.227559	-0.193979
32	-0.328537	0.131679	-0.18198	-0.217271	-0.18938	-0.102888	-0.237311	-0.163048	-0.485825	-0.547321	-0.498683	-0.398433	-0.558696	-0.425994	-0.359515	-0.492192	-0.279318	-0.338789	-0.304519	-0.382758	-0.286827	-0.296714	-0.412388	-0.283982	-0.239439	-0.201611
33	-0.33139	0.130213	-0.182072	-0.215921	-0.185465	-0.107147	-0.232866	-0.168961	-0.490478	-0.531291	-0.514601	-0.409165	-0.560158	-0.437174	-0.354524	-0.473659	-0.262044	-0.354183	-0.298757	-0.383977	-0.298486	-0.315042	-0.417247	-0.29322	-0.247192	-0.21973
34	-0.333411	0.130407	-0.180614	-0.215727	-0.17576	-0.105791	-0.235042	-0.17075	-0.495126	-0.530008	-0.518884	-0.424871	-0.55255	-0.449316	-0.344953	-0.45169	-0.242299	-0.359054	-0.299191	-0.372533	-0.31295	-0.346921	-0.428467	-0.311778	-0.251994	-0.225588
35	-0.335068	0.135628	-0.174305	-0.209238	-0.173984	-0.102695	-0.22217	-0.163439	-0.507661	-0.547316	-0.533899	-0.445389	-0.548393	-0.463309	-0.333783	-0.430714	-0.218196	-0.359915	-0.292404	-0.367688	-0.324523	-0.377819	-0.428847	-0.323238	-0.24797	-0.244739
36	-0.337248	0.136817	-0.174764	-0.215288	-0.171476	-0.11045	-0.221747	-0.154858	-0.51507	-0.553052	-0.538986	-0.464001	-0.542268	-0.477042	-0.323722	-0.414804	-0.197402	-0.357938	-0.292602	-0.355866	-0.335437	-0.392994	-0.424323	-0.335436	-0.256815	-0.267616
37	-0.338873	0.14191	-0.173447	-0.208293	-0.172425	-0.115084	-0.217893	-0.15354	-0.528222	-0.570166	-0.550235	-0.477208	-0.546018	-0.497484	-0.306706	-0.398722	-0.178118	-0.339221	-0.28516	-0.332309	-0.347117	-0.416842	-0.420621	-0.34797	-0.268121	-0.28203
38	-0.344425	0.146939	-0.176166	-0.218028	-0.17765	-0.12429	-0.217737	-0.143125	-0.546898	-0.589532	-0.563866	-0.502227	-0.562465	-0.5164	-0.298742	-0.378778	-0.171337	-0.329936	-0.297735	-0.315926	-0.355894	-0.420911	-0.417524	-0.355352	-0.283244	-0.302437
39	-0.350751	0.155253	-0.177613	-0.206149	-0.192316	-0.129629	-0.20913	-0.15084	-0.569006	-0.61784	-0.584287	-0.532867	-0.572505	-0.537533	-0.289581	-0.374893	-0.156983	-0.323245	-0.300805	-0.291978	-0.366805	-0.430239	-0.422029	-0.360976	-0.297396	-0.323386
40	-0.355637	0.163693	-0.176297	-0.200585	-0.202286	-0.127991	-0.202091	-0.148533	-0.587847	-0.633794	-0.610961	-0.553799	-0.588526	-0.552156	-0.281514	-0.365283	-0.144314	-0.311629	-0.311531	-0.274814	-0.376888	-0.435661	-0.427869	-0.362774	-0.316291	-0.341847
41	-0.36454	0.173341	-0.178139	-0.18897	-0.211842	-0.1316	-0.196303	-0.16198	-0.614021	-0.65498	-0.639613	-0.582472	-0.613926	-0.579116	-0.281543	-0.357461	-0.134456	-0.311011	-0.330902	-0.273883	-0.384456	-0.441603	-0.435814	-0.356556	-0.332191	-0.356117
42	-0.37162	0.182491	-0.18247	-0.184908	-0.228436	-0.133207	-0.187566	-0.178231	-0.639036	-0.682305	-0.669053	-0.602733	-0.639271	-0.60182	-0.279875	-0.345601	-0.12631	-0.327488	-0.33688	-0.263098	-0.385098	-0.441761	-0.434576	-0.352018	-0.34061	-0.356527
43	-0.379958	0.190501	-0.189463	-0.182175	-0.24093	-0.152428	-0.176186	-0.195595	-0.661831	-0.698787	-0.697863	-0.631145	-0.666856	-0.614505	-0.282434	-0.34728	-0.116098	-0.349265	-0.345316	-0.254212	-0.386105	-0.440282	-0.450286	-0.339331	-0.353519	-0.347107
44	-0.383426	0.19783	-0.185182	-0.173654	-0.242283	-0.166504	-0.162127	-0.181343	-0.676305	-0.703944	-0.712966	-0.644428	-0.682096	-0.638093	-0.285246	-0.362698	-0.112209	-0.362339	-0.3519	-0.237084	-0.386969	-0.439746	-0.453863	-0.333898	-0.360685	-0.346654
45	-0.386851	0.204158	-0.181782	-0.162257	-0.242025	-0.179365	-0.150961	-0.174303	-0.689563	-0.708151	-0.733436	-0.657208	-0.69868	-0.650338	-0.285438	-0.358655	-0.116533	-0.380015	-0.345767	-0.226221	-0.390621	-0.432122	-0.464941	-0.337765	-0.363199	-0.355076
46	-0.391161	0.206191	-0.178907	-0.151688	-0.24194	-0.185452	-0.136718	-0.178736	-0.694779	-0.706518	-0.737021	-0.661946	-0.712763	-0.655646	-0.291042	-0.362322	-0.126205	-0.386849	-0.345987	-0.233846	-0.399919	-0.43112	-0.479064	-0.342208	-0.377778	-0.369423
47	-0.39311	0.208508	-0.17538	-0.141062	-0.227048	-0.197506	-0.134611	-0.176674	-0.701147	-0.719929	-0.734225	-0.660724	-0.719742	-0.671114	-0.290975	-0.360216	-0.149764	-0.390101	-0.316214	-0.238578	-0.404938	-0.426658	-0.491638	-0.339909	-0.371367	-0.395118
48	-0.397925	0.214813	-0.169403	-0.124585	-0.207425	-0.197675	-0.14294	-0.174388	-0.716525	-0.74659	-0.735874	-0.665455	-0.736599	-0.698106	-0.294018	-0.367688	-0.176661	-0.38868	-0.298012	-0.239049	-0.411753	-0.430088	-0.49571	-0.352548	-0.37379	-0.406631
49	-0.396754	0.22233	-0.15704	-0.096494	-0.18445	-0.188807	-0.135638	-0.179811	-0.727331	-0.756344	-0.755969	-0.669848	-0.735118	-0.719378	-0.292158	-0.365603	-0.193131	-0.372813	-0.28356	-0.245684	-0.410487	-0.408206	-0.499422	-0.345292	-0.368219	-0.431296
50	-0.39497	0.227617	-0.145277	-0.074289	-0.170531	-0.171349	-0.137762	-0.172453	-0.731624	-0.750458	-0.781206	-0.663598	-0.730569	-0.732288	-0.290712	-0.358006	-0.21517	-0.356461	-0.268925	-0.254998	-0.412266	-0.400022	-0.509863	-0.331778	-0.37074	-0.448928
51	-0.388622	0.232249	-0.12994	-0.04363	-0.160644	-0.154552	-0.122264	-0.168611	-0.731706	-0.739259	-0.79485	-0.665044	-0.725	-0.734375	-0.28835	-0.336535	-0.232237	-0.352884	-0.254264	-0.265829	-0.404494	-0.384385	-0.497608	-0.325737	-0.359852	-0.45489
52	-0.379488	0.232871	-0.122027	-0.046412	-0.152439	-0.139684	-0.096538	-0.175063	-0.724644	-0.730179	-0.804782	-0.656198	-0.706924	-0.725135	-0.280589	-0.311848	-0.239289	-0.344054	-0.231065	-0.276689	-0.390692	-0.36735	-0.488955	-0.305216	-0.345378	-0.446559
53	-0.366187	0.234203	-0.110532	-0.039326	-0.150602	-0.123262	-0.059164	-0.180305	-0.713892	-0.724607	-0.811584	-0.636096	-0.700616	-0.696556	-0.270367	-0.278355	-0.235723	-0.358927	-0.210382	-0.268446	-0.369959	-0.349028	-0.457217	-0.290033	-0.31705	-0.436468
54	-0.346414	0.234096	-0.0905176	-0.028028	-0.128567	-0.110173	-0.028182	-0.157638	-0.694779	-0.703225	-0.807414	-0.607485	-0.680822	-0.67495	-0.255149	-0.244063	-0.230258	-0.344216	-0.193075	-0.264131	-0.345212	-0.324529	-0.416275	-0.274974	-0.295786	-0.414495
55	-0.313705	0.230665	-0.0567718	-0.004998	-0.097631	-0.083518	0.029778	-0.12749	-0.651283	-0.665933	-0.783552	-0.574211	-0.616857	-0.615861	-0.228115	-0.204669	-0.225996	-0.312893	-0.145923	-0.251094	-0.31865	-0.298719	-0.379276	-0.261926	-0.262578	-0.390749
56	-0.278696	0.230956	-0.0137984	0.013685	-0.024213	-0.06408	0.075239	-0.069623	-0.614448	-0.643934	-0.739543	-0.526704	-0.573527	-0.58853	-0.207342	-0.187893	-0.198026	-0.293459	-0.111556	-0.245777	-0.279195	-0.256437	-0.324501	-0.230471	-0.226347	-0.358218
57	-0.241555	0.222625	0.0241914	0.05215	0.015939	-0.043299	0.101171	-0.005004	-0.557711	-0.595926	-0.68087	-0.479615	-0.491481	-0.540661	-0.177961	-0.137476	-0.180273	-0.262316	-0.090857	-0.218882	-0.254739	-0.241414	-0.282459	-0.229634	-0.195025	-0.325165
58	-0.205917	0.208739	0.0417428	0.067789	0.05393	-0.047209	0.119946	0.014258	-0.501553	-0.524341	-0.641301	-0.428605	-0.413699	-0.499821	-0.158124	-0.11251	-0.185759	-0.230606	-0.081727	-0.18002	-0.205734	-0.192445	-0.232861	-0.173048	-0.153954	-0.276362
59	-0.168992	0.194375	0.0654536	0.119462	0.060541	-0.03004	0.144745	0.03256	-0.436765	-0.43729	-0.598819	-0.37286	-0.349437	-0.425418	-0.133481	-0.082686	-0.174485	-0.200014	-0.067451	-0.142768	-0.171177	-0.167133	-0.197431	-0.150893	-0.113617	-0.226811
60	-0.125053	0.179409	0.105811	0.161479	0.09861	0.029116	0.178283	0.061568	-0.360257	-0.355265	-0.515642	-0.324532	-0.266857	-0.338991	-0.108214	-0.087279	-0.159454	-0.15449	-0.026986	-0.112861	-0.137553	-0.126045	-0.151427	-0.13817	-0.095743	-0.176378
61	-0.0848554	0.166851	0.14091	0.211497	0.149032	0.057888	0.1788	0.107333	-0.291127	-0.284443	-0.438757	-0.258369	-0.207508	-0.266558	-0.0902696	-0.071571	-0.143123	-0.142055	-0.007768	-0.086831	-0.098935	-0.083789	-0.09871	-0.115969	-0.06615	-0.130057
62	-0.0396204	0.158892	0.185962	0.187815	0.231534	0.116432	0.224079	0.169949	-0.221365	-0.205449	-0.341067	-0.201013	-0.137778	-0.221517	-0.0576282	-0.030465	-0.136151	-0.105349	0.060476	-0.076652	-0.0654504	-0.056523	-0.067762	-0.08399	-0.043032	-0.075945
63	-0.0005909	0.134263	0.194845	0.199334	0.211518	0.149892	0.220108	0.193374	-0.13462	-0.103059	-0.235802	-0.14201	-0.045367	-0.146861	-0.0276158	0.025982	-0.114529	-0.07826	0.088947	-0.060219	-0.0349732	-0.044265	-0.026243	-0.052357	0.001538	-0.053539
64	0.0424521	0.104453	0.192403	0.186955	0.205848	0.168868	0.208245	0.192099	-0.0578608	-0.029355	-0.133673	-0.065486	-0.016209	-0.044581	0.0125504	0.093285	-0.060357	-0.007306	0.089354	-0.052224	0.0227158	-0.013111	0.042504	0.008517	0.082205	-0.006536
65	0.0615772	0.0715423	0.148824	0.056374	0.159798	0.144017	0.197288	0.186641	-0.0171808	-0.009277	-0.058822	-0.010451	0.00145	-0.008804	0.053047	0.120081	0.013386	0.075864	0.029846	0.026058	0.0616188	0.045085	0.1054	0.069163	0.078687	0.009759
66	0.0689186	0.0516362	0.0934958	0.094919	0.068583	0.089789	0.16203	0.052158	-0.002579	-0.010186	-0.03253	0.026454	0.012905	-0.009538	0.0832504	0.102931	0.069173	0.09905	0.049382	0.095716	0.101507	0.078433	0.131545	0.057077	0.106703	0.133778
67	0.0900688	0.0587618	0.121951	0.115778	0.081973	0.114078	0.200138	0.09779	0.0246116	0.04028	-0.016376	0.033584	0.053027	0.012543	0.08923	0.073494	0.052229	0.132988	0.085291	0.102148	0.124482	0.060342	0.118906	0.074606	0.137785	0.230772
68	0.0943929	0.0602821	0.112785	0.129055	0.090786	0.133042	0.093474	0.117568	0.0497404	0.038608	0.046976	0.059548	0.054177	0.049393	0.081828	0.03258	0.010118	0.137089	0.109666	0.119687	0.133218	0.092394	0.050077	0.113607	0.117958	0.292055
69	0.0865997	0.0548322	0.119719	0.129338	0.099986	0.140709	0.102179	0.126382	0.052465	0.03783	0.047374	0.070059	0.052104	0.054958	0.0673036	0.063639	0.019157	0.066189	0.119853	0.06768	0.106911	0.052438	0.106253	0.068286	0.03953	0.268049
70	0.0999175	0.0607378	0.119455	0.116702	0.104354	0.134942	0.118537	0.122741	0.0519126	0.039346	0.046526	0.067116	0.051156	0.055419	0.0928442	0.084189	0.064607	0.110589	0.118967	0.085869	0.135458	0.044856	0.144411	0.07558	0.093593	0.31885
71	0.105344	0.053464	0.109717	0.096829	0.099142	0.118756	0.124967	0.108891	0.0478302	0.038505	0.045225	0.055974	0.045816	0.053631	0.110575	0.09842	0.100609	0.128013	0.109763	0.116071	0.153254	0.074225	0.171139	0.105722	0.137028	0.278156
72	0.096436	0.0433207	0.0920196	0.076231	0.083804	0.097623	0.113015	0.089425	0.0386164	0.029259	0.040803	0.04305	0.034706	0.045264	0.118726	0.107681	0.12034	0.135152	0.095486	0.134973	0.136382	0.098973	0.180896	0.136822	0.170066	0.095151
73	0.0932737	0.0534453	0.0707692	0.057772	0.06284	0.077546	0.087145	0.068543	0.0273404	0.016252	0.031296	0.034187	0.024171	0.030796	0.118638	0.110232	0.12716	0.135439	0.079513	0.140846	0.156347	0.106211	0.177549	0.155049	0.182987	0.15994
74	0.0845581	0.0583685	0.0499758	0.040381	0.042189	0.061553	0.056756	0.049	0.0202844	0.00856	0.02188	0.031257	0.022046	0.017679	0.112362	0.105645	0.126465	0.130167	0.061881	0.137654	0.15561	0.096706	0.168681	0.157016	0.176084	0.179562
75	0.0743189	0.0573246	0.032137	0.023104	0.025379	0.048631	0.031834	0.031737	0.0206092	0.008449	0.017355	0.03317	0.030361	0.013711	0.100783	0.094641	0.119783	0.119035	0.042273	0.128185	0.143746	0.078588	0.159441	0.147339	0.156892	0.176471
76	0.064395	0.052735	0.0184928	0.007901	0.013061	0.036656	0.017196	0.01765	0.0263046	0.014234	0.018226	0.037296	0.042462	0.019305	0.084953	0.079697	0.106964	0.102661	0.020831	0.114612	0.12783	0.061648	0.150131	0.134012	0.135336	0.158021
77	0.0553564	0.0475071	0.0089234	-0.002909	0.004653	0.024772	0.009924	0.008177	0.0332598	0.023082	0.022345	0.041302	0.050827	0.028743	0.066693	0.062557	0.089711	0.083511	-0.00113	0.098816	0.112549	0.050249	0.138565	0.121082	0.117556	0.135295
78	0.0467772	0.0428459	0.0022892	-0.009203	-0.001092	0.013702	0.004715	0.003324	0.0383548	0.031755	0.028538	0.043083	0.05203	0.036368	0.0478816	0.043647	0.070239	0.062929	-0.019613	0.082206	0.098583	0.043093	0.123904	0.107737	0.103305	0.114876
79	0.0379967	0.038571	-0.0021614	-0.012436	-0.004752	0.005609	-0.000197	0.000969	0.039982	0.03669	0.034399	0.041272	0.047441	0.040108	0.0292198	0.021507	0.049383	0.041884	-0.031265	0.06459	0.0849466	0.037838	0.107377	0.092992	0.089383	0.097143
80	0.0281418	0.0348249	-0.0056882	-0.01515	-0.007566	0.000247	-0.003975	-0.001997	0.0371428	0.035489	0.037135	0.035489	0.037788	0.039813	0.0101118	-0.00342	0.027108	0.020458	-0.037801	0.044214	0.0710006	0.033501	0.090444	0.076718	0.074259	0.080081
81	0.0171456	0.0319725	-0.009024	-0.017868	-0.010618	-0.003536	-0.006121	-0.006977	0.0303794	0.029243	0.03566	0.026857	0.02495	0.035187	-0.009136	-0.026992	0.003213	-7.9e-05	-0.043342	0.02152	0.0563628	0.028524	0.072695	0.059849	0.057903	0.062843
82	0.00629255	0.0292679	-0.0116526	-0.019012	-0.013425	-0.00611	-0.006904	-0.012812	0.0215304	0.021532	0.029741	0.017454	0.011896	0.027029	-0.0254746	-0.044205	-0.019804	-0.015605	-0.047341	-0.000418	0.040767	0.020634	0.053974	0.043214	0.040256	0.045757
83	-0.00273825	0.0253999	-0.0128584	-0.0173	-0.014728	-0.008239	-0.006889	-0.017136	0.0123596	0.015316	0.021542	0.007471	0.001246	0.016223	-0.035137	-0.052367	-0.036607	-0.024208	-0.045775	-0.016728	0.0246828	0.009812	0.034872	0.02809	0.021057	0.029583
84	-0.0092863	0.0204248	-0.012527	-0.013799	-0.013518	-0.010011	-0.00693	-0.018377	0.0040288	0.010213	0.012799	-0.002316	-0.006247	0.005695	-0.0379188	-0.053941	-0.043777	-0.029739	-0.037361	-0.024776	0.0092718	-0.001256	0.016328	0.01524	0.001038	0.015009
85	-0.014251	0.0158927	-0.0122926	-0.011684	-0.010588	-0.012283	-0.008852	-0.018056	-0.003154	0.004887	0.005083	-0.011255	-0.012975	-0.00151	-0.037241	-0.05075	-0.04292	-0.035802	-0.028899	-0.027834	-0.0043162	-0.009857	-0.000293	0.00387	-0.016904	0.001603
86	-0.0190572	0.0120553	-0.0148762	-0.014506	-0.009005	-0.017731	-0.01382	-0.019319	-0.0103718	-0.001769	-0.003055	-0.020528	-0.019421	-0.007086	-0.0360434	-0.040812	-0.037787	-0.039726	-0.032749	-0.029143	-0.0149376	-0.015699	-0.013725	-0.006764	-0.028693	-0.009807
87	-0.0247209	0.0110244	-0.022753	-0.023943	-0.013084	-0.028925	-0.022988	-0.024825	-0.0170846	-0.01001	-0.013864	-0.027519	-0.022998	-0.011032	-0.0360954	-0.026112	-0.029444	-0.039233	-0.057891	-0.027797	-0.0229506	-0.020121	-0.02572	-0.015843	-0.035697	-0.017372
88	-0.0330954	0.0195065	-0.038143	-0.040176	-0.027018	-0.049099	-0.038149	-0.036273	-0.0221064	-0.01779	-0.025817	-0.02775	-0.02636	-0.012815	-0.040431	-0.016033	-0.020071	-0.03795	-0.104348	-0.023753	-0.0317012	-0.024356	-0.041242	-0.024621	-0.044463	-0.023824
89	-0.0471882	0.0327302	-0.0617164	-0.064001	-0.052524	-0.078469	-0.060861	-0.052727	-0.0279536	-0.021706	-0.038442	-0.024191	-0.039376	-0.016053	-0.0536376	-0.021667	-0.017208	-0.042977	-0.163097	-0.023239	-0.0454452	-0.031538	-0.064833	-0.036434	-0.059729	-0.034692
90	-0.0709687	0.0451465	-0.0930926	-0.094861	-0.090405	-0.115057	-0.091678	-0.073462	-0.0415462	-0.02504	-0.054236	-0.028634	-0.071342	-0.028479	-0.0819456	-0.053582	-0.029299	-0.063352	-0.226171	-0.037324	-0.0672904	-0.047248	-0.098128	-0.052898	-0.084271	-0.053907
91	-0.108453	0.0546155	-0.131626	-0.131992	-0.140786	-0.156584	-0.130023	-0.098747	-0.0707906	-0.044746	-0.074035	-0.053529	-0.121748	-0.059895	-0.131946	-0.115898	-0.063836	-0.106742	-0.294225	-0.079029	-0.0994494	-0.075333	-0.141581	-0.075985	-0.120211	-0.084137
92	-0.160408	0.0613832	-0.176267	-0.175744	-0.20223	-0.200095	-0.173891	-0.129374	-0.118442	-0.094433	-0.097745	-0.104306	-0.181061	-0.114664	-0.204459	-0.199826	-0.124669	-0.173574	-0.36805	-0.156174	-0.142466	-0.116381	-0.192852	-0.108807	-0.167105	-0.127183
93	-0.22294	0.0667222	-0.223714	-0.224148	-0.269125	-0.240892	-0.220955	-0.163448	-0.182178	-0.170247	-0.129692	-0.179341	-0.244266	-0.187345	-0.289673	-0.287822	-0.205113	-0.254268	-0.439077	-0.262085	-0.196196	-0.171361	-0.250475	-0.153589	-0.221395	-0.18416
94	-0.289546	0.0699937	-0.267347	-0.266617	-0.331068	-0.273099	-0.267446	-0.198507	-0.256126	-0.259674	-0.177948	-0.270275	-0.307971	-0.264761	-0.374124	-0.369059	-0.294004	-0.338547	-0.489308	-0.379701	-0.260588	-0.242677	-0.314483	-0.209885	-0.278933	-0.256963
95	-0.351522	0.0709913	-0.299588	-0.294236	-0.375438	-0.29182	-0.305853	-0.230593	-0.327913	-0.345921	-0.247073	-0.35874	-0.356457	-0.331374	-0.445094	-0.438142	-0.384151	-0.418549	-0.498646	-0.485981	-0.333495	-0.329226	-0.381426	-0.27578	-0.33555	-0.345493
96	-0.396637	0.0744521	-0.313863	-0.303862	-0.390882	-0.293732	-0.327582	-0.253256	-0.379734	-0.411569	-0.326688	-0.416693	-0.373767	-0.369952	-0.486526	-0.481213	-0.46842	-0.478118	-0.449014	-0.555863	-0.406427	-0.41848	-0.442054	-0.347484	-0.38434	-0.439778
97	-0.412268	0.0888995	-0.307089	-0.295035	-0.372793	-0.278044	-0.326697	-0.262874	-0.396838	-0.444456	-0.388841	-0.426849	-0.355583	-0.368459	-0.481674	-0.482124	-0.52565	-0.498916	-0.327175	-0.574505	-0.463473	-0.48635	-0.482042	-0.416277	-0.415146	-0.517552
98	-0.390015	0.114654	-0.279697	-0.269674	-0.323673	-0.245946	-0.302014	-0.257179	-0.372539	-0.437917	-0.407657	-0.393422	-0.292086	-0.331612	-0.421379	-0.437358	-0.527706	-0.470191	-0.136418	-0.535224	-0.486444	-0.506169	-0.488404	-0.466665	-0.419113	-0.55187
99	-0.326962	0.141291	-0.231198	-0.227615	-0.246008	-0.193966	-0.254666	-0.233736	-0.304954	-0.377831	-0.374715	-0.326092	-0.18413	-0.262	-0.309767	-0.344348	-0.458808	-0.393986	0.083052	-0.434746	-0.461929	-0.459054	-0.454906	-0.480151	-0.393074	-0.522461
100	-0.227876	0.151411	-0.16367	-0.168078	-0.147045	-0.122967	-0.188295	-0.191966	-0.198146	-0.251571	-0.286294	-0.228675	-0.06145	-0.162738	-0.162882	-0.199014	-0.317101	-0.273819	0.249118	-0.273596	-0.386804	-0.342685	-0.384044	-0.445158	-0.339467	-0.422667
101	-0.110681	0.137524	-0.0861062	-0.096846	-0.045489	-0.045646	-0.108777	-0.133773	-0.0741842	-0.078954	-0.149618	-0.113758	0.030497	-0.059088	-0.0092282	-0.027712	-0.121137	-0.12045	0.298838	-0.07568	-0.273204	-0.181366	-0.285494	-0.364151	-0.267863	-0.267146

## Sheet: PKMY
Prosthetic side			TF1	C:\Users\xb00012\Documents\Data\27_15_150415 SP\27_15_150415_0057.c3d	C:\Users\xb00012\Documents\Data\27_15_150415 SP\27_15_150415_0061.c3d	C:\Users\xb00012\Documents\Data\27_15_150415 SP\27_15_150415_0063.c3d	C:\Users\xb00012\Documents\Data\27_15_150415 SP\27_15_150415_0067.c3d	C:\Users\xb00012\Documents\Data\27_15_150415 SP\27_15_150415_0071.c3d	TF2	C:\Users\xb00012\Documents\Data\37_26_130515 SP\37_26_130515_0070.c3d	C:\Users\xb00012\Documents\Data\37_26_130515 SP\37_26_130515_0076.c3d	C:\Users\xb00012\Documents\Data\37_26_130515 SP\37_26_130515_0080.c3d	C:\Users\xb00012\Documents\Data\37_26_130515 SP\37_26_130515_0082.c3d	C:\Users\xb00012\Documents\Data\37_26_130515 SP\37_26_130515_0084.c3d	TF3	C:\Users\xb00012\Documents\Data\39_28_200515 SP\39_28_200515_0074.c3d	C:\Users\xb00012\Documents\Data\39_28_200515 SP\39_28_200515_0076.c3d	C:\Users\xb00012\Documents\Data\39_28_200515 SP\39_28_200515_0080.c3d	C:\Users\xb00012\Documents\Data\39_28_200515 SP\39_28_200515_0082.c3d	C:\Users\xb00012\Documents\Data\39_28_200515 SP\39_28_200515_0084.c3d	TF4	C:\Users\xb00012\Documents\Data\44_33_190615 SP\44_33_190615_0066.c3d	C:\Users\xb00012\Documents\Data\44_33_190615 SP\44_33_190615_0070.c3d	C:\Users\xb00012\Documents\Data\44_33_190615 SP\44_33_190615_0076.c3d	C:\Users\xb00012\Documents\Data\44_33_190615 SP\44_33_190615_0078.c3d	C:\Users\xb00012\Documents\Data\44_33_190615 SP\44_33_190615_0082.c3d	TF5	C:\Users\xb00012\Documents\Data\45_34_230615 SP\45_34_230615_0064.c3d	C:\Users\xb00012\Documents\Data\45_34_230615 SP\45_34_230615_0066.c3d	C:\Users\xb00012\Documents\Data\45_34_230615 SP\45_34_230615_0068.c3d	C:\Users\xb00012\Documents\Data\45_34_230615 SP\45_34_230615_0070.c3d	C:\Users\xb00012\Documents\Data\45_34_230615 SP\45_34_230615_0072.c3d
Sagittal plane			ELA	RKNEE_MOMENTS	RKNEE_MOMENTS	RKNEE_MOMENTS	RKNEE_MOMENTS	RKNEE_MOMENTS	ELA	LKNEE_MOMENTS	LKNEE_MOMENTS	LKNEE_MOMENTS	LKNEE_MOMENTS	LKNEE_MOMENTS	ELA	RKNEE_MOMENTS	RKNEE_MOMENTS	RKNEE_MOMENTS	RKNEE_MOMENTS	RKNEE_MOMENTS	ELA	RKNEE_MOMENTS	RKNEE_MOMENTS	RKNEE_MOMENTS	RKNEE_MOMENTS	RKNEE_MOMENTS	ELA	LKNEE_MOMENTS	LKNEE_MOMENTS	LKNEE_MOMENTS	LKNEE_MOMENTS	LKNEE_MOMENTS
Knee Moment				LINK_MODEL_BASED	LINK_MODEL_BASED	LINK_MODEL_BASED	LINK_MODEL_BASED	LINK_MODEL_BASED		LINK_MODEL_BASED	LINK_MODEL_BASED	LINK_MODEL_BASED	LINK_MODEL_BASED	LINK_MODEL_BASED		LINK_MODEL_BASED	LINK_MODEL_BASED	LINK_MODEL_BASED	LINK_MODEL_BASED	LINK_MODEL_BASED		LINK_MODEL_BASED	LINK_MODEL_BASED	LINK_MODEL_BASED	LINK_MODEL_BASED	LINK_MODEL_BASED		LINK_MODEL_BASED	LINK_MODEL_BASED	LINK_MODEL_BASED	LINK_MODEL_BASED	LINK_MODEL_BASED
101 points over gait cycle				Original	Original	Original	Original	Original		Original	Original	Original	Original	Original		Original	Original	Original	Original	Original		Original	Original	Original	Original	Original		Original	Original	Original	Original	Original
ITEM	Mean	SD	C4_R	1	1	1	1	1	C4_L	1	1	1	1	1	C4_R	1	1	1	1	1	C4_R	1	1	1	1	1	C4_L	1	1	1	1	1
1	-0.356045	0.31234	-0.057265	-0.072142	-0.166625	0.065528	-0.175597	0.062511	-0.296324	0.00168	-0.401069	-0.41828	-0.419097	-0.244856	-0.61389	-0.915152	-0.022564	-0.208822	-1.06846	-0.85445	-0.442707	-0.647627	-0.574493	-0.057662	-0.356442	-0.577313	-0.370039	-0.48673	-0.5409	-0.535758	-0.290122	0.003314
2	-0.371451	0.160359	-0.314879	-0.346765	-0.391013	-0.252882	-0.190382	-0.393351	-0.428504	-0.341378	-0.497863	-0.648525	-0.300075	-0.354677	-0.313781	-0.130967	-0.464858	-0.526271	-0.149526	-0.297283	-0.449097	-0.48934	-0.504871	-0.264085	-0.682739	-0.304448	-0.350995	-0.446728	-0.483891	0.018844	-0.467686	-0.375514
3	-0.0657387	0.139618	-0.205382	-0.220741	-0.214427	-0.260324	-0.173609	-0.157811	-0.141312	-0.323351	-0.123296	-0.076962	-0.131793	-0.05116	0.0914202	0.101525	-0.041593	0.137587	0.062244	0.197338	-0.080048	0.063475	-0.028964	-0.041666	-0.304268	-0.088817	0.006629	-0.037167	0.151737	0.031268	-0.063479	-0.049214
4	-0.173978	0.0800312	-0.176089	-0.232974	-0.176646	-0.211121	-0.062343	-0.19736	-0.134535	-0.178768	-0.153518	-0.050909	-0.145236	-0.144245	-0.221099	-0.201304	-0.127308	-0.205201	-0.324724	-0.246956	-0.187403	-0.268444	-0.232151	-0.227945	-0.03305	-0.175426	-0.150765	0.040024	-0.242851	-0.184449	-0.201846	-0.164702
5	-0.162925	0.0830894	-0.168404	-0.200911	-0.166073	-0.191993	-0.096589	-0.186455	-0.17931	-0.211843	-0.192123	-0.176903	-0.17654	-0.139139	-0.0604248	-0.043021	-0.114909	-0.040503	-0.06358	-0.040111	-0.265464	-0.27938	-0.29049	-0.12225	-0.336533	-0.298668	-0.141021	-0.206983	-0.15326	-0.048733	-0.180121	-0.116008
6	-0.156581	0.0736202	-0.146807	-0.177222	-0.154545	-0.151911	-0.054251	-0.196108	-0.176258	-0.219449	-0.189551	-0.147012	-0.16688	-0.158399	-0.0778942	-0.041257	-0.068775	-0.059505	-0.126884	-0.09305	-0.264462	-0.266057	-0.244349	-0.31493	-0.268099	-0.228877	-0.117483	-0.062761	-0.142755	-0.087976	-0.165535	-0.128386
7	-0.147605	0.0795331	-0.101611	-0.129682	-0.10197	-0.114907	-0.031962	-0.129533	-0.176116	-0.162222	-0.228289	-0.166047	-0.162955	-0.161069	-0.0630524	-0.031768	-0.08242	-0.042492	-0.09933	-0.059252	-0.273788	-0.277412	-0.2555	-0.295017	-0.293164	-0.247846	-0.123455	-0.113519	-0.156007	-0.07493	-0.142893	-0.129927
8	-0.138709	0.087676	-0.09141	-0.135657	-0.080759	-0.108548	-0.026254	-0.105832	-0.171338	-0.227696	-0.18403	-0.128202	-0.169964	-0.146796	-0.045043	-0.020607	-0.077643	-0.013248	-0.074659	-0.039058	-0.277007	-0.285356	-0.258529	-0.313012	-0.292676	-0.235464	-0.108749	-0.064078	-0.138513	-0.086043	-0.125741	-0.129372
9	-0.145371	0.0879098	-0.0732254	-0.113379	-0.063896	-0.101087	-0.019196	-0.068569	-0.176305	-0.22354	-0.198559	-0.147807	-0.155346	-0.156272	-0.062534	-0.04063	-0.080517	-0.021947	-0.109865	-0.059711	-0.284464	-0.306194	-0.258483	-0.303531	-0.301113	-0.252997	-0.130326	-0.08436	-0.158962	-0.09794	-0.154707	-0.155659
10	-0.15836	0.093234	-0.0753464	-0.117528	-0.058574	-0.109202	-0.030836	-0.060592	-0.200196	-0.247157	-0.21922	-0.169269	-0.220543	-0.144793	-0.0748042	-0.058961	-0.082936	-0.042404	-0.117536	-0.072184	-0.301503	-0.30587	-0.265186	-0.342744	-0.31769	-0.276025	-0.139949	-0.081467	-0.17423	-0.11251	-0.158091	-0.173446
11	-0.168962	0.0982263	-0.0770856	-0.125043	-0.057179	-0.108735	-0.029757	-0.064714	-0.199358	-0.265225	-0.226405	-0.15839	-0.199028	-0.147741	-0.0912332	-0.074787	-0.101045	-0.047309	-0.131027	-0.101998	-0.323091	-0.327682	-0.279926	-0.392695	-0.330799	-0.284352	-0.154042	-0.092812	-0.177606	-0.129633	-0.181891	-0.188268
12	-0.175244	0.10106	-0.0739536	-0.122567	-0.046914	-0.105844	-0.031197	-0.063246	-0.204614	-0.240598	-0.211631	-0.181965	-0.204668	-0.184207	-0.0981602	-0.108665	-0.109053	-0.058597	-0.117883	-0.096603	-0.337692	-0.342824	-0.294592	-0.407704	-0.348059	-0.295282	-0.161799	-0.098995	-0.19243	-0.131625	-0.193246	-0.1927
13	-0.180268	0.107117	-0.077307	-0.129876	-0.047172	-0.10693	-0.035023	-0.067534	-0.197979	-0.259202	-0.216849	-0.172352	-0.186897	-0.154593	-0.0901322	-0.087972	-0.115519	-0.0787	-0.107703	-0.060767	-0.354621	-0.34186	-0.324368	-0.435515	-0.351527	-0.319834	-0.181301	-0.127881	-0.209763	-0.183	-0.181646	-0.204216
14	-0.187882	0.108615	-0.072166	-0.116502	-0.038388	-0.104785	-0.041139	-0.060016	-0.200176	-0.271842	-0.194918	-0.16861	-0.198943	-0.166565	-0.104099	-0.085332	-0.108845	-0.053275	-0.132832	-0.14021	-0.352423	-0.345404	-0.33646	-0.438518	-0.360314	-0.281419	-0.210544	-0.116434	-0.22313	-0.227058	-0.227077	-0.259022
15	-0.198046	0.112415	-0.0703616	-0.123823	-0.032459	-0.089405	-0.048096	-0.058025	-0.219019	-0.282364	-0.232634	-0.160938	-0.243415	-0.175744	-0.100853	-0.094819	-0.11423	-0.04495	-0.131485	-0.118782	-0.353572	-0.349682	-0.340833	-0.439192	-0.339728	-0.298424	-0.246424	-0.166347	-0.287655	-0.24582	-0.258245	-0.274052
16	-0.200804	0.120049	-0.0480538	-0.075049	-0.026226	-0.073432	-0.044489	-0.021073	-0.224867	-0.287136	-0.235294	-0.175297	-0.235128	-0.191481	-0.105828	-0.104302	-0.098851	-0.085994	-0.122657	-0.117334	-0.353334	-0.356102	-0.362556	-0.428513	-0.337348	-0.282153	-0.271935	-0.162585	-0.320051	-0.299419	-0.258648	-0.318972
17	-0.212542	0.121954	-0.0599436	-0.095634	-0.017957	-0.096531	-0.030618	-0.058978	-0.245829	-0.316315	-0.232311	-0.221201	-0.259752	-0.199568	-0.103266	-0.105944	-0.105209	-0.077763	-0.119018	-0.108394	-0.351832	-0.353625	-0.38519	-0.410004	-0.329176	-0.281167	-0.301837	-0.218119	-0.352363	-0.335641	-0.260215	-0.342846
18	-0.215718	0.131186	-0.0396228	-0.077455	-0.008339	-0.055885	-0.023816	-0.032619	-0.265313	-0.322446	-0.2602	-0.224595	-0.289833	-0.22949	-0.103311	-0.107982	-0.095269	-0.088309	-0.111844	-0.11315	-0.34988	-0.34935	-0.387952	-0.414176	-0.318888	-0.279036	-0.320463	-0.233924	-0.376655	-0.356732	-0.273772	-0.361232
19	-0.224188	0.136032	-0.036571	-0.058525	-0.000627	-0.071964	-0.028616	-0.023123	-0.29851	-0.337087	-0.287622	-0.286405	-0.319694	-0.261741	-0.104944	-0.10599	-0.085827	-0.104583	-0.117695	-0.110627	-0.346771	-0.360956	-0.393353	-0.392191	-0.321687	-0.26567	-0.334144	-0.263034	-0.379581	-0.380918	-0.27234	-0.374847
20	-0.229111	0.13714	-0.0385514	-0.041863	-0.032577	-0.064437	-0.011159	-0.042721	-0.312094	-0.345626	-0.303612	-0.278444	-0.340969	-0.291819	-0.106615	-0.104393	-0.104535	-0.106643	-0.116141	-0.101362	-0.344547	-0.354805	-0.395295	-0.378988	-0.313846	-0.279801	-0.34375	-0.278931	-0.392697	-0.383401	-0.279997	-0.383725
21	-0.238816	0.144693	-0.0301098	-0.032494	-0.010472	-0.060392	-0.028547	-0.018644	-0.338922	-0.354106	-0.317524	-0.344313	-0.360672	-0.317993	-0.116544	-0.117819	-0.105631	-0.12957	-0.116658	-0.113041	-0.352036	-0.351287	-0.40488	-0.392459	-0.338538	-0.273015	-0.35647	-0.300169	-0.403455	-0.392811	-0.291869	-0.394045
22	-0.244922	0.143096	-0.0384478	-0.038742	-0.015761	-0.070522	-0.02788	-0.039334	-0.343565	-0.368591	-0.328607	-0.32591	-0.371392	-0.323327	-0.122435	-0.117474	-0.110924	-0.144692	-0.115103	-0.123984	-0.353412	-0.370189	-0.379221	-0.391382	-0.337503	-0.288765	-0.366751	-0.315811	-0.406787	-0.4007	-0.308335	-0.40212
23	-0.254356	0.14473	-0.0424834	-0.043435	-0.020746	-0.076981	-0.040089	-0.031166	-0.359194	-0.370404	-0.341	-0.369233	-0.376195	-0.339139	-0.133957	-0.146326	-0.112258	-0.159088	-0.121807	-0.130308	-0.361059	-0.371501	-0.385999	-0.403889	-0.348301	-0.295606	-0.375086	-0.33048	-0.417592	-0.406014	-0.313823	-0.407521
24	-0.263274	0.140033	-0.0577362	-0.053505	-0.036232	-0.102588	-0.05324	-0.043116	-0.366998	-0.382509	-0.355848	-0.370625	-0.382885	-0.343121	-0.148936	-0.160209	-0.125537	-0.182099	-0.127722	-0.149113	-0.358547	-0.376542	-0.40022	-0.383082	-0.341422	-0.291469	-0.384154	-0.34597	-0.424754	-0.407931	-0.3254	-0.416714
25	-0.273562	0.135776	-0.075355	-0.07339	-0.048488	-0.124494	-0.064289	-0.066114	-0.374108	-0.385097	-0.362337	-0.379025	-0.391468	-0.352614	-0.161993	-0.178496	-0.135587	-0.19605	-0.142719	-0.157111	-0.360685	-0.371701	-0.390921	-0.391594	-0.357519	-0.291688	-0.395668	-0.360047	-0.427564	-0.419844	-0.340918	-0.429968
26	-0.283429	0.134654	-0.0897352	-0.086969	-0.065852	-0.138847	-0.080492	-0.076516	-0.383481	-0.403277	-0.374065	-0.384205	-0.404415	-0.351442	-0.168745	-0.187156	-0.13651	-0.201427	-0.154044	-0.164586	-0.372196	-0.381382	-0.398864	-0.410686	-0.364074	-0.305973	-0.40299	-0.366949	-0.435302	-0.412633	-0.356279	-0.443788
27	-0.29368	0.131578	-0.106524	-0.114727	-0.08762	-0.140642	-0.097571	-0.092062	-0.393415	-0.415929	-0.393662	-0.391537	-0.412753	-0.353195	-0.178616	-0.200871	-0.148327	-0.205036	-0.170484	-0.16836	-0.375208	-0.384952	-0.39652	-0.41163	-0.369058	-0.313882	-0.414637	-0.375538	-0.443982	-0.42348	-0.374806	-0.45538
28	-0.304916	0.128219	-0.130422	-0.119773	-0.10888	-0.172646	-0.132551	-0.118258	-0.403706	-0.422545	-0.408002	-0.400351	-0.424989	-0.362643	-0.183281	-0.206189	-0.151741	-0.201869	-0.182062	-0.174543	-0.382208	-0.397388	-0.405851	-0.409927	-0.371353	-0.326523	-0.424964	-0.38742	-0.460344	-0.427371	-0.384839	-0.464844
29	-0.317254	0.128596	-0.144575	-0.152097	-0.115383	-0.19565	-0.134503	-0.125241	-0.413294	-0.432902	-0.424593	-0.413902	-0.432629	-0.362442	-0.193473	-0.22293	-0.159023	-0.213595	-0.19682	-0.174995	-0.395178	-0.41352	-0.412823	-0.418977	-0.387469	-0.343101	-0.439751	-0.403688	-0.474156	-0.437259	-0.403606	-0.480045
30	-0.327894	0.128375	-0.156907	-0.158203	-0.140144	-0.192916	-0.151072	-0.142199	-0.422921	-0.449294	-0.439407	-0.416059	-0.439601	-0.370245	-0.201431	-0.225723	-0.16604	-0.21069	-0.211439	-0.193262	-0.40615	-0.42914	-0.418629	-0.42603	-0.398802	-0.358151	-0.452062	-0.420551	-0.489077	-0.434847	-0.423606	-0.492231
31	-0.343736	0.12265	-0.187993	-0.209356	-0.159575	-0.211602	-0.186421	-0.173013	-0.430326	-0.452284	-0.454261	-0.422798	-0.448038	-0.374251	-0.215402	-0.24342	-0.177065	-0.217072	-0.231286	-0.208165	-0.419371	-0.444908	-0.423096	-0.43818	-0.416064	-0.374606	-0.465587	-0.431283	-0.502182	-0.449494	-0.44097	-0.504008
32	-0.355112	0.12314	-0.19992	-0.20509	-0.183838	-0.22586	-0.197381	-0.18743	-0.43711	-0.458038	-0.468319	-0.431571	-0.45094	-0.376683	-0.225838	-0.247263	-0.187762	-0.220675	-0.257867	-0.215625	-0.432707	-0.464184	-0.428725	-0.450876	-0.427867	-0.391882	-0.479983	-0.44648	-0.523053	-0.452409	-0.458517	-0.519457
33	-0.366983	0.122038	-0.21095	-0.223023	-0.191093	-0.238385	-0.197852	-0.204396	-0.444876	-0.472095	-0.482528	-0.434272	-0.45159	-0.383894	-0.242298	-0.264932	-0.202136	-0.230014	-0.274156	-0.240253	-0.446178	-0.478808	-0.440831	-0.463612	-0.44299	-0.404651	-0.490614	-0.458557	-0.52951	-0.455775	-0.475125	-0.534105
34	-0.379257	0.116975	-0.232388	-0.250285	-0.207244	-0.250432	-0.226524	-0.227454	-0.450481	-0.47276	-0.492244	-0.442931	-0.455244	-0.389227	-0.257878	-0.278982	-0.22358	-0.249275	-0.291258	-0.246297	-0.45346	-0.48139	-0.443126	-0.478587	-0.449823	-0.414372	-0.502079	-0.469461	-0.540153	-0.467384	-0.494324	-0.539074
35	-0.388693	0.111775	-0.247219	-0.271784	-0.219032	-0.26095	-0.23422	-0.25011	-0.452866	-0.477742	-0.488507	-0.447317	-0.457206	-0.393557	-0.275455	-0.299542	-0.244415	-0.264728	-0.303192	-0.265397	-0.459041	-0.482887	-0.445333	-0.486518	-0.457302	-0.423165	-0.508882	-0.475595	-0.549125	-0.470062	-0.504794	-0.544836
36	-0.398203	0.10576	-0.267501	-0.284926	-0.247272	-0.282522	-0.254993	-0.267793	-0.456263	-0.475773	-0.495704	-0.455478	-0.4636	-0.390762	-0.289615	-0.30938	-0.265974	-0.281021	-0.315477	-0.276223	-0.463444	-0.485045	-0.449496	-0.502685	-0.454488	-0.425507	-0.51419	-0.477355	-0.554504	-0.473481	-0.519205	-0.546403
37	-0.399798	0.097458	-0.276893	-0.301643	-0.248299	-0.291733	-0.259943	-0.282847	-0.450019	-0.457832	-0.486587	-0.455832	-0.452891	-0.396953	-0.304425	-0.31488	-0.288096	-0.303161	-0.325057	-0.290929	-0.455028	-0.471948	-0.444303	-0.496664	-0.443277	-0.418946	-0.512626	-0.479042	-0.550562	-0.476512	-0.516973	-0.540043
38	-0.40221	0.0901349	-0.293805	-0.320607	-0.262577	-0.310386	-0.274889	-0.300566	-0.445762	-0.450741	-0.480515	-0.452938	-0.447682	-0.396936	-0.31359	-0.320049	-0.30171	-0.312109	-0.332454	-0.301627	-0.446135	-0.45689	-0.432822	-0.501068	-0.428365	-0.411532	-0.511756	-0.470114	-0.544837	-0.467135	-0.533937	-0.542758
39	-0.398108	0.079686	-0.304197	-0.328645	-0.270261	-0.314421	-0.293847	-0.31381	-0.433779	-0.419134	-0.467363	-0.448985	-0.434018	-0.399395	-0.323434	-0.331632	-0.316121	-0.328347	-0.330685	-0.310383	-0.426926	-0.425433	-0.41367	-0.491065	-0.412132	-0.39233	-0.502203	-0.472664	-0.533459	-0.457329	-0.528598	-0.518965
40	-0.387023	0.0705107	-0.312608	-0.340905	-0.286794	-0.311821	-0.304183	-0.319339	-0.415736	-0.386266	-0.450008	-0.441771	-0.40638	-0.394256	-0.324679	-0.330267	-0.314496	-0.339525	-0.325653	-0.313452	-0.395312	-0.394412	-0.378859	-0.474855	-0.373112	-0.355324	-0.486781	-0.456881	-0.507838	-0.451424	-0.522762	-0.495
41	-0.368937	0.0658191	-0.314121	-0.350591	-0.274081	-0.304436	-0.308919	-0.332578	-0.386277	-0.342906	-0.420998	-0.426422	-0.366247	-0.37481	-0.31958	-0.316468	-0.30478	-0.34047	-0.319272	-0.316908	-0.355416	-0.34163	-0.337667	-0.44439	-0.33695	-0.316443	-0.469291	-0.436567	-0.491917	-0.433772	-0.508392	-0.475806
42	-0.341344	0.0652462	-0.303114	-0.343116	-0.265713	-0.287432	-0.288426	-0.330882	-0.345703	-0.291202	-0.385496	-0.401297	-0.308194	-0.342328	-0.308699	-0.308191	-0.282424	-0.333032	-0.308075	-0.311775	-0.307582	-0.294326	-0.282234	-0.404852	-0.282746	-0.273754	-0.441621	-0.409077	-0.456297	-0.394169	-0.498514	-0.450048
43	-0.302174	0.0677714	-0.284899	-0.341022	-0.240568	-0.259232	-0.267292	-0.316383	-0.292012	-0.228822	-0.329913	-0.367915	-0.252014	-0.281396	-0.290542	-0.283842	-0.253735	-0.319441	-0.296899	-0.298792	-0.244828	-0.22594	-0.223503	-0.342557	-0.213696	-0.218445	-0.398588	-0.394683	-0.40014	-0.327303	-0.470513	-0.400303
44	-0.258486	0.071813	-0.265546	-0.324598	-0.228966	-0.233305	-0.237049	-0.303811	-0.238324	-0.179225	-0.263963	-0.319672	-0.201439	-0.227322	-0.268949	-0.265103	-0.229487	-0.292091	-0.278067	-0.279997	-0.182636	-0.163832	-0.14014	-0.289117	-0.156937	-0.163153	-0.336975	-0.366423	-0.310308	-0.226136	-0.438068	-0.343941
45	-0.205996	0.079832	-0.235995	-0.306899	-0.198788	-0.20671	-0.198811	-0.268767	-0.168806	-0.07508	-0.205237	-0.257304	-0.129661	-0.17675	-0.242279	-0.236465	-0.205597	-0.250753	-0.265474	-0.253107	-0.131482	-0.110653	-0.090162	-0.231033	-0.10975	-0.115813	-0.251418	-0.329443	-0.190353	-0.097588	-0.390184	-0.24952
46	-0.164475	0.0794633	-0.216412	-0.284161	-0.181834	-0.188963	-0.191215	-0.235885	-0.134547	-0.086071	-0.139341	-0.202261	-0.115218	-0.129844	-0.211435	-0.203465	-0.180779	-0.201722	-0.257305	-0.213906	-0.086839	-0.080424	-0.034745	-0.150751	-0.075763	-0.092512	-0.17314	-0.284939	-0.067279	-0.036806	-0.328167	-0.14851
47	-0.117883	0.076637	-0.167938	-0.260704	-0.136252	-0.128566	-0.106127	-0.208041	-0.0940384	-0.068919	-0.114701	-0.155612	-0.053184	-0.077776	-0.176044	-0.170289	-0.152109	-0.156172	-0.231391	-0.170258	-0.0392042	-0.001384	0.01867	-0.121949	-0.032951	-0.058407	-0.112191	-0.205418	-0.041134	-0.034403	-0.23143	-0.048572
48	-0.0812213	0.0711988	-0.146674	-0.228129	-0.096762	-0.11313	-0.128004	-0.167344	-0.058802	-0.024111	-0.036562	-0.103922	-0.045981	-0.083434	-0.142736	-0.140662	-0.115707	-0.113346	-0.205253	-0.138712	0.0111888	0.044527	0.038525	-0.066804	0.014981	0.024715	-0.0690834	-0.107574	-0.037252	-0.026113	-0.111523	-0.062955
49	-0.0502008	0.0697809	-0.124586	-0.194244	-0.090482	-0.105899	-0.110778	-0.121528	-0.027384	0.020039	-0.047861	-0.044452	-0.026888	-0.037758	-0.110979	-0.118322	-0.066447	-0.072804	-0.185691	-0.111632	0.0417428	0.029678	0.053552	0.02172	0.033072	0.070692	-0.0297972	-0.034416	-0.012306	0.011147	-0.0596	-0.053811
50	-0.0263728	0.0635882	-0.103137	-0.129116	-0.084906	-0.113692	-0.077723	-0.110246	-0.0008264	0.029981	-0.00874	-0.056751	0.032471	-0.001093	-0.0774946	-0.089207	-0.029501	-0.05398	-0.139425	-0.07536	0.0481542	0.031188	0.053053	0.046509	0.038506	0.071515	0.0014394	-0.023803	0.023796	0.050551	-0.030132	-0.013215
51	-0.0063276	0.0709075	-0.0909022	-0.120494	-0.080132	-0.094073	-0.04402	-0.115792	0.0547844	0.118789	0.045886	-0.009251	0.082705	0.035793	-0.0647156	-0.078379	-0.018959	-0.047004	-0.110265	-0.068971	0.053369	0.038027	0.072851	0.040591	0.036231	0.079145	0.0158264	-0.024394	0.043983	0.082193	-0.033288	0.010638
52	0.0154968	0.0652659	-0.0496066	-0.09197	-0.018233	-0.046829	-0.046176	-0.044825	0.0789974	0.098151	0.071436	0.042056	0.081878	0.101466	-0.0566136	-0.075012	-0.014044	-0.047222	-0.092147	-0.054643	0.060696	0.039205	0.082228	0.046603	0.060469	0.074975	0.0440108	0.004006	0.088576	0.107776	-0.008244	0.02794
53	0.0320254	0.0729376	-0.0366228	-0.094415	-0.009139	-0.030153	-0.004857	-0.04455	0.0966624	0.141109	0.110847	0.046064	0.111198	0.074094	-0.0468976	-0.067188	-0.016514	-0.033316	-0.064629	-0.052841	0.061657	0.051143	0.074437	0.054881	0.038457	0.089367	0.0853278	0.03116	0.143743	0.174501	0.020436	0.056799
54	0.0517172	0.0657838	0.002076	-0.037178	0.033	-0.013432	0.032867	-0.004877	0.124018	0.139359	0.10111	0.116903	0.123787	0.13893	-0.0298638	-0.04329	0.005063	-0.023372	-0.035444	-0.052276	0.0579408	0.035251	0.043026	0.065399	0.066102	0.079926	0.104415	0.044632	0.164129	0.14083	0.065825	0.106659
55	0.055688	0.061304	0.0172726	-0.031539	0.034187	0.012396	0.053949	0.01737	0.118758	0.080864	0.138019	0.12168	0.101648	0.151578	-0.0157732	-0.017853	0.019436	-0.012524	-0.032029	-0.035896	0.0410194	0.009881	0.026773	0.06446	0.039495	0.064488	0.117163	0.078431	0.118201	0.180612	0.095842	0.112731
56	0.0587608	0.060722	0.0610506	0.013857	0.074653	0.05611	0.119671	0.040962	0.075282	0.028063	0.124397	0.146965	0.024488	0.052497	-0.0022346	0.000699	0.030924	0.005735	-0.032964	-0.015567	0.0192298	-0.003778	0.005561	0.026629	0.021846	0.045891	0.140476	0.131805	0.168861	0.169144	0.143549	0.089022
57	0.0627416	0.0555984	0.0851438	0.065453	0.091471	0.087502	0.092585	0.088708	0.0464816	0.035972	0.02995	0.115509	0.031186	0.019791	0.0204892	0.039417	0.064488	0.037267	-0.026032	-0.012694	0.0167602	0.023227	0.03717	0.000986	-0.000353	0.022771	0.144833	0.15783	0.109347	0.171901	0.114984	0.170105
58	0.0655597	0.0385117	0.095211	0.101947	0.105491	0.082485	0.075061	0.111071	0.031604	0.037658	0.033521	0.022884	0.034591	0.029366	0.0412406	0.062852	0.056642	0.053001	0.005719	0.027989	0.0419032	0.054865	0.040155	0.035825	0.021041	0.05763	0.11784	0.122154	0.101199	0.094703	0.147454	0.123688
59	0.0596474	0.044119	0.0894084	0.077149	0.113392	0.090345	0.100163	0.065993	0.035196	0.038244	0.034541	0.031843	0.036653	0.034699	0.0534444	0.060667	0.071502	0.058405	0.020314	0.056334	0.0236522	-0.00727	-0.00462	0.037904	0.047844	0.044403	0.0965358	0.195963	0.022621	0.034224	0.111994	0.117877
60	0.0509957	0.0450943	0.073968	0.105246	0.072488	0.080918	0.006327	0.104861	0.0360782	0.036095	0.036012	0.036471	0.035427	0.036386	0.0640616	0.099139	0.08098	0.052625	0.030094	0.05747	-0.0001766	0.004222	0.00302	-0.002418	-0.002681	-0.003026	0.0810474	0.143445	0.038865	0.042352	0.160276	0.020299
61	0.0379859	0.0327947	0.0189166	0.031718	0.018742	0.011602	0.026825	0.005696	0.0347016	0.03217	0.034007	0.040089	0.032072	0.03517	0.064113	0.038927	0.0908	0.085664	0.041057	0.064117	0.0063298	0.011796	0.009306	0.003376	0.003143	0.004028	0.0658684	0.14914	0.045424	0.045574	0.049944	0.03926
62	0.0299921	0.0146734	0.030816	0.032431	0.033296	0.028788	0.032046	0.027519	0.031156	0.027431	0.03004	0.039334	0.027207	0.031768	0.0357296	0.028279	0.013283	0.01495	0.064846	0.05729	0.0113226	0.016674	0.012294	0.009245	0.008727	0.009673	0.0409362	0.030246	0.046659	0.043896	0.038559	0.045321
63	0.0323816	0.0176657	0.0372648	0.038629	0.041435	0.036667	0.035277	0.034316	0.0265236	0.022674	0.025013	0.035806	0.021781	0.027344	0.040706	0.033092	0.027139	0.025613	0.098246	0.01944	0.013638	0.017607	0.01182	0.012641	0.013382	0.01274	0.0437754	0.046696	0.044329	0.039707	0.041982	0.046163
64	0.0292575	0.0123152	0.0397152	0.042625	0.04428	0.039408	0.034986	0.037277	0.0217486	0.018322	0.019969	0.030831	0.016919	0.022702	0.029165	0.034677	0.032328	0.029013	0.022319	0.027488	0.012682	0.015432	0.008843	0.012279	0.014266	0.01259	0.0429766	0.052484	0.039409	0.033567	0.046172	0.043251
65	0.0271513	0.0134967	0.0388836	0.042372	0.043895	0.038873	0.032553	0.036725	0.017429	0.014493	0.01569	0.025549	0.013085	0.018328	0.0297722	0.031719	0.032847	0.029092	0.025103	0.0301	0.0096024	0.011647	0.004803	0.009259	0.012357	0.009946	0.0400694	0.057355	0.033368	0.026593	0.044907	0.038124
66	0.0239914	0.014154	0.0365076	0.040642	0.041563	0.036625	0.029151	0.034557	0.0137682	0.011212	0.012498	0.020727	0.01015	0.014254	0.0285948	0.026298	0.030327	0.025621	0.032738	0.02799	0.0056748	0.007402	0.001043	0.005096	0.008741	0.006092	0.0354116	0.057545	0.027162	0.020161	0.04032	0.03187
67	0.0202296	0.0144434	0.033286	0.038127	0.038044	0.033274	0.025388	0.031597	0.0106002	0.008381	0.010074	0.016642	0.007529	0.010375	0.02557	0.019882	0.026346	0.019574	0.038551	0.023497	0.0016472	0.003098	-0.001979	0.001106	0.00406	0.001951	0.0300446	0.054188	0.021538	0.015157	0.033973	0.025367
68	0.0162458	0.014165	0.029298	0.034648	0.033651	0.029154	0.021376	0.027661	0.007646	0.005748	0.007745	0.012981	0.005004	0.006752	0.0212824	0.013561	0.021517	0.013085	0.040118	0.018131	-0.0016838	-0.000608	-0.004162	-0.00194	-0.000469	-0.00124	0.0246866	0.048638	0.016762	0.011408	0.027404	0.019221
69	0.0123344	0.013304	0.024732	0.030381	0.028441	0.024409	0.01724	0.023189	0.0047944	0.003281	0.005172	0.009502	0.002533	0.003484	0.016521	0.007993	0.016111	0.007849	0.037974	0.012678	-0.004014	-0.003295	-0.005677	-0.00396	-0.004123	-0.003015	0.0196384	0.042393	0.012636	0.008188	0.021619	0.013356
70	0.00861968	0.0120264	0.0197184	0.025603	0.0226	0.018837	0.012643	0.018909	0.0020958	0.000913	0.002471	0.006336	0.000117	0.000642	0.0118636	0.003474	0.011198	0.003948	0.033143	0.007555	-0.0055472	-0.005022	-0.006506	-0.005297	-0.006695	-0.004216	0.0149678	0.036433	0.008566	0.004944	0.016966	0.00793
71	0.00526108	0.0103678	0.0144092	0.020666	0.016501	0.012549	0.007651	0.014679	-0.0003504	-0.001115	-0.000347	0.00361	-0.002182	-0.001718	0.0078098	0.000477	0.007565	0.001233	0.026817	0.002957	-0.00614	-0.005382	-0.006678	-0.006125	-0.007533	-0.004982	0.0105768	0.030611	0.004372	0.001609	0.013036	0.003256
72	0.00232712	0.00848581	0.0092514	0.015528	0.010643	0.00674	0.003087	0.010259	-0.0025018	-0.002865	-0.002992	0.001028	-0.004099	-0.003581	0.0047254	-0.000877	0.005311	-0.000308	0.019997	-0.000496	-0.0059322	-0.004823	-0.006601	-0.006237	-0.006572	-0.005428	0.0060928	0.024496	-5.1e-05	-0.002191	0.00935	-0.00114
73	-0.00032664	0.00685524	0.0047114	0.010258	0.005756	0.002305	-0.00059	0.005828	-0.0043018	-0.004417	-0.00499	-0.001561	-0.00554	-0.005001	0.0024528	-0.001813	0.003834	-0.00141	0.014392	-0.002739	-0.005539	-0.004741	-0.006082	-0.005642	-0.005131	-0.006099	0.0010434	0.01782	-0.005145	-0.006903	0.005585	-0.00614
74	-0.0029248	0.00587017	0.0008454	0.005227	0.001896	-0.001005	-0.003303	0.001412	-0.0056742	-0.005618	-0.006204	-0.003936	-0.006683	-0.00593	0.0005376	-0.003011	0.002156	-0.00257	0.009894	-0.003781	-0.005472	-0.005543	-0.005725	-0.005149	-0.004061	-0.006882	-0.0048608	0.010314	-0.011015	-0.012765	0.00147	-0.012308
75	-0.00545268	0.00594083	-0.002398	0.000601	-0.00125	-0.003641	-0.005124	-0.002576	-0.0066764	-0.006416	-0.006957	-0.005749	-0.007643	-0.006617	-0.0010204	-0.003961	0.000205	-0.003517	0.005902	-0.003731	-0.0055874	-0.006513	-0.005597	-0.00503	-0.003722	-0.007075	-0.0115812	0.001749	-0.017181	-0.019776	-0.003265	-0.019433
76	-0.00777224	0.0072968	-0.0050002	-0.00335	-0.003827	-0.006173	-0.006539	-0.005112	-0.0073566	-0.007015	-0.007407	-0.006738	-0.008386	-0.007237	-0.0021	-0.004468	-0.002077	-0.003509	0.0026	-0.003046	-0.005552	-0.007027	-0.005105	-0.005219	-0.003849	-0.00656	-0.0188524	-0.007726	-0.023569	-0.02753	-0.00853	-0.026907
77	-0.0100363	0.00954074	-0.0071748	-0.006502	-0.006175	-0.008638	-0.007798	-0.006761	-0.0079678	-0.007619	-0.007678	-0.007483	-0.009052	-0.008007	-0.0030494	-0.005261	-0.004376	-0.00313	0.000334	-0.002814	-0.0054758	-0.006929	-0.004494	-0.005475	-0.00463	-0.005851	-0.0265136	-0.017906	-0.030308	-0.035538	-0.01416	-0.034656
78	-0.0124281	0.0121132	-0.0092168	-0.009544	-0.008569	-0.010752	-0.0089	-0.008319	-0.0089172	-0.0085	-0.008453	-0.008467	-0.010091	-0.009075	-0.0041098	-0.007307	-0.006004	-0.003181	-0.000813	-0.003244	-0.0055404	-0.006685	-0.004378	-0.005608	-0.005764	-0.005267	-0.0343564	-0.028503	-0.037209	-0.043315	-0.020295	-0.04246
79	-0.0150332	0.0145655	-0.0113576	-0.012716	-0.010833	-0.012621	-0.010399	-0.010219	-0.0104416	-0.0099	-0.010165	-0.00994	-0.011593	-0.01061	-0.005582	-0.010291	-0.007201	-0.004454	-0.001729	-0.004235	-0.0057924	-0.006483	-0.004894	-0.005648	-0.006858	-0.005079	-0.0419924	-0.038746	-0.04388	-0.050459	-0.027336	-0.049541
80	-0.01792	0.0165282	-0.0137528	-0.015776	-0.012697	-0.014653	-0.012944	-0.012694	-0.0127658	-0.011961	-0.012941	-0.012023	-0.013801	-0.013103	-0.0078888	-0.013332	-0.008718	-0.007388	-0.003566	-0.00644	-0.0062572	-0.006729	-0.005667	-0.005689	-0.007549	-0.005652	-0.0489352	-0.047815	-0.049874	-0.056606	-0.035438	-0.054943
81	-0.0209543	0.0178756	-0.016273	-0.018615	-0.014474	-0.017145	-0.015651	-0.01548	-0.0160424	-0.014796	-0.016744	-0.014762	-0.016832	-0.017078	-0.0107242	-0.015436	-0.01048	-0.011374	-0.006618	-0.009713	-0.0069938	-0.007645	-0.006541	-0.006141	-0.007871	-0.006771	-0.0547382	-0.055037	-0.054965	-0.061521	-0.043919	-0.058249
82	-0.0240842	0.0186397	-0.0189152	-0.021363	-0.016694	-0.019883	-0.018127	-0.018509	-0.0203398	-0.01855	-0.021584	-0.018337	-0.020983	-0.022245	-0.0137166	-0.017371	-0.012171	-0.015561	-0.010513	-0.012967	-0.0081956	-0.009062	-0.008401	-0.007178	-0.008433	-0.007904	-0.0592538	-0.060341	-0.058991	-0.06509	-0.051696	-0.060151
83	-0.0272183	0.0188518	-0.0215948	-0.023867	-0.01891	-0.022862	-0.020686	-0.021649	-0.0255628	-0.02329	-0.027633	-0.022606	-0.02609	-0.028195	-0.0168934	-0.019913	-0.014519	-0.020082	-0.013606	-0.016347	-0.0097238	-0.010848	-0.011071	-0.008337	-0.009505	-0.008858	-0.0623168	-0.063948	-0.061688	-0.067394	-0.057638	-0.060916
84	-0.0301476	0.0186839	-0.0238916	-0.025598	-0.020444	-0.02592	-0.022792	-0.024704	-0.0313586	-0.028831	-0.034188	-0.027473	-0.031879	-0.034422	-0.0203996	-0.022697	-0.017765	-0.024792	-0.016189	-0.020555	-0.0111106	-0.012331	-0.013284	-0.009151	-0.010938	-0.009849	-0.0639774	-0.0662	-0.063159	-0.068523	-0.061642	-0.060363
85	-0.0328571	0.0183651	-0.0257432	-0.026724	-0.021602	-0.028372	-0.024408	-0.02761	-0.0373986	-0.034976	-0.04052	-0.03317	-0.037965	-0.040362	-0.0241762	-0.025324	-0.021368	-0.02918	-0.019654	-0.025355	-0.0123294	-0.013307	-0.014783	-0.009927	-0.012568	-0.011062	-0.064638	-0.067458	-0.063919	-0.068844	-0.064242	-0.058727
86	-0.0356164	0.0180637	-0.0277804	-0.028235	-0.023621	-0.030368	-0.02616	-0.030518	-0.0434618	-0.041464	-0.046446	-0.039417	-0.044224	-0.045758	-0.0281606	-0.027822	-0.025088	-0.033467	-0.023782	-0.030644	-0.0137488	-0.014658	-0.016204	-0.011076	-0.014276	-0.01253	-0.0649306	-0.068523	-0.06463	-0.069202	-0.065775	-0.056523
87	-0.0387304	0.0178819	-0.0305702	-0.030893	-0.026865	-0.032721	-0.028489	-0.033883	-0.049584	-0.047997	-0.051953	-0.045802	-0.050923	-0.051245	-0.032231	-0.030839	-0.028391	-0.038021	-0.028176	-0.035728	-0.0157966	-0.017314	-0.0182	-0.012615	-0.016039	-0.014815	-0.0654702	-0.069907	-0.066203	-0.070662	-0.066477	-0.054102
88	-0.0428226	0.0178918	-0.0348074	-0.03553	-0.031454	-0.036369	-0.032141	-0.038543	-0.0563382	-0.05464	-0.057783	-0.053027	-0.058811	-0.05743	-0.037002	-0.03536	-0.031641	-0.043429	-0.033476	-0.041104	-0.018955	-0.022441	-0.02143	-0.014553	-0.018086	-0.018265	-0.0670104	-0.072459	-0.069246	-0.07431	-0.066785	-0.052252
89	-0.048891	0.0180129	-0.041283	-0.042838	-0.038092	-0.042012	-0.037775	-0.045698	-0.0645834	-0.062176	-0.065099	-0.062001	-0.068361	-0.06528	-0.043809	-0.043184	-0.036148	-0.051062	-0.04001	-0.048641	-0.0244414	-0.031661	-0.027457	-0.017867	-0.021459	-0.023763	-0.0703382	-0.076985	-0.074528	-0.080676	-0.067498	-0.052004
90	-0.0579466	0.0178005	-0.0508354	-0.053444	-0.047769	-0.050494	-0.046301	-0.056169	-0.0747088	-0.07142	-0.074501	-0.073407	-0.079107	-0.075109	-0.0540488	-0.054848	-0.043379	-0.062854	-0.0494	-0.059763	-0.0342926	-0.046605	-0.038018	-0.024035	-0.029314	-0.033491	-0.0758472	-0.084051	-0.082566	-0.089421	-0.069621	-0.053577
91	-0.0704268	0.0167383	-0.06394	-0.068174	-0.061109	-0.062123	-0.058286	-0.070008	-0.0864396	-0.082966	-0.085621	-0.086711	-0.090544	-0.086356	-0.0682846	-0.069012	-0.055039	-0.078255	-0.064268	-0.074849	-0.0501798	-0.067998	-0.055035	-0.034316	-0.04455	-0.049	-0.08329	-0.093256	-0.093214	-0.099271	-0.073929	-0.05678
92	-0.0853638	0.0146916	-0.0801572	-0.086583	-0.077783	-0.076424	-0.073624	-0.086372	-0.0984098	-0.096182	-0.096889	-0.100187	-0.101751	-0.09704	-0.0846522	-0.082375	-0.071067	-0.093333	-0.084978	-0.091508	-0.0720664	-0.093613	-0.078266	-0.049883	-0.068213	-0.070357	-0.0915336	-0.103212	-0.104903	-0.10776	-0.080798	-0.060995
93	-0.100174	0.0127511	-0.097868	-0.10685	-0.096441	-0.091512	-0.09135	-0.103187	-0.108317	-0.108516	-0.105973	-0.111365	-0.110986	-0.104747	-0.0991108	-0.091536	-0.088501	-0.102848	-0.107728	-0.104941	-0.0969248	-0.118042	-0.103647	-0.070578	-0.096911	-0.095446	-0.098647	-0.111618	-0.114623	-0.111497	-0.09007	-0.065427
94	-0.111675	0.0132342	-0.114761	-0.12578	-0.115125	-0.105295	-0.109532	-0.118072	-0.11401	-0.116985	-0.111431	-0.117271	-0.116052	-0.108312	-0.10795	-0.095284	-0.102821	-0.104311	-0.12577	-0.111564	-0.119159	-0.135059	-0.1242	-0.093846	-0.123837	-0.118855	-0.102495	-0.116322	-0.118493	-0.107684	-0.100593	-0.069384
95	-0.117514	0.0168521	-0.128784	-0.141028	-0.131471	-0.116583	-0.125387	-0.129452	-0.114685	-0.120127	-0.111982	-0.117486	-0.116278	-0.107554	-0.109492	-0.094145	-0.110519	-0.098478	-0.134256	-0.11006	-0.133529	-0.139499	-0.134998	-0.115628	-0.144202	-0.13332	-0.101081	-0.115512	-0.11347	-0.095036	-0.109565	-0.071821
96	-0.116286	0.0223934	-0.138852	-0.151908	-0.143727	-0.125415	-0.136868	-0.136343	-0.110418	-0.11817	-0.106738	-0.112946	-0.111901	-0.102337	-0.103429	-0.088045	-0.110619	-0.086256	-0.131756	-0.10047	-0.135858	-0.128774	-0.13361	-0.130274	-0.153977	-0.132656	-0.09287	-0.10764	-0.09847	-0.073803	-0.113046	-0.071391
97	-0.107102	0.0288102	-0.143961	-0.157073	-0.150608	-0.131616	-0.142589	-0.137919	-0.101229	-0.111931	-0.095754	-0.103453	-0.102983	-0.092024	-0.0896434	-0.07539	-0.103012	-0.068673	-0.117831	-0.083311	-0.123256	-0.10259	-0.11939	-0.132568	-0.148003	-0.113729	-0.0774228	-0.090944	-0.074629	-0.046914	-0.108204	-0.066423
98	-0.0898992	0.035615	-0.142682	-0.154582	-0.150802	-0.134411	-0.140723	-0.132892	-0.086906	-0.101098	-0.079104	-0.089356	-0.08866	-0.076312	-0.0680292	-0.055018	-0.087755	-0.046213	-0.093007	-0.058153	-0.095775	-0.062498	-0.093374	-0.119702	-0.12489	-0.078411	-0.056104	-0.064403	-0.045961	-0.021011	-0.094033	-0.055112
99	-0.0657919	0.0417793	-0.133202	-0.14261	-0.14304	-0.131009	-0.129654	-0.119695	-0.0677008	-0.085112	-0.057083	-0.071123	-0.068678	-0.056508	-0.0396816	-0.027504	-0.065493	-0.020833	-0.058217	-0.026361	-0.0562696	-0.013638	-0.057009	-0.091686	-0.084766	-0.034249	-0.0321058	-0.030207	-0.019539	-0.002243	-0.071342	-0.037198
100	-0.0376308	0.0453091	-0.113529	-0.120194	-0.125135	-0.116681	-0.108171	-0.097463	-0.0451364	-0.064736	-0.032029	-0.049608	-0.044561	-0.034748	-0.0092602	-0.000115	-0.038098	0.00333	-0.017515	0.006097	-0.0108606	0.032662	-0.012719	-0.051203	-0.030122	0.007079	-0.0093682	0.004838	-0.000804	0.00882	-0.043697	-0.015998
101	-0.0108621	0.0434738	-0.0833298	-0.087734	-0.095662	-0.088878	-0.077168	-0.067207	-0.0226152	-0.042066	-0.008739	-0.02766	-0.02023	-0.014381	0.0147146	0.016699	-0.009672	0.020087	0.018494	0.027965	0.029196	0.060288	0.029129	-0.005172	0.029156	0.032579	0.0077238	0.029818	0.010182	0.014668	-0.018133	0.002084

## Sheet: SHMY
Sound side			TF1	C:\Users\xb00012\Documents\Data\27_15_150415 SP\27_15_150415_0057.c3d	C:\Users\xb00012\Documents\Data\27_15_150415 SP\27_15_150415_0061.c3d	C:\Users\xb00012\Documents\Data\27_15_150415 SP\27_15_150415_0063.c3d	C:\Users\xb00012\Documents\Data\27_15_150415 SP\27_15_150415_0067.c3d	C:\Users\xb00012\Documents\Data\27_15_150415 SP\27_15_150415_0071.c3d	TF3	C:\Users\xb00012\Documents\Data\39_28_200515 SP\39_28_200515_0074.c3d	C:\Users\xb00012\Documents\Data\39_28_200515 SP\39_28_200515_0076.c3d	C:\Users\xb00012\Documents\Data\39_28_200515 SP\39_28_200515_0080.c3d	C:\Users\xb00012\Documents\Data\39_28_200515 SP\39_28_200515_0082.c3d	C:\Users\xb00012\Documents\Data\39_28_200515 SP\39_28_200515_0084.c3d	TF4	C:\Users\xb00012\Documents\Data\44_33_190615 SP\44_33_190615_0066.c3d	C:\Users\xb00012\Documents\Data\44_33_190615 SP\44_33_190615_0070.c3d	C:\Users\xb00012\Documents\Data\44_33_190615 SP\44_33_190615_0076.c3d	C:\Users\xb00012\Documents\Data\44_33_190615 SP\44_33_190615_0078.c3d	C:\Users\xb00012\Documents\Data\44_33_190615 SP\44_33_190615_0082.c3d	TF5	C:\Users\xb00012\Documents\Data\45_34_230615 SP\45_34_230615_0064.c3d	C:\Users\xb00012\Documents\Data\45_34_230615 SP\45_34_230615_0066.c3d	C:\Users\xb00012\Documents\Data\45_34_230615 SP\45_34_230615_0068.c3d	C:\Users\xb00012\Documents\Data\45_34_230615 SP\45_34_230615_0070.c3d	C:\Users\xb00012\Documents\Data\45_34_230615 SP\45_34_230615_0072.c3d
Sagittal plane			ELA	LHIP_MOMENTS	LHIP_MOMENTS	LHIP_MOMENTS	LHIP_MOMENTS	LHIP_MOMENTS	ELA	LHIP_MOMENTS	LHIP_MOMENTS	LHIP_MOMENTS	LHIP_MOMENTS	LHIP_MOMENTS	ELA	LHIP_MOMENTS	LHIP_MOMENTS	LHIP_MOMENTS	LHIP_MOMENTS	LHIP_MOMENTS	ELA	RHIP_MOMENTS	RHIP_MOMENTS	RHIP_MOMENTS	RHIP_MOMENTS	RHIP_MOMENTS
Hip Moment				LINK_MODEL_BASED	LINK_MODEL_BASED	LINK_MODEL_BASED	LINK_MODEL_BASED	LINK_MODEL_BASED		LINK_MODEL_BASED	LINK_MODEL_BASED	LINK_MODEL_BASED	LINK_MODEL_BASED	LINK_MODEL_BASED		LINK_MODEL_BASED	LINK_MODEL_BASED	LINK_MODEL_BASED	LINK_MODEL_BASED	LINK_MODEL_BASED		LINK_MODEL_BASED	LINK_MODEL_BASED	LINK_MODEL_BASED	LINK_MODEL_BASED	LINK_MODEL_BASED
101 points over gait cycle				Original	Original	Original	Original	Original		Original	Original	Original	Original	Original		Original	Original	Original	Original	Original		Original	Original	Original	Original	Original
ITEM	Mean	SD	C4_L	1	1	1	1	1	C4_L	1	1	1	1	1	C4_L	1	1	1	1	1	C4_R	1	1	1	1	1
1	0.784631	0.398017	0.428454	0.427506	0.481833	0.418957	0.526596	0.287378	0.869146	1.07233	0.845876	0.602805	0.687762	1.13695	0.763418	1.25334	0.353068	1.26898	-0.03285	0.974553	1.0775	0.767358	1.0349	1.37706	1.35624	0.851953
2	1.04947	0.57106	0.482349	0.401949	0.528805	0.441899	0.739344	0.29975	1.2799	1.14156	1.47036	1.7575	0.834509	1.19558	1.15803	1.48782	1.51735	1.74021	-0.415257	1.46	1.27761	0.971221	1.21382	1.64169	1.40497	1.15633
3	0.480668	0.567841	0.504596	0.538197	0.216101	0.320981	0.682588	0.765111	-0.153878	-0.36863	-0.063478	0.162578	-0.095281	-0.404577	0.46763	0.449091	0.725177	0.994788	-0.589869	0.758965	1.10432	0.821145	1.19798	1.37602	1.14226	0.984219
4	0.045939	0.403953	0.0608336	0.150965	-0.232349	-0.062999	0.073412	0.375139	-0.156966	-0.092273	-0.25322	-0.558809	0.164969	-0.045498	-0.293871	-0.026038	-0.565549	-0.150581	-0.664283	-0.062905	0.57376	0.393657	0.678564	0.719222	0.532795	0.54456
5	0.248265	0.197413	0.115963	0.249039	0.175104	0.231268	0.051028	-0.126624	0.371577	0.440398	0.332835	0.244876	0.565159	0.274615	0.234397	0.514833	0.20224	0.294313	-0.27869	0.439288	0.271125	0.167014	0.303667	0.323314	0.240231	0.321399
6	0.40634	0.195726	0.310574	0.375046	0.234931	0.365005	0.26805	0.309839	0.526862	0.684449	0.478748	0.298337	0.700247	0.472529	0.505358	0.631816	0.596774	0.655313	-0.002426	0.645311	0.282566	0.260733	0.184328	0.281113	0.256892	0.429766
7	0.591657	0.24821	0.362821	0.399375	0.283183	0.415003	0.32459	0.391955	0.872151	0.882309	0.900596	0.879565	0.909023	0.789262	0.71036	0.827586	0.812222	0.83104	0.258909	0.822045	0.421296	0.407116	0.332464	0.380925	0.454882	0.531092
8	0.593282	0.20237	0.39763	0.371245	0.383695	0.382148	0.380451	0.47061	0.705459	0.721741	0.960033	0.6283	0.663424	0.553799	0.75655	0.826368	0.858783	0.922376	0.325453	0.849768	0.513488	0.541889	0.466843	0.433027	0.51567	0.610009
9	0.624924	0.2361	0.384569	0.449444	0.312015	0.323282	0.340001	0.498103	0.894578	0.892209	0.601988	1.17649	0.900233	0.901975	0.599565	0.460979	0.618562	0.786248	0.324718	0.807316	0.620984	0.651559	0.512061	0.526462	0.694518	0.720321
10	0.490166	0.268515	0.154927	0.22713	0.001128	-0.051617	0.21058	0.387415	0.803989	0.757016	0.809429	0.912631	0.737655	0.803216	0.404779	0.481887	0.502837	0.445206	0.217982	0.375983	0.596968	0.558755	0.50563	0.591283	0.625504	0.703667
11	0.348304	0.216937	0.066657	0.13302	-0.009217	-0.131997	0.165367	0.176112	0.576243	0.505972	0.717536	0.537213	0.605746	0.514748	0.3584	0.38602	0.329672	0.40261	0.179187	0.49451	0.391917	0.276085	0.401846	0.486363	0.24171	0.553581
12	0.206596	0.175119	-0.039405	0.069606	-0.079917	-0.012158	-0.089962	-0.084594	0.300041	0.248787	0.502002	0.171099	0.391804	0.186512	0.298536	0.286102	0.253035	0.343511	0.189684	0.420346	0.267214	0.32335	0.238727	0.290024	0.102553	0.381417
13	0.162739	0.130509	0.0876298	0.222309	-0.053462	0.103434	0.085219	0.080649	0.105176	0.118538	0.289046	-0.052685	0.18495	-0.013968	0.233921	0.234175	0.168589	0.265964	0.157806	0.343071	0.224228	0.268598	0.091726	0.079313	0.226495	0.455006
14	0.142256	0.104786	0.176081	0.355586	-0.045772	0.177531	0.162107	0.230952	0.056108	0.133096	0.151627	-0.062661	0.153744	-0.095266	0.185033	0.173747	0.135706	0.195043	0.176486	0.244185	0.151802	0.154409	0.124298	0.125332	0.156053	0.198917
15	0.138349	0.121212	0.241177	0.429717	0.040317	0.237827	0.23773	0.260293	0.05538	0.183265	0.131478	-0.125707	0.165601	-0.077737	0.145731	0.139535	0.112838	0.138736	0.142797	0.194751	0.111108	0.016346	0.12562	0.110833	0.077947	0.224793
16	0.139901	0.132178	0.304097	0.453838	0.104166	0.255408	0.328655	0.378419	0.102676	0.175117	0.143244	0.040094	0.155252	-0.000325	0.103709	0.093135	0.084695	0.084764	0.111947	0.144006	0.049122	0.008956	0.023392	0.04256	-0.055938	0.22664
17	0.126933	0.142149	0.289683	0.446574	0.09244	0.221519	0.308833	0.379051	0.160122	0.222927	0.198281	0.126587	0.171673	0.081144	0.0503362	0.034374	0.065495	0.025895	0.049118	0.076799	0.0075894	0.031693	-0.077948	-0.104667	-0.002116	0.190985
18	0.107898	0.149362	0.264323	0.409073	0.083972	0.226159	0.240005	0.362406	0.192176	0.184675	0.212372	0.194411	0.207862	0.161562	0.0006208	-0.000877	0.009318	-0.020754	0.011164	0.004253	-0.0255272	-0.012446	-0.10738	-0.148578	-0.00574	0.146508
19	0.0814988	0.161646	0.241653	0.348087	0.090423	0.249451	0.172556	0.34775	0.196206	0.152911	0.258157	0.186083	0.226173	0.157707	-0.0532998	-0.038405	-0.055737	-0.0668	-0.045325	-0.060232	-0.0585646	-0.037859	-0.111889	-0.197523	-0.065443	0.119891
20	0.0528089	0.173624	0.215098	0.273109	0.070848	0.235298	0.157793	0.338442	0.193646	0.179875	0.261283	0.123055	0.255668	0.14835	-0.104098	-0.088513	-0.122941	-0.115971	-0.080011	-0.113052	-0.093411	-0.052837	-0.164372	-0.241804	-0.063563	0.055521
21	0.0291864	0.172298	0.187313	0.212524	0.057693	0.201637	0.141454	0.323256	0.176098	0.199049	0.230244	0.065807	0.249918	0.135471	-0.146999	-0.14151	-0.169331	-0.168646	-0.092567	-0.16294	-0.0996662	-0.081384	-0.114076	-0.229849	-0.070147	-0.002875
22	0.0035827	0.167642	0.148082	0.147304	0.024375	0.149633	0.141092	0.278006	0.149947	0.201416	0.196001	0.004732	0.212261	0.135324	-0.191863	-0.167316	-0.214539	-0.216189	-0.152786	-0.208485	-0.091835	-0.090562	-0.063127	-0.211279	-0.071019	-0.023188
23	-0.0143164	0.161567	0.131008	0.163085	0.00824	0.094413	0.175601	0.2137	0.112494	0.170158	0.176741	-0.0337	0.15911	0.090159	-0.211427	-0.178915	-0.233156	-0.244713	-0.164535	-0.235815	-0.0893404	-0.078738	-0.025916	-0.2192	-0.091577	-0.031271
24	-0.0368422	0.152357	0.114247	0.15228	-0.006435	0.088135	0.181786	0.155471	0.0510318	0.099853	0.136313	-0.092417	0.08923	0.02218	-0.224838	-0.17966	-0.247093	-0.263094	-0.181883	-0.252462	-0.0878096	-0.077193	0.003164	-0.249419	-0.067614	-0.047986
25	-0.0564384	0.142625	0.0975344	0.146113	-0.021241	0.085728	0.163676	0.113396	-0.0083352	0.022301	0.090055	-0.151068	0.049543	-0.052507	-0.227025	-0.181605	-0.232639	-0.275499	-0.189998	-0.255386	-0.0879274	-0.100594	0.022537	-0.252766	-0.055041	-0.053773
26	-0.070759	0.137785	0.0926172	0.146946	-0.004666	0.084499	0.142646	0.093661	-0.0692916	-0.036585	0.038001	-0.227197	0.017204	-0.137881	-0.217745	-0.172558	-0.218431	-0.26668	-0.184978	-0.24608	-0.0886162	-0.127545	0.04465	-0.247126	-0.04762	-0.06544
27	-0.0859405	0.137159	0.0843598	0.134634	0.014492	0.082719	0.109282	0.080672	-0.113733	-0.082242	-0.026352	-0.263259	-0.003778	-0.193033	-0.223233	-0.192454	-0.203125	-0.250779	-0.210005	-0.2598	-0.0911564	-0.145671	0.056712	-0.252282	-0.05201	-0.062531
28	-0.0955139	0.136482	0.080113	0.115707	0.021803	0.070155	0.101638	0.091262	-0.140685	-0.109982	-0.06259	-0.271309	-0.039148	-0.220395	-0.226695	-0.223725	-0.194307	-0.23863	-0.21466	-0.262154	-0.0947886	-0.168426	0.052832	-0.250129	-0.06008	-0.04814
29	-0.111521	0.134971	0.0640394	0.083292	0.026026	0.044853	0.087894	0.078132	-0.153634	-0.121163	-0.099104	-0.260794	-0.053946	-0.233165	-0.243951	-0.258263	-0.200422	-0.248357	-0.230964	-0.281747	-0.112539	-0.188361	0.032647	-0.272901	-0.079903	-0.054178
30	-0.129354	0.137739	0.047158	0.059287	0.014974	0.022377	0.0674	0.071752	-0.161694	-0.124678	-0.104722	-0.272272	-0.058207	-0.248593	-0.270808	-0.290201	-0.226718	-0.269872	-0.257188	-0.31006	-0.132073	-0.222332	0.00108	-0.286284	-0.104294	-0.048533
31	-0.146984	0.143305	0.0361446	0.036308	0.010184	0.013108	0.067995	0.053128	-0.171014	-0.139916	-0.109762	-0.275392	-0.054109	-0.275889	-0.299718	-0.31112	-0.254875	-0.302509	-0.300545	-0.32954	-0.153347	-0.244746	-0.029968	-0.304921	-0.13388	-0.053222
32	-0.16207	0.146568	0.023487	0.022897	0.001794	-0.000267	0.055809	0.037202	-0.173065	-0.133645	-0.105163	-0.291227	-0.05297	-0.282319	-0.326576	-0.322807	-0.280085	-0.335285	-0.335071	-0.359632	-0.172128	-0.251391	-0.062248	-0.310277	-0.164137	-0.072586
33	-0.175817	0.149257	0.014607	0.018761	-0.009208	0.005471	0.032553	0.025458	-0.18268	-0.16225	-0.1044	-0.303607	-0.049132	-0.29401	-0.344027	-0.34196	-0.293639	-0.345039	-0.358029	-0.38147	-0.191168	-0.262754	-0.090021	-0.32141	-0.191073	-0.090583
34	-0.186184	0.146182	0.0037732	0.015234	-0.03276	9.5e-05	0.020304	0.015993	-0.194948	-0.174726	-0.128812	-0.304869	-0.070614	-0.295719	-0.355521	-0.362848	-0.304383	-0.343734	-0.361706	-0.404932	-0.19804	-0.251079	-0.098389	-0.309517	-0.211379	-0.119836
35	-0.19324	0.138313	-0.0125074	0.001492	-0.038149	-0.016587	-0.004874	-0.004419	-0.199053	-0.166842	-0.140209	-0.301905	-0.094268	-0.292041	-0.356983	-0.371362	-0.313404	-0.329627	-0.362204	-0.408316	-0.204417	-0.229263	-0.116333	-0.302405	-0.239523	-0.134563
36	-0.199538	0.13006	-0.0232494	0.000159	-0.056067	-0.022671	-0.016061	-0.021607	-0.214756	-0.19027	-0.166057	-0.302515	-0.126326	-0.288614	-0.35016	-0.371292	-0.315428	-0.313357	-0.343524	-0.407201	-0.209985	-0.234818	-0.138618	-0.292577	-0.2456	-0.138311
37	-0.207955	0.124796	-0.038943	-0.021709	-0.080164	-0.038885	-0.025519	-0.028438	-0.222436	-0.201773	-0.178047	-0.309218	-0.142579	-0.280564	-0.355469	-0.37315	-0.312077	-0.33223	-0.336089	-0.4238	-0.214971	-0.226642	-0.161041	-0.287619	-0.246937	-0.152614
38	-0.214006	0.122219	-0.0498462	-0.018503	-0.102113	-0.047403	-0.031759	-0.049453	-0.224548	-0.208888	-0.18911	-0.305716	-0.140914	-0.278114	-0.357632	-0.394055	-0.292817	-0.335009	-0.343228	-0.423049	-0.223997	-0.239784	-0.183418	-0.292593	-0.251016	-0.153172
39	-0.225451	0.12121	-0.0677294	-0.05304	-0.115322	-0.060755	-0.05615	-0.05338	-0.224534	-0.196697	-0.191531	-0.298962	-0.158216	-0.277265	-0.37654	-0.406	-0.305074	-0.345504	-0.396191	-0.429932	-0.233001	-0.254239	-0.199728	-0.296147	-0.261555	-0.153335
40	-0.243427	0.123939	-0.0899392	-0.080311	-0.136414	-0.085264	-0.076664	-0.071043	-0.234285	-0.212438	-0.182151	-0.311035	-0.173481	-0.292319	-0.405981	-0.441381	-0.330462	-0.388447	-0.444901	-0.424715	-0.243503	-0.267738	-0.220808	-0.303745	-0.270907	-0.154317
41	-0.258292	0.127387	-0.108214	-0.111056	-0.154746	-0.104514	-0.095779	-0.074974	-0.236367	-0.218588	-0.185075	-0.313439	-0.173944	-0.290791	-0.43286	-0.477329	-0.372179	-0.433079	-0.468	-0.413712	-0.255726	-0.27304	-0.242876	-0.31703	-0.28633	-0.159356
42	-0.27633	0.132151	-0.123699	-0.1314	-0.158661	-0.131115	-0.121842	-0.075477	-0.243886	-0.221287	-0.194196	-0.324361	-0.173958	-0.305629	-0.45953	-0.50934	-0.411454	-0.44542	-0.493838	-0.437598	-0.278204	-0.283305	-0.283588	-0.325728	-0.319097	-0.179304
43	-0.292626	0.131033	-0.143777	-0.153496	-0.170657	-0.150122	-0.149261	-0.09535	-0.254843	-0.244674	-0.201943	-0.321497	-0.172615	-0.333485	-0.476114	-0.497306	-0.451345	-0.46159	-0.50188	-0.46845	-0.295768	-0.296742	-0.299599	-0.348353	-0.337678	-0.196468
44	-0.317402	0.121516	-0.186999	-0.197241	-0.202322	-0.185737	-0.187553	-0.162141	-0.273212	-0.282409	-0.218546	-0.330723	-0.195113	-0.33927	-0.489572	-0.485047	-0.476459	-0.484061	-0.491946	-0.510348	-0.319823	-0.324234	-0.337835	-0.371127	-0.364721	-0.201197
45	-0.342868	0.113804	-0.233104	-0.250573	-0.238254	-0.228866	-0.227958	-0.219867	-0.292337	-0.321719	-0.217662	-0.341055	-0.217563	-0.363684	-0.500413	-0.517448	-0.48916	-0.487576	-0.475742	-0.532141	-0.345617	-0.3655	-0.369577	-0.392704	-0.398545	-0.201758
46	-0.369818	0.101678	-0.284618	-0.307936	-0.281806	-0.282157	-0.281777	-0.269414	-0.319002	-0.351466	-0.238765	-0.357736	-0.243249	-0.403793	-0.507232	-0.545761	-0.50361	-0.488515	-0.469353	-0.528919	-0.368419	-0.396992	-0.384771	-0.421484	-0.413312	-0.225534
47	-0.403493	0.0922956	-0.33928	-0.364652	-0.347388	-0.324069	-0.327892	-0.332398	-0.346012	-0.342079	-0.277581	-0.387967	-0.287966	-0.434466	-0.523013	-0.578691	-0.513009	-0.476316	-0.514078	-0.53297	-0.405669	-0.426334	-0.417081	-0.461183	-0.465459	-0.258286
48	-0.43223	0.0849893	-0.401109	-0.431974	-0.425708	-0.378426	-0.370666	-0.398773	-0.355184	-0.305525	-0.322923	-0.403411	-0.299625	-0.444434	-0.535848	-0.580987	-0.524306	-0.466542	-0.552249	-0.555155	-0.436779	-0.436679	-0.459958	-0.470426	-0.503671	-0.313161
49	-0.469168	0.0850433	-0.471732	-0.518695	-0.509404	-0.429225	-0.449165	-0.452171	-0.370715	-0.330867	-0.353504	-0.411696	-0.32201	-0.4355	-0.561739	-0.594762	-0.559585	-0.492812	-0.584897	-0.576639	-0.472485	-0.467394	-0.498942	-0.505101	-0.544762	-0.346227
50	-0.498969	0.0896461	-0.535121	-0.588601	-0.583639	-0.483992	-0.506775	-0.512596	-0.380719	-0.372622	-0.377158	-0.414724	-0.323497	-0.415593	-0.585402	-0.605509	-0.585705	-0.53699	-0.609239	-0.589569	-0.494635	-0.472468	-0.521959	-0.539054	-0.559726	-0.379969
51	-0.524509	0.10052	-0.588383	-0.667647	-0.637319	-0.518404	-0.577667	-0.540879	-0.385909	-0.415151	-0.387748	-0.393284	-0.331066	-0.402294	-0.602346	-0.640917	-0.606667	-0.551054	-0.616401	-0.596689	-0.5214	-0.486826	-0.561231	-0.557115	-0.589778	-0.412052
52	-0.543324	0.108471	-0.611066	-0.66987	-0.672844	-0.53967	-0.638231	-0.534716	-0.389435	-0.436984	-0.373667	-0.38207	-0.353494	-0.400959	-0.625619	-0.688898	-0.63468	-0.56754	-0.624788	-0.612191	-0.547177	-0.497941	-0.571465	-0.5902	-0.617722	-0.458557
53	-0.557612	0.122005	-0.616885	-0.675097	-0.672709	-0.548764	-0.682617	-0.505237	-0.388379	-0.443985	-0.328337	-0.389006	-0.352617	-0.42795	-0.650889	-0.743127	-0.670437	-0.546249	-0.627153	-0.66748	-0.574294	-0.506557	-0.612587	-0.603265	-0.652362	-0.4967
54	-0.569358	0.130016	-0.614721	-0.659056	-0.680379	-0.550229	-0.684037	-0.499902	-0.387664	-0.452438	-0.293907	-0.405095	-0.354244	-0.432635	-0.676674	-0.781615	-0.691562	-0.58787	-0.622923	-0.6994	-0.598373	-0.519711	-0.656825	-0.618543	-0.656036	-0.54075
55	-0.585401	0.129902	-0.616061	-0.636435	-0.686428	-0.555292	-0.703933	-0.498215	-0.406114	-0.45284	-0.298742	-0.420309	-0.389145	-0.469535	-0.704954	-0.806015	-0.694709	-0.64897	-0.651555	-0.723521	-0.614476	-0.538822	-0.672798	-0.621281	-0.668411	-0.571068
56	-0.582881	0.135393	-0.611447	-0.585125	-0.732237	-0.537758	-0.685024	-0.51709	-0.3843	-0.381899	-0.329968	-0.429234	-0.354876	-0.425523	-0.699722	-0.778329	-0.716012	-0.651052	-0.648586	-0.704632	-0.636056	-0.570762	-0.696148	-0.645506	-0.670316	-0.59755
57	-0.562022	0.134804	-0.583241	-0.554127	-0.694054	-0.510393	-0.627514	-0.530117	-0.365842	-0.312974	-0.368538	-0.409819	-0.374435	-0.363443	-0.68657	-0.791702	-0.712512	-0.641979	-0.596087	-0.690571	-0.612436	-0.538042	-0.667131	-0.598402	-0.652505	-0.6061
58	-0.524039	0.144802	-0.51219	-0.495765	-0.633899	-0.429975	-0.559348	-0.441962	-0.322476	-0.283121	-0.325923	-0.369289	-0.358529	-0.275519	-0.648226	-0.750275	-0.668334	-0.600962	-0.507795	-0.713766	-0.613263	-0.555709	-0.623268	-0.623486	-0.638698	-0.625153
59	-0.480442	0.145806	-0.463396	-0.515779	-0.522803	-0.379179	-0.523899	-0.375321	-0.285871	-0.294445	-0.261586	-0.313618	-0.298418	-0.261286	-0.59987	-0.702037	-0.632196	-0.552308	-0.406097	-0.706713	-0.572632	-0.515472	-0.531181	-0.575198	-0.614184	-0.627125
60	-0.448994	0.137703	-0.474511	-0.557181	-0.515637	-0.408031	-0.531112	-0.360596	-0.258964	-0.27371	-0.245514	-0.222041	-0.274316	-0.279238	-0.539077	-0.56261	-0.593341	-0.525928	-0.339744	-0.67376	-0.523423	-0.497133	-0.460761	-0.496166	-0.542777	-0.62028
61	-0.40742	0.146856	-0.494307	-0.607955	-0.559003	-0.387196	-0.518959	-0.398422	-0.208524	-0.222236	-0.183386	-0.177444	-0.209798	-0.249757	-0.453013	-0.438063	-0.536361	-0.427822	-0.246146	-0.616671	-0.473835	-0.469398	-0.411654	-0.42127	-0.467192	-0.599661
62	-0.377164	0.160864	-0.545073	-0.54524	-0.667023	-0.447975	-0.583995	-0.481132	-0.158227	-0.189235	-0.156438	-0.111461	-0.177866	-0.156133	-0.385575	-0.354173	-0.418383	-0.356605	-0.282457	-0.516259	-0.41978	-0.408796	-0.337223	-0.373405	-0.393132	-0.586345
63	-0.344401	0.152272	-0.53895	-0.549515	-0.608708	-0.481152	-0.562139	-0.493238	-0.157829	-0.22258	-0.147885	-0.071854	-0.218955	-0.127871	-0.310193	-0.307144	-0.305555	-0.266177	-0.269388	-0.402702	-0.370631	-0.323002	-0.314762	-0.32495	-0.374846	-0.515596
64	-0.340887	0.139987	-0.522703	-0.513459	-0.581066	-0.503635	-0.533143	-0.48221	-0.179622	-0.251797	-0.164881	-0.108219	-0.188286	-0.184928	-0.274451	-0.336536	-0.256964	-0.261902	-0.240353	-0.276502	-0.386772	-0.289851	-0.36518	-0.355117	-0.445064	-0.478649
65	-0.322447	0.11646	-0.443796	-0.302224	-0.482267	-0.466643	-0.499175	-0.46867	-0.183393	-0.215997	-0.186789	-0.160631	-0.182008	-0.171542	-0.2741	-0.320538	-0.271393	-0.313926	-0.15223	-0.312415	-0.3885	-0.323233	-0.428416	-0.410623	-0.389159	-0.391069
66	-0.301982	0.0996925	-0.349712	-0.326828	-0.348561	-0.374093	-0.444673	-0.254403	-0.17934	-0.175467	-0.173018	-0.209224	-0.194162	-0.144828	-0.27822	-0.267974	-0.275808	-0.286077	-0.199501	-0.361742	-0.400656	-0.339342	-0.434913	-0.34305	-0.398427	-0.487548
67	-0.310742	0.0974147	-0.374382	-0.329425	-0.332226	-0.391513	-0.509389	-0.309357	-0.220758	-0.249632	-0.177921	-0.241195	-0.260735	-0.174307	-0.260734	-0.238701	-0.200504	-0.311993	-0.249372	-0.303102	-0.387093	-0.277299	-0.377687	-0.338868	-0.410066	-0.531543
68	-0.294079	0.0907543	-0.338739	-0.319126	-0.308289	-0.392952	-0.355004	-0.318324	-0.237797	-0.174288	-0.289654	-0.268084	-0.207203	-0.249755	-0.243158	-0.198959	-0.13332	-0.332371	-0.247441	-0.303698	-0.35662	-0.304769	-0.224866	-0.35879	-0.341664	-0.553013
69	-0.253192	0.0849313	-0.323765	-0.288809	-0.286737	-0.371907	-0.362971	-0.308403	-0.194862	-0.119255	-0.235388	-0.25833	-0.14555	-0.215789	-0.216159	-0.233864	-0.173823	-0.247513	-0.209332	-0.216263	-0.277982	-0.21114	-0.269939	-0.243269	-0.175634	-0.489926
70	-0.238764	0.0958635	-0.29758	-0.245892	-0.259563	-0.327499	-0.378238	-0.27671	-0.149502	-0.087045	-0.184773	-0.21117	-0.090928	-0.173595	-0.238441	-0.217908	-0.261091	-0.305456	-0.167942	-0.239807	-0.269534	-0.15509	-0.288898	-0.190952	-0.21025	-0.502481
71	-0.209945	0.091176	-0.253144	-0.19599	-0.217057	-0.263331	-0.367211	-0.222132	-0.098942	-0.056547	-0.139151	-0.139236	-0.03106	-0.128716	-0.235821	-0.187189	-0.298361	-0.286602	-0.14445	-0.262501	-0.251871	-0.16818	-0.299516	-0.181631	-0.242077	-0.367953
72	-0.167243	0.0933705	-0.18746	-0.139678	-0.155208	-0.182525	-0.310362	-0.149525	-0.0394898	-0.012031	-0.086118	-0.059987	0.029123	-0.068436	-0.214248	-0.165607	-0.277347	-0.236101	-0.142688	-0.249495	-0.227774	-0.188274	-0.296284	-0.187557	-0.270256	-0.196497
73	-0.128307	0.106529	-0.104777	-0.074543	-0.077725	-0.094054	-0.209506	-0.068055	0.0154774	0.031744	-0.024397	0.005653	0.060754	0.003633	-0.186543	-0.155655	-0.234778	-0.182932	-0.144067	-0.215281	-0.237387	-0.186211	-0.285311	-0.188413	-0.273802	-0.253199
74	-0.0899748	0.117541	-0.0149734	0.001257	0.005952	-0.012453	-0.077978	0.008355	0.0449464	0.049394	0.022506	0.045789	0.048938	0.058105	-0.163234	-0.15593	-0.206304	-0.146199	-0.123834	-0.183902	-0.226638	-0.15422	-0.27738	-0.177576	-0.249858	-0.274158
75	-0.0594638	0.12683	0.0658104	0.07651	0.080678	0.049952	0.058249	0.063663	0.04402	0.043396	0.040424	0.056785	0.008088	0.071407	-0.143232	-0.15639	-0.194038	-0.127321	-0.071682	-0.166728	-0.204454	-0.102231	-0.276289	-0.161556	-0.211579	-0.270614
76	-0.0395776	0.134258	0.118281	0.128181	0.129978	0.082035	0.167446	0.083765	0.0242118	0.028632	0.0351	0.045509	-0.036832	0.04865	-0.119542	-0.143371	-0.184866	-0.116056	0.008609	-0.162028	-0.181261	-0.052168	-0.277258	-0.150326	-0.173523	-0.253029
77	-0.0309113	0.133321	0.128054	0.135546	0.141576	0.077271	0.226099	0.059777	-0.0002702	0.013494	0.019821	0.023538	-0.069411	0.011207	-0.0884356	-0.107225	-0.16792	-0.097924	0.087762	-0.156871	-0.162993	-0.02196	-0.27248	-0.144619	-0.144469	-0.231437
78	-0.0321137	0.117131	0.0936664	0.094784	0.11476	0.040577	0.221412	-0.003201	-0.0228072	-0.002641	0.000896	-0.003531	-0.086929	-0.021831	-0.048871	-0.045927	-0.129292	-0.057264	0.120846	-0.132718	-0.150443	-0.018387	-0.257252	-0.138908	-0.128409	-0.209259
79	-0.0396388	0.0917491	0.0279206	0.022354	0.059804	-0.017478	0.1565	-0.081577	-0.0413348	-0.020797	-0.016393	-0.029028	-0.095325	-0.045131	-0.0019082	0.036671	-0.063247	0.006437	0.087772	-0.077174	-0.143233	-0.040223	-0.23454	-0.131023	-0.122319	-0.18806
80	-0.0480007	0.0835208	-0.0465596	-0.052699	-0.003227	-0.082982	0.051513	-0.145403	-0.054861	-0.038902	-0.030503	-0.044724	-0.095534	-0.064642	0.0482954	0.118314	0.022607	0.075741	0.016637	0.008178	-0.138878	-0.077009	-0.210419	-0.120061	-0.1207	-0.166199
81	-0.0538966	0.100518	-0.109581	-0.110795	-0.056679	-0.141841	-0.063048	-0.17554	-0.0630124	-0.053732	-0.041791	-0.050997	-0.087107	-0.081435	0.089829	0.163022	0.114538	0.11754	-0.046792	0.100837	-0.132822	-0.112899	-0.184871	-0.106027	-0.117797	-0.142518
82	-0.0601185	0.113864	-0.152962	-0.14939	-0.095638	-0.183323	-0.162686	-0.173773	-0.0673882	-0.069521	-0.048804	-0.054368	-0.075386	-0.088862	0.100822	0.149835	0.177947	0.101813	-0.085497	0.16001	-0.120945	-0.133707	-0.155739	-0.08814	-0.108883	-0.118257
83	-0.0708913	0.108045	-0.177873	-0.17484	-0.123612	-0.201377	-0.23373	-0.155807	-0.0708368	-0.091124	-0.052485	-0.056091	-0.06882	-0.085664	0.0670028	0.089724	0.174648	0.036332	-0.116213	0.150523	-0.101858	-0.133491	-0.123902	-0.06857	-0.089199	-0.094127
84	-0.084914	0.0900106	-0.189654	-0.191445	-0.14528	-0.199588	-0.271768	-0.140189	-0.0751864	-0.112686	-0.052373	-0.059302	-0.068381	-0.08319	0.003108	0.016701	0.106425	-0.032405	-0.155093	0.079912	-0.0779234	-0.117891	-0.092123	-0.049206	-0.058758	-0.071639
85	-0.096743	0.0741895	-0.190746	-0.197008	-0.163409	-0.185921	-0.275953	-0.131441	-0.0832316	-0.131665	-0.053332	-0.067357	-0.07272	-0.091084	-0.059254	-0.043278	0.009977	-0.06824	-0.187934	-0.006795	-0.0537402	-0.099263	-0.063449	-0.028608	-0.027145	-0.050236
86	-0.10165	0.0635667	-0.179447	-0.186738	-0.175665	-0.162062	-0.248977	-0.123791	-0.0930192	-0.146173	-0.051829	-0.078281	-0.083949	-0.104864	-0.0988612	-0.095098	-0.075052	-0.081123	-0.171548	-0.071485	-0.0352712	-0.08462	-0.040743	-0.007821	-0.009649	-0.033523
87	-0.0990514	0.0568976	-0.152382	-0.158575	-0.173712	-0.127081	-0.19436	-0.108184	-0.106127	-0.152401	-0.046271	-0.097293	-0.109012	-0.125659	-0.112172	-0.146978	-0.135569	-0.093851	-0.07098	-0.11348	-0.0255244	-0.079228	-0.021601	0.007491	-0.007593	-0.026691
88	-0.0881911	0.075883	-0.106102	-0.113214	-0.148047	-0.07259	-0.119	-0.07766	-0.125277	-0.15382	-0.046811	-0.13361	-0.139199	-0.152945	-0.102661	-0.182944	-0.176281	-0.110207	0.105787	-0.149659	-0.0187246	-0.083786	0.003547	0.018788	-0.008658	-0.023514
89	-0.0650042	0.115705	-0.0400402	-0.04813	-0.093571	0.00586	-0.031193	-0.033167	-0.144499	-0.164606	-0.053963	-0.180241	-0.148258	-0.175428	-0.0699926	-0.171322	-0.187889	-0.115333	0.301337	-0.176756	-0.005485	-0.08589	0.043108	0.031329	-0.000842	-0.01513
90	-0.0198356	0.152102	0.0457792	0.038323	-0.005239	0.107903	0.062436	0.025473	-0.14679	-0.182301	-0.060071	-0.20325	-0.110595	-0.177735	2.28e-05	-0.076224	-0.155448	-0.077157	0.476527	-0.167584	0.0216462	-0.065849	0.09874	0.04355	0.025813	0.005977
91	0.061419	0.17982	0.152955	0.150083	0.121125	0.231376	0.159225	0.102965	-0.109624	-0.159425	-0.065691	-0.167139	-0.019948	-0.135917	0.132379	0.112712	-0.060965	0.038898	0.647804	-0.076552	0.069966	-0.011973	0.175643	0.057164	0.081362	0.047634
92	0.185961	0.204089	0.28365	0.292131	0.286315	0.373386	0.261631	0.204786	-0.017439	-0.051569	-0.068759	-0.056359	0.119478	-0.029986	0.333475	0.352583	0.112297	0.236441	0.836269	0.129786	0.144157	0.075822	0.276282	0.082482	0.168666	0.117533
93	0.346776	0.225797	0.430267	0.453361	0.479027	0.517071	0.380068	0.32181	0.139627	0.145276	-0.044536	0.130686	0.322087	0.144621	0.568918	0.576425	0.340016	0.4724	1.02623	0.42952	0.248291	0.201001	0.405143	0.133717	0.279795	0.221798
94	0.529179	0.235057	0.569814	0.590418	0.676723	0.62687	0.520668	0.434393	0.361051	0.406482	0.060026	0.389146	0.567379	0.382224	0.800507	0.774216	0.580427	0.709137	1.17233	0.766425	0.385343	0.372318	0.561643	0.219857	0.406126	0.366772
95	0.709708	0.229237	0.671186	0.665897	0.839221	0.668636	0.660602	0.521572	0.607387	0.670684	0.286067	0.676787	0.763346	0.64005	1.01014	0.968436	0.826581	0.938472	1.23607	1.08113	0.55012	0.583099	0.727102	0.34363	0.541303	0.555468
96	0.849861	0.222636	0.70924	0.675448	0.913653	0.635981	0.754219	0.566901	0.800928	0.861939	0.589198	0.889533	0.845897	0.818073	1.16785	1.12819	1.07998	1.13376	1.18234	1.31496	0.721428	0.799311	0.86694	0.499883	0.670728	0.770278
97	0.912047	0.233526	0.681954	0.639472	0.872472	0.558802	0.766781	0.572245	0.881935	0.949355	0.830042	0.949797	0.837271	0.84321	1.22104	1.19805	1.27501	1.23856	0.963505	1.43009	0.863256	0.970938	0.949054	0.667247	0.768025	0.961016
98	0.880416	0.266335	0.605686	0.581055	0.732769	0.470354	0.698048	0.546203	0.844526	0.957376	0.90962	0.882683	0.713992	0.758961	1.13209	1.1666	1.32581	1.21391	0.539228	1.41489	0.939364	1.05052	0.962762	0.80818	0.809334	1.06602
99	0.754274	0.322955	0.48764	0.495879	0.520597	0.361905	0.569396	0.490421	0.699174	0.868166	0.85362	0.739147	0.436802	0.598137	0.902814	1.01827	1.20679	1.07235	-0.040999	1.25766	0.927468	1.00489	0.914685	0.884107	0.785299	1.04836
100	0.536135	0.369093	0.33066	0.366067	0.264387	0.2163	0.403326	0.403218	0.441579	0.609038	0.670928	0.522635	0.060622	0.34467	0.553905	0.699839	0.912669	0.824908	-0.580167	0.912274	0.818398	0.821111	0.808061	0.872029	0.696493	0.894294
101	0.248296	0.363776	0.149518	0.194092	0.006613	0.051064	0.212632	0.283188	0.101235	0.177126	0.330813	0.238909	-0.278125	0.037451	0.12583	0.222636	0.444316	0.457447	-0.875837	0.380588	0.616599	0.519987	0.635334	0.764746	0.552243	0.610687

## Sheet: PHMY
Prosthetic side			TF1	C:\Users\xb00012\Documents\Data\27_15_150415 SP\27_15_150415_0057.c3d	C:\Users\xb00012\Documents\Data\27_15_150415 SP\27_15_150415_0061.c3d	C:\Users\xb00012\Documents\Data\27_15_150415 SP\27_15_150415_0063.c3d	C:\Users\xb00012\Documents\Data\27_15_150415 SP\27_15_150415_0067.c3d	C:\Users\xb00012\Documents\Data\27_15_150415 SP\27_15_150415_0071.c3d	TF2	C:\Users\xb00012\Documents\Data\37_26_130515 SP\37_26_130515_0070.c3d	C:\Users\xb00012\Documents\Data\37_26_130515 SP\37_26_130515_0076.c3d	C:\Users\xb00012\Documents\Data\37_26_130515 SP\37_26_130515_0080.c3d	C:\Users\xb00012\Documents\Data\37_26_130515 SP\37_26_130515_0082.c3d	C:\Users\xb00012\Documents\Data\37_26_130515 SP\37_26_130515_0084.c3d	TF3	C:\Users\xb00012\Documents\Data\39_28_200515 SP\39_28_200515_0074.c3d	C:\Users\xb00012\Documents\Data\39_28_200515 SP\39_28_200515_0076.c3d	C:\Users\xb00012\Documents\Data\39_28_200515 SP\39_28_200515_0080.c3d	C:\Users\xb00012\Documents\Data\39_28_200515 SP\39_28_200515_0082.c3d	C:\Users\xb00012\Documents\Data\39_28_200515 SP\39_28_200515_0084.c3d	TF4	C:\Users\xb00012\Documents\Data\44_33_190615 SP\44_33_190615_0066.c3d	C:\Users\xb00012\Documents\Data\44_33_190615 SP\44_33_190615_0070.c3d	C:\Users\xb00012\Documents\Data\44_33_190615 SP\44_33_190615_0076.c3d	C:\Users\xb00012\Documents\Data\44_33_190615 SP\44_33_190615_0078.c3d	C:\Users\xb00012\Documents\Data\44_33_190615 SP\44_33_190615_0082.c3d	TF5	C:\Users\xb00012\Documents\Data\45_34_230615 SP\45_34_230615_0064.c3d	C:\Users\xb00012\Documents\Data\45_34_230615 SP\45_34_230615_0066.c3d	C:\Users\xb00012\Documents\Data\45_34_230615 SP\45_34_230615_0068.c3d	C:\Users\xb00012\Documents\Data\45_34_230615 SP\45_34_230615_0070.c3d	C:\Users\xb00012\Documents\Data\45_34_230615 SP\45_34_230615_0072.c3d
Sagittal plane			ELA	RHIP_MOMENTS	RHIP_MOMENTS	RHIP_MOMENTS	RHIP_MOMENTS	RHIP_MOMENTS	ELA	LHIP_MOMENTS	LHIP_MOMENTS	LHIP_MOMENTS	LHIP_MOMENTS	LHIP_MOMENTS	ELA	RHIP_MOMENTS	RHIP_MOMENTS	RHIP_MOMENTS	RHIP_MOMENTS	RHIP_MOMENTS	ELA	RHIP_MOMENTS	RHIP_MOMENTS	RHIP_MOMENTS	RHIP_MOMENTS	RHIP_MOMENTS	ELA	LHIP_MOMENTS	LHIP_MOMENTS	LHIP_MOMENTS	LHIP_MOMENTS	LHIP_MOMENTS
Hip Moment				LINK_MODEL_BASED	LINK_MODEL_BASED	LINK_MODEL_BASED	LINK_MODEL_BASED	LINK_MODEL_BASED		LINK_MODEL_BASED	LINK_MODEL_BASED	LINK_MODEL_BASED	LINK_MODEL_BASED	LINK_MODEL_BASED		LINK_MODEL_BASED	LINK_MODEL_BASED	LINK_MODEL_BASED	LINK_MODEL_BASED	LINK_MODEL_BASED		LINK_MODEL_BASED	LINK_MODEL_BASED	LINK_MODEL_BASED	LINK_MODEL_BASED	LINK_MODEL_BASED		LINK_MODEL_BASED	LINK_MODEL_BASED	LINK_MODEL_BASED	LINK_MODEL_BASED	LINK_MODEL_BASED
101 points over gait cycle				Original	Original	Original	Original	Original		Original	Original	Original	Original	Original		Original	Original	Original	Original	Original		Original	Original	Original	Original	Original		Original	Original	Original	Original	Original
ITEM	Mean	SD	C4_R	1	1	1	1	1	C4_L	1	1	1	1	1	C4_R	1	1	1	1	1	C4_R	1	1	1	1	1	C4_L	1	1	1	1	1
1	0.63184	0.501276	0.177614	0.147215	0.363338	-0.016385	0.421877	-0.027973	0.531122	0.114828	0.707864	0.689055	0.688196	0.455669	1.03864	1.50763	0.073744	0.434176	1.76911	1.40853	0.730005	1.07729	0.934043	0.119902	0.576088	0.942699	0.681822	0.850121	1.02505	1.0572	0.516692	-0.03995
2	0.70649	0.274307	0.746291	0.794325	0.887427	0.667602	0.521112	0.860989	0.73751	0.547539	0.861364	1.10073	0.541468	0.636452	0.581537	0.277201	0.840051	0.911756	0.324286	0.554389	0.757446	0.794112	0.832597	0.453031	1.20227	0.505222	0.709667	0.909109	0.951196	-0.016208	0.940451	0.763785
3	0.173217	0.293387	0.578883	0.646549	0.577389	0.725294	0.490652	0.454532	0.263125	0.649045	0.214481	0.122572	0.198953	0.130572	-0.0821272	-0.088832	0.143647	-0.180824	-0.03603	-0.248597	0.074434	-0.219103	-0.045436	0.078249	0.483258	0.075202	0.0317702	0.093156	-0.260288	-0.000305	0.200905	0.125383
4	0.372036	0.202367	0.551484	0.704228	0.552153	0.632754	0.299795	0.568489	0.218803	0.302026	0.237108	0.082482	0.218248	0.254152	0.500131	0.483946	0.334205	0.457374	0.685626	0.539504	0.22385	0.326899	0.311963	0.349867	-0.085221	0.21574	0.365911	-0.019758	0.531126	0.435779	0.486283	0.396127
5	0.365404	0.154056	0.586868	0.697357	0.581457	0.637675	0.410287	0.607563	0.274957	0.237376	0.3105	0.302348	0.290296	0.234265	0.234005	0.205887	0.336754	0.18395	0.24521	0.198224	0.360246	0.329324	0.427277	0.135817	0.465373	0.443441	0.370943	0.485119	0.374784	0.1956	0.472465	0.326747
6	0.370508	0.135356	0.584514	0.710064	0.591405	0.592171	0.374375	0.654557	0.29098	0.355952	0.301726	0.242542	0.285461	0.269221	0.295338	0.24662	0.276996	0.235836	0.398346	0.318894	0.343212	0.281828	0.339492	0.46235	0.32052	0.311872	0.338497	0.22237	0.365405	0.282498	0.461556	0.360655
7	0.374117	0.115227	0.555355	0.700058	0.536682	0.55483	0.393777	0.591426	0.308641	0.244394	0.40612	0.308373	0.304596	0.279723	0.297303	0.246642	0.329241	0.235312	0.380711	0.29461	0.352597	0.288608	0.363952	0.40225	0.356847	0.35133	0.35669	0.342705	0.396812	0.258277	0.417978	0.367676
8	0.3695	0.125999	0.576632	0.746614	0.53996	0.569775	0.43432	0.592491	0.311435	0.385614	0.353164	0.250886	0.302645	0.264864	0.291633	0.249097	0.341147	0.20507	0.372234	0.290618	0.347551	0.279067	0.369296	0.415109	0.344185	0.330099	0.320249	0.252093	0.345711	0.268573	0.375517	0.359352
9	0.381467	0.124559	0.585685	0.755225	0.552991	0.582927	0.463934	0.57335	0.293387	0.3541	0.340287	0.271513	0.228734	0.2723	0.341937	0.296431	0.370453	0.239664	0.456906	0.346231	0.337728	0.283778	0.358425	0.377471	0.328619	0.340346	0.348596	0.2901	0.372906	0.277093	0.410933	0.391948
10	0.389906	0.13866	0.621547	0.793586	0.576552	0.615103	0.515369	0.607125	0.276948	0.294998	0.306965	0.292312	0.267572	0.222895	0.377654	0.33941	0.385646	0.28822	0.495024	0.379972	0.326974	0.245695	0.336129	0.40035	0.313566	0.339128	0.346405	0.272704	0.371758	0.284526	0.397346	0.405689
11	0.388668	0.162117	0.648628	0.820214	0.60983	0.630175	0.537436	0.645486	0.225162	0.25962	0.260757	0.211317	0.203519	0.190599	0.415118	0.375409	0.429016	0.306838	0.525213	0.439116	0.305042	0.214409	0.313261	0.421729	0.273752	0.302057	0.349388	0.278133	0.357357	0.290936	0.411328	0.409187
12	0.375077	0.17505	0.656265	0.812555	0.615924	0.634069	0.557848	0.660927	0.197694	0.17583	0.222095	0.211209	0.179192	0.200144	0.427798	0.436773	0.444605	0.333702	0.497163	0.426745	0.261708	0.169651	0.276685	0.370321	0.226833	0.26505	0.33192	0.267772	0.35808	0.24027	0.403073	0.390404
13	0.356161	0.188543	0.664796	0.814068	0.625791	0.6449	0.570824	0.668397	0.176438	0.190627	0.226545	0.193273	0.143995	0.127751	0.415036	0.398864	0.443465	0.374416	0.495176	0.363261	0.216408	0.098844	0.24804	0.333571	0.1721	0.229485	0.308128	0.286379	0.320383	0.247062	0.348628	0.338189
14	0.334706	0.2022	0.647051	0.768034	0.609323	0.636584	0.578484	0.64283	0.147804	0.206791	0.153419	0.168869	0.084004	0.125936	0.442183	0.395012	0.440271	0.326144	0.543136	0.506352	0.165668	0.096994	0.170556	0.259504	0.186895	0.114392	0.270822	0.176865	0.256223	0.231955	0.357008	0.332057
15	0.315545	0.208603	0.633182	0.756775	0.594711	0.611169	0.5826	0.620655	0.131381	0.1768	0.180076	0.110083	0.112904	0.077041	0.439103	0.413587	0.446784	0.320178	0.544751	0.470213	0.131164	0.066685	0.108356	0.249245	0.124356	0.107178	0.242893	0.194667	0.252937	0.156419	0.358021	0.252422
16	0.286093	0.209686	0.584448	0.642903	0.579047	0.590532	0.56829	0.541467	0.0897742	0.138732	0.153615	0.050602	0.043457	0.062465	0.446042	0.425256	0.421685	0.3934	0.524475	0.465395	0.0937816	0.044366	0.079578	0.219995	0.092659	0.03231	0.216419	0.094989	0.228767	0.167475	0.321915	0.268951
17	0.276657	0.223287	0.60363	0.676797	0.56247	0.635996	0.528053	0.614833	0.0777544	0.142396	0.127386	0.08689	0.030403	0.001697	0.434549	0.422907	0.42551	0.372213	0.506721	0.445396	0.056161	0.003938	0.05984	0.179563	0.046224	-0.00876	0.211192	0.138196	0.225706	0.158581	0.275584	0.257894
18	0.247435	0.219166	0.554801	0.622593	0.516938	0.551925	0.525439	0.55711	0.0602568	0.124687	0.131282	0.032482	0.028423	-0.01559	0.418216	0.414907	0.391969	0.382969	0.46397	0.437267	0.0176872	-0.039162	0.015599	0.167237	-0.00278	-0.052458	0.186216	0.102867	0.21051	0.128467	0.251657	0.237578
19	0.225292	0.21512	0.528554	0.568065	0.481351	0.551115	0.52458	0.517661	0.068752	0.125194	0.132198	0.090767	0.022841	-0.02724	0.392239	0.396134	0.348415	0.392988	0.427397	0.396262	-0.0217	-0.051441	-0.024572	0.101718	-0.022206	-0.111999	0.158614	0.097502	0.167644	0.113591	0.197578	0.216754
20	0.193403	0.212433	0.499269	0.516064	0.501119	0.496654	0.460204	0.522303	0.0450702	0.111815	0.108346	0.02473	0.016041	-0.035581	0.349998	0.365334	0.320151	0.354602	0.375783	0.334118	-0.0564714	-0.092012	-0.060028	0.052184	-0.064416	-0.118085	0.129152	0.070212	0.150883	0.070657	0.164139	0.189868
21	0.166296	0.194951	0.44139	0.474993	0.404356	0.440499	0.452019	0.435083	0.0354276	0.100743	0.088605	0.034258	0.002077	-0.048545	0.309957	0.330586	0.269596	0.331259	0.326337	0.292006	-0.0680018	-0.122697	-0.066908	0.045767	-0.046306	-0.149865	0.112705	0.055943	0.140405	0.054506	0.136407	0.176265
22	0.137903	0.184984	0.403609	0.446901	0.354714	0.400386	0.398476	0.41757	0.0119232	0.095522	0.060665	-0.005348	-0.011037	-0.080186	0.262942	0.277562	0.217979	0.295891	0.269203	0.254076	-0.0846304	-0.111694	-0.11168	0.019325	-0.072859	-0.146244	0.09567	0.049235	0.120299	0.033013	0.114032	0.161771
23	0.114221	0.16799	0.356312	0.41652	0.30021	0.355653	0.36098	0.348195	0.0016312	0.075754	0.033314	0.020615	-0.030579	-0.090948	0.220935	0.258384	0.165756	0.247457	0.226551	0.206527	-0.0872166	-0.117574	-0.109797	0.015648	-0.077311	-0.147049	0.0794432	0.043864	0.111165	0.013146	0.087484	0.141557
24	0.0882961	0.164575	0.322014	0.388086	0.264616	0.334083	0.31875	0.304537	-0.0177818	0.065432	0.024812	-0.01515	-0.051603	-0.1124	0.190721	0.220404	0.135551	0.224801	0.188276	0.184575	-0.116579	-0.132736	-0.10692	-0.033372	-0.124962	-0.184907	0.063106	0.033634	0.095795	-0.008795	0.069357	0.125539
25	0.0629796	0.160792	0.288012	0.365218	0.220272	0.303063	0.274707	0.276801	-0.0393758	0.03162	-0.003291	-0.03262	-0.074883	-0.117705	0.160314	0.194384	0.108337	0.196499	0.158951	0.1434	-0.141722	-0.180135	-0.136663	-0.038217	-0.141018	-0.212575	0.0476688	0.026824	0.070834	-0.017829	0.047281	0.111234
26	0.0354618	0.153649	0.248635	0.32442	0.18402	0.265693	0.237232	0.231812	-0.0606826	0.017486	-0.022861	-0.058024	-0.094469	-0.145545	0.123277	0.150597	0.067738	0.1565	0.131951	0.1096	-0.158684	-0.204469	-0.152338	-0.039402	-0.173954	-0.223258	0.024763	0.004358	0.051076	-0.056837	0.027588	0.09763
27	0.00797244	0.152165	0.210843	0.295896	0.157408	0.207498	0.200594	0.192819	-0.0801682	-0.003982	-0.042244	-0.074287	-0.112359	-0.167969	0.100029	0.128547	0.051274	0.127968	0.121187	0.071167	-0.194109	-0.244191	-0.188263	-0.072555	-0.217714	-0.247823	0.003268	-0.015387	0.02795	-0.075093	0.006823	0.072047
28	-0.0211436	0.1528	0.187457	0.233427	0.130241	0.196017	0.20198	0.175621	-0.106369	-0.046166	-0.066766	-0.100508	-0.132925	-0.185478	0.0640862	0.090908	0.012122	0.083364	0.094384	0.039653	-0.22943	-0.277513	-0.213339	-0.118559	-0.269806	-0.267934	-0.0214624	-0.034663	0.01314	-0.100724	-0.028651	0.043586
29	-0.0492125	0.151979	0.150964	0.210401	0.087979	0.186184	0.143546	0.126708	-0.131662	-0.081198	-0.089553	-0.111249	-0.163235	-0.213076	0.0367598	0.068497	-0.018383	0.063171	0.0733	-0.002786	-0.260534	-0.310587	-0.239621	-0.148718	-0.311039	-0.292707	-0.0415894	-0.049641	-0.005711	-0.118602	-0.052761	0.018768
30	-0.0810056	0.151059	0.114916	0.149445	0.074239	0.123104	0.118987	0.108804	-0.15833	-0.107348	-0.122679	-0.144849	-0.180491	-0.236285	0.0046438	0.025071	-0.048905	0.019121	0.046117	-0.018185	-0.299018	-0.350746	-0.275357	-0.1906	-0.355294	-0.323093	-0.067239	-0.064047	-0.02811	-0.155414	-0.076955	-0.011669
31	-0.104534	0.161297	0.111743	0.182601	0.051076	0.093339	0.124958	0.106741	-0.189978	-0.157286	-0.156689	-0.173557	-0.209638	-0.25272	-0.0181756	0.004051	-0.072711	-0.007967	0.027173	-0.041424	-0.334858	-0.385825	-0.31516	-0.22422	-0.394681	-0.354402	-0.0914038	-0.091254	-0.051116	-0.164655	-0.104399	-0.045595
32	-0.137666	0.161404	0.0732046	0.107727	0.031639	0.062907	0.087964	0.075786	-0.220913	-0.20367	-0.179809	-0.197413	-0.242129	-0.281545	-0.048435	-0.040014	-0.101562	-0.042522	0.015953	-0.07403	-0.373789	-0.416404	-0.356343	-0.264625	-0.442337	-0.389234	-0.118396	-0.111299	-0.07254	-0.201263	-0.132824	-0.074055
33	-0.16981	0.16253	0.0346634	0.076227	-0.018232	0.027669	0.037688	0.049965	-0.250779	-0.228743	-0.21253	-0.233352	-0.273812	-0.305458	-0.0710158	-0.063992	-0.126847	-0.071795	-0.010473	-0.081972	-0.412265	-0.451489	-0.392683	-0.304572	-0.481232	-0.431348	-0.149652	-0.137886	-0.108234	-0.235156	-0.161173	-0.105813
34	-0.200439	0.169895	0.0115486	0.058547	-0.052879	-0.011351	0.028353	0.035073	-0.282405	-0.2712	-0.24409	-0.265058	-0.300653	-0.331026	-0.095412	-0.093508	-0.143168	-0.088251	-0.036338	-0.115795	-0.457065	-0.49857	-0.441654	-0.339776	-0.528207	-0.477116	-0.178859	-0.165773	-0.141355	-0.251411	-0.188853	-0.146904
35	-0.234089	0.175839	-0.0189704	0.032791	-0.09228	-0.047507	-0.007734	0.019878	-0.313641	-0.300226	-0.283747	-0.29911	-0.329773	-0.355349	-0.117177	-0.113636	-0.161327	-0.111323	-0.066049	-0.133551	-0.503109	-0.544218	-0.494035	-0.382965	-0.57119	-0.523138	-0.217546	-0.202141	-0.176707	-0.287656	-0.228573	-0.192655
36	-0.265587	0.182786	-0.0403768	0.00155	-0.10513	-0.070417	-0.027234	-0.000653	-0.344434	-0.340567	-0.308644	-0.32103	-0.357662	-0.394267	-0.143363	-0.148369	-0.180426	-0.131788	-0.097448	-0.158783	-0.545718	-0.584965	-0.534717	-0.414665	-0.618731	-0.575514	-0.254042	-0.240986	-0.214028	-0.3255	-0.258255	-0.231442
37	-0.305484	0.189869	-0.076683	-0.026973	-0.15534	-0.105994	-0.068893	-0.026215	-0.381823	-0.389115	-0.347322	-0.356252	-0.396878	-0.419546	-0.169271	-0.189214	-0.199994	-0.149434	-0.126842	-0.180871	-0.59967	-0.638042	-0.595425	-0.470158	-0.666121	-0.628605	-0.299975	-0.286098	-0.26664	-0.361773	-0.309763	-0.275602
38	-0.341487	0.197663	-0.100379	-0.047349	-0.183262	-0.126425	-0.095995	-0.048864	-0.416068	-0.416588	-0.384183	-0.391142	-0.428466	-0.459959	-0.202862	-0.228108	-0.23508	-0.185313	-0.160013	-0.205795	-0.647043	-0.686545	-0.657844	-0.504518	-0.708046	-0.67826	-0.341082	-0.339153	-0.319206	-0.421929	-0.326737	-0.298383
39	-0.382497	0.208459	-0.127803	-0.080494	-0.216615	-0.159094	-0.11106	-0.071754	-0.456839	-0.469844	-0.423509	-0.428169	-0.464916	-0.497756	-0.232523	-0.254816	-0.265512	-0.208309	-0.200562	-0.233417	-0.704163	-0.752617	-0.724626	-0.553937	-0.754582	-0.735051	-0.391159	-0.373711	-0.373925	-0.481033	-0.372945	-0.35418
40	-0.428866	0.220842	-0.153052	-0.101534	-0.221892	-0.195581	-0.139697	-0.106555	-0.502552	-0.523521	-0.462166	-0.461448	-0.518033	-0.547594	-0.272176	-0.296697	-0.314257	-0.237868	-0.245255	-0.266805	-0.767759	-0.805947	-0.806045	-0.60857	-0.810977	-0.807258	-0.44879	-0.435633	-0.448654	-0.535649	-0.414526	-0.409488
41	-0.479379	0.234139	-0.182795	-0.115051	-0.26748	-0.234274	-0.165737	-0.131431	-0.55958	-0.596347	-0.518412	-0.494972	-0.584599	-0.603571	-0.315322	-0.349477	-0.364138	-0.277176	-0.289393	-0.296427	-0.833338	-0.878029	-0.886887	-0.673968	-0.857311	-0.870495	-0.505859	-0.497653	-0.508265	-0.603461	-0.464046	-0.455871
42	-0.538997	0.245203	-0.228272	-0.157971	-0.300659	-0.283564	-0.232321	-0.166845	-0.625374	-0.672195	-0.581601	-0.537736	-0.666537	-0.6688	-0.361488	-0.389609	-0.429715	-0.319012	-0.335734	-0.333371	-0.901885	-0.939414	-0.969763	-0.743324	-0.926434	-0.930492	-0.577965	-0.565921	-0.593335	-0.706475	-0.505362	-0.518733
43	-0.612275	0.2631	-0.282945	-0.190517	-0.351607	-0.349004	-0.298824	-0.224775	-0.698438	-0.755776	-0.662235	-0.579398	-0.740803	-0.753977	-0.413111	-0.450542	-0.497873	-0.363281	-0.37691	-0.376947	-0.993855	-1.03962	-1.05655	-0.844271	-1.01932	-1.00951	-0.673028	-0.609733	-0.711401	-0.849453	-0.573488	-0.621064
44	-0.687073	0.283121	-0.336179	-0.246395	-0.384957	-0.404745	-0.366959	-0.277839	-0.752056	-0.792347	-0.745052	-0.643773	-0.774906	-0.804203	-0.465011	-0.503555	-0.555486	-0.420635	-0.423402	-0.421979	-1.08343	-1.12104	-1.1713	-0.929606	-1.09458	-1.10061	-0.79869	-0.680423	-0.882035	-1.04344	-0.642391	-0.745159
45	-0.772249	0.309285	-0.399313	-0.295894	-0.438274	-0.458496	-0.445641	-0.35826	-0.81189	-0.891035	-0.791917	-0.717826	-0.830647	-0.828026	-0.517869	-0.56525	-0.607284	-0.487962	-0.454129	-0.474722	-1.16994	-1.19326	-1.26355	-1.03384	-1.18363	-1.17543	-0.962232	-0.759508	-1.10238	-1.28405	-0.735108	-0.930119
46	-0.831955	0.333178	-0.438932	-0.35098	-0.465793	-0.488151	-0.459356	-0.430382	-0.789949	-0.770504	-0.823921	-0.766801	-0.763355	-0.825163	-0.575046	-0.636264	-0.654902	-0.570565	-0.47602	-0.53748	-1.25206	-1.24885	-1.35119	-1.16998	-1.24363	-1.24663	-1.10379	-0.847768	-1.31159	-1.38099	-0.855316	-1.12328
47	-0.893314	0.336466	-0.529647	-0.400938	-0.552898	-0.596065	-0.619585	-0.478749	-0.76128	-0.684372	-0.77573	-0.784154	-0.755207	-0.806935	-0.640774	-0.706783	-0.706858	-0.650625	-0.521646	-0.617957	-1.33253	-1.37617	-1.42691	-1.2274	-1.3143	-1.31787	-1.20234	-0.995498	-1.3237	-1.3674	-1.0344	-1.2907
48	-0.921641	0.349199	-0.555574	-0.460192	-0.607536	-0.605786	-0.554891	-0.549465	-0.701601	-0.620214	-0.793056	-0.789147	-0.637109	-0.66848	-0.699519	-0.768007	-0.754364	-0.727331	-0.569765	-0.678128	-1.39653	-1.40081	-1.4253	-1.35767	-1.37109	-1.42778	-1.25498	-1.17453	-1.2909	-1.32139	-1.25279	-1.23529
49	-0.92041	0.355741	-0.57179	-0.515339	-0.581427	-0.596498	-0.553101	-0.612587	-0.620007	-0.548181	-0.650221	-0.787568	-0.525491	-0.588574	-0.751492	-0.81416	-0.805531	-0.797378	-0.608055	-0.732338	-1.3997	-1.30716	-1.38475	-1.49327	-1.37343	-1.43989	-1.25906	-1.29059	-1.25227	-1.2504	-1.33076	-1.17129
50	-0.889097	0.345169	-0.575397	-0.62997	-0.543138	-0.550013	-0.565103	-0.588761	-0.522011	-0.424664	-0.574699	-0.653457	-0.471144	-0.486091	-0.801369	-0.861688	-0.829609	-0.829095	-0.685945	-0.800507	-1.33746	-1.2164	-1.28166	-1.4812	-1.34568	-1.36238	-1.20925	-1.29139	-1.16485	-1.1195	-1.34329	-1.1272
51	-0.827783	0.321616	-0.53435	-0.608322	-0.48692	-0.516287	-0.540076	-0.520144	-0.465615	-0.427621	-0.520638	-0.596491	-0.402884	-0.380443	-0.806216	-0.846364	-0.797651	-0.828938	-0.738439	-0.819687	-1.23572	-1.08831	-1.17923	-1.37631	-1.24918	-1.28556	-1.09702	-1.26835	-0.986493	-0.940961	-1.27401	-1.01527
52	-0.755607	0.303101	-0.533926	-0.613732	-0.533031	-0.52522	-0.421308	-0.576339	-0.367227	-0.269125	-0.412407	-0.533249	-0.27143	-0.349922	-0.799633	-0.823669	-0.745605	-0.803712	-0.77285	-0.852331	-1.10343	-0.921477	-1.00942	-1.27475	-1.17457	-1.13695	-0.973813	-1.23516	-0.837658	-0.746394	-1.18984	-0.860022
53	-0.659236	0.278782	-0.454191	-0.536111	-0.44665	-0.450698	-0.373422	-0.464072	-0.286064	-0.283134	-0.341512	-0.37383	-0.233366	-0.198479	-0.782623	-0.791792	-0.661473	-0.803386	-0.82406	-0.832404	-0.923977	-0.750072	-0.782243	-1.11315	-0.988824	-0.985597	-0.849327	-1.13269	-0.701569	-0.655595	-1.05451	-0.702266
54	-0.564318	0.238692	-0.408729	-0.537146	-0.426449	-0.359279	-0.305198	-0.415573	-0.267583	-0.282511	-0.216592	-0.357347	-0.223714	-0.257749	-0.745922	-0.734503	-0.610038	-0.747263	-0.858077	-0.779729	-0.711021	-0.521121	-0.504037	-0.911908	-0.843401	-0.774636	-0.688335	-0.966738	-0.536122	-0.41361	-0.92602	-0.599187
55	-0.447063	0.202643	-0.314061	-0.416538	-0.314156	-0.287241	-0.227471	-0.324898	-0.244254	-0.197248	-0.263583	-0.279545	-0.201763	-0.279133	-0.668317	-0.642093	-0.520653	-0.646026	-0.824306	-0.708508	-0.478164	-0.301332	-0.28277	-0.668267	-0.588933	-0.549516	-0.530519	-0.813584	-0.305291	-0.370259	-0.736088	-0.427375
56	-0.342267	0.186285	-0.282203	-0.35301	-0.298978	-0.260356	-0.252239	-0.246431	-0.161839	-0.087102	-0.234696	-0.287337	-0.0798	-0.120262	-0.559369	-0.512951	-0.403254	-0.513225	-0.765173	-0.602243	-0.264741	-0.13076	-0.118315	-0.382218	-0.357908	-0.334505	-0.443181	-0.689354	-0.333843	-0.319051	-0.616715	-0.256941
57	-0.260736	0.153683	-0.23579	-0.31864	-0.248202	-0.225801	-0.153902	-0.232403	-0.116573	-0.096573	-0.096315	-0.238443	-0.087442	-0.064093	-0.447729	-0.399959	-0.323662	-0.386005	-0.687373	-0.441646	-0.146275	-0.109479	-0.125511	-0.170844	-0.163819	-0.16172	-0.357312	-0.531412	-0.19766	-0.335257	-0.388882	-0.333347
58	-0.201788	0.117989	-0.197502	-0.285516	-0.217579	-0.162838	-0.117037	-0.204538	-0.0849294	-0.09099	-0.098489	-0.07328	-0.08727	-0.074618	-0.333453	-0.274334	-0.20395	-0.24136	-0.617755	-0.329864	-0.134427	-0.122423	-0.100269	-0.155949	-0.121348	-0.172148	-0.258629	-0.307616	-0.209555	-0.222538	-0.322317	-0.231121
59	-0.152104	0.102134	-0.166405	-0.17664	-0.209048	-0.160349	-0.185206	-0.10078	-0.0842028	-0.08306	-0.093697	-0.084717	-0.082617	-0.076923	-0.233018	-0.161769	-0.158105	-0.136514	-0.483912	-0.224791	-0.0802138	-0.015213	-0.015314	-0.124968	-0.120448	-0.125126	-0.19668	-0.357347	-0.076139	-0.093495	-0.206684	-0.249735
60	-0.117287	0.0896385	-0.146377	-0.209183	-0.141731	-0.155487	-0.044204	-0.181278	-0.077908	-0.070753	-0.087576	-0.08696	-0.071532	-0.072719	-0.182102	-0.192116	-0.152184	-0.100867	-0.337104	-0.128238	-0.0217668	-0.0001	0.01352	-0.047606	-0.03558	-0.039068	-0.158282	-0.250869	-0.07599	-0.077903	-0.31201	-0.074637
61	-0.0846028	0.0736284	-0.0619604	-0.110264	-0.043077	-0.043749	-0.050448	-0.062264	-0.0682408	-0.057308	-0.075235	-0.086147	-0.058029	-0.064485	-0.167801	-0.122824	-0.190559	-0.187359	-0.217684	-0.120577	0.0011506	0.005305	0.027002	-0.010725	-0.002253	-0.013576	-0.126163	-0.279289	-0.064523	-0.056154	-0.141446	-0.089402
62	-0.0600418	0.0484607	-0.065891	-0.097428	-0.057318	-0.055459	-0.043719	-0.075531	-0.0564724	-0.045169	-0.060539	-0.077539	-0.044533	-0.054582	-0.117308	-0.098241	-0.073127	-0.095415	-0.166942	-0.152816	0.0113562	0.003347	0.031457	0.008549	0.014591	-0.001163	-0.0718934	-0.090714	-0.047755	-0.031058	-0.105276	-0.084664
63	-0.0536284	0.0485269	-0.0668834	-0.089173	-0.068585	-0.062029	-0.043654	-0.070976	-0.0452348	-0.035726	-0.046127	-0.065941	-0.032864	-0.045516	-0.111711	-0.095188	-0.08919	-0.094455	-0.186809	-0.092915	0.0144322	5.9e-05	0.032537	0.016366	0.018291	0.004908	-0.0587444	-0.090275	-0.029002	-0.00928	-0.092486	-0.072679
64	-0.0440003	0.0405175	-0.066348	-0.080008	-0.07673	-0.064911	-0.046854	-0.063237	-0.0361624	-0.029148	-0.034389	-0.054568	-0.024274	-0.038433	-0.0900434	-0.087613	-0.092137	-0.086228	-0.091861	-0.092378	0.0160026	-0.002073	0.033045	0.021466	0.017592	0.009983	-0.0434502	-0.075645	-0.011497	0.006385	-0.080052	-0.056442
65	-0.0374791	0.0391757	-0.0665432	-0.073423	-0.082246	-0.066488	-0.05304	-0.057519	-0.0297506	-0.024605	-0.026525	-0.045244	-0.019047	-0.033332	-0.0805096	-0.071919	-0.0864	-0.072544	-0.086795	-0.08489	0.0186438	-0.001797	0.034032	0.027476	0.016844	0.016664	-0.0292358	-0.06301	0.001438	0.01464	-0.059477	-0.03977
66	-0.0315257	0.0387129	-0.0699396	-0.075708	-0.084607	-0.070517	-0.060754	-0.058112	-0.0253866	-0.021008	-0.021936	-0.038562	-0.016328	-0.029099	-0.0681722	-0.051554	-0.076209	-0.052418	-0.091011	-0.069669	0.0227852	0.001097	0.035248	0.034561	0.018046	0.024974	-0.0169154	-0.047491	0.008834	0.016436	-0.037357	-0.024999
67	-0.0259513	0.0393504	-0.0743078	-0.081866	-0.084074	-0.074783	-0.067939	-0.062877	-0.0218172	-0.017404	-0.018599	-0.033982	-0.014353	-0.024748	-0.053442	-0.030024	-0.064645	-0.029378	-0.092502	-0.050661	0.027401	0.005843	0.035491	0.040906	0.021618	0.033147	-0.0075906	-0.031741	0.011136	0.014167	-0.01866	-0.012855
68	-0.020733	0.0399776	-0.0771098	-0.086026	-0.082329	-0.076891	-0.072709	-0.067594	-0.0180348	-0.013166	-0.014691	-0.029926	-0.01219	-0.020201	-0.0381526	-0.010389	-0.052597	-0.010338	-0.085454	-0.031985	0.0308274	0.011379	0.034077	0.044063	0.025847	0.038771	-0.0011952	-0.018176	0.010232	0.011178	-0.005864	-0.003346
69	-0.0161985	0.0400956	-0.0779004	-0.086305	-0.080823	-0.075977	-0.075071	-0.071326	-0.0138112	-0.008527	-0.009668	-0.025674	-0.009547	-0.01564	-0.0251184	0.004082	-0.041095	0.00122	-0.073765	-0.016034	0.0327826	0.017143	0.032028	0.043623	0.029194	0.041925	0.0030548	-0.008661	0.00841	0.010309	0.001504	0.003712
70	-0.0124684	0.0396443	-0.0769316	-0.0836	-0.079169	-0.071839	-0.075059	-0.074991	-0.0094634	-0.003743	-0.004192	-0.021262	-0.006537	-0.011583	-0.0154202	0.011931	-0.032023	0.007464	-0.061517	-0.002956	0.0335048	0.022197	0.029681	0.04112	0.030692	0.043834	0.0059684	-0.003858	0.007436	0.012481	0.005228	0.008555
71	-0.00953784	0.0384033	-0.0741014	-0.079269	-0.076399	-0.065126	-0.072091	-0.077622	-0.0054282	0.000584	0.001182	-0.017074	-0.00356	-0.008273	-0.0091328	0.013629	-0.025867	0.010508	-0.05	0.006066	0.032848	0.023914	0.027084	0.038418	0.030224	0.0446	0.0081252	-0.00254	0.007651	0.016622	0.007789	0.011104
72	-0.00721624	0.0364689	-0.0696832	-0.073569	-0.072604	-0.056896	-0.067368	-0.077979	-0.0017962	0.004544	0.005656	-0.012694	-0.001068	-0.005419	-0.005813	0.01133	-0.021665	0.011089	-0.040103	0.010284	0.0311916	0.022429	0.025359	0.036195	0.027476	0.044499	0.0100196	-0.002968	0.008882	0.021646	0.010613	0.011925
73	-0.00509656	0.0344712	-0.064629	-0.06657	-0.068555	-0.050095	-0.062118	-0.075807	0.0012538	0.00816	0.008757	-0.008465	0.000695	-0.002878	-0.0035968	0.009598	-0.017675	0.01178	-0.032513	0.010826	0.029632	0.020198	0.024517	0.034996	0.02423	0.044219	0.0118572	-0.004812	0.011713	0.026684	0.013675	0.012026
74	-0.00292196	0.0322224	-0.0587694	-0.05797	-0.064356	-0.045308	-0.056503	-0.06971	0.0035536	0.010987	0.010728	-0.00479	0.001879	-0.001036	-0.0009782	0.009545	-0.01269	0.014615	-0.025565	0.009204	0.0280372	0.017982	0.023367	0.035249	0.021033	0.042555	0.013547	-0.007969	0.015839	0.030769	0.016566	0.01253
75	-0.00092216	0.0296224	-0.052195	-0.047679	-0.059463	-0.041718	-0.051613	-0.060502	0.005244	0.013007	0.012447	-0.002254	0.002756	0.000264	0.0016906	0.008974	-0.00721	0.018273	-0.018731	0.007147	0.0255944	0.014489	0.02126	0.035674	0.017549	0.039	0.0150552	-0.011525	0.019843	0.033959	0.019144	0.013855
76	0.00069352	0.0272691	-0.0460718	-0.037503	-0.054294	-0.038286	-0.048712	-0.051564	0.0067428	0.014775	0.014218	-0.000692	0.003638	0.001775	0.0036092	0.007182	-0.001873	0.020377	-0.01353	0.00589	0.0226086	0.009316	0.01874	0.036152	0.014781	0.034054	0.0165788	-0.013697	0.02349	0.036484	0.021254	0.015363
77	0.00197436	0.0255166	-0.0410662	-0.028914	-0.049522	-0.035309	-0.047803	-0.043783	0.008495	0.016332	0.016253	0.001216	0.004626	0.004048	0.0043088	0.003537	0.00165	0.02101	-0.010418	0.005765	0.019338	0.002961	0.015986	0.036646	0.013299	0.027798	0.0187962	-0.012839	0.027587	0.038846	0.022508	0.017879
78	0.0028306	0.0244806	-0.0373506	-0.021687	-0.045088	-0.033978	-0.048424	-0.037576	0.0108778	0.017728	0.019307	0.00398	0.005964	0.00741	0.0029626	-0.002062	0.001656	0.019954	-0.009736	0.005001	0.015467	-0.003328	0.013783	0.035186	0.011588	0.020106	0.0221962	-0.008329	0.032471	0.041472	0.023032	0.022335
79	0.003423	0.024309	-0.0345144	-0.015573	-0.041372	-0.034458	-0.048353	-0.032816	0.0139744	0.019319	0.023277	0.007648	0.007507	0.012121	-6.82e-05	-0.008779	-0.000944	0.017062	-0.010849	0.003169	0.0110184	-0.009554	0.012332	0.030871	0.00987	0.011573	0.0267048	-0.001514	0.037727	0.0447	0.024097	0.028514
80	0.0040234	0.0249621	-0.0321214	-0.011813	-0.038728	-0.035126	-0.045612	-0.029328	0.0178586	0.0215	0.027342	0.011883	0.010304	0.018264	-0.0038056	-0.015983	-0.004775	0.01227	-0.011531	0.000991	0.0061254	-0.01577	0.010257	0.023977	0.00799	0.004173	0.03206	0.007048	0.042975	0.048308	0.027015	0.034954
81	0.00447264	0.0265515	-0.0302276	-0.01101	-0.036181	-0.034696	-0.042528	-0.026723	0.0222614	0.02411	0.030648	0.016411	0.014493	0.025645	-0.0083044	-0.024443	-0.009733	0.004978	-0.010965	-0.001359	0.0005008	-0.020291	0.006223	0.014607	0.004497	-0.002532	0.038133	0.017106	0.048475	0.052687	0.031914	0.040483
82	0.00498936	0.0291802	-0.0280308	-0.012196	-0.032131	-0.032981	-0.039121	-0.023725	0.0267306	0.027006	0.032554	0.021261	0.020028	0.032804	-0.0135844	-0.031662	-0.015837	-0.004823	-0.009593	-0.006007	-0.0057584	-0.022988	0.001758	0.002788	-0.000372	-0.009978	0.0455898	0.029983	0.054617	0.058361	0.038353	0.046635
83	0.0057022	0.0326959	-0.0250454	-0.014482	-0.026957	-0.029429	-0.034222	-0.020137	0.0308186	0.030146	0.033806	0.025558	0.026007	0.038576	-0.0189292	-0.035355	-0.020874	-0.015154	-0.010588	-0.012675	-0.012404	-0.024731	-0.00313	-0.010139	-0.006248	-0.017772	0.054071	0.045776	0.061021	0.065575	0.044849	0.053134
84	0.0063566	0.0367642	-0.022148	-0.018182	-0.022141	-0.024467	-0.029416	-0.016534	0.0338964	0.033151	0.033829	0.028653	0.031541	0.042308	-0.0231732	-0.035919	-0.023475	-0.024128	-0.013303	-0.019041	-0.0195024	-0.026915	-0.010695	-0.021729	-0.013046	-0.025127	0.0627102	0.063238	0.067908	0.073513	0.051094	0.057798
85	0.00713176	0.0408972	-0.019703	-0.021377	-0.017486	-0.020744	-0.025308	-0.0136	0.035844	0.035843	0.032557	0.031281	0.035833	0.043706	-0.0253062	-0.034483	-0.023624	-0.030265	-0.014541	-0.023618	-0.0263764	-0.028551	-0.02081	-0.029965	-0.020866	-0.03169	0.0712004	0.079736	0.076087	0.082089	0.05832	0.05977
86	0.00872692	0.0445029	-0.016707	-0.021113	-0.01121	-0.018536	-0.021361	-0.011315	0.0371244	0.038209	0.031175	0.033733	0.039324	0.043181	-0.0246186	-0.031556	-0.02137	-0.031797	-0.013807	-0.024563	-0.031712	-0.027524	-0.03067	-0.034939	-0.028362	-0.037065	0.0795478	0.093976	0.085641	0.091776	0.067121	0.059225
87	0.0114968	0.0475237	-0.0127758	-0.016958	-0.00403	-0.016416	-0.017485	-0.00899	0.038966	0.040379	0.030994	0.036386	0.043643	0.043428	-0.0212408	-0.026296	-0.018178	-0.028131	-0.01139	-0.022209	-0.035064	-0.023899	-0.037882	-0.038804	-0.035003	-0.039732	0.0875986	0.104566	0.097048	0.103153	0.077181	0.056045
88	0.0162592	0.0502107	-0.007415	-0.008535	0.002726	-0.01316	-0.012772	-0.005334	0.0435878	0.043371	0.034221	0.042249	0.051335	0.046763	-0.014716	-0.017622	-0.014163	-0.019545	-0.006259	-0.015991	-0.0360344	-0.016754	-0.040921	-0.042235	-0.040436	-0.039826	0.0958736	0.112673	0.10992	0.117143	0.087348	0.052284
89	0.0246909	0.052723	0.000436	0.003839	0.010158	-0.007491	-0.006642	0.002316	0.0535778	0.049752	0.043584	0.0544	0.064159	0.055994	-0.0038776	-0.003564	-0.007708	-0.005967	0.001274	-0.003423	-0.032747	-0.004526	-0.038373	-0.04287	-0.042099	-0.035867	0.106065	0.121685	0.124963	0.134265	0.097311	0.052102
90	0.03905	0.054456	0.013369	0.020962	0.021607	0.004274	0.003339	0.016663	0.070331	0.061807	0.060935	0.074581	0.081822	0.07251	0.0130058	0.017498	0.003441	0.014964	0.013641	0.015485	-0.021342	0.015781	-0.027366	-0.038466	-0.033319	-0.02334	0.119886	0.136231	0.143446	0.154489	0.107862	0.057402
91	0.0616468	0.0543044	0.0355054	0.047831	0.041062	0.026777	0.021222	0.040635	0.0943842	0.081629	0.087023	0.101875	0.104628	0.096766	0.0376536	0.046338	0.022135	0.042836	0.035745	0.041214	0.0023626	0.048381	-0.002366	-0.026478	-0.008084	0.00036	0.138328	0.159116	0.166077	0.177083	0.120341	0.069025
92	0.0932102	0.0511202	0.0704538	0.088256	0.071781	0.063614	0.050809	0.077809	0.124724	0.109365	0.120598	0.134274	0.132833	0.126551	0.0696742	0.080768	0.049383	0.074583	0.069731	0.073906	0.0406838	0.094013	0.039996	-0.003955	0.03668	0.036685	0.160515	0.189402	0.191358	0.199037	0.135761	0.087017
93	0.131129	0.0446975	0.119216	0.143804	0.115777	0.113064	0.09455	0.128884	0.157746	0.141727	0.156883	0.168636	0.16419	0.157295	0.104974	0.113823	0.083048	0.1043	0.113803	0.109896	0.091045	0.147236	0.095792	0.030387	0.096747	0.085063	0.182662	0.220661	0.215059	0.21343	0.154929	0.109232
94	0.16936	0.0378606	0.17832	0.209049	0.173209	0.169027	0.151764	0.188553	0.187798	0.173518	0.189936	0.198355	0.192694	0.184488	0.136075	0.137975	0.118175	0.124841	0.158903	0.140482	0.145551	0.198835	0.153617	0.075115	0.161047	0.139141	0.199057	0.244701	0.229109	0.212111	0.177742	0.131623
95	0.200337	0.0383465	0.237451	0.271631	0.236275	0.220313	0.214345	0.244693	0.210377	0.200681	0.213401	0.219481	0.213658	0.204664	0.155526	0.149694	0.147076	0.132008	0.192283	0.156568	0.194975	0.2358	0.202281	0.127105	0.222551	0.187138	0.203357	0.25396	0.224664	0.189186	0.200464	0.148512
96	0.216974	0.0509283	0.285232	0.321476	0.291547	0.258482	0.269429	0.285226	0.222836	0.220985	0.22301	0.230797	0.224437	0.214953	0.158862	0.147227	0.162689	0.124722	0.204848	0.154823	0.227551	0.243823	0.231406	0.177364	0.271277	0.213885	0.190388	0.243998	0.196447	0.143483	0.214137	0.153873
97	0.214175	0.0697221	0.314877	0.351753	0.329404	0.282281	0.306123	0.304823	0.223284	0.233412	0.217839	0.229504	0.223308	0.212355	0.14399	0.126547	0.161166	0.103645	0.193491	0.135099	0.230252	0.212561	0.233135	0.211743	0.289267	0.204555	0.158475	0.21089	0.146283	0.083224	0.209733	0.142246
98	0.189854	0.0889702	0.323462	0.357381	0.345322	0.295281	0.317275	0.302051	0.210411	0.234905	0.198406	0.215652	0.208023	0.195068	0.109021	0.084564	0.141537	0.067448	0.157541	0.094015	0.19541	0.139114	0.202816	0.216129	0.265465	0.153524	0.110968	0.150358	0.084809	0.026677	0.182504	0.110491
99	0.145184	0.105304	0.308027	0.335003	0.336913	0.293368	0.29971	0.275141	0.183965	0.222459	0.165445	0.189692	0.177751	0.16448	0.0544506	0.0231	0.103564	0.018176	0.095332	0.032081	0.123155	0.032713	0.13733	0.182187	0.192833	0.070713	0.0563234	0.066502	0.02951	-0.0105	0.134301	0.061804
100	0.0862793	0.115047	0.264536	0.283681	0.299499	0.264259	0.252328	0.222911	0.146285	0.196491	0.122723	0.152824	0.134906	0.124481	-0.009799	-0.039539	0.049325	-0.034604	0.013152	-0.037329	0.0253702	-0.078748	0.039526	0.110845	0.074129	-0.018901	0.0050048	-0.022638	-0.006876	-0.028054	0.074879	0.007713
101	0.026609	0.112028	0.191905	0.204483	0.229122	0.200405	0.177583	0.14793	0.104547	0.16031	0.079836	0.111601	0.087879	0.083107	-0.063075	-0.076764	-0.012758	-0.07369	-0.06545	-0.086713	-0.068824	-0.150919	-0.063668	0.015622	-0.065783	-0.079372	-0.031507	-0.086166	-0.025627	-0.033742	0.022057	-0.034057
