# Supplementary material for: A biomechanical assessment of hydraulic ankle-foot devices with and without micro-processor control during slope ambulation in trans-femoral amputees
Source: PLoS One. 2018 Oct 5;13(10):e0205093. doi: 10.1371/journal.pone.0205093 (PMC6173401; doi:10.1371/journal.pone.0205093)
Supplement: S1 Dataset — A set of five trails from each subject in two walking conditions (ascending and descending a 5-degree slope) with three types of prosthetic ankle/foot (Echelon/Esprit/Elan). All data have been time-normalised to 101 points over stance phase and exported to excel files. (ZIP) [file pone.0205093.s003.zip › S1 Dataset Ascending Slope_Kinematics_Echelon.xlsx]

## Sheet: SAAY
Sound side			TF1	C:\Users\xb00012\Documents\Data\27_15_150415 SP\27_15_150415_0075.c3d	C:\Users\xb00012\Documents\Data\27_15_150415 SP\27_15_150415_0077.c3d	C:\Users\xb00012\Documents\Data\27_15_150415 SP\27_15_150415_0081.c3d	C:\Users\xb00012\Documents\Data\27_15_150415 SP\27_15_150415_0085.c3d	C:\Users\xb00012\Documents\Data\27_15_150415 SP\27_15_150415_0092.c3d	TF2	C:\Users\xb00012\Documents\Data\37_26_130515 SP\37_26_130515_0053.c3d	C:\Users\xb00012\Documents\Data\37_26_130515 SP\37_26_130515_0059.c3d	C:\Users\xb00012\Documents\Data\37_26_130515 SP\37_26_130515_0061.c3d	C:\Users\xb00012\Documents\Data\37_26_130515 SP\37_26_130515_0063.c3d	C:\Users\xb00012\Documents\Data\37_26_130515 SP\37_26_130515_0065.c3d	TF3	C:\Users\xb00012\Documents\Data\39_28_200515 SP\39_28_200515_0057.c3d	C:\Users\xb00012\Documents\Data\39_28_200515 SP\39_28_200515_0059.c3d	C:\Users\xb00012\Documents\Data\39_28_200515 SP\39_28_200515_0063.c3d	C:\Users\xb00012\Documents\Data\39_28_200515 SP\39_28_200515_0065.c3d	C:\Users\xb00012\Documents\Data\39_28_200515 SP\39_28_200515_0067.c3d	TF4	C:\Users\xb00012\Documents\Data\44_33_190615 SP\44_33_190615_0051.c3d	C:\Users\xb00012\Documents\Data\44_33_190615 SP\44_33_190615_0053.c3d	C:\Users\xb00012\Documents\Data\44_33_190615 SP\44_33_190615_0055.c3d	C:\Users\xb00012\Documents\Data\44_33_190615 SP\44_33_190615_0057.c3d	C:\Users\xb00012\Documents\Data\44_33_190615 SP\44_33_190615_0059.c3d	TF5	C:\Users\xb00012\Documents\Data\45_34_230615 SP\45_34_230615_0050.c3d	C:\Users\xb00012\Documents\Data\45_34_230615 SP\45_34_230615_0052.c3d	C:\Users\xb00012\Documents\Data\45_34_230615 SP\45_34_230615_0056.c3d	C:\Users\xb00012\Documents\Data\45_34_230615 SP\45_34_230615_0058.c3d	C:\Users\xb00012\Documents\Data\45_34_230615 SP\45_34_230615_0060.c3d
Sagittal plane			ECH	LANKLE_ANGLES	LANKLE_ANGLES	LANKLE_ANGLES	LANKLE_ANGLES	LANKLE_ANGLES	ECH	RANKLE_ANGLES	RANKLE_ANGLES	RANKLE_ANGLES	RANKLE_ANGLES	RANKLE_ANGLES	ECH	LANKLE_ANGLES	LANKLE_ANGLES	LANKLE_ANGLES	LANKLE_ANGLES	LANKLE_ANGLES	ECH	LANKLE_ANGLES	LANKLE_ANGLES	LANKLE_ANGLES	LANKLE_ANGLES	LANKLE_ANGLES	ECH	RANKLE_ANGLES	RANKLE_ANGLES	RANKLE_ANGLES	RANKLE_ANGLES	RANKLE_ANGLES
Ankle Angle				LINK_MODEL_BASED	LINK_MODEL_BASED	LINK_MODEL_BASED	LINK_MODEL_BASED	LINK_MODEL_BASED		LINK_MODEL_BASED	LINK_MODEL_BASED	LINK_MODEL_BASED	LINK_MODEL_BASED	LINK_MODEL_BASED		LINK_MODEL_BASED	LINK_MODEL_BASED	LINK_MODEL_BASED	LINK_MODEL_BASED	LINK_MODEL_BASED		LINK_MODEL_BASED	LINK_MODEL_BASED	LINK_MODEL_BASED	LINK_MODEL_BASED	LINK_MODEL_BASED		LINK_MODEL_BASED	LINK_MODEL_BASED	LINK_MODEL_BASED	LINK_MODEL_BASED	LINK_MODEL_BASED
101 points over gait cycle				Original	Original	Original	Original	Original		Original	Original	Original	Original	Original		Original	Original	Original	Original	Original		Original	Original	Original	Original	Original		Original	Original	Original	Original	Original
ITEM	Mean	SD	C3_L	1	1	1	1	1	C3_R	1	1	1	1	1	C3_L	1	1	1	1	1	C3_L	1	1	1	1	1	C3_R	1	1	1	1	1
1	65.2168	5.28223	72.533	73.2683	75.6714	72.309	70.151	71.2654	65.6152	65.5198	65.9813	63.9998	66.6859	65.8892	56.8556	58.1148	54.1837	58.958	53.9698	59.0517	65.9836	65.5771	65.8888	66.4778	65.8189	66.1554	65.0964	65.4157	65.0764	64.8559	65.1847	64.9494
2	64.7689	5.45082	72.447	73.3331	75.6686	72.155	69.9305	71.1477	64.981	64.6493	65.4406	63.3336	66.1046	65.3768	56.2425	57.3764	53.4457	58.5223	53.3006	58.5674	64.9082	64.3877	64.7805	65.5884	64.8491	64.9352	65.2657	65.1635	65.5889	64.8443	65.588	65.1438
3	64.0865	5.68038	72.1116	73.1073	75.2291	71.7555	69.5602	70.9057	64.3391	63.8005	64.8995	62.7654	65.4478	64.7821	55.2782	56.4555	52.399	57.6907	52.2764	57.5693	63.4917	62.7515	63.3087	64.4053	63.4078	63.5853	65.2118	64.6295	65.8832	64.6353	65.8457	65.0655
4	63.3129	5.87552	71.5962	72.6131	74.4038	71.2041	69.1275	70.6326	63.7376	63.0707	64.3785	62.4104	64.7836	64.0448	54.2913	55.6708	51.3977	56.7398	51.192	56.4563	62.018	61.0445	61.7764	63.1202	61.7452	62.4039	64.9213	63.8883	65.8733	64.2622	65.8832	64.6996
5	62.6623	5.92275	71.04	71.9837	73.4136	70.6155	68.7459	70.4412	63.2513	62.5935	63.9009	62.3835	64.1794	63.1992	53.684	55.3218	50.8854	55.9674	50.5177	55.7279	60.8597	59.7534	60.5634	62.0017	60.2921	61.6878	64.4767	63.1098	65.5881	63.8295	65.701	64.1551
6	62.3139	5.78001	70.6031	71.4204	72.5435	70.1078	68.5275	70.4163	62.9805	62.4726	63.5221	62.7373	63.7433	62.427	53.6729	55.5073	51.1326	55.4502	50.6174	55.6569	60.2914	59.1852	59.9515	61.3338	59.4268	61.5599	64.0216	62.4704	65.1672	63.4595	65.4025	63.6084
7	62.3065	5.49703	70.3631	71.0508	71.9493	69.7326	68.5203	70.5623	62.9852	62.7028	63.2982	63.4024	63.569	61.9537	54.2081	56.1309	52.1001	55.1619	51.4406	56.207	60.3146	59.2641	59.9429	61.2611	59.2203	61.8846	63.6613	62.0452	64.7627	63.2111	65.1077	63.18
8	62.5625	5.14565	70.2857	70.8604	71.5936	69.4515	68.6889	70.8343	63.2396	63.196	63.2301	64.2385	63.647	61.8865	55.1244	57.0594	53.5694	55.1474	52.6583	57.1876	60.7301	59.7	60.3425	61.6886	59.5032	62.4164	63.4327	61.8283	64.467	63.0761	64.8873	62.9049
9	62.9803	4.78433	70.3077	70.7763	71.3655	69.2052	68.9722	71.2195	63.6789	63.8892	63.2799	65.151	63.896	62.1783	56.2426	58.1688	55.2584	55.4562	53.967	58.3625	61.3357	60.2549	60.954	62.4075	60.0722	62.9901	63.3365	61.8026	64.3134	63.0378	64.752	62.7769
10	63.4956	4.46546	70.4213	70.787	71.2231	68.9919	69.3436	71.7609	64.2659	64.7801	63.436	66.1161	64.2723	62.725	57.4156	59.3332	56.9273	56.0705	55.2067	59.5403	62.0009	60.7922	61.6456	63.2462	60.7682	63.5521	63.3745	61.9645	64.3158	63.1154	64.6823	62.7943
11	64.0846	4.23295	70.6697	70.9596	71.204	68.8774	69.8124	72.4952	64.9977	65.8738	63.7338	67.1286	64.804	63.4483	58.5491	60.4373	58.4469	56.9424	56.3093	60.6099	62.6485	61.2364	62.3277	64.0932	61.4857	64.0995	63.5578	62.2999	64.4913	63.3513	64.6721	62.9744
12	64.732	4.10618	71.0805	71.3555	71.3437	68.9385	70.3835	73.3811	65.8708	67.1298	64.2201	68.1621	65.5395	64.3024	59.5837	61.3892	59.7558	58.0327	57.2445	61.4964	63.2336	61.5588	62.9364	64.8737	62.1622	64.6368	63.8912	62.7688	64.8427	63.7712	64.7382	63.3353
13	65.4075	4.07531	71.6232	71.961	71.6254	69.1928	71.0308	74.306	66.8424	68.4414	64.908	69.1539	66.4767	65.2317	60.4767	62.1479	60.8301	59.2721	57.979	62.1544	63.7366	61.7719	63.4337	65.5398	62.7736	65.1641	64.3586	63.3223	65.3404	64.3583	64.903	63.8688
14	66.0688	4.1098	72.2264	72.6864	71.9988	69.5823	71.7121	75.1525	67.8166	69.6609	65.7466	70.0204	67.5215	66.1339	61.2106	62.7313	61.6888	60.5376	58.4951	62.6	64.1654	61.9291	63.8122	66.0711	63.3359	65.6788	64.9249	63.9198	65.9375	65.0565	65.176	64.5346
15	66.6802	4.16754	72.8153	73.4078	72.4167	70.0116	72.3922	75.8481	68.6834	70.6679	66.6308	70.7042	68.5206	66.8936	61.8034	63.1879	62.3902	61.694	58.8471	62.898	64.5525	62.1155	64.1001	66.4738	63.8942	66.1792	65.5465	64.5273	66.591	65.7952	65.5494	65.2698
16	67.2275	4.20753	73.3339	74.0185	72.8444	70.3943	73.0451	76.367	69.3826	71.4233	67.4579	71.2098	69.3608	67.4611	62.2991	63.5626	63.0019	62.6578	59.1489	63.1243	64.9414	62.4044	64.3636	66.7756	64.4935	66.6698	66.1804	65.1135	67.2637	66.5126	66.0044	66.0077
17	67.7132	4.20738	73.7513	74.4657	73.2562	70.6746	73.6505	76.7095	69.9266	71.9645	68.1807	71.5905	70.0246	67.8726	62.7374	63.8873	63.5584	63.4118	59.4911	63.3384	65.3605	62.8076	64.6788	67.0219	65.1426	67.1515	66.7903	65.6548	67.923	67.1678	66.5072	66.6985
18	68.1414	4.16946	74.0575	74.7522	73.6302	70.8291	74.1909	76.8854	70.3664	72.3644	68.8007	71.9053	70.5627	68.1988	63.1311	64.1765	64.0523	63.9815	59.8862	63.559	65.8031	63.2697	65.0799	67.2563	65.809	67.6005	67.3488	66.1375	68.5411	67.7415	67.0084	67.3155
19	68.5074	4.10793	74.2486	74.9028	73.9378	70.8547	74.6438	76.9041	70.7473	72.6914	69.3296	72.1855	71.0367	68.4931	63.4719	64.4343	64.4603	64.395	60.3029	63.7668	66.2305	63.7107	65.5377	67.4932	66.4414	67.9696	67.8388	66.5538	69.0946	68.2291	67.4687	67.8478
20	68.8003	4.03045	74.3125	74.9249	74.1404	70.7519	74.9769	76.7683	71.0848	72.9832	69.7678	72.4245	71.4752	68.7732	63.752	64.6643	64.778	64.6611	60.717	63.9397	66.6005	64.0808	65.9886	67.7178	66.9949	68.2205	68.2516	66.9007	69.5633	68.6313	67.872	68.2907
21	69.0101	3.93011	74.2281	74.7973	74.2014	70.5157	75.1497	76.4767	71.3639	73.237	70.1083	72.5874	71.8603	69.0266	63.9793	64.8745	65.035	64.7833	61.1276	64.0761	66.896	64.393	66.379	67.9091	67.4492	68.3497	68.5833	67.1793	69.9323	68.95	68.2118	68.6428
22	69.1354	3.78948	73.9778	74.493	74.1014	70.1404	75.1239	76.0301	71.5549	73.4199	70.3479	72.6342	72.1449	69.2274	64.181	65.079	65.2819	64.786	61.5547	64.2036	67.1302	64.7064	66.683	68.0576	67.8175	68.3864	68.8329	67.3954	70.1944	69.1875	68.4795	68.9077
23	69.1845	3.59397	73.5587	74.0067	73.8459	69.6276	74.8784	75.4348	71.636	73.4933	70.4909	72.5486	72.288	69.3594	64.3881	65.2925	65.5566	64.7235	62.0079	64.3601	67.336	65.0828	66.9026	68.1715	68.1468	68.3761	69.0036	67.5581	70.3503	69.3471	68.6667	69.096
24	69.1733	3.34416	72.9866	73.3649	73.4543	68.9874	74.422	74.7042	71.6114	73.438	70.5503	72.355	72.282	69.4316	64.6146	65.5242	65.8609	64.6665	62.4656	64.5558	67.551	65.5517	67.0638	68.2731	68.4976	68.3689	69.103	67.6767	70.4093	69.4348	68.7715	69.2228
25	69.1197	3.05808	72.2899	72.6126	72.9425	68.2396	73.7945	73.8604	71.5109	73.2657	70.5494	72.1062	72.1607	69.4726	64.8547	65.7695	66.1656	64.6708	62.8906	64.7771	67.8014	66.0975	67.2059	68.3895	68.9093	68.4047	69.1416	67.7564	70.3871	69.4602	68.801	69.3031
26	69.037	2.76462	71.4968	71.7853	72.3126	67.4125	73.0518	72.9218	71.377	73.0098	70.516	71.8604	71.9854	69.5134	65.0924	66.0021	66.434	64.7563	63.2644	65.0052	68.0898	66.664	67.3628	68.541	69.3794	68.5016	69.1292	67.795	70.3014	69.4342	68.7683	69.3471
27	68.931	2.49454	70.6243	70.8913	71.5587	66.5316	72.2457	71.8942	71.2452	72.7075	70.4714	71.656	71.8174	69.5738	65.315	66.1885	66.6472	64.9119	63.5986	65.229	68.3976	67.1833	67.5481	68.7298	69.871	68.6557	69.0729	67.7868	70.1678	69.3656	68.6848	69.3596
28	68.8001	2.27698	69.6766	69.916	70.6798	65.6073	71.4079	70.7719	71.1302	72.3844	70.423	71.4982	71.6903	69.6552	65.5201	66.3213	66.8134	65.1079	63.9023	65.4557	68.6967	67.6118	67.7528	68.9369	70.3348	68.8475	68.9769	67.7305	69.9994	69.2578	68.5573	69.3395
29	68.6404	2.13932	68.6529	68.8373	69.6947	64.6336	70.5492	69.5499	71.0244	72.0472	70.3689	71.3656	71.5962	69.7439	65.7151	66.4273	66.9556	65.3173	64.1772	65.6983	68.9648	67.9452	67.9552	69.1302	70.7388	69.0545	68.8447	67.6333	69.8065	69.1088	68.3924	69.2826
30	68.4513	2.10463	67.5583	67.6436	68.6479	63.5974	69.6675	68.235	70.9089	71.6905	70.3056	71.2294	71.4957	69.8235	65.9149	66.5445	67.0924	65.5338	64.4362	65.9677	69.1947	68.2034	68.1425	69.2805	71.0813	69.2658	68.6798	67.5072	69.5963	68.9161	68.1946	69.185
31	68.2385	2.18594	66.4076	66.3501	67.5987	62.4869	68.7522	66.8503	70.7681	71.3094	70.2332	71.069	71.346	69.8829	66.134	66.6955	67.2272	65.7665	64.6968	66.2839	69.3967	68.4107	68.3222	69.3766	71.3838	69.4901	68.4863	67.3636	69.3745	68.6822	67.9643	69.0468
32	68.0139	2.37951	65.2329	65.0137	66.6023	61.3065	67.8001	65.4419	70.5969	70.907	70.1565	70.8775	71.127	69.9166	66.3772	66.8781	67.3566	66.0271	64.9563	66.6677	69.5923	68.5882	68.5155	69.4305	71.6733	69.7541	68.2704	67.2095	69.1488	68.4165	67.7023	68.8747
33	67.7965	2.65618	64.0943	63.7499	65.6985	60.0973	66.8306	64.0952	70.4008	70.4931	70.0837	70.6606	70.8479	69.9185	66.6423	67.0764	67.4868	66.3278	65.1962	67.1245	69.8049	68.7532	68.7447	69.4734	71.9678	70.0854	68.0404	67.0508	68.9263	68.1297	67.4147	68.6804
34	67.6113	2.95983	63.0878	62.7366	64.9131	58.962	65.878	62.9496	70.1908	70.0805	70.0248	70.4314	70.5382	69.8795	66.924	67.2768	67.6275	66.6634	65.4113	67.6411	70.0484	68.9116	69.0186	69.5451	72.2735	70.4933	67.8052	66.8953	68.712	67.8283	67.1115	68.4791
35	67.4821	3.22472	62.3196	62.1357	64.2567	58.0668	64.9782	62.1606	69.9788	69.6827	69.9869	70.2045	70.2299	69.7902	67.2127	67.4761	67.7757	67.0096	65.6098	68.1923	70.3244	69.0612	69.3276	69.6808	72.5866	70.966	67.5751	66.7544	68.5107	67.5194	66.8038	68.2873
36	67.419	3.40904	61.8437	61.9739	63.7329	57.5684	64.1648	61.7784	69.7731	69.3132	69.9688	69.9897	69.9458	69.648	67.4943	67.6786	67.9037	67.3458	65.7944	68.7492	70.6218	69.1972	69.6477	69.8979	72.8928	71.4734	67.3619	66.6423	68.3283	67.2149	66.5048	68.1193
37	67.4127	3.51098	61.6321	62.1255	63.3473	57.5181	63.4694	61.7004	69.5768	68.983	69.9612	69.7875	69.6953	69.4571	67.7539	67.8842	67.9728	67.6671	65.957	69.2884	70.9222	69.3157	69.9543	70.1916	73.1766	71.9727	67.1786	66.5743	68.1719	66.9319	66.2307	67.9844
38	67.4451	3.55326	61.6105	62.4183	63.0997	57.8399	62.9156	61.7788	69.3879	68.6974	69.9508	69.5911	69.477	69.2233	67.9792	68.0841	67.9631	67.9732	66.0858	69.7898	71.2106	69.4182	70.2356	70.5394	73.437	72.4225	67.0372	66.5626	68.0483	66.6895	65.9972	67.8886
39	67.5001	3.56241	61.7041	62.7366	62.9828	58.3747	62.514	61.9127	69.201	68.4561	69.9216	69.3895	69.285	68.953	68.1669	68.2763	67.8816	68.2598	66.1805	70.2365	71.4807	69.5113	70.4958	70.9126	73.6843	72.7993	66.9477	66.6139	67.965	66.5016	65.8195	67.8385
40	67.5676	3.55616	61.8594	63.0305	62.9841	58.9702	62.2583	62.0542	69.0107	68.2529	69.8594	69.1729	69.1138	68.6546	68.3228	68.4722	67.7484	68.5185	66.2599	70.6149	71.7295	69.6019	70.7397	71.284	73.9234	73.0982	66.9155	66.7268	67.9292	66.3714	65.7098	67.8402
41	67.6399	3.54029	62.0469	63.2929	63.084	59.5363	62.1298	62.1917	68.8145	68.0796	69.7564	68.9364	68.9604	68.3396	68.4507	68.668	67.588	68.7437	66.3414	70.9123	71.9491	69.6856	70.9587	71.6304	74.1476	73.3233	66.9382	66.8876	67.9458	66.292	65.6736	67.8921
42	67.7073	3.51311	62.25	63.5325	63.2548	60.0331	62.1031	62.3264	68.6141	67.9296	69.6121	68.6791	68.8264	68.0231	68.5453	68.8404	67.4168	68.928	66.4232	71.1181	72.1224	69.7367	71.1333	71.932	74.3305	73.4793	67.005	67.0741	68.0138	66.2505	65.7057	67.9807
43	67.7566	3.471	62.4527	63.7546	63.4606	60.4475	62.1505	62.4503	68.4127	67.7982	69.4292	68.4031	68.7139	67.7193	68.5933	68.963	67.2418	69.0576	66.4801	71.2238	72.2263	69.7214	71.2429	72.1709	74.4338	73.5625	67.098	67.2638	68.1205	66.2329	65.789	68.0836
44	67.7717	3.41234	62.6344	63.9521	63.6606	60.7743	62.2481	62.5372	68.2114	67.682	69.2098	68.1087	68.621	67.4356	68.5782	69.0227	67.0631	69.1145	66.4686	71.222	72.2402	69.6185	71.2666	72.3309	74.4329	73.5523	67.1944	67.4366	68.2376	66.2242	65.8981	68.1756
45	67.7364	3.33828	62.7694	64.1038	63.8139	61.0042	62.3772	62.548	68.0073	67.5782	68.9534	67.7927	68.5395	67.1725	68.4878	69.0231	66.8697	69.0876	66.3549	71.1037	72.1468	69.4179	71.1839	72.3971	74.3139	73.421	67.271	67.5743	68.3294	66.2098	66.0067	68.2346
46	67.637	3.25231	62.8282	64.18	63.8833	61.1197	62.5166	62.4413	67.7938	67.482	68.6558	67.4503	68.4555	66.9253	68.3223	68.9654	66.6584	68.9761	66.1464	70.865	71.9325	69.1175	70.9761	72.3569	74.0585	73.1535	67.3082	67.6605	68.3655	66.1791	66.0917	68.2441
47	67.4636	3.16035	62.7816	64.148	63.8406	61.0977	62.6389	62.183	67.5634	67.3867	68.3114	67.0801	68.3533	66.6856	68.0919	68.8333	66.4426	68.7856	65.8852	70.5129	71.5901	68.7201	70.6302	72.1954	73.6521	72.7529	67.2908	67.6812	68.3262	66.1229	66.1287	68.1949
48	67.2083	3.07175	62.6018	63.9729	63.6643	60.9123	62.7119	61.7478	67.3082	67.2817	67.9156	66.6854	68.215	66.4431	67.8079	68.6037	66.2397	68.5255	65.6018	70.0687	71.1162	68.2249	70.1393	71.8903	73.0958	72.2306	67.2074	67.6249	68.2016	66.0279	66.0965	68.0861
49	66.8621	2.99944	62.2601	63.6162	63.329	60.5363	62.7014	61.1174	67.0187	67.1518	67.4634	66.2693	68.0232	66.186	67.473	68.255	66.0553	68.2088	65.2934	69.5525	70.5096	67.6314	69.5045	71.4214	72.3875	71.6031	67.0494	67.4809	67.9854	65.8792	65.9832	67.9183
50	66.4142	2.96216	61.724	63.0342	62.7985	59.9447	62.5688	60.274	66.6831	66.9789	66.9484	65.8285	67.7618	65.8979	67.0814	67.7787	65.8691	67.8586	64.9292	68.9716	69.7742	66.9398	68.7341	70.7838	71.5262	70.8871	66.8082	67.24	67.6692	65.6626	65.7845	67.685
51	65.8508	2.98264	60.9587	62.1848	62.0255	59.1177	62.2716	59.1942	66.285	66.7434	66.3637	65.3475	67.4125	65.5579	66.6191	67.1841	65.6389	67.4907	64.4691	68.3127	68.9168	66.146	67.8356	69.9863	70.52	70.0959	66.4746	66.8956	67.2376	65.362	65.5003	67.3776
52	65.1544	3.08027	59.9302	61.034	60.9556	58.0385	61.7711	57.8519	65.8043	66.4227	65.703	64.8012	66.9511	65.1437	66.0661	66.4889	65.3184	67.0875	63.895	67.5408	67.9375	65.2357	66.802	69.0402	69.3745	69.2352	66.0339	66.436	66.6679	64.9515	65.1299	66.9843
53	64.3054	3.26633	58.6099	59.5575	59.5388	56.692	61.0324	56.2289	65.2217	65.9924	64.961	64.1641	66.3547	64.6363	65.4046	65.7068	64.8636	66.6086	63.2196	66.6242	66.8282	64.1901	65.6147	67.9496	68.0892	68.2973	65.4626	65.8396	65.9321	64.3912	64.666	66.484
54	63.2852	3.54074	56.9807	57.7437	57.7461	55.0672	60.018	54.3284	64.5242	65.4312	64.1319	63.4189	65.6136	64.0257	64.6191	64.8412	64.2345	66.0189	62.4635	65.5375	65.5729	63.0024	64.2619	66.7078	66.6391	67.2536	64.7289	65.08	64.9974	63.6343	64.0906	65.8424
55	62.0786	3.89189	55.0441	55.5977	55.5839	53.1689	58.6867	52.1831	63.7075	64.728	63.2087	62.5573	64.7319	63.3115	63.6919	63.8818	63.3984	65.305	61.6296	64.245	64.1526	61.6791	62.7411	65.3005	64.978	66.0643	63.7967	64.1292	63.8225	62.6359	63.3806	65.0151
56	60.6737	4.29719	52.8287	53.1479	53.1026	51.0303	57.0074	49.8552	62.7719	63.8844	62.1824	61.578	63.7174	62.4975	62.5921	62.8116	62.3201	64.449	60.6777	62.702	62.5491	60.2257	61.0492	63.7154	63.064	64.691	62.6267	62.9555	62.3564	61.3544	62.5097	63.9576
57	59.0606	4.7241	50.3907	50.4519	50.3885	48.7143	54.9754	47.4235	61.714	62.9068	61.0385	60.4776	62.5681	61.5789	61.2717	61.6064	60.9459	63.4107	59.5273	60.8682	60.7489	58.6334	59.1795	61.9534	60.8736	63.1047	61.1775	61.5205	60.5466	59.7502	61.4438	62.6265
58	57.2295	5.13485	47.8024	47.5912	47.5399	46.2991	52.6222	44.9597	60.5169	61.7928	59.7502	59.2415	61.267	60.5329	59.6747	60.2333	59.2129	62.1284	58.0767	58.7224	58.744	56.8803	57.1257	60.022	58.403	61.2891	59.4093	59.7832	58.3578	57.7878	60.1361	60.9817
59	55.1746	5.49343	45.1372	44.6622	44.6435	43.8567	50.0144	42.5091	59.1485	60.5206	58.278	57.8397	59.783	59.3209	57.7572	58.6529	57.0825	60.5289	56.2491	56.2725	56.5367	54.9488	54.8906	57.9279	55.6824	59.2339	57.2937	57.7112	55.7894	55.4404	58.5336	58.994
60	52.904	5.77086	42.4616	41.7678	41.7647	41.4378	47.2451	40.0925	57.5686	59.0494	56.5815	56.2313	58.0816	57.8992	55.5138	56.8333	54.564	58.5606	54.0371	53.574	54.153	52.8396	52.4967	55.6801	52.808	56.9405	54.8228	55.2863	52.8853	52.7053	56.5903	56.6467
61	50.4492	5.94337	39.8412	39.0198	38.9622	39.0753	44.4163	37.7325	55.744	57.3306	54.6352	54.3799	56.1389	56.2357	52.9854	54.7675	51.7157	56.2173	51.4985	50.7279	51.6541	50.5751	49.9986	53.2991	49.9593	54.4387	52.0211	52.5133	49.7453	49.6231	54.282	53.942
62	47.8752	5.9875	37.3585	36.5507	36.3186	36.8113	41.6207	35.4909	53.6652	55.329	52.4478	52.2745	53.9521	54.3228	50.2461	52.4852	48.6454	53.54	48.7174	47.8427	49.147	48.2126	47.4999	50.8385	47.3823	51.8018	48.9591	49.4446	46.5245	46.2929	51.6182	50.9153
63	45.2857	5.88235	35.1305	34.512	33.9678	34.7329	38.9425	33.4975	51.3667	53.053	50.0826	49.9524	51.5561	52.1896	47.3882	50.046	45.4924	50.6173	45.7739	45.0114	46.7856	45.8624	45.1691	48.4006	45.338	49.158	45.7572	46.201	43.4009	42.879	48.6593	47.6458
64	42.8142	5.62131	33.3141	33.0639	32.0942	32.9867	36.4783	31.9474	48.9381	50.5725	47.6615	47.5104	49.0359	49.9101	44.4965	47.5217	42.3726	47.5689	42.7267	42.2926	44.7484	43.6831	43.2132	46.1454	44.0236	46.6765	42.5738	42.9661	40.5287	39.5841	45.5289	44.2614
65	40.6022	5.22765	32.0923	32.3551	30.9089	31.7624	34.3698	31.0652	46.5149	48.0156	45.348	45.0918	46.5208	47.5981	41.6261	44.9641	39.3507	44.4763	39.6391	39.7004	43.2036	41.8588	41.8317	44.2747	43.5108	44.5418	39.574	39.9431	38.0239	36.5933	42.3911	40.9184
66	38.7769	4.7798	31.6467	32.4935	30.6103	31.2524	32.8275	31.0496	44.2552	45.5465	43.3151	42.8627	44.1597	45.3919	38.7993	42.377	36.4609	41.3443	36.5908	37.2234	42.2837	40.5705	41.1757	42.9958	43.7455	42.931	36.8998	37.2985	35.9865	34.0458	39.3952	37.7728
67	37.4413	4.45269	32.1086	33.5073	31.315	31.6057	32.1034	32.0115	42.3151	43.3371	41.7146	40.9868	42.0998	43.4371	36.0464	39.7362	33.7538	38.1738	33.7081	34.8599	42.0595	39.9521	41.3084	42.4699	44.5912	41.9761	34.677	35.1491	34.529	32.0605	36.6593	34.9872
68	36.6739	4.49649	33.501	35.3112	32.989	32.8796	32.4105	33.9147	40.827	41.5405	40.6508	39.5955	40.4739	41.8743	33.472	37.0496	31.3576	35.0673	31.2054	32.6801	42.5268	40.047	42.1821	42.7617	45.9051	41.7383	33.0428	33.5917	33.7805	30.7719	34.312	32.7579
69	36.5331	5.02436	35.7072	37.7042	35.4366	35.0018	33.8256	36.5678	39.8828	40.2681	40.1665	38.768	39.3923	40.8192	31.2981	34.4219	29.5227	32.3068	29.3718	30.8672	43.6202	40.81	43.6692	43.8162	47.6008	42.2051	32.1574	32.7415	33.8661	30.3407	32.5264	31.3125
70	37.058	5.84395	38.4939	40.4223	38.3666	37.7702	36.2201	39.6901	39.5295	39.5761	40.2562	38.5358	38.9335	40.3462	29.8559	32.0894	28.5954	30.3695	28.5025	29.7225	45.2339	42.1329	45.6301	45.4866	49.6122	43.3079	32.1766	32.7294	34.8622	30.9167	31.5011	30.8736
71	38.2565	6.62974	41.5826	43.2216	41.4867	40.9086	39.2886	43.0074	39.785	39.4775	40.9056	38.9049	39.1459	40.4911	29.4904	30.4165	28.8698	29.7774	28.7877	29.6008	47.2342	43.8878	47.9441	47.5828	51.8247	44.9319	33.1904	33.652	36.7306	32.5572	31.4145	31.5976
72	40.0835	7.13208	44.7279	45.9343	44.5762	44.1475	42.6687	46.3131	40.6571	39.9697	42.109	39.8755	40.0623	41.2689	30.4025	29.8141	30.4013	30.8233	30.2397	30.7341	49.4618	45.9528	50.4849	49.8936	54.0696	46.9079	35.1681	35.5087	39.2925	35.1604	32.3851	33.4938
73	42.4242	7.24217	47.7638	48.4798	47.5142	47.2878	46.0568	49.4806	42.137	41.0458	43.8397	41.4329	41.6878	42.6785	32.5403	30.5538	32.9797	33.4001	32.7055	33.0622	51.7418	48.1887	53.096	52.1991	56.1881	49.0369	37.9383	38.1645	42.269	38.4697	34.4102	36.3782
74	45.1061	6.98098	50.6066	50.842	50.2589	50.2207	49.2598	52.4516	44.1708	42.6679	46.0295	43.5159	43.9619	44.679	35.6155	32.6065	36.2478	37.0483	35.9409	36.2342	53.9248	50.4502	55.6144	54.3247	58.0872	51.1477	41.2126	41.3623	45.3514	42.1209	37.3146	39.9138
75	47.9334	6.45715	53.2299	53.0368	52.8096	52.9102	52.1854	55.2073	46.6564	44.7515	48.5817	46.0183	46.7546	47.1757	39.2043	35.6553	39.7878	41.1538	39.6408	39.784	55.925	52.6339	57.919	56.1837	59.7563	53.1323	44.6513	44.7759	48.2717	45.7223	40.7834	43.7035
76	50.7251	5.81964	55.6329	55.082	55.1735	55.3614	54.8112	57.7366	49.4666	47.1897	51.3816	48.8235	49.9042	50.034	42.8538	39.2389	43.1773	45.1394	43.4324	43.281	57.7283	54.6995	59.9525	57.7751	61.2582	54.9563	47.9439	48.0913	50.855	48.9583	44.4363	47.3785
77	53.3444	5.21223	57.8143	56.9814	57.3389	57.587	57.1475	60.0169	52.4694	49.8743	54.297	51.8251	53.2456	53.1052	46.1911	42.8985	46.098	48.5887	46.9742	46.3963	59.3692	56.649	61.7179	59.1553	62.68	56.644	50.8779	51.0828	53.0411	51.6748	47.9183	50.6724
78	55.7115	4.74192	59.7561	58.721	59.265	59.5866	59.199	62.009	55.5338	52.7006	57.1889	54.919	56.6175	56.2429	49.0021	46.2773	48.4191	51.3278	50.0445	48.9417	60.8954	58.4951	63.2678	60.4065	64.0695	58.2381	53.37	53.6455	54.8706	53.8856	50.9889	53.4594
79	57.7911	4.46206	61.4226	60.2724	60.8973	61.3418	60.9448	63.6565	58.5308	55.5654	59.9292	57.9899	59.8643	59.3049	51.2299	49.1634	50.185	53.3816	52.5319	50.8874	62.3321	60.2366	64.664	61.5986	65.3954	59.7656	55.4405	55.7783	56.4325	55.6958	53.5566	55.7391
80	59.5732	4.36439	62.7727	61.6003	62.1908	62.821	62.3511	64.9005	61.3371	58.3631	62.4141	60.9092	62.845	62.154	52.9274	51.4947	51.5317	54.8815	54.3988	52.3305	63.6693	61.8541	65.9334	62.7612	66.5731	61.2246	57.1596	57.5401	57.8062	57.2232	55.6509	57.5777
81	61.0582	4.39464	63.7787	62.6747	63.1281	63.9893	63.3973	65.7042	63.8437	60.9867	64.5706	63.5475	65.4412	64.6725	54.1962	53.3282	52.5894	55.9684	55.6877	53.4071	64.8711	63.3062	67.0585	63.8857	67.5191	62.5863	58.6014	58.9971	59.033	58.5503	57.367	59.0596
82	62.2505	4.48903	64.4407	63.4863	63.723	64.8268	64.0924	66.0749	65.9674	63.3379	66.3533	65.7993	67.5682	66.7782	55.1316	54.7712	53.4413	56.7176	56.5067	54.2214	65.8957	64.5418	67.9977	64.9368	68.1878	63.8142	59.817	60.1952	60.1197	59.7125	58.7987	60.2588
83	63.1625	4.59796	64.7932	64.0499	64.0216	65.3434	64.483	66.0682	67.6585	65.3366	67.7413	67.6011	69.1856	68.4278	55.8112	55.9119	54.1343	57.1766	56.9914	54.8418	66.7168	65.5305	68.7182	65.871	68.5816	64.8824	60.8329	61.1684	61.0534	60.7123	59.9981	61.2322
84	63.8186	4.68449	64.8973	64.3914	64.0948	65.5831	64.6473	65.7699	68.9031	66.9298	68.7383	68.9348	70.2988	69.6139	56.3084	56.7891	54.6986	57.4352	57.2833	55.3357	67.3258	66.2716	69.2098	66.6532	68.7202	65.774	61.6587	61.9487	61.8136	61.5343	60.9766	62.0201
85	64.2472	4.72988	64.8262	64.5423	64.0191	65.6187	64.6751	65.2758	69.7216	68.0993	69.3708	69.8198	70.9552	70.363	56.669	57.4123	55.138	57.5784	57.488	55.7284	67.7267	66.7851	69.4733	67.268	68.6285	66.4784	62.2923	62.5544	62.3846	62.1578	61.7279	62.6368
86	64.4737	4.74156	64.6554	64.5393	63.8637	65.5384	64.6494	64.6861	70.1613	68.8617	69.6831	70.2998	71.2319	70.7299	56.8853	57.7966	55.4229	57.6196	57.6038	55.9837	67.9397	67.11	69.5235	67.7189	68.3584	66.9876	62.727	62.9832	62.7645	62.5684	62.2472	63.0715
87	64.5259	4.73927	64.4571	64.4248	63.6886	65.4279	64.6368	64.1076	70.2834	69.2572	69.731	70.4304	71.2135	70.7847	56.9264	57.9652	55.5212	57.5182	57.5752	56.0523	67.9966	67.2733	69.388	68.0184	68.0087	67.2949	62.966	63.2289	62.9661	62.7775	62.5411	63.3162
88	64.4359	4.74451	64.2943	64.2505	63.5377	65.3544	64.6827	63.6459	70.1547	69.3427	69.5783	70.2741	70.9743	70.6041	56.7641	57.9273	55.4122	57.2013	57.3767	55.9029	67.9351	67.2775	69.1101	68.1865	67.7014	67.4001	63.0312	63.3	63.0151	62.8261	62.631	63.384
89	64.2421	4.77776	64.2109	64.0738	63.4321	65.3519	64.8181	63.3786	69.851	69.1901	69.2991	69.9076	70.585	70.2732	56.3928	57.6848	55.1037	56.6347	56.9976	55.543	67.7945	67.1319	68.7549	68.2514	67.512	67.3222	62.9611	63.2268	62.9475	62.7678	62.5619	63.3016
90	63.9903	4.85579	64.2241	63.9359	63.3682	65.419	65.0653	63.3322	69.4615	68.8819	68.9743	69.433	70.1293	69.8889	55.8447	57.2636	54.6366	55.8605	56.4379	55.0248	67.6124	66.8766	68.3899	68.2453	67.4426	67.1077	62.8089	63.063	62.8079	62.6606	62.405	63.1078
91	63.731	4.98166	64.3282	63.8552	63.3366	65.5335	65.4359	63.4798	69.0793	68.5049	68.6775	68.9689	69.6992	69.5457	55.1962	56.7197	54.1038	54.9786	55.747	54.4318	67.4191	66.5681	68.0638	68.1979	67.4534	66.812	62.6324	62.8751	62.6406	62.5562	62.2372	62.8529
92	63.5155	5.13278	64.5138	63.8587	63.358	65.6666	65.9272	63.7584	68.7802	68.1443	68.4582	68.6201	69.3702	69.3081	54.5695	56.1455	53.6479	54.1552	55.0243	53.8744	67.2367	66.2517	67.8009	68.1319	67.5105	66.4883	62.4772	62.7174	62.4816	62.4858	62.1152	62.5863
93	63.3896	5.26496	64.7861	64.0146	63.4871	65.8013	66.5255	64.102	68.6006	67.868	68.3339	68.4422	69.1726	69.1862	54.1072	55.6653	53.4073	53.586	54.3936	53.4837	67.0841	65.96	67.5989	68.0658	67.6035	66.1925	62.3699	62.6193	62.3539	62.4654	62.0686	62.3423
94	63.3805	5.33271	65.1574	64.3842	63.7742	65.9528	67.2085	64.4671	68.5283	67.7045	68.2959	68.4219	69.0875	69.1315	53.9222	55.401	53.4461	53.3913	53.9928	53.3799	66.9722	65.7229	67.4349	68.0103	67.715	65.978	62.3226	62.5973	62.267	62.5053	62.1023	62.141
95	63.4868	5.31028	65.6277	64.9555	64.2322	66.1688	67.9429	64.839	68.5097	67.6306	68.3126	68.4866	69.0621	69.0564	54.0515	55.4276	53.7391	53.5772	53.9162	53.5974	66.8999	65.5652	67.2806	67.9684	67.814	65.8713	62.3451	62.6702	62.2237	62.6231	62.2059	62.0026
96	63.6834	5.20292	66.1849	65.6407	64.8548	66.5048	68.6879	65.2365	68.4719	67.5813	68.3331	68.5412	69.0336	68.8703	54.4415	55.755	54.1958	54.0661	54.1387	54.0518	66.8628	65.4922	67.1219	67.9525	67.889	65.8584	62.4561	62.8597	62.2388	62.8519	62.3734	61.9566
97	63.9364	5.0386	66.8013	66.2875	65.6264	67.0006	69.4069	65.6852	68.3505	67.479	68.2988	68.507	68.9498	68.518	54.9825	56.3063	54.7128	54.7512	54.56	54.5824	66.8598	65.4966	66.9722	67.985	67.9506	65.8945	62.6877	63.1877	62.3444	63.2371	62.6235	62.0458
98	64.2094	4.85094	67.425	66.6939	66.5213	67.6742	70.062	66.1738	68.1059	67.2588	68.1563	68.3354	68.7808	67.9982	55.5578	56.9071	55.2274	55.5455	55.0922	55.0169	66.8842	65.5689	66.8616	68.0709	68.0067	65.9126	63.0741	63.671	62.5732	63.8102	62.9959	62.32
99	64.4602	4.68109	67.9932	66.6787	67.4913	68.5341	70.6056	66.6563	67.7211	66.8777	67.8632	68.0023	68.5121	67.35	56.0487	57.3116	55.7288	56.3383	55.6704	55.1943	66.9065	65.6741	66.8188	68.1812	68.0397	65.8185	63.6315	64.3121	62.9471	64.557	63.5287	62.8125
100	64.6378	4.5894	68.4678	66.2483	68.4488	69.5802	70.9863	67.0754	67.1949	66.3178	67.3964	67.5038	68.1285	66.628	56.3279	57.2734	56.2282	56.9412	56.2063	54.9903	66.857	65.7193	66.8428	68.2488	67.9818	65.4922	64.3414	65.0828	63.4696	65.4035	64.2428	63.5085
101	64.686	4.63524	68.835	65.6375	69.2451	70.7754	71.1479	67.369	66.5447	65.5922	66.7719	66.8615	67.607	65.891	56.2943	56.6594	56.6918	57.1418	56.571	54.4073	66.6238	65.5592	66.8562	68.1655	67.7283	64.8098	65.132	65.9123	64.1171	66.1992	65.112	64.3194

## Sheet: PAAY
Prosthetic side			TF1	C:\Users\xb00012\Documents\Data\27_15_150415 SP\27_15_150415_0075.c3d	C:\Users\xb00012\Documents\Data\27_15_150415 SP\27_15_150415_0077.c3d	C:\Users\xb00012\Documents\Data\27_15_150415 SP\27_15_150415_0081.c3d	C:\Users\xb00012\Documents\Data\27_15_150415 SP\27_15_150415_0085.c3d	C:\Users\xb00012\Documents\Data\27_15_150415 SP\27_15_150415_0092.c3d	TF2	C:\Users\xb00012\Documents\Data\37_26_130515 SP\37_26_130515_0053.c3d	C:\Users\xb00012\Documents\Data\37_26_130515 SP\37_26_130515_0059.c3d	C:\Users\xb00012\Documents\Data\37_26_130515 SP\37_26_130515_0061.c3d	C:\Users\xb00012\Documents\Data\37_26_130515 SP\37_26_130515_0063.c3d	C:\Users\xb00012\Documents\Data\37_26_130515 SP\37_26_130515_0065.c3d	TF3	C:\Users\xb00012\Documents\Data\39_28_200515 SP\39_28_200515_0059.c3d	C:\Users\xb00012\Documents\Data\39_28_200515 SP\39_28_200515_0063.c3d	C:\Users\xb00012\Documents\Data\39_28_200515 SP\39_28_200515_0065.c3d	C:\Users\xb00012\Documents\Data\39_28_200515 SP\39_28_200515_0067.c3d		TF4	C:\Users\xb00012\Documents\Data\44_33_190615 SP\44_33_190615_0051.c3d	C:\Users\xb00012\Documents\Data\44_33_190615 SP\44_33_190615_0053.c3d	C:\Users\xb00012\Documents\Data\44_33_190615 SP\44_33_190615_0055.c3d	C:\Users\xb00012\Documents\Data\44_33_190615 SP\44_33_190615_0057.c3d	C:\Users\xb00012\Documents\Data\44_33_190615 SP\44_33_190615_0059.c3d	TF5	C:\Users\xb00012\Documents\Data\45_34_230615 SP\45_34_230615_0050.c3d	C:\Users\xb00012\Documents\Data\45_34_230615 SP\45_34_230615_0052.c3d	C:\Users\xb00012\Documents\Data\45_34_230615 SP\45_34_230615_0056.c3d	C:\Users\xb00012\Documents\Data\45_34_230615 SP\45_34_230615_0058.c3d	C:\Users\xb00012\Documents\Data\45_34_230615 SP\45_34_230615_0060.c3d
Sagittal plane			ECH	RANKLE_ANGLES	RANKLE_ANGLES	RANKLE_ANGLES	RANKLE_ANGLES	RANKLE_ANGLES	ECH	LANKLE_ANGLES	LANKLE_ANGLES	LANKLE_ANGLES	LANKLE_ANGLES	LANKLE_ANGLES	ECH	RANKLE_ANGLES	RANKLE_ANGLES	RANKLE_ANGLES	RANKLE_ANGLES		ECH	RANKLE_ANGLES	RANKLE_ANGLES	RANKLE_ANGLES	RANKLE_ANGLES	RANKLE_ANGLES	ECH	LANKLE_ANGLES	LANKLE_ANGLES	LANKLE_ANGLES	LANKLE_ANGLES	LANKLE_ANGLES
Ankle Angle				LINK_MODEL_BASED	LINK_MODEL_BASED	LINK_MODEL_BASED	LINK_MODEL_BASED	LINK_MODEL_BASED		LINK_MODEL_BASED	LINK_MODEL_BASED	LINK_MODEL_BASED	LINK_MODEL_BASED	LINK_MODEL_BASED		LINK_MODEL_BASED	LINK_MODEL_BASED	LINK_MODEL_BASED	LINK_MODEL_BASED			LINK_MODEL_BASED	LINK_MODEL_BASED	LINK_MODEL_BASED	LINK_MODEL_BASED	LINK_MODEL_BASED		LINK_MODEL_BASED	LINK_MODEL_BASED	LINK_MODEL_BASED	LINK_MODEL_BASED	LINK_MODEL_BASED
101 points over gait cycle				Original	Original	Original	Original	Original		Original	Original	Original	Original	Original		Original	Original	Original	Original			Original	Original	Original	Original	Original		Original	Original	Original	Original	Original
ITEM	Mean	SD	C3_R	1	1	1	1	1	C3_L	1	1	1	1	1	C3_R	1	1	1	1		C3_R	1	1	1	1	1	C3_L	1	1	1	1	1
1	61.3412	4.57382	66.0502	65.8396	66.0839	66.1322	65.8951	66.3003	63.6552	63.6866	63.9467	63.4898	63.6283	63.5248	64.3945	64.4265	64.4247	64.2885	64.4382	64.3945	58.8019	58.3315	59.5626	58.7994	58.495	58.8212	53.8042	54.1986	53.9788	53.8275	53.4991	53.5169
2	60.7776	4.58172	65.3874	65.1031	65.388	65.5393	65.1959	65.7106	63.046	63.13	63.3367	62.8837	63.0238	62.8559	64.0131	64.0496	64.0319	63.9187	64.0522	64.0131	58.2068	57.693	59.0327	58.2218	57.8476	58.2391	53.2347	53.7353	53.3417	53.288	52.9064	52.9021
3	60.1371	4.59361	64.6499	64.3198	64.6043	64.882	64.4286	65.0146	62.3891	62.5092	62.6454	62.2424	62.3753	62.1733	63.5484	63.579	63.5725	63.4726	63.5695	63.5484	57.4962	56.9492	58.3366	57.5417	57.0805	57.573	52.6017	53.2038	52.5898	52.677	52.2722	52.266
4	59.5067	4.6087	63.9109	63.5663	63.8248	64.2192	63.6643	64.28	61.7754	61.9075	61.9763	61.6506	61.771	61.5717	63.0931	63.1182	63.1368	63.0325	63.0851	63.0931	56.7686	56.2156	57.5751	56.839	56.3144	56.899	51.9856	52.6705	51.8117	52.0717	51.6838	51.6902
5	58.9374	4.6222	63.2192	62.8839	63.1025	63.5878	62.9535	63.5683	61.2575	61.3796	61.4001	61.155	61.2611	61.0915	62.6788	62.7083	62.7405	62.6294	62.637	62.6788	56.0955	55.5769	56.8445	56.1735	55.6191	56.2633	51.4359	52.1827	51.0773	51.5238	51.1845	51.2111
6	58.4402	4.62739	62.5973	62.2872	62.4472	63.0063	62.325	62.9209	60.8443	60.9498	60.9387	60.7581	60.8557	60.7194	62.2849	62.3376	62.3406	62.2493	62.212	62.2849	55.5067	55.0685	56.2035	55.5766	55.0003	55.6847	50.9678	51.7645	50.4292	51.0465	50.7771	50.8216
7	58.0037	4.61873	62.0493	61.7748	61.8527	62.4813	61.7852	62.3525	60.5139	60.6132	60.5735	60.4329	60.5338	60.4161	61.8791	61.9817	61.8867	61.8717	61.7766	61.8791	54.9993	54.6804	55.6694	55.0537	54.4331	55.1601	50.577	51.4191	49.879	50.634	50.4511	50.5016
8	57.6113	4.59245	61.5701	61.3355	61.3202	62.0141	61.324	61.8565	60.234	60.3435	60.2723	60.1485	60.2588	60.1467	61.4405	61.6167	61.3621	61.4814	61.3017	61.4405	54.5556	54.377	55.2293	54.5945	53.896	54.6812	50.2565	51.1425	49.43	50.2783	50.1919	50.2397
9	57.2502	4.54869	61.1528	60.9586	60.8532	61.604	60.9289	61.4191	59.9801	60.1073	60.0103	59.8878	59.9986	59.8965	60.9628	61.2261	60.7822	61.0595	60.7836	60.9628	54.1573	54.1202	54.851	54.1843	53.3798	54.2511	49.9978	50.9312	49.0864	49.9717	49.974	50.0258
10	56.9127	4.49308	60.7936	60.6419	60.4492	61.2497	60.5956	61.0317	59.7442	59.8796	59.7811	59.6531	59.738	59.669	60.4488	60.8148	60.1667	60.5831	60.2307	60.4488	53.789	53.8747	54.4937	53.8131	52.883	53.8807	49.7877	50.7739	48.8369	49.7078	49.7766	49.8436
11	56.5986	4.43281	60.492	60.3889	60.1002	60.9494	60.3296	60.6922	59.5345	59.6525	59.593	59.4593	59.4852	59.4827	59.904	60.3987	59.5219	60.0442	59.6511	59.904	53.4489	53.6189	54.1278	53.4899	52.4218	53.586	49.6135	50.6457	48.6561	49.4858	49.5926	49.6871
12	56.3187	4.37189	60.2526	60.2107	59.8	60.701	60.1462	60.4049	59.3708	59.438	59.4593	59.3251	59.2648	59.367	59.3364	59.9728	58.854	59.4605	59.0585	59.3364	53.1637	53.3585	53.7596	53.2599	52.0368	53.4038	49.4701	50.5194	48.5302	49.3107	49.4261	49.5642
13	56.093	4.31213	60.0874	60.1313	59.5486	60.5036	60.0706	60.1829	59.2779	59.2619	59.3967	59.2704	59.1055	59.3549	58.7554	59.5112	58.1833	58.8503	58.477	58.7554	52.9868	53.1272	53.4424	53.1895	51.7908	53.3841	49.3575	50.3784	48.4651	49.1831	49.2886	49.4724
14	55.9505	4.25824	60.0188	60.1833	59.3576	60.3624	60.1374	60.0533	59.2783	59.1503	59.4274	59.3115	59.0333	59.4687	58.1927	59.0049	57.571	58.2305	57.9644	58.1927	52.9808	52.9811	53.2678	53.3346	51.7512	53.5691	49.2822	50.2265	48.4775	49.1089	49.1934	49.4046
15	55.9259	4.2188	60.0756	60.3961	59.2527	60.2949	60.3821	60.0521	59.3875	59.1219	59.5727	59.4568	59.0725	59.7133	57.713	58.4726	57.1215	57.65	57.608	57.713	53.1901	52.9836	53.3198	53.7124	51.9667	53.968	49.2633	50.0888	48.5873	49.1037	49.161	49.3755
16	56.0492	4.20132	60.281	60.779	59.2667	60.3314	60.8164	60.2117	59.6119	59.1905	59.8418	59.7063	59.2418	60.079	57.4018	57.9611	56.946	57.2084	57.4916	57.4018	53.6182	53.1835	53.631	54.2899	52.4381	54.5483	49.3332	50.0122	48.8156	49.1834	49.2319	49.4228
17	56.3375	4.20561	60.6425	61.3122	59.4321	60.5071	61.4116	60.5495	59.9477	59.3668	60.2264	60.0544	59.5478	60.5432	57.3415	57.5616	57.1106	57.0337	57.6602	57.3415	54.2269	53.5943	54.1721	55.0041	53.1069	55.2572	49.5286	50.0603	49.1772	49.3647	49.4497	49.591
18	56.7858	4.22108	61.148	61.9568	59.771	60.8438	62.1135	61.0547	60.3816	59.6553	60.7035	60.4915	59.9782	61.0797	57.5694	57.3931	57.5864	57.2111	58.087	57.5694	54.9554	54.1835	54.8712	55.7931	53.8871	56.0422	49.8747	50.2902	49.6691	49.6666	49.8379	49.9099
19	57.3664	4.23236	61.7682	62.6707	60.2806	61.3353	62.8674	61.6871	60.8944	60.0513	61.2464	61.0019	60.5051	61.6671	58.0514	57.55	58.2478	57.7235	58.6844	58.0514	55.744	54.8927	55.6506	56.6104	54.7069	56.8595	50.3742	50.7289	50.2707	50.102	50.3849	50.3846
20	58.0366	4.22996	62.4649	63.4165	60.9284	61.9509	63.6331	62.3958	61.4647	60.5387	61.8334	61.5669	61.0964	62.2884	58.7039	58.0381	58.963	58.4548	59.3596	58.7039	56.5475	55.6631	56.4501	57.4251	55.5244	57.6748	51.0017	51.3557	50.9474	50.6589	51.0452	51.0014
21	58.7508	4.21455	63.2004	64.1653	61.6659	62.6476	64.3863	63.1371	62.0737	61.0939	62.4491	62.1722	61.7237	62.9294	59.4306	58.761	59.654	59.2646	60.0427	59.4306	57.337	56.451	57.2307	58.2192	56.3205	58.4639	51.7121	52.1101	51.662	51.3023	51.76	51.7263
22	59.4727	4.19331	63.9446	64.8995	62.4463	63.3826	65.1147	63.8801	62.7061	61.6946	63.0848	62.8072	62.3668	63.5768	60.158	59.5861	60.2975	60.0556	60.693	60.158	58.0988	57.2309	57.9745	58.9835	57.0889	59.2164	52.4561	52.921	52.3812	51.992	52.4776	52.5087
23	60.1802	4.17385	64.6778	65.6151	63.234	64.1215	65.8164	64.602	63.3502	62.3237	63.7338	63.461	63.0135	64.2188	60.8489	60.4062	60.9022	60.7897	61.2975	60.8489	58.8303	57.9924	58.6807	59.7138	57.8316	59.9329	53.194	53.73	53.0792	52.6966	53.1649	53.2994
24	60.8633	4.16023	65.3896	66.3174	64.007	64.8424	66.4979	65.2833	63.9971	62.9693	64.3901	64.1221	63.6562	64.8475	61.4907	61.1629	61.4767	61.4653	61.8579	61.4907	59.5355	58.734	59.3588	60.4119	58.5539	60.6191	53.9036	54.5011	53.7433	53.3983	53.8104	54.065
25	61.5217	4.15353	66.0782	67.0139	64.7549	65.5347	67.1703	65.9173	64.6408	63.6216	65.0486	64.7817	64.2912	65.4609	62.0894	61.8453	62.0268	62.0983	62.3873	62.0894	60.2212	59.455	60.0209	61.0872	59.2596	61.283	54.5787	55.2171	54.3759	54.0906	54.4213	54.7889
26	62.1613	4.15386	66.7493	67.7092	65.4737	66.1984	67.8455	66.5196	65.2787	64.2711	65.7054	65.435	64.9187	66.0634	62.6615	62.4677	62.5642	62.7082	62.9059	62.6615	60.8942	60.1538	60.6773	61.7535	59.9531	61.9331	55.2226	55.8728	54.9909	54.772	55.012	55.4653
27	62.7902	4.16074	67.4116	68.4048	66.1637	66.8424	68.5342	67.1128	65.9105	64.9112	66.359	66.0796	65.5387	66.6641	63.2241	63.0517	63.1008	63.3128	63.4309	63.2241	61.5623	60.8323	61.3355	62.4227	60.6421	62.5789	55.8426	56.4703	55.6059	55.4397	55.5978	56.0995
28	63.4169	4.1726	68.074	69.0992	66.8298	67.4831	69.2447	67.7132	66.5369	65.5383	67.0086	66.715	66.1504	67.2723	63.7908	63.6186	63.646	63.9261	63.9725	63.7908	62.2339	61.4969	62.0009	63.1044	61.3369	63.2306	56.4489	57.0187	56.2318	56.0928	56.1933	56.7076
29	64.0479	4.18764	68.7436	69.7874	67.4838	68.1389	69.9791	68.3289	67.1598	66.1525	67.6542	67.3428	66.7558	67.8936	64.3692	64.1864	64.2058	64.5519	64.5326	64.3692	62.9162	62.1564	62.6791	63.8065	62.0451	63.8938	57.0508	57.5314	56.8703	56.7353	56.8081	57.3086
30	64.6871	4.20512	69.4231	70.4622	68.1418	68.8201	70.7296	68.962	67.7825	66.7591	68.2959	67.9662	67.3623	68.5288	64.964	64.7693	64.7887	65.187	65.1109	64.964	63.614	62.819	63.376	64.5322	62.7734	64.5691	57.6519	58.0197	57.5136	57.37	57.4411	57.915
31	65.3345	4.22549	70.1098	71.119	68.8175	69.5258	71.4755	69.6113	68.408	67.365	68.9331	68.589	67.9792	69.1738	65.5775	65.3744	65.4011	65.8274	65.707	65.5775	64.3287	63.4925	64.0951	65.278	63.5281	65.2497	58.2484	58.4925	58.1466	57.996	58.0788	58.5281
32	65.9859	4.24954	70.7971	71.7579	69.5139	70.2495	72.1912	70.273	69.0372	67.9756	69.5623	69.2134	68.6138	69.8211	66.2054	65.9981	66.0412	66.4685	66.3137	66.2054	65.0571	64.1822	64.8339	66.0307	64.3103	65.9284	58.8328	58.958	58.7588	58.6093	58.7018	59.1362
33	66.6358	4.2765	71.4776	72.3831	70.2215	70.9841	72.8579	70.9415	69.6678	68.5947	70.1781	69.8375	69.2674	70.461	66.8407	66.6308	66.7019	67.1054	66.9246	66.8407	65.7915	64.8893	65.5863	66.7703	65.11	66.6015	59.4015	59.4255	59.3525	59.2073	59.2992	59.723
34	67.2797	4.30447	72.1494	73.0003	70.9291	71.725	73.4792	71.6134	70.2934	69.2261	70.7749	70.4569	69.9309	71.0784	67.4797	67.2646	67.3757	67.7367	67.542	67.4797	66.5183	65.6097	66.343	67.4771	65.9067	67.2548	59.9578	59.908	59.9356	59.7954	59.8718	60.2783
35	67.9129	4.33349	72.8164	73.6159	71.631	72.4698	74.0771	72.2883	70.9033	69.8677	71.3434	71.0649	70.5864	71.654	68.1215	67.8966	68.0581	68.3596	68.1718	68.1215	67.2207	66.3315	67.0876	68.1378	66.6726	67.8741	60.5027	60.4118	60.513	60.3759	60.4177	60.7951
36	68.5287	4.36576	73.4823	74.2332	72.3274	73.2162	74.6667	72.9683	71.4826	70.507	71.871	71.6484	71.2146	72.1722	68.7659	68.528	68.7498	68.9734	68.8125	68.7659	67.8834	67.036	67.7966	68.7462	67.3809	68.4573	61.0294	60.9287	61.0804	60.9406	60.9292	61.268
37	69.1197	4.40388	74.146	74.8484	73.022	73.9585	75.2481	73.6533	72.0175	71.1244	72.3495	72.189	71.7986	72.6261	69.4118	69.1582	69.4515	69.5807	69.4571	69.4118	68.4962	67.7059	68.4476	69.303	68.0171	69.0072	61.527	61.4402	61.6238	61.4765	61.3984	61.696
38	69.678	4.44948	74.7994	75.4485	73.7153	74.6843	75.8131	74.3361	72.4981	71.7003	72.7786	72.6714	72.3234	73.0169	70.0539	69.7846	70.1571	70.1784	70.0954	70.0539	69.0544	68.3301	69.0266	69.8093	68.5818	69.5243	61.984	61.9226	62.1264	61.9695	61.8187	62.0828
39	70.1955	4.50194	75.429	76.0139	74.4001	75.376	76.3524	75.0024	72.9182	72.2182	73.1592	73.0861	72.7808	73.3467	70.6834	70.4021	70.8507	70.7584	70.7222	70.6834	69.5542	68.9026	69.5321	70.2571	69.0805	69.9989	62.3928	62.3566	62.577	62.4105	62.1859	62.4342
40	70.6654	4.55812	76.0184	76.5235	75.0627	76.0128	76.8595	75.6336	73.2752	72.6684	73.4903	73.4295	73.1706	73.6171	71.291	71.0013	71.5107	71.3181	71.334	71.291	69.9901	69.4182	69.9708	70.6356	69.5158	70.41	62.7523	62.7385	62.9707	62.8	62.4995	62.7529
41	71.0824	4.61315	76.5512	76.959	75.6852	76.571	77.3295	76.2112	73.5701	73.0499	73.7697	73.7034	73.4974	73.8302	71.8674	71.5713	72.1155	71.8627	71.92	71.8674	70.3565	69.8728	70.3493	70.9363	69.8875	70.7369	63.0665	63.0805	63.3053	63.143	62.7658	63.038
42	71.4413	4.66131	77.0108	77.3055	76.2472	77.0271	77.7543	76.7198	73.8036	73.3651	73.9927	73.9077	73.7655	73.9869	72.4031	72.1098	72.6471	72.394	72.4614	72.4031	70.6477	70.2639	70.6664	71.1494	70.1906	70.9684	63.3411	63.3973	63.5815	63.4426	62.9976	63.2867
43	71.7353	4.69745	77.381	77.5477	76.7276	77.3606	78.1191	77.1501	73.9721	73.6112	74.155	74.0363	73.9742	74.0841	72.8878	72.6179	73.0962	72.8988	72.9382	72.8878	70.8565	70.585	70.9134	71.265	70.4199	71.099	63.579	63.6922	63.8031	63.6946	63.2071	63.4979
44	71.9567	4.71857	77.6475	77.67	77.1103	77.5568	78.4036	77.4969	74.0702	73.7812	74.2535	74.0805	74.12	74.1157	73.3126	73.0923	73.4604	73.3578	73.3399	73.3126	70.9754	70.8206	71.077	71.2814	70.5707	71.1271	63.778	63.9525	63.9727	63.889	63.4006	63.6754
45	72.0988	4.72515	77.7993	77.6599	77.3877	77.6062	78.5852	77.7578	74.0929	73.8696	74.288	74.036	74.1997	74.0712	73.6714	73.526	73.7427	73.7525	73.6646	73.6714	71.0005	70.9503	71.1458	71.2022	70.6428	71.0615	63.9295	64.1582	64.089	64.0149	63.5714	63.8143
46	72.1563	4.72069	77.83	77.5124	77.5599	77.506	78.6418	77.9297	74.036	73.8732	74.259	73.9014	74.2091	73.9374	73.9616	73.9078	73.9557	74.0714	73.9114	73.9616	70.9342	70.9559	71.1139	71.0291	70.6516	70.9204	64.0197	64.2925	64.147	64.0624	63.6997	63.8967
47	72.1244	4.70944	77.735	77.2296	77.627	77.2568	78.555	78.0064	73.8937	73.7883	74.1629	73.6734	74.1395	73.7044	74.1801	74.2239	74.1099	74.311	74.0756	74.1801	70.7797	70.8288	70.9832	70.7572	70.6143	70.7147	64.0336	64.339	64.137	64.0199	63.7655	63.9067
48	71.9973	4.69525	77.5118	76.8206	77.5833	76.8639	78.3118	77.9792	73.6575	73.6076	73.991	73.3444	73.9775	73.3669	74.3237	74.4624	74.2098	74.4723	74.1503	74.3237	70.5337	70.5711	70.7637	70.381	70.5184	70.4341	63.9601	64.2812	64.0482	63.8761	63.7574	63.8375
49	71.7703	4.68163	77.1626	76.3044	77.4199	76.3402	77.908	77.8402	73.3193	73.3209	73.7334	72.9062	73.7104	72.9256	74.3896	74.6197	74.251	74.5564	74.1313	74.3896	70.186	70.1862	70.4644	69.8964	70.3303	70.0527	63.7938	64.1099	63.8752	63.627	63.669	63.6881
50	71.4425	4.67143	76.6961	75.7108	77.1277	75.7085	77.3502	77.5835	72.8766	72.9232	73.384	72.3572	73.329	72.3898	74.3756	74.6949	74.2253	74.5625	74.0197	74.3756	69.728	69.6783	70.0805	69.3054	70.0245	69.5514	63.5362	63.8214	63.6213	63.2832	63.4928	63.4623
51	71.0194	4.6664	76.13	75.0758	76.7062	75	76.6594	77.2084	72.3357	72.4211	72.9413	71.707	72.8329	71.7761	74.2766	74.6786	74.1281	74.4862	73.8135	74.2766	69.1611	69.0617	69.5959	68.6211	69.5933	68.9332	63.1937	63.4181	63.2951	62.8645	63.2237	63.1673
52	70.5118	4.66566	75.4879	74.4249	76.1704	74.2474	75.8713	76.7253	71.7118	71.8331	72.4082	70.9801	72.235	71.1027	74.0824	74.5625	73.9542	74.3132	73.4997	74.0824	68.4987	68.3613	69.0035	67.8654	69.0415	68.2218	62.7781	62.913	62.9111	62.3865	62.8682	62.8119
53	69.935	4.66461	74.7929	73.7584	75.5464	73.4756	75.0269	76.1572	71.0273	71.1854	71.7946	70.212	71.5592	70.3855	73.7838	74.3468	73.7034	74.0207	73.0644	73.7838	67.7627	67.5985	68.3204	67.0618	68.3867	67.4464	62.3081	62.3372	62.4869	61.8633	62.4463	62.4069
54	69.3047	4.65621	74.0625	73.0592	74.8636	72.697	74.1599	75.5326	70.3051	70.503	71.1193	69.4365	70.8304	69.6362	73.3761	74.0274	73.3831	73.5869	72.5071	73.3761	66.9729	66.7819	67.5825	66.224	67.6548	66.6213	61.8071	61.7312	62.036	61.3134	61.9882	61.9669
55	68.632	4.63671	73.3096	72.3125	74.1475	71.917	73.2901	74.8806	69.5634	69.8045	70.3992	68.6768	70.0717	68.8647	72.8602	73.5875	72.9995	73.0033	71.8505	72.8602	66.1346	65.9055	66.8145	65.3456	66.8731	65.7344	61.2922	61.1165	61.5629	60.7596	61.5166	61.5055
56	67.9234	4.61107	72.5463	71.5243	73.4118	71.1481	72.4241	74.2232	68.8157	69.099	69.6416	67.9483	69.3018	68.0876	72.2508	73.025	72.5543	72.2833	71.1405	72.2508	65.238	64.9566	66.0018	64.4057	66.0614	64.7644	60.7663	60.4835	61.0547	60.2242	61.0447	61.0244
57	67.1862	4.59498	71.7872	70.7373	72.6519	70.4202	71.5633	73.5633	68.0792	68.3933	68.855	67.2722	68.5363	67.339	71.5799	72.3672	72.056	71.4683	70.4279	71.5799	64.2735	63.9347	65.102	63.3965	65.2218	63.7126	60.2113	59.7942	60.4765	59.7077	60.5784	60.4999
58	66.4362	4.61071	71.0571	70.0319	71.8563	69.7862	70.725	72.8864	67.3835	67.7037	68.0653	66.682	67.794	66.6725	70.8916	71.654	71.5242	70.6247	69.7635	70.8916	63.2573	62.8768	64.091	62.3582	64.3344	62.626	59.5917	59.0046	59.7817	59.177	60.1117	59.8832
59	65.7016	4.67634	70.3949	69.4959	71.0349	69.3044	69.9616	72.1776	66.7703	67.0613	67.3237	66.2149	67.1042	66.1475	70.226	70.9172	70.98	69.8256	69.1813	70.226	62.2432	61.8674	62.9988	61.3801	63.376	61.5936	58.8738	58.1007	58.9408	58.5828	59.6181	59.1263
60	65.019	4.79871	69.8412	69.1712	70.2393	69.0031	69.3515	71.4409	66.2833	66.5071	66.6975	65.8965	66.5097	65.8057	69.6094	70.1974	70.4447	69.1272	68.6684	69.6094	61.3146	61.0093	61.9153	60.5638	62.3681	60.7164	58.0463	57.1164	57.9635	57.8898	59.0475	58.2141
61	64.4219	4.97124	69.425	69.0323	69.5576	68.868	68.9538	70.7133	65.9532	66.0868	66.2442	65.7276	66.0576	65.65	69.0465	69.5401	69.9367	68.5391	68.1701	69.0465	60.5533	60.3742	60.9619	59.9712	61.3943	60.0647	57.1314	56.1266	56.9054	57.0926	58.3497	57.1826
62	63.9286	5.17192	69.1576	69.0203	69.0747	68.8617	68.7631	70.068	65.7842	65.8316	65.9844	65.6819	65.7754	65.6479	68.5082	68.9403	69.4474	68.0135	67.6315	68.5082	60.004	59.9721	60.2357	59.6052	60.5581	59.649	56.1891	55.2278	55.8644	56.2238	57.5082	56.1214
63	63.5392	5.36739	69.0284	69.0749	68.8156	68.9403	68.7274	69.5839	65.7521	65.7386	65.8933	65.7235	65.6544	65.7508	67.9463	68.3378	68.9272	67.4862	67.0339	67.9463	59.6613	59.7596	59.766	59.4216	59.9314	59.4276	55.308	54.511	54.9556	55.36	56.5617	55.1519
64	63.244	5.52623	69.0072	69.1511	68.7412	69.0614	68.7865	69.2956	65.8176	65.7755	65.9249	65.8184	65.6603	65.9091	67.3335	67.6779	68.3115	66.9251	66.4194	67.3335	59.484	59.6745	59.514	59.3615	59.5324	59.3374	54.5777	54.0262	54.2697	54.6016	55.606	54.3849
65	63.0335	5.6343	69.0548	69.2235	68.7911	69.1903	68.889	69.1799	65.9411	65.8968	66.035	65.9367	65.7531	66.0841	66.6987	66.9625	67.5792	66.3647	65.8882	66.6987	59.4213	59.6653	59.4103	59.3785	59.3286	59.3239	54.0519	53.7626	53.8361	54.028	54.7604	53.8721
66	62.9014	5.69641	69.135	69.2818	68.9042	69.3056	68.998	69.1854	66.0882	66.055	66.1871	66.056	65.8949	66.248	66.1206	66.2675	66.7912	65.8933	65.5304	66.1206	59.4302	59.6978	59.3996	59.4393	59.2625	59.3518	53.7331	53.6669	53.6232	53.6611	54.1158	53.5987
67	62.8414	5.72507	69.2205	69.3246	69.0314	69.3999	69.0919	69.2545	66.2316	66.209	66.3537	66.1627	66.053	66.3795	65.6857	65.7213	66.0872	65.581	65.3535	65.6857	59.482	59.7535	59.4498	59.5134	59.2892	59.4043	53.5871	53.679	53.5728	53.4717	53.7038	53.508
68	62.8413	5.73118	69.2959	69.3543	69.1463	69.4738	69.1635	69.3415	66.353	66.3301	66.5147	66.2494	66.2017	66.4689	65.4376	65.4056	65.608	65.4262	65.3106	65.4376	59.5553	59.82	59.5377	59.5765	59.3717	59.4707	53.5646	53.7504	53.6296	53.4117	53.5017	53.5297
69	62.8803	5.72313	69.3554	69.3734	69.2415	69.5297	69.2123	69.4197	66.4446	66.4047	66.6559	66.3157	66.3258	66.5207	65.3552	65.2953	65.3809	65.3887	65.3557	65.3552	59.6302	59.8852	59.6387	59.6172	59.4692	59.5406	53.6161	53.8456	53.7456	53.4329	53.4516	53.605
70	62.9368	5.70836	69.3985	69.3841	69.3173	69.5733	69.2407	69.4771	66.5073	66.4357	66.7666	66.3677	66.4192	66.5472	65.3846	65.3197	65.3378	65.4253	65.4556	65.3846	59.6928	59.9416	59.7286	59.6375	59.5498	59.6064	53.7009	53.9431	53.8792	53.4997	53.4873	53.6952
71	62.9957	5.69243	69.4289	69.3869	69.3779	69.6102	69.2565	69.5132	66.546	66.436	66.8387	66.4104	66.4833	66.5616	65.4742	65.4156	65.4003	65.4974	65.5834	65.4742	59.7358	59.9836	59.7929	59.6459	59.5954	59.6613	53.7938	54.0337	54.0034	53.5923	53.5582	53.7814
72	63.049	5.67622	69.4505	69.3795	69.427	69.6408	69.2709	69.5345	66.5647	66.4195	66.8684	66.4431	66.5225	66.5699	65.5845	65.5363	65.5145	65.5702	65.7168	65.5845	59.759	60.0099	59.8303	59.652	59.6079	59.6946	53.8864	54.1148	54.1087	53.6996	53.6455	53.8634
73	63.0935	5.65745	69.4648	69.3573	69.466	69.6604	69.2933	69.5469	66.5653	66.3969	66.8577	66.4617	66.5407	66.5693	65.6915	65.6481	65.6473	65.6305	65.8402	65.6915	59.7662	60.0237	59.8442	59.6624	59.5989	59.702	53.9797	54.1889	54.1968	53.8143	53.7529	53.9459
74	63.1278	5.63475	69.4705	69.3167	69.4956	69.6608	69.3283	69.5512	66.5497	66.373	66.8159	66.4634	66.5412	66.5551	65.7841	65.7359	65.7784	65.685	65.9372	65.7841	59.7604	60.0228	59.837	59.6789	59.5757	59.6879	54.0741	54.2576	54.2728	53.9291	53.8832	54.0277
75	63.1507	5.60856	69.4647	69.2594	69.5117	69.6296	69.3762	69.5464	66.521	66.3467	66.756	66.4475	66.5269	66.5277	65.8568	65.8027	65.8919	65.7371	65.9952	65.8568	59.7476	60.0076	59.8227	59.699	59.5491	59.6599	54.1633	54.3182	54.3386	54.0347	54.022	54.1029
76	63.1617	5.58007	69.4432	69.1938	69.5023	69.5586	69.4262	69.5352	66.4827	66.3134	66.6901	66.4169	66.5001	66.4928	65.9062	65.8565	65.9728	65.777	66.0186	65.9062	59.7396	59.9899	59.8234	59.7191	59.5351	59.6304	54.237	54.3673	54.3932	54.1172	54.145	54.1623
77	63.1612	5.55013	69.4028	69.134	69.4529	69.4602	69.4479	69.519	66.4389	66.27	66.6265	66.3793	66.4619	66.4568	65.9314	65.9003	66.0099	65.7937	66.0216	65.9314	59.7455	59.9832	59.8462	59.7354	59.5461	59.6164	54.2876	54.4044	54.4352	54.166	54.2347	54.1976
78	63.1496	5.51755	69.3405	69.0899	69.3581	69.3582	69.3973	69.4989	66.3933	66.219	66.5667	66.343	66.4148	66.4231	65.9316	65.9244	66.0094	65.782	66.0106	65.9316	59.7653	59.9953	59.881	59.7428	59.5795	59.6277	54.3172	54.4359	54.4661	54.1875	54.2835	54.2131
79	63.13	5.48262	69.2639	69.0601	69.2431	69.2686	69.2693	69.4786	66.3484	66.168	66.5088	66.3116	66.3652	66.3884	65.9108	65.9212	65.9885	65.749	65.9845	65.9108	59.7915	60.0222	59.9104	59.7413	59.6233	59.6602	54.3353	54.4694	54.4896	54.2007	54.297	54.2198
80	63.1074	5.4484	69.1902	69.0384	69.1423	69.2002	69.1122	69.4579	66.3073	66.1308	66.4594	66.2832	66.3183	66.3446	65.8735	65.8989	65.9525	65.6989	65.9435	65.8735	59.8151	60.054	59.918	59.742	59.6659	59.6956	54.3508	54.5112	54.5062	54.2229	54.2887	54.2248
81	63.0848	5.41541	69.1282	69.0162	69.0683	69.1574	68.9672	69.4317	66.2756	66.1233	66.4357	66.2534	66.2764	66.289	65.8176	65.8616	65.8913	65.6327	65.8847	65.8176	59.831	60.0826	59.8984	59.7567	59.7033	59.7142	54.3714	54.566	54.5172	54.2653	54.2745	54.234
82	63.0622	5.38162	69.0778	68.9792	69.0228	69.138	68.85	69.3989	66.2514	66.141	66.4388	66.2167	66.2373	66.2234	65.7409	65.8011	65.8026	65.5541	65.8058	65.7409	59.8387	60.1002	59.8637	59.7892	59.732	59.7087	54.4021	54.6292	54.5275	54.3257	54.2724	54.2559
83	63.0366	5.3449	69.0342	68.9175	69.0029	69.1291	68.7548	69.3665	66.221	66.1567	66.4491	66.1654	66.19	66.144	65.6466	65.7138	65.6963	65.4673	65.709	65.6466	59.8397	60.1032	59.8263	59.8341	59.7479	59.6873	54.4416	54.6877	54.5443	54.3914	54.2906	54.2938
84	63.0026	5.30408	68.9885	68.829	68.9954	69.1144	68.6649	69.339	66.1662	66.1402	66.4455	66.0891	66.1174	66.0387	65.5406	65.603	65.5856	65.3768	65.597	65.5406	59.8361	60.0993	59.789	59.8737	59.7559	59.6624	54.4818	54.73	54.5707	54.4514	54.3222	54.3345
85	62.9531	5.25825	68.9318	68.716	68.9845	69.084	68.5646	69.3099	66.0691	66.0692	66.4072	65.976	66.0026	65.8907	65.4214	65.4713	65.4687	65.2732	65.4724	65.4214	59.8326	60.0967	59.7541	59.8983	59.7663	59.6474	54.5105	54.7497	54.601	54.4959	54.3481	54.3579
86	62.8815	5.2065	68.8565	68.5802	68.955	69.0345	68.4451	69.2678	65.9132	65.9297	66.3088	65.8131	65.8301	65.6843	65.2876	65.3221	65.3427	65.1532	65.3324	65.2876	59.8322	60.0927	59.7253	59.908	59.7825	59.6523	54.518	54.7436	54.6245	54.5125	54.3532	54.3561
87	62.7839	5.14763	68.7547	68.4201	68.8853	68.9634	68.2997	69.205	65.6886	65.7176	66.1253	65.5941	65.5901	65.4159	65.1445	65.1651	65.2024	65.0293	65.1814	65.1445	59.8288	60.0812	59.7007	59.8945	59.7934	59.6744	54.5028	54.713	54.6348	54.4915	54.34	54.3349
88	62.6601	5.08055	68.6163	68.2308	68.7465	68.8668	68.1215	69.1162	65.4021	65.4431	65.8464	65.3261	65.2878	65.1069	65.0004	65.0144	65.049	64.903	65.0353	65.0004	59.8101	60.0546	59.6753	59.8495	59.7792	59.6919	54.4715	54.6638	54.6348	54.4353	54.3186	54.3052
89	62.5156	5.00535	68.4361	68.0118	68.5217	68.7417	67.9101	68.9952	65.0783	65.1279	65.4879	65.0299	64.9478	64.7978	64.8626	64.8779	64.8954	64.7728	64.9041	64.8626	59.7662	60.012	59.6457	59.7717	59.7247	59.6768	54.4348	54.6104	54.6289	54.3577	54.2978	54.2793
90	62.3626	4.92432	68.2228	67.7743	68.2366	68.589	67.6781	68.8358	64.7534	64.7994	65.0888	64.737	64.6112	64.5309	64.7346	64.7608	64.7506	64.6473	64.7796	64.7346	59.6973	59.9579	59.6084	59.6682	59.637	59.6152	54.4049	54.571	54.6201	54.2786	54.2857	54.2691
91	62.216	4.84173	67.9951	67.5431	67.9365	68.4111	67.4495	68.6352	64.468	64.492	64.7031	64.4813	64.3245	64.3391	64.6141	64.6568	64.6165	64.5329	64.6505	64.6141	59.6123	59.8922	59.5618	59.5606	59.5385	59.5082	54.3905	54.5569	54.6134	54.215	54.2876	54.2796
92	62.0897	4.7624	67.7729	67.3469	67.6571	68.2117	67.2508	68.3981	64.2584	64.2456	64.3891	64.2916	64.1246	64.2409	64.4989	64.5533	64.4927	64.4365	64.513	64.4989	59.5232	59.8078	59.5063	59.4764	59.4512	59.3742	54.3953	54.5671	54.6148	54.1796	54.3058	54.309
93	61.9954	4.68965	67.5726	67.2057	67.4215	67.9981	67.0989	68.1389	64.1457	64.0926	64.1898	64.186	64.0301	64.2298	64.3916	64.4462	64.3858	64.3651	64.3693	64.3916	59.4453	59.7022	59.4489	59.43	59.4024	59.2431	54.4218	54.5982	54.6273	54.1819	54.3442	54.3574
94	61.9416	4.62484	67.4046	67.1171	67.2445	67.7813	67.0002	67.8799	64.1265	64.0409	64.1205	64.1681	64.0364	64.2668	64.3072	64.3541	64.3142	64.3204	64.2401	64.3072	59.398	59.5895	59.4123	59.4212	59.4225	59.1448	54.4716	54.6524	54.6503	54.2234	54.4051	54.4269
95	61.9281	4.56802	67.2678	67.0506	67.1229	67.5695	66.9534	67.6427	64.17	64.0667	64.1661	64.2192	64.1122	64.2856	64.2676	64.3112	64.2952	64.3046	64.1595	64.2676	59.3964	59.4984	59.4208	59.4467	59.5157	59.1002	54.5387	54.7244	54.6854	54.2952	54.482	54.5066
96	61.9386	4.51682	67.1459	66.9591	67.032	67.3568	66.9451	67.4364	64.2251	64.1242	64.2831	64.2957	64.2108	64.2118	64.2802	64.334	64.337	64.3144	64.1355	64.2802	59.4325	59.4514	59.4696	59.4887	59.6463	59.1063	54.6095	54.7962	54.7254	54.381	54.5645	54.5806
97	61.9408	4.46515	67.0051	66.7924	66.9277	67.1194	66.9393	67.2469	64.2342	64.1608	64.4052	64.3391	64.284	63.982	64.3253	64.4057	64.4167	64.3474	64.1313	64.3253	59.4711	59.4528	59.5226	59.501	59.7537	59.1253	54.6681	54.8476	54.7473	54.4649	54.6391	54.6415
98	61.8927	4.40407	66.7978	66.5007	66.7514	66.8181	66.8858	67.0328	64.1462	64.1269	64.4563	64.2945	64.2883	63.5652	64.3582	64.4817	64.4681	64.4016	64.0813	64.3582	59.4645	59.4933	59.5376	59.4179	59.7826	59.0911	54.6969	54.8632	54.7197	54.5372	54.6844	54.6801
99	61.7529	4.32844	66.4773	66.0526	66.4406	66.4094	66.746	66.738	63.9261	63.9783	64.3671	64.1191	64.1816	62.9842	64.3214	64.4964	64.4158	64.4565	63.917	64.3214	59.371	59.5566	59.4864	59.1721	59.7061	58.9336	54.6688	54.816	54.6045	54.5828	54.6697	54.671
100	61.4905	4.24504	66.0216	65.4645	65.9599	65.87	66.4972	66.3163	63.5603	63.6881	64.0889	63.7841	63.923	62.3173	64.1676	64.3749	64.1953	64.4796	63.6205	64.1676	59.1611	59.6232	59.3405	58.729	59.5104	58.6021	54.5418	54.658	54.3586	54.5654	54.553	54.5739
101	61.093	4.1724	65.4428	64.7925	65.3271	65.211	66.134	65.7496	63.0592	63.2598	63.6033	63.2817	63.4884	61.6625	63.8744	64.0587	63.7912	64.4167	63.231	63.8744	58.8224	59.6601	59.0549	58.1246	59.184	58.0883	54.2661	54.3413	53.9449	54.4238	54.2809	54.3394

## Sheet: SKAY
Sound side			TF1	C:\Users\xb00012\Documents\Data\27_15_150415 SP\27_15_150415_0075.c3d	C:\Users\xb00012\Documents\Data\27_15_150415 SP\27_15_150415_0077.c3d	C:\Users\xb00012\Documents\Data\27_15_150415 SP\27_15_150415_0081.c3d	C:\Users\xb00012\Documents\Data\27_15_150415 SP\27_15_150415_0085.c3d	C:\Users\xb00012\Documents\Data\27_15_150415 SP\27_15_150415_0092.c3d	TF2	C:\Users\xb00012\Documents\Data\37_26_130515 SP\37_26_130515_0053.c3d	C:\Users\xb00012\Documents\Data\37_26_130515 SP\37_26_130515_0059.c3d	C:\Users\xb00012\Documents\Data\37_26_130515 SP\37_26_130515_0061.c3d	C:\Users\xb00012\Documents\Data\37_26_130515 SP\37_26_130515_0063.c3d	C:\Users\xb00012\Documents\Data\37_26_130515 SP\37_26_130515_0065.c3d	TF3	C:\Users\xb00012\Documents\Data\39_28_200515 SP\39_28_200515_0057.c3d	C:\Users\xb00012\Documents\Data\39_28_200515 SP\39_28_200515_0059.c3d	C:\Users\xb00012\Documents\Data\39_28_200515 SP\39_28_200515_0063.c3d	C:\Users\xb00012\Documents\Data\39_28_200515 SP\39_28_200515_0065.c3d	C:\Users\xb00012\Documents\Data\39_28_200515 SP\39_28_200515_0067.c3d	TF4	C:\Users\xb00012\Documents\Data\44_33_190615 SP\44_33_190615_0051.c3d	C:\Users\xb00012\Documents\Data\44_33_190615 SP\44_33_190615_0053.c3d	C:\Users\xb00012\Documents\Data\44_33_190615 SP\44_33_190615_0055.c3d	C:\Users\xb00012\Documents\Data\44_33_190615 SP\44_33_190615_0057.c3d	C:\Users\xb00012\Documents\Data\44_33_190615 SP\44_33_190615_0059.c3d	TF5	C:\Users\xb00012\Documents\Data\45_34_230615 SP\45_34_230615_0050.c3d	C:\Users\xb00012\Documents\Data\45_34_230615 SP\45_34_230615_0052.c3d	C:\Users\xb00012\Documents\Data\45_34_230615 SP\45_34_230615_0056.c3d	C:\Users\xb00012\Documents\Data\45_34_230615 SP\45_34_230615_0058.c3d	C:\Users\xb00012\Documents\Data\45_34_230615 SP\45_34_230615_0060.c3d
Sagittal plane			ECH	LKNEE_ANGLES	LKNEE_ANGLES	LKNEE_ANGLES	LKNEE_ANGLES	LKNEE_ANGLES	ECH	RKNEE_ANGLES	RKNEE_ANGLES	RKNEE_ANGLES	RKNEE_ANGLES	RKNEE_ANGLES	ECH	LKNEE_ANGLES	LKNEE_ANGLES	LKNEE_ANGLES	LKNEE_ANGLES	LKNEE_ANGLES	ECH	LKNEE_ANGLES	LKNEE_ANGLES	LKNEE_ANGLES	LKNEE_ANGLES	LKNEE_ANGLES	ECH	RKNEE_ANGLES	RKNEE_ANGLES	RKNEE_ANGLES	RKNEE_ANGLES	RKNEE_ANGLES
Knee Angle				LINK_MODEL_BASED	LINK_MODEL_BASED	LINK_MODEL_BASED	LINK_MODEL_BASED	LINK_MODEL_BASED		LINK_MODEL_BASED	LINK_MODEL_BASED	LINK_MODEL_BASED	LINK_MODEL_BASED	LINK_MODEL_BASED		LINK_MODEL_BASED	LINK_MODEL_BASED	LINK_MODEL_BASED	LINK_MODEL_BASED	LINK_MODEL_BASED		LINK_MODEL_BASED	LINK_MODEL_BASED	LINK_MODEL_BASED	LINK_MODEL_BASED	LINK_MODEL_BASED		LINK_MODEL_BASED	LINK_MODEL_BASED	LINK_MODEL_BASED	LINK_MODEL_BASED	LINK_MODEL_BASED
101 points over gait cycle				Original	Original	Original	Original	Original		Original	Original	Original	Original	Original		Original	Original	Original	Original	Original		Original	Original	Original	Original	Original		Original	Original	Original	Original	Original
ITEM	Mean	SD	C3_L	1	1	1	1	1	C3_R	1	1	1	1	1	C3_L	1	1	1	1	1	C3_L	1	1	1	1	1	C3_R	1	1	1	1	1
1	5.86701	2.9673	5.69435	5.47934	5.82677	1.67591	4.98056	10.5092	6.7168	7.72073	6.43654	7.00691	5.43812	6.98172	5.99394	6.89472	3.91964	3.33252	6.66395	9.15885	2.03614	-0.102117	2.67279	3.7801	-0.246171	4.07608	8.89384	9.11552	9.19887	10.0113	6.90644	9.23705
2	6.14319	3.23316	6.40531	6.09089	6.74724	2.07349	6.22965	10.8853	6.83245	7.92013	6.47733	7.19297	5.50204	7.06976	6.0091	6.95989	4.02027	3.62245	6.37007	9.07281	1.70529	-0.580657	2.31715	3.44346	-0.234885	3.5814	9.76381	9.78173	10.5297	10.6228	7.70678	10.1781
3	6.59379	3.59676	7.21489	6.7571	7.52564	2.71896	7.66967	11.4031	7.2945	8.48717	6.88173	7.82704	5.91502	7.36156	6.14947	7.27639	4.31241	3.96024	6.14716	9.05116	1.4529	-1.03011	1.99172	3.28866	-0.283499	3.29772	10.8572	10.6588	11.9713	11.4626	8.84631	11.347
4	7.25419	4.01107	8.18288	7.55948	8.26044	3.66276	9.24521	12.1865	8.06472	9.41461	7.57682	8.95246	6.65396	7.72573	6.52366	7.92976	4.84302	4.5088	6.08393	9.25281	1.36277	-1.27475	1.77195	3.29693	-0.3185	3.33821	12.1369	11.7624	13.4356	12.558	10.2053	12.7233
5	8.21663	4.41055	9.44091	8.68435	9.18635	4.98259	10.9705	13.3807	9.15702	10.7333	8.53947	10.5954	7.74989	8.16695	7.24063	8.91686	5.75451	5.37038	6.37273	9.78869	1.62407	-1.05102	1.85014	3.54857	-0.070669	3.84335	13.6205	13.1478	14.9267	13.9482	11.732	14.3478
6	9.51157	4.74914	11.0815	10.2838	10.5057	6.71291	12.8818	15.0234	10.5924	12.4142	9.772	12.6812	9.2604	8.83432	8.25169	10.0722	7.07201	6.4678	7.07401	10.5724	2.34681	-0.253846	2.35904	4.17061	0.647829	4.81044	15.2854	14.7816	16.4601	15.5749	13.4068	16.2036
7	11.0223	5.02641	13.0326	12.3001	12.2003	8.74912	14.9627	16.9511	12.3052	14.2843	11.2333	14.9675	11.1584	9.88219	9.37776	11.1915	8.63092	7.65885	8.00569	11.4018	3.40208	0.897344	3.20316	5.17516	1.72451	6.01024	16.9938	16.4765	17.9701	17.2375	15.1614	18.1234
8	12.5262	5.27046	15.0559	14.4456	14.0215	10.8273	17.111	18.8739	14.0849	16.078	12.7587	17.116	13.2085	11.2631	10.4492	12.1904	10.1904	8.86833	8.851	12.1456	4.49847	2.00986	4.12	6.37842	2.8602	7.12389	18.5426	17.9939	19.3144	18.6924	16.8549	19.8572
9	13.8233	5.50151	16.8946	16.3886	15.6903	12.6465	19.1846	20.5628	15.6663	17.6141	14.0945	18.8788	15.0385	12.7058	11.3782	13.0737	11.5708	10.0584	9.41393	12.774	5.39706	2.80683	4.88458	7.51606	3.83	7.94782	19.7803	19.1915	20.3652	19.7931	18.3346	21.2169
10	14.8339	5.72641	18.4333	17.9809	17.1146	14.0417	21.0756	21.9537	16.8992	18.9036	15.0605	20.2039	16.3999	13.9278	12.153	13.8204	12.7071	11.1753	9.78732	13.275	6.00887	3.22254	5.41138	8.39724	4.55829	8.4549	20.6752	20.0573	21.0947	20.5444	19.5147	22.1648
11	15.5866	5.96248	19.7103	19.2988	18.3853	15.0529	22.7364	23.0783	17.8273	20.0908	15.6767	21.1882	17.3391	14.8416	12.7654	14.3541	13.5638	12.1846	10.1221	13.6024	6.33848	3.30546	5.70023	8.95218	5.01949	8.71503	21.2917	20.6361	21.5758	21.0427	20.412	22.7919
12	16.1359	6.23812	20.7862	20.4591	19.5716	15.8219	24.1431	23.9355	18.6158	21.2934	16.1419	21.9564	18.1232	15.5639	13.1667	14.5875	14.0714	13.1184	10.3912	13.6649	6.40105	3.10527	5.74829	9.19128	5.17481	8.7856	21.7096	20.9581	21.8931	21.3721	21.1083	23.2161
13	16.4968	6.56818	21.6373	21.4507	20.5905	16.4305	25.2554	24.4594	19.3833	22.4643	16.6834	22.5387	18.9943	16.2356	13.2987	14.4911	14.196	13.9805	10.4293	13.3966	6.19337	2.64159	5.52012	9.1378	5.00042	8.66691	21.9714	21.0407	22.0771	21.5639	21.6676	23.5076
14	16.6417	6.93628	22.1823	22.1518	21.2914	16.851	26.0241	24.5933	20.0777	23.399	17.3731	22.8476	19.9413	16.8275	13.1406	14.1111	13.9914	14.6576	10.103	12.8399	5.72065	1.94377	4.99543	8.7888	4.53867	8.33659	22.0871	20.916	22.1206	21.6161	22.0982	23.6847
15	16.5419	7.29216	22.3669	22.4484	21.5999	17.0115	26.4275	24.3473	20.5171	23.8806	18.0685	22.7742	20.7114	17.1509	12.7378	13.5266	13.5892	15.0186	9.44488	12.1096	5.03433	1.09529	4.228	8.13405	3.91028	7.80404	22.0531	20.6258	22.0143	21.5166	22.3774	23.7315
16	16.2041	7.57427	22.2024	22.309	21.5572	16.8705	26.4926	23.7824	20.5475	23.8134	18.5393	22.2938	21.045	17.0459	12.178	12.8121	13.1151	15.0399	8.6147	11.3084	4.23065	0.212864	3.3431	7.21303	3.25522	7.12906	21.8622	20.2006	21.7589	21.2553	22.48	23.6163
17	15.6703	7.74651	21.7485	21.7939	21.2622	16.4415	26.2806	22.9646	20.1487	23.2492	18.6394	21.4851	20.862	16.5077	11.5366	12.0243	12.6181	14.79	7.76073	10.4899	3.40587	-0.617515	2.47484	6.13127	2.65725	6.38353	21.5119	19.6567	21.3646	20.8356	22.3887	23.314
18	14.9949	7.81443	21.0796	21.0156	20.8062	15.7756	25.8551	21.9453	19.4235	22.344	18.3628	20.4846	20.2603	15.6659	10.8465	11.2025	12.0806	14.3497	6.94696	9.65268	2.61221	-1.37873	1.7025	5.00519	2.13342	5.59867	21.0129	19.0078	20.8468	20.2812	22.1034	22.8253
19	14.2263	7.80992	20.254	20.079	20.2357	14.9314	25.2587	20.7651	18.5274	21.2991	17.7929	19.4255	19.4223	14.6971	10.1102	10.37	11.4699	13.7551	6.18887	8.76687	1.85144	-2.10307	1.03218	3.90834	1.66204	4.75773	20.3887	18.2721	20.2195	19.6281	21.6482	22.1756
20	13.397	7.76384	19.2975	19.0335	19.5412	13.9506	24.5061	19.456	17.5953	20.2892	17.0365	18.3866	18.5218	13.7427	9.32571	9.54292	10.7801	12.9898	5.49849	7.81726	1.10055	-2.81869	0.422508	2.86198	1.2064	3.83056	19.6659	17.4673	19.4919	18.9086	21.0622	21.3995
21	12.5225	7.68727	18.2018	17.8615	18.6826	12.8511	23.5803	18.0334	16.6945	19.3978	16.1816	17.3674	17.6623	12.8635	8.508	8.74061	10.0488	12.0223	4.8926	6.83572	0.343008	-3.50611	-0.17804	1.85751	0.735364	2.80632	18.8653	16.6083	18.6698	18.143	20.3782	20.5271
22	11.6082	7.57256	16.9456	16.5131	17.631	11.6395	22.4405	16.5038	15.8174	18.5968	15.28	16.3072	16.8578	12.045	7.69494	7.98535	9.34271	10.8641	4.38955	5.89298	-0.418535	-4.11234	-0.806878	0.883506	0.239968	1.70307	18.0017	15.7088	17.7596	17.3433	19.6135	19.5834
23	10.6593	7.40749	15.5284	14.9659	16.4037	10.3319	21.0481	14.8921	14.9145	17.7818	14.3503	15.1481	16.0512	11.2411	6.92986	7.29549	8.71383	9.60192	3.98481	5.05325	-1.16388	-4.59365	-1.47448	-0.055807	-0.257977	0.562527	17.0875	14.7812	16.7719	16.5152	18.7788	18.5902
24	9.6873	7.18819	13.9901	13.2647	15.062	8.96388	19.4032	13.2565	13.9438	16.8402	13.3968	13.8946	15.1687	10.4186	6.2336	6.68076	8.16051	8.36301	3.63602	4.32769	-1.86374	-4.93768	-2.16031	-0.940863	-0.717396	-0.562451	16.1328	13.8319	15.7223	15.6596	17.887	17.5633
25	8.70877	6.92425	12.4008	11.5101	13.6764	7.58708	17.5622	11.6685	12.9013	15.7185	12.4265	12.6156	14.1778	9.5679	5.59239	6.13143	7.63028	7.24042	3.28182	3.678	-2.49617	-5.16965	-2.82565	-1.74682	-1.11416	-1.62458	15.1455	12.8586	14.6283	14.7754	16.9541	16.5111
26	7.73878	6.63494	10.8324	9.80458	12.2951	6.25918	15.6223	10.1809	11.8195	14.4442	11.4511	11.3972	13.1123	8.69256	4.97163	5.60425	7.06103	6.25476	2.88119	3.05691	-3.0594	-5.34525	-3.43999	-2.45881	-1.45935	-2.59358	14.1298	11.8531	13.5067	13.8589	15.9932	15.4369
27	6.78652	6.34004	9.33257	8.21026	10.9377	5.02862	13.6836	8.80272	10.7417	13.0955	10.4776	10.2864	12.0477	7.80152	4.34434	5.05326	6.42115	5.37134	2.42777	2.44817	-3.5724	-5.52331	-4.00082	-3.08352	-1.79429	-3.46007	13.0864	10.8087	12.3712	12.9038	15.0064	14.3417
28	5.85357	6.05376	7.91853	6.74416	9.60832	3.91934	11.8146	7.50628	9.6947	11.7481	9.50225	9.26969	11.0458	6.90769	3.70704	4.47257	5.72567	4.52736	1.93539	1.87418	-4.06756	-5.7367	-4.53698	-3.65316	-2.17175	-4.23921	12.0152	9.72656	11.232	11.9042	13.9851	13.2278
29	4.938	5.7829	6.59042	5.40005	8.31623	2.92888	10.0469	6.26008	8.68003	10.4399	8.5192	8.30051	10.1107	6.02982	3.07536	3.88715	5.01726	3.67637	1.43024	1.36579	-4.57444	-5.98369	-5.08791	-4.21688	-2.62438	-4.95932	10.9186	8.61796	10.0976	10.8565	12.9203	12.1008
30	4.04158	5.52687	5.34724	4.17271	7.08139	2.04227	8.38713	5.05269	7.68685	9.17469	7.53541	7.34097	9.19067	5.19253	2.47465	3.3296	4.33582	2.82478	0.944174	0.938854	-5.10377	-6.24659	-5.67032	-4.81938	-3.14174	-5.6408	9.80292	7.50064	8.97349	9.76196	11.8108	10.9677
31	3.17318	5.28073	4.19451	3.06515	5.92884	1.24664	6.83614	3.89576	6.7089	7.94526	6.57421	6.38241	8.22553	4.41708	1.9308	2.82598	3.71102	2.01124	0.501705	0.604037	-5.64432	-6.51926	-6.26981	-5.47688	-3.67589	-6.27977	8.67601	6.38981	7.86153	8.62882	10.6647	9.83515
32	2.34725	5.03877	3.14547	2.08827	4.88256	0.537051	5.40447	2.81501	5.75182	6.74968	5.66703	5.44041	7.19278	3.70918	1.46337	2.38357	3.16129	1.28007	0.118343	0.373609	-6.17022	-6.80979	-6.85047	-6.17393	-4.17146	-6.84543	7.54582	5.2936	6.76139	7.46939	9.49596	8.70875
33	1.57831	4.79709	2.21556	1.25866	3.95811	-0.08526	4.1073	1.83899	4.8312	5.59543	4.84547	4.54226	6.11749	3.05537	1.07832	1.99052	2.68449	0.664512	-0.201591	0.253676	-6.65248	-7.12666	-7.37205	-6.87329	-4.59217	-7.29823	6.41896	4.21699	5.67097	6.29384	8.31987	7.59315
34	0.876644	4.55481	1.41425	0.587611	3.15628	-0.616962	2.95541	0.988915	3.96927	4.50068	4.13791	3.71572	5.05579	2.43623	0.763543	1.62763	2.25643	0.171806	-0.470499	0.232349	-7.06644	-7.46819	-7.8057	-7.52191	-4.9264	-7.60999	5.30259	3.16758	4.5876	5.11189	7.15187	6.49404
35	0.248127	4.31434	0.740047	0.070598	2.4628	-1.05719	1.95335	0.270673	3.19126	3.49302	3.56518	2.98337	4.06912	1.84563	0.49668	1.28424	1.84401	-0.212137	-0.711231	0.278519	-7.39585	-7.81589	-8.13945	-8.06528	-5.18396	-7.77468	4.2085	2.1584	3.51386	3.93982	6.00687	5.42356
36	-0.305482	4.08193	0.179548	-0.317595	1.85548	-1.41376	1.10084	-0.327223	2.51822	2.60174	3.13278	2.35862	3.1989	1.29907	0.258056	0.957531	1.42001	-0.502618	-0.939655	0.355012	-7.63891	-8.14055	-8.38138	-8.4658	-5.39267	-7.81415	3.15567	1.21001	2.46363	2.80312	4.89911	4.4025
37	-0.788152	3.86588	-0.290773	-0.621496	1.30839	-1.70506	0.392264	-0.827963	1.95772	1.84606	2.82605	1.84126	2.4542	0.821041	0.0300638	0.637121	0.969157	-0.71129	-1.16523	0.420559	-7.80771	-8.41656	-8.55493	-8.71282	-5.58561	-7.76864	2.16994	0.348945	1.46326	1.73578	3.84448	3.45722
38	-1.20845	3.671	-0.699063	-0.890537	0.796629	-1.95472	-0.187944	-1.25875	1.50032	1.22777	2.6145	1.41558	1.82105	0.422697	-0.205845	0.312208	0.492941	-0.870689	-1.39834	0.43466	-7.91687	-8.62648	-8.67837	-8.82225	-5.78019	-7.67708	1.2792	-0.398817	0.54407	0.775945	2.86178	2.61302
39	-1.57486	3.49557	-1.07162	-1.16352	0.304964	-2.18525	-0.667187	-1.6471	1.12404	0.730378	2.46173	1.05637	1.27894	0.092754	-0.458378	-0.014843	0.000677	-1.02442	-1.63448	0.381177	-7.97507	-8.75568	-8.75234	-8.82624	-5.97579	-7.5653	0.506712	-1.01455	-0.266286	-0.04402	1.97131	1.8871
40	-1.89355	3.33377	-1.42904	-1.46246	-0.172854	-2.41257	-1.07972	-2.0176	0.803504	0.325036	2.335	0.738453	0.812579	-0.193549	-0.723151	-0.331575	-0.505389	-1.19629	-1.84997	0.267468	-7.98584	-8.7932	-8.77452	-8.75607	-6.16064	-7.44477	-0.133201	-1.49057	-0.948585	-0.706218	1.19247	1.2869
41	-2.16941	3.18067	-1.78499	-1.79572	-0.639271	-2.64478	-1.45914	-2.38605	0.519647	-0.018311	2.21221	0.44431	0.41741	-0.457389	-0.991681	-0.617882	-1.02543	-1.39415	-2.02287	0.101918	-7.95307	-8.74201	-8.75191	-8.63303	-6.31824	-7.32019	-0.636971	-1.83239	-1.49308	-1.21021	0.539629	0.811187
42	-2.40833	3.03665	-2.14669	-2.16334	-1.09364	-2.88616	-1.83082	-2.7595	0.263564	-0.319822	2.08295	0.165431	0.095532	-0.706269	-1.2578	-0.85784	-1.55271	-1.61248	-2.14672	-0.119262	-7.88895	-8.62623	-8.70224	-8.47329	-6.4453	-7.19772	-1.01175	-2.05729	-1.89874	-1.57039	0.018182	0.449486
43	-2.6183	2.9079	-2.5162	-2.55827	-1.53381	-3.14001	-2.20723	-3.14167	0.0323488	-0.585476	1.94253	-0.102079	-0.15573	-0.937505	-1.51744	-1.04828	-2.07182	-1.83676	-2.23045	-0.399913	-7.81581	-8.48598	-8.65096	-8.29393	-6.56008	-7.08812	-1.27439	-2.19054	-2.17514	-1.81053	-0.377648	0.181909
44	-2.8086	2.80289	-2.89308	-2.97037	-1.96006	-3.4096	-2.58711	-3.53827	-0.177334	-0.812406	1.78577	-0.361941	-0.35148	-1.14661	-1.76503	-1.19196	-2.56395	-2.05575	-2.29089	-0.72261	-7.75936	-8.36117	-8.62441	-8.11317	-6.68848	-7.00959	-1.44819	-2.258	-2.34346	-1.9563	-0.664323	-0.018859
45	-2.98686	2.72804	-3.27651	-3.39008	-2.37441	-3.6995	-2.96029	-3.9583	-0.372056	-0.999792	1.60605	-0.618234	-0.515303	-1.333	-1.99177	-1.29103	-3.01054	-2.26676	-2.34534	-1.04516	-7.73917	-8.27529	-8.64114	-7.94377	-6.85195	-6.9837	-1.55477	-2.27551	-2.42774	-2.02658	-0.863674	-0.180351
46	-3.15588	2.68495	-3.66399	-3.80619	-2.7756	-4.01607	-3.3147	-4.40741	-0.560218	-1.15551	1.39866	-0.873021	-0.669059	-1.50216	-2.1862	-1.35744	-3.38891	-2.46389	-2.39734	-1.32345	-7.76169	-8.22901	-8.70876	-7.79409	-7.05748	-7.0191	-1.60729	-2.24596	-2.44442	-2.03008	-0.995571	-0.320409
47	-3.31235	2.67102	-4.04756	-4.20193	-3.15334	-4.36247	-3.63895	-4.88109	-0.747774	-1.29237	1.1621	-1.12093	-0.825946	-1.66172	-2.33609	-1.41413	-3.66995	-2.62774	-2.43242	-1.53619	-7.82073	-8.20779	-8.82117	-7.68005	-7.29189	-7.10278	-1.60959	-2.16439	-2.39784	-1.96929	-1.07402	-0.442412
48	-3.44723	2.68129	-4.41234	-4.55798	-3.48652	-4.73224	-3.92312	-5.36183	-0.935685	-1.42237	0.894753	-1.34599	-0.990338	-1.81448	-2.42909	-1.48588	-3.82297	-2.72498	-2.43278	-1.67882	-7.90164	-8.19452	-8.95548	-7.62679	-7.52545	-7.20594	-1.55741	-2.02267	-2.27905	-1.84243	-1.10715	-0.535763
49	-3.54722	2.70969	-4.737	-4.85559	-3.7478	-5.10468	-4.159	-5.81792	-1.12127	-1.55543	0.592831	-1.52656	-1.15973	-1.95744	-2.45383	-1.57491	-3.82763	-2.72562	-2.39024	-1.75074	-7.98282	-8.17769	-9.07896	-7.64713	-7.72006	-7.29027	-1.4412	-1.81133	-2.07218	-1.6426	-1.09876	-0.581159
50	-3.59577	2.7491	-4.99366	-5.07641	-3.90439	-5.44517	-4.33708	-6.20526	-1.30096	-1.69801	0.255271	-1.64819	-1.32621	-2.08766	-2.40084	-1.65467	-3.68691	-2.60973	-2.30686	-1.74604	-8.03418	-8.15213	-9.15855	-7.72295	-7.82155	-7.31571	-1.24919	-1.51924	-1.7632	-1.35922	-1.04525	-0.559061
51	-3.57544	2.79146	-5.14803	-5.19775	-3.91878	-5.71139	-4.43999	-6.47225	-1.47074	-1.85002	-0.106996	-1.71418	-1.47826	-2.20426	-2.26836	-1.69144	-3.42449	-2.37107	-2.18765	-1.66714	-8.02081	-8.11331	-9.16316	-7.80968	-7.76846	-7.24944	-0.969238	-1.13651	-1.3436	-0.981614	-0.932699	-0.451769
52	-3.47034	2.82949	-5.15967	-5.18659	-3.75144	-5.85801	-4.43992	-6.56239	-1.62384	-2.00457	-0.464896	-1.74304	-1.6029	-2.30378	-2.06359	-1.65518	-3.07145	-2.03372	-2.03009	-1.52749	-7.91287	-8.0493	-9.06868	-7.85574	-7.52115	-7.06946	-0.591732	-0.661105	-0.80825	-0.506492	-0.741479	-0.241336
53	-3.26524	2.85759	-4.98191	-4.99632	-3.35892	-5.83617	-4.30402	-6.41413	-1.74658	-2.15002	-0.775834	-1.74852	-1.68525	-2.37329	-1.7976	-1.53061	-2.65733	-1.6398	-1.82803	-1.33221	-7.68955	-7.93104	-8.86225	-7.82087	-7.07073	-6.76288	-0.110535	-0.099407	-0.149762	0.060964	-0.4533	0.088829
54	-2.94215	2.87261	-4.56136	-4.56622	-2.68893	-5.59244	-3.99819	-5.961	-1.81329	-2.26831	-0.99358	-1.71837	-1.70339	-2.3828	-1.47945	-1.32932	-2.19502	-1.21998	-1.57572	-1.07722	-7.33655	-7.71265	-8.53618	-7.67799	-6.4329	-6.32304	0.479926	0.541276	0.645085	0.715369	-0.053561	0.551463
55	-2.4765	2.8754	-3.83659	-3.82525	-1.67502	-5.06597	-3.48441	-5.13232	-1.7831	-2.32586	-1.07293	-1.6078	-1.62456	-2.28435	-1.11464	-1.08174	-1.66994	-0.781079	-1.26827	-0.772156	-6.83768	-7.34103	-8.07902	-7.40428	-5.62252	-5.74153	1.18949	1.2595	1.59622	1.46021	0.472641	1.15886
56	-1.83601	2.87485	-2.73947	-2.69815	-0.242359	-4.1856	-2.7129	-3.85832	-1.60224	-2.26334	-0.969224	-1.34995	-1.4078	-2.02089	-0.707917	-0.81013	-1.05878	-0.31744	-0.901831	-0.451402	-6.16693	-6.76484	-7.46795	-6.97136	-4.63124	-4.99927	2.03653	2.06257	2.73167	2.31338	1.14575	1.92928
57	-0.983699	2.89763	-1.20599	-1.11721	1.67031	-2.87738	-1.61794	-2.08771	-1.21488	-2.00112	-0.639241	-0.878606	-1.01206	-1.54338	-0.257333	-0.504441	-0.352134	0.186643	-0.464382	-0.15235	-5.29087	-5.94481	-6.66854	-6.34052	-3.43723	-4.06326	3.05058	2.9693	4.0897	3.31084	1.99331	2.88973
58	0.11573	2.9933	0.803295	0.957496	4.08189	-1.08597	-0.12389	0.186947	-0.576027	-1.46077	-0.047769	-0.144612	-0.40463	-0.822355	0.251002	-0.137527	0.452996	0.751103	0.072319	0.116118	-4.17359	-4.85203	-5.63889	-5.47054	-2.01867	-2.88784	4.27397	4.01541	5.71833	4.50855	3.05077	4.07682
59	1.49129	3.2181	3.28429	3.51763	6.95079	1.20071	1.83684	2.91547	0.344692	-0.584938	0.829381	0.882671	0.438101	0.158244	0.847951	0.314012	1.37486	1.40335	0.760538	0.386998	-2.7797	-3.4566	-4.33794	-4.32627	-0.352671	-1.42504	5.75922	5.25329	7.66723	5.97905	4.36064	5.53587
60	3.16545	3.59599	6.18174	6.50081	10.1737	3.93695	4.29898	5.99825	1.57002	0.65703	2.01348	2.22051	1.54296	1.41612	1.58883	0.874924	2.46067	2.1945	1.67604	0.738025	-1.07356	-1.72449	-2.72697	-2.87931	1.6003	0.362684	7.56022	6.74158	9.97534	7.80201	5.96924	7.31294
61	5.15548	4.0936	9.3982	9.80243	13.6085	7.02597	7.24345	9.31062	3.12334	2.27785	3.53304	3.87576	2.94964	2.98043	2.54806	1.58245	3.77648	3.19184	2.90436	1.2852	0.985936	0.374075	-0.757003	-1.10188	3.91359	2.5009	9.72184	8.53372	12.6607	10.048	7.92241	9.44439
62	7.47297	4.63793	12.8157	13.2992	17.1101	10.3456	10.5874	12.7361	5.03169	4.28692	5.42965	5.84653	4.70643	4.8889	3.80383	2.48951	5.39737	4.46283	4.51246	2.15699	3.44456	2.86329	1.6345	1.03922	6.67807	5.00772	12.2691	10.6701	15.7107	12.7593	10.2573	11.9483
63	10.1218	5.15006	16.3213	16.8738	20.5613	13.7796	14.1995	16.1924	7.32516	6.70164	7.7556	8.12908	6.86037	7.17909	5.42527	3.65891	7.40118	6.07219	6.52959	3.46446	6.33976	5.76125	4.51204	3.57953	9.95017	7.89581	15.1977	13.1709	19.0729	15.9323	12.9923	14.8201
64	13.0938	5.56751	19.8274	20.4357	23.8942	17.2382	17.933	19.6361	10.0332	9.54697	10.5609	10.7283	9.45028	9.87954	7.45714	5.14734	9.85633	8.07521	8.94304	5.26376	9.68449	9.07298	7.91818	6.55154	13.7108	11.169	18.4665	16.0276	22.6533	19.5064	16.1188	18.0264
65	16.361	5.8521	23.2776	23.9266	27.0905	20.6608	21.6603	23.0496	13.1748	12.8408	13.8719	13.6617	12.4975	13.0019	9.90915	6.99557	12.8015	10.5019	11.7015	7.54537	13.4488	12.7768	11.8413	9.96834	17.8506	14.807	21.9946	19.192	26.3327	23.362	19.5885	21.4977
66	19.8719	5.98871	26.6391	27.3127	30.157	24.0097	25.2976	26.4185	16.743	16.5719	17.6697	16.9506	15.9901	16.5325	12.756	9.22286	16.2272	13.3361	14.74	10.2538	17.5511	16.8081	16.2009	13.8021	22.1944	18.7498	25.6702	22.5759	29.9979	27.3438	23.3066	25.1268
67	23.5533	5.98031	29.8879	30.5681	33.0908	27.2603	28.8077	29.7128	20.692	20.6845	21.8798	20.5998	19.8725	20.4233	15.9445	11.8251	20.0535	16.5191	18.003	13.3218	21.8674	21.0558	20.8585	17.9793	26.5523	22.8913	29.3748	26.0663	33.5688	31.3021	27.1452	28.7915
68	27.3169	5.84154	32.988	33.6522	35.8533	30.3861	32.1774	32.8709	24.9347	25.08	26.3785	24.5751	24.0488	24.5912	19.4009	14.7737	24.1352	19.9572	21.4381	16.7002	26.2514	25.372	25.6293	22.3958	30.7594	27.1002	33.0094	29.5536	37.0048	35.1242	30.9768	32.3874
69	31.0651	5.59447	35.8765	36.4973	38.3676	33.3409	35.3769	35.7998	29.3448	29.6265	31.0032	28.786	28.3898	28.9183	23.0419	18.0048	28.3217	23.5371	24.9935	20.3523	30.5528	29.5983	30.3044	26.9337	34.6864	31.2413	36.5096	32.9647	40.2867	38.7468	34.702	35.8479
70	34.6985	5.26697	38.4687	39.0216	40.5464	36.0504	38.3322	38.3929	33.7638	34.1687	35.5697	33.0849	32.7409	33.255	26.7866	21.4142	32.5006	27.1732	28.6157	24.2296	34.634	33.5959	34.69	31.4628	38.2365	35.1846	39.8394	36.2747	43.3819	42.1398	38.256	39.1448
71	38.119	4.89528	40.6809	41.1564	42.3227	38.427	40.9398	40.5587	38.0226	38.5439	39.9017	37.2891	36.9443	37.434	30.5485	24.8762	36.5794	30.8299	32.2152	28.2418	38.3754	37.2639	38.6229	35.8313	41.3496	38.8094	42.9675	39.4819	46.2199	45.2683	41.6027	42.2646
72	41.2355	4.52068	42.4553	42.8632	43.6623	40.3979	43.1047	42.2484	41.965	42.6026	43.856	41.2131	40.8645	41.2888	34.2378	28.3025	40.4559	34.482	35.6901	32.2588	41.6746	40.5307	41.9722	39.8687	43.9889	42.0127	45.8447	42.5555	48.7077	48.0731	44.7152	45.1719
73	43.9725	4.18209	43.7651	44.1284	44.5553	41.9238	44.7637	43.4544	45.464	46.2202	47.3316	44.6944	44.3998	44.6737	37.7813	31.6687	44.0357	38.0862	38.9748	36.1413	44.4521	43.3438	44.6514	43.4113	46.1335	44.7208	48.4	45.41	50.769	50.4871	47.5414	47.7925
74	46.2735	3.92323	44.6054	44.9471	45.0025	42.999	45.8903	44.1882	48.4349	49.3043	50.2757	47.6177	47.4847	47.4922	41.111	34.9642	47.2482	41.5691	42.0228	39.7506	46.6584	45.6675	46.6217	46.3319	47.7755	46.8954	50.5577	47.9337	52.3638	52.4574	49.9962	50.0372
75	48.0966	3.80455	44.9822	45.3231	45.0031	43.6374	46.4835	44.4636	50.8488	51.8039	52.6851	49.9391	50.0914	49.7247	44.1203	38.127	50.0185	44.7725	44.7304	42.9534	48.2712	47.4832	47.893	48.5577	48.8924	48.5297	52.2602	50.0322	53.4833	53.9514	51.9976	51.8367
76	49.4129	3.88166	44.9023	45.2649	44.5495	43.8549	46.5524	44.2896	52.7284	53.7168	54.5859	51.687	52.2232	51.4293	46.6632	41.0188	52.2461	47.4751	46.9608	45.6149	49.2931	48.7862	48.529	50.0682	49.4461	49.6358	53.4775	51.6462	54.1364	54.9556	53.4954	53.1537
77	50.2068	4.16231	44.3673	44.7799	43.6324	43.6571	46.099	43.6682	54.1196	55.0821	55.9949	52.9296	53.8907	52.7007	48.5947	43.4578	53.82	49.4845	48.6011	47.6103	49.7495	49.5751	48.6322	50.8829	49.416	50.2414	54.2026	52.748	54.3411	55.4764	54.4713	53.9763
78	50.4734	4.60031	43.3759	43.8799	42.2505	43.0393	45.1137	42.5962	55.0542	55.9564	56.8939	53.7249	55.0841	53.6116	49.8133	45.2793	54.6561	50.6855	49.5864	48.8595	49.6774	49.8437	48.3072	51.0511	48.8093	50.3759	54.4463	53.3352	54.1201	55.5371	54.9287	54.3102
79	50.2128	5.12813	41.9343	42.594	40.4221	41.994	43.5877	41.0734	55.528	56.3884	57.2327	54.087	55.7614	54.1703	50.2636	46.3706	54.7019	51.0363	49.8889	49.3202	49.1113	49.5742	47.6278	50.6361	47.6545	50.0638	54.227	53.4227	53.4936	55.1635	54.8839	54.1715
80	49.429	5.68298	40.066	40.9688	38.1862	40.5235	41.5349	39.1166	55.5037	56.3994	56.9556	53.9838	55.8613	54.3182	49.9288	46.6809	53.951	50.5397	49.4911	48.9813	48.0819	48.7513	46.6317	49.7064	45.99	49.3301	53.5645	53.0305	52.4778	54.3722	54.3621	53.5799
81	48.136	6.21538	37.8156	39.0515	35.5955	38.6493	39.0105	36.7712	54.933	55.9789	56.0319	53.3597	55.3296	53.9647	48.8271	46.2108	52.4527	49.2147	48.3875	47.8697	46.6244	47.3858	45.333	48.3355	43.8653	48.2022	52.4802	52.1823	51.0883	53.1771	53.3946	52.5587
82	46.3651	6.68787	35.2481	36.8796	32.7206	36.4155	36.1123	34.1126	53.7811	55.0962	54.4684	52.1662	54.1402	53.0345	47.0135	44.9983	50.2935	47.1174	46.6173	46.0409	44.7836	45.5211	43.7427	46.6046	41.3387	46.7108	50.9992	50.9045	49.3435	51.5979	52.0133	51.1366
83	44.1686	7.0725	32.4446	34.4833	29.6479	33.8799	32.9706	31.2411	52.0417	53.718	52.3021	50.3858	52.3085	51.494	44.5929	43.1214	47.577	44.3695	44.3046	43.592	42.6147	43.2374	41.8781	44.598	38.4663	44.8936	49.149	49.2239	47.2634	49.662	50.2489	49.3468
84	41.6129	7.34937	29.4896	31.8805	26.4665	31.113	29.7262	28.2615	49.7393	51.8251	49.5888	48.0385	49.8899	49.354	41.7	40.6943	44.3923	41.1248	41.6151	40.6734	40.1788	40.6425	39.7528	42.3925	35.3036	42.8026	46.9568	47.1657	44.8673	47.397	48.1304	47.2235
85	38.767	7.50652	26.4588	29.0827	23.2581	28.2007	26.4966	25.2556	46.9267	49.4264	46.4016	45.1716	46.9696	46.6644	38.46	37.8633	40.8212	37.5144	38.654	37.4472	37.5419	37.839	37.3837	40.04	31.9475	40.4991	44.4476	44.7524	42.1712	44.8297	45.6886	44.7962
86	35.7024	7.54029	23.4117	26.1137	20.091	25.2232	23.3552	22.2756	43.6835	46.5675	42.8411	41.8488	43.6527	43.5075	34.9944	34.7827	36.9807	33.6558	35.5129	34.0401	34.7761	34.8951	34.8179	37.5624	28.5728	38.0321	41.646	42.0043	39.1937	41.9862	42.9575	42.0882
87	32.4937	7.45372	20.3956	23.0289	17.0207	22.2365	20.3352	19.3569	40.113	43.3309	39.0388	38.1493	40.0527	39.993	31.4245	31.5727	33.0254	29.6839	32.3068	30.5337	31.9549	31.8443	32.1439	34.9685	25.3927	35.4251	38.5806	38.9481	35.9673	38.8949	39.9719	39.121
88	29.2139	7.25665	17.4541	19.9149	14.0918	19.2766	17.452	16.5353	36.3362	39.8281	35.1464	34.1746	36.2807	36.2515	27.8453	28.3043	29.0976	25.7193	29.1233	26.982	29.145	28.7206	29.4703	32.2761	22.5654	32.6924	35.2889	35.6246	32.542	35.5872	36.7685	35.9223
89	25.9268	6.96865	14.631	16.8734	11.3404	16.3703	14.7213	13.8493	32.4845	36.186	31.3133	30.0564	32.4438	32.4231	24.3066	25.0022	25.2688	21.8422	26.0016	23.4185	26.3935	25.5873	26.8829	29.5124	20.1262	29.8586	31.8185	32.0917	28.9799	32.0974	33.3923	32.5311
90	22.6836	6.61736	11.9685	13.996	8.79373	13.5479	12.1659	11.3388	28.6872	32.5308	27.6604	25.9556	28.6464	28.6429	20.8167	21.652	21.5452	18.0969	22.9296	19.8599	23.7196	22.5274	24.4124	26.7035	17.9937	26.9611	28.2257	28.4212	25.3469	28.4652	29.8977	28.9976
91	19.525	6.23109	9.50746	11.3482	6.47796	10.8524	9.81751	9.04119	25.0556	28.9735	24.2588	22.0433	24.9776	25.0248	17.3647	18.1997	17.9127	14.4892	19.8869	16.3349	21.1265	19.6176	22.0491	23.8785	16.0343	24.053	24.5709	24.6909	21.7055	24.7378	26.3416	25.3785
92	16.4905	5.83223	7.28833	8.97706	4.42095	8.3399	7.71658	6.98717	21.6695	25.6076	21.1239	18.4689	21.4991	21.6482	13.9619	14.587	14.3792	11.0505	16.8801	12.9128	18.617	16.8935	19.7771	21.0845	14.1314	21.1986	20.9155	20.9782	18.1136	20.9768	22.7752	21.7334
93	13.6245	5.4369	5.3533	6.93052	2.64999	6.07526	5.90733	5.2034	18.5756	22.5099	18.2332	15.3334	18.2471	18.5542	10.6623	10.8223	10.9846	7.8713	13.954	9.67939	16.2009	14.3476	17.5836	18.374	12.234	18.4655	17.3302	17.3666	14.638	17.2687	19.2458	18.1321
94	10.9836	5.05601	3.74466	5.25952	1.19371	4.12287	4.42666	3.72054	15.7953	19.7334	15.5599	12.6755	15.2514	15.7564	7.57133	7.04024	7.80466	5.0782	11.1952	6.73834	13.8987	11.9723	15.469	15.7718	10.3669	15.9132	13.9083	13.9601	11.3705	13.7332	15.8107	14.6669
95	8.63984	4.69283	2.49973	3.99847	0.096905	2.53506	3.29258	2.57564	13.3401	17.2999	13.0995	10.4813	12.5578	13.2622	4.83603	3.4991	4.94085	2.80105	8.72224	4.21689	11.7488	9.80343	13.4625	13.2831	8.60919	13.5857	10.7745	10.8924	8.43565	10.5222	12.5565	11.4659
96	6.67433	4.33981	1.64516	3.14674	-0.576004	1.34628	2.5055	1.80328	11.2228	15.2042	10.8814	8.70713	10.2331	11.0884	2.60824	0.509689	2.50267	1.14278	6.66115	2.22493	9.81158	7.91945	11.6266	10.935	7.06257	11.5143	8.08382	8.31848	5.98715	7.80855	9.6113	8.69361
97	5.16391	3.98104	1.19047	2.65339	-0.76529	0.574191	2.06483	1.42524	9.4618	13.4309	8.96101	7.29955	8.35012	9.26737	1.00698	-1.67953	0.59552	0.173678	5.12373	0.821501	8.16178	6.41174	10.0464	8.80434	5.81878	9.72771	5.99851	6.38694	4.18038	5.75717	7.13947	6.5286
98	4.15984	3.6026	1.12475	2.41579	-0.447238	0.226106	1.98174	1.44737	8.07784	11.9709	7.39994	6.20895	6.96504	7.84439	0.0883402	-2.98442	-0.70554	-0.073118	4.18958	0.015202	6.86133	5.34279	8.80039	6.9936	4.92876	8.24111	4.64694	5.20118	3.1326	4.47921	5.31012	5.1116
99	3.66596	3.21168	1.41341	2.3169	0.335583	0.300978	2.26453	1.84904	7.08694	10.8218	6.24722	5.40617	6.09529	6.86417	-0.183334	-3.51017	-1.36743	0.320621	3.86905	-0.22873	5.92835	4.70647	7.93289	5.57696	4.3933	7.03214	4.08446	4.79139	2.89411	3.99687	4.2448	4.49512
100	3.62845	2.85091	2.00118	2.31991	1.46097	0.770817	2.88819	2.566	6.49199	9.98142	5.52922	4.8903	5.70463	6.35439	0.055327	-3.48674	-1.4115	1.0913	4.07633	0.007238	5.31912	4.41223	7.43166	4.56241	4.15213	6.03719	4.27464	5.10157	3.43086	4.23679	3.97523	4.62876
101	3.9494	2.59403	2.81897	2.51681	2.73753	1.56249	3.78717	3.49086	6.29325	9.45703	5.26926	4.68894	5.71769	6.33334	0.605669	-3.15496	-0.93894	1.88957	4.62624	0.606426	4.93258	4.29352	7.20093	3.89236	4.09401	5.18208	5.0965	5.99641	4.62431	5.04486	4.43744	5.37948

## Sheet: PKAY
Prosthetic side			TF1	C:\Users\xb00012\Documents\Data\27_15_150415 SP\27_15_150415_0075.c3d	C:\Users\xb00012\Documents\Data\27_15_150415 SP\27_15_150415_0077.c3d	C:\Users\xb00012\Documents\Data\27_15_150415 SP\27_15_150415_0081.c3d	C:\Users\xb00012\Documents\Data\27_15_150415 SP\27_15_150415_0085.c3d	C:\Users\xb00012\Documents\Data\27_15_150415 SP\27_15_150415_0092.c3d	TF2	C:\Users\xb00012\Documents\Data\37_26_130515 SP\37_26_130515_0053.c3d	C:\Users\xb00012\Documents\Data\37_26_130515 SP\37_26_130515_0059.c3d	C:\Users\xb00012\Documents\Data\37_26_130515 SP\37_26_130515_0061.c3d	C:\Users\xb00012\Documents\Data\37_26_130515 SP\37_26_130515_0063.c3d	C:\Users\xb00012\Documents\Data\37_26_130515 SP\37_26_130515_0065.c3d	TF3	C:\Users\xb00012\Documents\Data\39_28_200515 SP\39_28_200515_0059.c3d	C:\Users\xb00012\Documents\Data\39_28_200515 SP\39_28_200515_0063.c3d	C:\Users\xb00012\Documents\Data\39_28_200515 SP\39_28_200515_0065.c3d	C:\Users\xb00012\Documents\Data\39_28_200515 SP\39_28_200515_0067.c3d		TF4	C:\Users\xb00012\Documents\Data\44_33_190615 SP\44_33_190615_0051.c3d	C:\Users\xb00012\Documents\Data\44_33_190615 SP\44_33_190615_0053.c3d	C:\Users\xb00012\Documents\Data\44_33_190615 SP\44_33_190615_0055.c3d	C:\Users\xb00012\Documents\Data\44_33_190615 SP\44_33_190615_0057.c3d	C:\Users\xb00012\Documents\Data\44_33_190615 SP\44_33_190615_0059.c3d	TF5	C:\Users\xb00012\Documents\Data\45_34_230615 SP\45_34_230615_0050.c3d	C:\Users\xb00012\Documents\Data\45_34_230615 SP\45_34_230615_0052.c3d	C:\Users\xb00012\Documents\Data\45_34_230615 SP\45_34_230615_0056.c3d	C:\Users\xb00012\Documents\Data\45_34_230615 SP\45_34_230615_0058.c3d	C:\Users\xb00012\Documents\Data\45_34_230615 SP\45_34_230615_0060.c3d
Sagittal plane			ECH	RKNEE_ANGLES	RKNEE_ANGLES	RKNEE_ANGLES	RKNEE_ANGLES	RKNEE_ANGLES	ECH	LKNEE_ANGLES	LKNEE_ANGLES	LKNEE_ANGLES	LKNEE_ANGLES	LKNEE_ANGLES	ECH	RKNEE_ANGLES	RKNEE_ANGLES	RKNEE_ANGLES	RKNEE_ANGLES		ECH	RKNEE_ANGLES	RKNEE_ANGLES	RKNEE_ANGLES	RKNEE_ANGLES	RKNEE_ANGLES	ECH	LKNEE_ANGLES	LKNEE_ANGLES	LKNEE_ANGLES	LKNEE_ANGLES	LKNEE_ANGLES
Knee Angle				LINK_MODEL_BASED	LINK_MODEL_BASED	LINK_MODEL_BASED	LINK_MODEL_BASED	LINK_MODEL_BASED		LINK_MODEL_BASED	LINK_MODEL_BASED	LINK_MODEL_BASED	LINK_MODEL_BASED	LINK_MODEL_BASED		LINK_MODEL_BASED	LINK_MODEL_BASED	LINK_MODEL_BASED	LINK_MODEL_BASED			LINK_MODEL_BASED	LINK_MODEL_BASED	LINK_MODEL_BASED	LINK_MODEL_BASED	LINK_MODEL_BASED		LINK_MODEL_BASED	LINK_MODEL_BASED	LINK_MODEL_BASED	LINK_MODEL_BASED	LINK_MODEL_BASED
101 points over gait cycle				Original	Original	Original	Original	Original		Original	Original	Original	Original	Original		Original	Original	Original	Original			Original	Original	Original	Original	Original		Original	Original	Original	Original	Original
ITEM	Mean	SD	C3_R	1	1	1	1	1	C3_L	1	1	1	1	1	C3_R	1	1	1	1		C3_R	1	1	1	1	1	C3_L	1	1	1	1	1
1	-3.27667	3.2165	-0.664022	-0.230101	-0.671182	-0.911825	-0.828011	-0.678989	-4.64754	-4.88222	-4.93183	-4.9238	-4.68212	-3.81771	-0.128931	-0.52411	0.130736	0.033287	-0.155635	-0.128931	-8.44418	-8.67661	-5.92126	-10.1767	-6.82203	-10.6242	-2.49867	-1.92602	-2.60721	-2.71845	-2.76209	-2.4796
2	-3.47368	3.355	-0.596865	-0.227921	-0.691913	-0.827467	-0.756813	-0.480209	-4.82599	-5.0625	-5.06622	-5.14243	-4.92544	-3.93338	-0.206638	-0.615388	0.031067	-0.093435	-0.148795	-0.206638	-8.89726	-8.80807	-6.51239	-10.6588	-7.49633	-11.0108	-2.84162	-2.28593	-3.06204	-2.92998	-3.1359	-2.79426
3	-3.653	3.52822	-0.517692	-0.21781	-0.692436	-0.743735	-0.658767	-0.275713	-5.02717	-5.23751	-5.1978	-5.33641	-5.16076	-4.20338	-0.246047	-0.616182	-0.042406	-0.209763	-0.115836	-0.246047	-9.409	-9.106	-7.23138	-11.0816	-8.22252	-11.4035	-3.06511	-2.56117	-3.35927	-3.07199	-3.33204	-3.00108
4	-3.8004	3.70092	-0.425736	-0.179739	-0.65671	-0.669281	-0.542447	-0.080501	-5.22915	-5.38529	-5.31269	-5.50189	-5.3658	-4.5801	-0.247388	-0.521353	-0.096872	-0.308925	-0.062401	-0.247388	-9.88146	-9.51577	-7.94426	-11.3591	-8.86091	-11.7273	-3.21826	-2.78012	-3.56036	-3.18681	-3.42347	-3.14057
5	-3.91234	3.84313	-0.322246	-0.112858	-0.582455	-0.604859	-0.413528	0.102468	-5.42787	-5.50555	-5.42056	-5.65721	-5.54386	-5.01219	-0.24028	-0.370821	-0.175154	-0.397564	-0.01758	-0.24028	-10.2391	-9.95188	-8.52534	-11.4663	-9.31389	-11.9383	-3.33216	-2.9571	-3.70722	-3.29369	-3.46511	-3.23769
6	-4.00027	3.9351	-0.2171	-0.032363	-0.486536	-0.551149	-0.283926	0.268476	-5.63162	-5.61374	-5.54181	-5.82663	-5.71475	-5.46116	-0.274345	-0.241008	-0.330082	-0.495751	-0.030538	-0.274345	-10.4527	-10.3248	-8.91747	-11.4272	-9.5638	-12.0301	-3.42561	-3.10039	-3.82661	-3.39877	-3.49409	-3.30819
7	-4.08064	3.97094	-0.126087	0.040058	-0.396265	-0.510472	-0.169981	0.406227	-5.85317	-5.73302	-5.69534	-6.02842	-5.90496	-5.90413	-0.384637	-0.203626	-0.574937	-0.623712	-0.136274	-0.384637	-10.5302	-10.5673	-9.1321	-11.2893	-9.64436	-12.0181	-3.50907	-3.21543	-3.93399	-3.5024	-3.53202	-3.3615
8	-4.16484	3.95993	-0.0630884	0.088385	-0.334323	-0.485774	-0.085673	0.501943	-6.10348	-5.88811	-5.89478	-6.26953	-6.13687	-6.32811	-0.565793	-0.286342	-0.869412	-0.782958	-0.324458	-0.565793	-10.5019	-10.6501	-9.21925	-11.103	-9.60656	-11.9305	-3.58998	-3.30892	-4.03666	-3.60616	-3.59282	-3.40535
9	-4.25533	3.92303	-0.0329744	0.110863	-0.308926	-0.47847	-0.035722	0.547383	-6.38524	-6.0972	-6.14588	-6.54434	-6.41548	-6.72331	-0.774581	-0.461379	-1.14367	-0.949598	-0.543672	-0.774581	-10.4085	-10.587	-9.24159	-10.9099	-9.50476	-11.7992	-3.67539	-3.38903	-4.13642	-3.71346	-3.6869	-3.45115
10	-4.34863	3.88322	-0.0293614	0.118888	-0.313062	-0.486299	-0.012097	0.545763	-6.69023	-6.36432	-6.44421	-6.83762	-6.72393	-7.08104	-0.961605	-0.675853	-1.34468	-1.08552	-0.740372	-0.961605	-10.291	-10.4232	-9.25334	-10.7381	-9.38824	-11.6522	-3.77097	-3.46469	-4.23701	-3.82654	-3.81588	-3.51074
11	-4.44066	3.8568	-0.0376872	0.128507	-0.330111	-0.50186	0.0029	0.512128	-7.00241	-6.67579	-6.77535	-7.13143	-7.03374	-7.39573	-1.10215	-0.885591	-1.46412	-1.1685	-0.890384	-1.10215	-10.182	-10.2159	-9.29117	-10.6015	-9.2935	-11.508	-3.87904	-3.54642	-4.34461	-3.94551	-3.96986	-3.58881
12	-4.52896	3.84946	-0.0413852	0.152873	-0.342711	-0.513525	0.028734	0.467703	-7.30363	-7.00397	-7.1173	-7.41117	-7.32081	-7.66491	-1.20227	-1.06674	-1.52906	-1.20967	-1.0036	-1.20227	-10.0992	-10.0144	-9.37175	-10.4991	-9.23746	-11.3735	-3.99827	-3.64301	-4.45999	-4.06982	-4.13453	-3.68402
13	-4.61274	3.85794	-0.0275734	0.199381	-0.338412	-0.510855	0.079978	0.432041	-7.57819	-7.31804	-7.44583	-7.66603	-7.57473	-7.88632	-1.28592	-1.21354	-1.57415	-1.2478	-1.10821	-1.28592	-10.0458	-9.85042	-9.49023	-10.4217	-9.21987	-11.2466	-4.12625	-3.7574	-4.57707	-4.19977	-4.30028	-3.79671
14	-4.68991	3.87633	0.0107812	0.269065	-0.310189	-0.487688	0.163923	0.418795	-7.81408	-7.59298	-7.73892	-7.88558	-7.79498	-8.05792	-1.36946	-1.32718	-1.61414	-1.31067	-1.22583	-1.36946	-10.0155	-9.73952	-9.6268	-10.3606	-9.22955	-11.1212	-4.26129	-3.88768	-4.68944	-4.33455	-4.46552	-3.92927
15	-4.75644	3.89987	0.0745532	0.357222	-0.256432	-0.442255	0.279925	0.434306	-8.00247	-7.81391	-7.9777	-8.0599	-7.9802	-8.18066	-1.45349	-1.40524	-1.65056	-1.39924	-1.35895	-1.45349	-9.99945	-9.68436	-9.76273	-10.3097	-9.24573	-10.9947	-4.40136	-4.02953	-4.79239	-4.47174	-4.63242	-4.08069
16	-4.80924	3.92432	0.158662	0.455448	-0.181709	-0.375798	0.417969	0.4774	-8.13917	-7.97747	-8.15186	-8.18232	-8.12472	-8.25949	-1.53484	-1.45078	-1.69065	-1.50535	-1.49259	-1.53484	-9.98889	-9.67723	-9.88699	-10.263	-9.24655	-10.8707	-4.54195	-4.17578	-4.87987	-4.60976	-4.79976	-4.24456
17	-4.84817	3.94593	0.253986	0.55341	-0.094984	-0.291353	0.560632	0.542225	-8.22639	-8.08889	-8.26337	-8.25151	-8.22568	-8.30249	-1.61356	-1.48089	-1.7433	-1.62256	-1.60751	-1.61356	-9.97859	-9.70539	-9.99229	-10.215	-9.22733	-10.7529	-4.67632	-4.31664	-4.9442	-4.74741	-4.96181	-4.41152
18	-4.87553	3.96137	0.350111	0.640823	-0.005808	-0.194854	0.690175	0.620219	-8.2716	-8.15894	-8.32155	-8.27201	-8.28731	-8.3182	-1.69369	-1.51949	-1.81388	-1.74762	-1.69377	-1.69369	-9.96566	-9.75263	-10.0712	-10.1651	-9.19749	-10.6419	-4.79681	-4.44456	-4.97913	-4.87905	-5.10887	-4.57243
19	-4.89426	3.96844	0.437421	0.709587	0.077623	-0.095289	0.793864	0.70132	-8.28528	-8.20282	-8.33953	-8.25356	-8.3162	-8.3143	-1.77867	-1.58469	-1.90049	-1.8759	-1.75361	-1.77867	-9.94857	-9.8011	-10.1194	-10.1175	-9.16793	-10.537	-4.89618	-4.55596	-4.9829	-4.99348	-5.22968	-4.71889
20	-4.90708	3.9674	0.50816	0.754216	0.147356	-0.001619	0.865237	0.77561	-8.27864	-8.23514	-8.33199	-8.20954	-8.31801	-8.29852	-1.86562	-1.6818	-1.99045	-1.99005	-1.80016	-1.86562	-9.92917	-9.83935	-10.1391	-10.0767	-9.1496	-10.441	-4.97015	-4.64792	-4.96192	-5.08129	-5.31659	-4.843
21	-4.91614	3.96164	0.557778	0.772795	0.197918	0.079179	0.903709	0.835291	-8.26202	-8.26439	-8.31121	-8.15435	-8.30048	-8.27969	-1.94348	-1.79815	-2.06463	-2.06426	-1.84689	-1.94348	-9.9137	-9.86822	-10.1396	-10.0452	-9.15547	-10.36	-5.01927	-4.71881	-4.93131	-5.1388	-5.36852	-4.93889
22	-4.92234	3.95628	0.586327	0.768381	0.229647	0.142458	0.914626	0.876523	-8.24447	-8.29281	-8.2851	-8.1004	-8.27615	-8.26788	-1.99633	-1.91175	-2.10519	-2.07712	-1.89124	-1.99633	-9.90812	-9.89527	-10.128	-10.0244	-9.19515	-10.2977	-5.0491	-4.77189	-4.90847	-5.16783	-5.39094	-5.00635
23	-4.92662	3.95505	0.597459	0.748142	0.246608	0.186551	0.906775	0.899217	-8.23441	-8.31935	-8.26033	-8.05768	-8.26024	-8.27443	-2.01493	-2.0061	-2.10356	-2.03059	-1.91948	-2.01493	-9.91242	-9.92605	-10.1055	-10.0112	-9.26623	-10.2532	-5.06881	-4.81333	-4.9059	-5.17549	-5.39754	-5.05178
24	-4.93318	3.95779	0.596582	0.721199	0.25321	0.21347	0.888931	0.906098	-8.23906	-8.34347	-8.24485	-8.03375	-8.26408	-8.30916	-2.01182	-2.07621	-2.07227	-1.96489	-1.93391	-2.01182	-9.92217	-9.95985	-10.0706	-9.99725	-9.36116	-10.222	-5.08942	-4.84932	-4.93129	-5.17406	-5.40543	-5.08702
25	-4.94648	3.96341	0.589937	0.697212	0.253753	0.227701	0.868469	0.902548	-8.26329	-8.3683	-8.24651	-8.03401	-8.2931	-8.37452	-2.00479	-2.12215	-2.0422	-1.90957	-1.94525	-2.00479	-9.93282	-9.98916	-10.025	-9.97638	-9.47346	-10.2001	-5.12141	-4.88438	-4.98882	-5.17957	-5.42723	-5.12706
26	-4.96777	3.973	0.583606	0.683684	0.253443	0.235563	0.850688	0.894653	-8.30975	-8.40029	-8.2716	-8.06242	-8.34965	-8.46478	-1.99839	-2.14244	-2.02855	-1.8675	-1.95505	-1.99839	-9.94202	-10.0083	-9.97232	-9.94951	-9.59601	-10.184	-5.17228	-4.92349	-5.07694	-5.20749	-5.46891	-5.18458
27	-4.99668	3.98794	0.582066	0.68457	0.256566	0.244497	0.838645	0.886051	-8.3792	-8.44584	-8.32554	-8.12049	-8.4348	-8.56934	-1.99299	-2.13968	-2.02913	-1.83765	-1.96552	-1.99299	-9.94913	-10.0203	-9.91754	-9.91901	-9.71929	-10.1695	-5.24413	-4.97289	-5.188	-5.26569	-5.5297	-5.26435
28	-5.03174	4.00842	0.587973	0.700702	0.26497	0.260733	0.835172	0.87829	-8.46996	-8.50761	-8.41193	-8.20623	-8.54828	-8.67573	-1.99084	-2.12407	-2.04014	-1.81876	-1.9804	-1.99084	-9.95401	-10.031	-9.86726	-9.88625	-9.83305	-10.1525	-5.33186	-5.03494	-5.31064	-5.34937	-5.60198	-5.36238
29	-5.07051	4.03302	0.603267	0.730546	0.279644	0.288655	0.844556	0.872935	-8.57666	-8.58334	-8.53051	-8.31369	-8.68514	-8.77059	-1.99709	-2.11418	-2.0618	-1.80858	-2.0038	-1.99709	-9.9556	-10.0434	-9.82732	-9.85391	-9.92376	-10.1296	-5.4265	-5.10735	-5.43254	-5.44672	-5.67702	-5.46885
30	-5.10972	4.05949	0.629394	0.771154	0.300993	0.331475	0.870615	0.872733	-8.68968	-8.66633	-8.67631	-8.43288	-8.8296	-8.84331	-2.01511	-2.12718	-2.09248	-1.80389	-2.03688	-2.01511	-9.95251	-10.059	-9.79914	-9.82532	-9.97875	-10.1004	-5.52072	-5.18774	-5.54375	-5.54675	-5.75132	-5.57401
31	-5.14555	4.08597	0.666505	0.819396	0.327977	0.390103	0.914386	0.880663	-8.79694	-8.74707	-8.83886	-8.5541	-8.95262	-8.89207	-2.04265	-2.16795	-2.12843	-1.79911	-2.0751	-2.04265	-9.94459	-10.0772	-9.78149	-9.8019	-9.99271	-10.0697	-5.61008	-5.27426	-5.63854	-5.64256	-5.82349	-5.67156
32	-5.17368	4.11136	0.71356	0.874167	0.358341	0.462783	0.973799	0.89871	-8.88594	-8.816	-9.00073	-8.67062	-9.0181	-8.92427	-2.07168	-2.22668	-2.16027	-1.79142	-2.10835	-2.07168	-9.93332	-10.0954	-9.77232	-9.78448	-9.9689	-10.0456	-5.69099	-5.3628	-5.71469	-5.72892	-5.89055	-5.758
33	-5.18978	4.13595	0.769143	0.937175	0.390711	0.545899	1.04387	0.928062	-8.94636	-8.8626	-9.1344	-8.7757	-9.00954	-8.94957	-2.0892	-2.28504	-2.17157	-1.77639	-2.12379	-2.0892	-9.92199	-10.1125	-9.76728	-9.7752	-9.91998	-10.035	-5.76051	-5.44775	-5.77149	-5.80143	-5.95008	-5.83182
34	-5.19137	4.16082	0.832205	1.01063	0.426933	0.634762	1.11906	0.969639	-8.9741	-8.87517	-9.20851	-8.85852	-8.95056	-8.97775	-2.08406	-2.32128	-2.15149	-1.74852	-2.11497	-2.08406	-9.91308	-10.1293	-9.76197	-9.77508	-9.86025	-10.0387	-5.81781	-5.52548	-5.80965	-5.85868	-6.00175	-5.89351
35	-5.17935	4.18785	0.902086	1.09628	0.471097	0.724606	1.19659	1.02185	-8.97531	-8.85128	-9.21446	-8.90567	-8.88686	-9.01827	-2.05132	-2.31707	-2.09899	-1.70612	-2.08309	-2.05132	-9.90805	-10.1475	-9.75604	-9.78213	-9.80377	-10.0508	-5.86417	-5.59605	-5.83082	-5.90085	-6.04745	-5.94569
36	-5.15873	4.21916	0.978257	1.19541	0.527053	0.811675	1.27843	1.07872	-8.96619	-8.8097	-9.18124	-8.91789	-8.85044	-9.07169	-1.99655	-2.27237	-2.02341	-1.65582	-2.03461	-1.99655	-9.90743	-10.168	-9.75275	-9.79305	-9.76125	-10.0621	-5.90173	-5.66069	-5.83713	-5.93022	-6.08879	-5.99181
37	-5.13531	4.25496	1.06	1.30765	0.596898	0.894041	1.36828	1.1331	-8.96243	-8.77537	-9.14687	-8.91611	-8.8514	-9.12237	-1.93288	-2.20039	-1.9364	-1.61768	-1.97703	-1.93288	-9.90955	-10.1855	-9.75587	-9.80494	-9.73614	-10.0653	-5.93167	-5.71898	-5.83067	-5.95214	-6.12385	-6.03273
38	-5.11043	4.29312	1.14711	1.4311	0.679909	0.972957	1.46772	1.18387	-8.9689	-8.76138	-9.12967	-8.91952	-8.88557	-9.14838	-1.86932	-2.11545	-1.8393	-1.60484	-1.9177	-1.86932	-9.90838	-10.1875	-9.76458	-9.81202	-9.72261	-10.0552	-5.95267	-5.76928	-5.81231	-5.96917	-6.14836	-6.06423
39	-5.08145	4.3305	1.24015	1.56349	0.77354	1.05248	1.57566	1.23557	-8.98235	-8.76745	-9.13057	-8.93172	-8.93964	-9.14238	-1.80871	-2.02824	-1.72984	-1.61627	-1.86051	-1.80871	-9.89465	-10.1626	-9.77221	-9.80704	-9.70739	-10.024	-5.96167	-5.80841	-5.7825	-5.97971	-6.15865	-6.07908
40	-5.04552	4.36272	1.33891	1.70287	0.874202	1.13712	1.68902	1.29134	-8.99535	-8.78416	-9.1415	-8.94423	-8.99634	-9.1105	-1.75641	-1.95077	-1.62018	-1.65076	-1.80392	-1.75641	-9.85924	-10.1051	-9.76935	-9.7806	-9.67856	-9.96266	-5.9555	-5.8308	-5.74189	-5.98075	-6.15191	-6.07216
41	-5.00055	4.38393	1.44161	1.84608	0.977675	1.23062	1.80381	1.34986	-8.9971	-8.79785	-9.14912	-8.9431	-9.0381	-9.05734	-1.72194	-1.90256	-1.53418	-1.70288	-1.74814	-1.72194	-9.79424	-10.0129	-9.74554	-9.71796	-9.63009	-9.86471	-5.9311	-5.82936	-5.6906	-5.96802	-6.126	-6.04153
42	-4.94508	4.38916	1.54491	1.98616	1.08072	1.33525	1.91538	1.40705	-8.97688	-8.79538	-9.13915	-8.91592	-9.05031	-8.98362	-1.71189	-1.89451	-1.48776	-1.76078	-1.7045	-1.71189	-9.69544	-9.88569	-9.69208	-9.61038	-9.56078	-9.72829	-5.88611	-5.79654	-5.62936	-5.93705	-6.0805	-5.98711
43	-4.87743	4.377	1.64474	2.11257	1.18184	1.45238	2.01825	1.45864	-8.92753	-8.76822	-9.10063	-8.85566	-9.0249	-8.88824	-1.72046	-1.91373	-1.47174	-1.81712	-1.67925	-1.72046	-9.5638	-9.72418	-9.60538	-9.46423	-9.46909	-9.55613	-5.82011	-5.72865	-5.55977	-5.88535	-6.01499	-5.91178
44	-4.79505	4.34952	1.73809	2.21672	1.27984	1.58463	2.10794	1.50133	-8.84558	-8.71269	-9.02746	-8.75911	-8.95961	-8.76903	-1.73003	-1.9357	-1.46145	-1.86656	-1.6564	-1.73003	-9.40313	-9.53302	-9.48477	-9.28974	-9.35299	-9.35515	-5.73462	-5.62909	-5.48351	-5.8138	-5.9281	-5.81858
45	-4.69538	4.31087	1.82637	2.30257	1.37347	1.73787	2.18371	1.53423	-8.72958	-8.62666	-8.9176	-8.62408	-8.85594	-8.62363	-1.72221	-1.93738	-1.43278	-1.90044	-1.61823	-1.72221	-9.21855	-9.32179	-9.33098	-9.09332	-9.21332	-9.13336	-5.63293	-5.50507	-5.40134	-5.72541	-5.82168	-5.71115
46	-4.57587	4.2661	1.91888	2.39499	1.46324	1.9243	2.25194	1.55994	-8.57696	-8.50657	-8.76929	-8.44587	-8.71777	-8.44531	-1.68676	-1.90987	-1.37209	-1.9107	-1.55437	-1.68676	-9.0138	-9.0997	-9.1455	-8.87947	-9.05163	-8.89268	-5.52071	-5.36527	-5.3138	-5.62423	-5.70486	-5.59537
47	-4.43184	4.22081	2.03567	2.54183	1.55597	2.16681	2.32886	1.5849	-8.38104	-8.34589	-8.57918	-8.21446	-8.54999	-8.2157	-1.62228	-1.85885	-1.28252	-1.89174	-1.45601	-1.62228	-8.78758	-8.86627	-8.92796	-8.64739	-8.86876	-8.6275	-5.404	-5.21796	-5.22161	-5.51618	-5.58888	-5.47535
48	-4.25199	4.18198	2.20959	2.81242	1.66751	2.50411	2.44441	1.6195	-8.12726	-8.13427	-8.33784	-7.91064	-8.35378	-7.89981	-1.52711	-1.78485	-1.17062	-1.83557	-1.31742	-1.52711	-8.53002	-8.60584	-8.67459	-8.38049	-8.66472	-8.32446	-5.28514	-5.06604	-5.12137	-5.40609	-5.48216	-5.35006
49	-4.01536	4.15698	2.48679	3.29486	1.82154	2.99278	2.64621	1.67858	-7.78601	-7.85256	-8.02138	-7.49872	-8.11862	-7.43876	-1.39962	-1.67951	-1.03977	-1.73866	-1.14054	-1.39962	-8.21946	-8.28832	-8.37452	-8.04267	-8.43676	-7.95503	-5.1585	-4.90136	-4.99806	-5.29115	-5.39021	-5.21174
50	-3.68879	4.15253	2.9255	4.09	2.04927	3.70381	3.00003	1.78442	-7.30498	-7.46234	-7.58355	-6.91806	-7.81722	-6.74374	-1.24163	-1.5349	-0.894	-1.60463	-0.932995	-1.24163	-7.81664	-7.86759	-8.00407	-7.57573	-8.17483	-7.46097	-5.00618	-4.69803	-4.81914	-5.15832	-5.31239	-5.04303
51	-3.2228	4.17636	3.59419	5.30328	2.39337	4.71512	3.58828	1.97092	-6.6053	-6.89952	-6.9493	-6.08121	-7.40065	-5.69579	-1.05552	-1.34959	-0.736853	-1.43535	-0.7003	-1.05552	-7.25546	-7.26848	-7.52048	-6.88912	-7.85602	-6.74318	-4.79192	-4.40177	-4.52822	-4.98438	-5.23539	-4.80983
52	-2.54975	4.24149	4.56704	7.02825	2.91387	6.1006	4.50497	2.28752	-5.58344	-6.07482	-6.0128	-4.88003	-6.79074	-4.15883	-0.843013	-1.12546	-0.5675	-1.23083	-0.44827	-0.843014	-6.43573	-6.37552	-6.84823	-5.85256	-7.43693	-5.6654	-4.45361	-3.92169	-4.03703	-4.72956	-5.13181	-4.44796
53	-1.58731	4.3711	5.91394	9.3187	3.69	7.91733	5.84247	2.8012	-4.12265	-4.88232	-4.64555	-3.20151	-5.87535	-2.00851	-0.608511	-0.867186	-0.385696	-0.995087	-0.186074	-0.608511	-5.2224	-5.03751	-5.86701	-4.29946	-6.84054	-4.06748	-3.89693	-3.12694	-3.22352	-4.32418	-4.95776	-3.85223
54	-0.248111	4.60277	7.68781	12.1707	4.81158	10.193	7.66853	3.59526	-2.11453	-3.21584	-2.71607	-0.953591	-4.51787	0.830736	-0.358299	-0.590775	-0.197059	-0.729905	0.084543	-0.358299	-3.46013	-3.0932	-4.41234	-2.05343	-5.94968	-1.79198	-2.99541	-1.85766	-1.94032	-3.66009	-4.6417	-2.87727
55	1.54601	4.98533	9.91469	15.5267	6.36502	12.9158	10.002	4.76397	0.513387	-0.988047	-0.120646	1.90463	-2.58131	4.35231	-0.089846	-0.313671	-0.009069	-0.427669	0.391025	-0.089846	-1.00303	-0.411448	-2.29909	1.0192	-4.5986	1.27481	-1.60514	0.041106	-0.042297	-2.59378	-4.07267	-1.35804
56	3.84708	5.55995	12.5875	19.2833	8.41654	16.0323	12.8109	6.39449	3.77174	1.84699	3.18351	5.34025	0.033943	8.45402	0.223461	-0.031071	0.176512	-0.07229	0.820693	0.223461	2.24715	3.06654	0.622419	4.96422	-2.58957	5.17211	0.40556	2.67237	2.57212	-0.969868	-3.09551	0.84868
57	6.66743	6.33405	15.664	23.3026	10.9916	19.455	16.0265	8.54461	7.59465	5.27113	7.15649	9.24489	3.34884	12.9519	0.641168	0.2812	0.375199	0.382761	1.52551	0.641168	6.31372	7.3099	4.41694	9.73482	0.248626	9.85829	3.12359	6.05349	5.9312	1.33702	-1.52846	3.82469
58	9.97917	7.26558	19.0705	27.4298	14.0624	23.073	19.5516	11.236	11.8447	9.19524	11.6727	13.4527	7.28706	17.6157	1.27083	0.685845	0.643167	1.05282	2.70148	1.27083	11.1404	12.2152	9.05431	15.2091	4.00622	15.217	6.56942	10.1185	9.98558	4.38383	0.785576	7.57356
59	13.7221	8.26432	22.7082	31.5113	17.5486	26.7659	23.2684	14.4468	16.3353	13.4674	16.5418	17.7694	11.6817	22.2163	2.27517	1.31827	1.10936	2.14105	4.53202	2.27517	16.5997	17.6322	14.4243	21.2005	8.67193	21.0696	10.6919	14.7417	14.623	8.14518	3.92459	12.0249
60	17.8114	9.21021	26.4634	35.4162	21.3278	30.4184	27.0491	18.1056	20.8657	17.897	21.5453	22.0094	16.3052	26.5717	3.84319	2.39449	1.98331	3.8825	7.11245	3.84319	22.5054	23.3714	20.3521	27.4681	14.1407	27.1948	15.3794	19.7623	19.6898	12.5268	7.86925	17.0487
61	22.1434	9.98475	30.2194	39.0535	25.2506	33.9371	30.7627	22.093	25.2586	22.2956	26.4773	26.0294	20.9192	30.5715	6.13047	4.1577	3.51223	6.4278	10.4242	6.13047	28.6318	29.2177	26.6126	33.7482	20.2248	33.3558	20.477	25.0035	25.0084	17.3852	12.5159	22.4721
62	26.5999	10.5052	33.8686	42.3785	29.1618	37.2576	34.2895	26.2555	29.3867	26.5154	31.1769	29.7437	25.3268	34.1708	9.19787	6.76719	5.87945	9.77729	14.3675	9.19787	34.7413	34.9585	32.9528	39.7992	26.6682	39.3278	25.8052	30.29	30.3949	22.5457	17.6994	28.0959
63	31.0588	10.7398	37.3218	45.3724	32.9254	40.34	37.5425	30.4289	33.18	30.4648	35.5412	33.1192	29.4046	37.3699	12.9962	10.2333	9.13394	13.8125	18.8048	12.9962	40.6153	40.4138	39.1256	45.4347	33.1748	44.9275	31.1808	35.4663	35.6777	27.8248	23.2193	33.7157
64	35.4076	10.6985	40.51	48.0136	36.443	43.1596	40.4684	34.4654	36.614	34.1004	39.5209	36.1571	33.0993	40.1921	17.3982	14.4469	13.2133	18.3542	23.5782	17.3982	46.0805	45.4538	44.9246	50.5342	39.4592	50.0305	36.4356	40.4067	40.7121	33.0488	28.8669	39.1434
65	39.5528	10.4213	43.3854	50.2768	39.6583	45.701	43.0363	38.2548	39.691	37.4084	43.1036	38.8741	36.4038	42.6652	22.2334	19.2374	17.9891	23.1966	28.5105	22.2334	51.0257	50.0061	50.2059	55.0405	45.2999	54.5764	41.4285	45.0172	45.3883	38.0677	34.4433	44.2262
66	43.4202	9.97344	45.9212	52.147	42.5476	47.9534	45.2275	41.7307	42.4229	40.3885	46.2925	41.2896	39.3321	44.812	27.302	24.4001	23.2769	28.1189	33.4123	27.302	55.4002	54.0436	54.8941	58.9497	50.556	58.5574	46.0545	49.2325	49.6346	42.7686	39.7753	48.8613
67	46.9514	9.43976	48.1061	53.6207	45.1069	49.9084	47.0329	44.8615	44.8196	43.041	49.0939	43.4182	41.9016	46.6436	32.3878	29.7023	28.8318	32.9098	38.1073	32.3878	59.199	57.5728	58.9745	62.2924	55.1585	61.9967	50.2446	53.0088	53.4121	47.0801	44.729	52.993
68	50.1031	8.90732	49.934	54.7036	47.3294	51.5579	48.4518	47.6275	46.885	45.3612	51.5111	45.2685	44.1236	48.1604	37.2921	34.9158	34.3754	37.4058	42.4716	37.2921	62.4459	60.6191	62.4728	65.1142	59.0952	64.9283	53.9584	56.3122	56.7038	50.9664	49.2153	56.5945
69	52.8463	8.44644	51.3997	55.4089	49.197	52.8947	49.4903	50.0078	48.617	47.3417	53.5432	46.841	46.0003	49.3586	41.8672	39.8525	39.6561	41.513	46.4472	41.8672	65.1763	63.2143	65.4319	67.4622	62.385	67.3883	57.1714	59.1134	59.4999	54.4113	53.1824	59.6502
70	55.1663	8.09932	52.5024	55.7563	50.6939	53.9147	50.1624	51.9849	50.0116	48.9788	55.1876	48.1269	47.5285	50.2364	46.0268	44.379	44.5015	45.2037	50.0228	46.0268	67.4263	65.3918	67.8928	69.3729	65.0657	69.4084	59.8645	61.3847	61.7901	57.4023	56.6013	62.1441
71	57.0602	7.87906	53.2491	55.7715	51.815	54.6196	50.4911	53.5485	51.0659	50.2744	56.443	49.1123	48.7017	50.798	49.7389	48.4331	48.8283	48.488	53.2062	49.7389	69.2268	67.1806	69.8862	70.8678	67.1864	71.0129	62.0202	63.1	63.5641	59.9258	59.4526	64.0587
72	58.5326	7.77562	53.654	55.4825	52.5667	55.0162	50.5057	54.6989	51.7795	51.2332	57.3103	49.7832	49.516	51.0547	53.01	52.0254	52.6218	51.3869	56.0059	53.01	70.5956	68.5998	71.4291	71.9559	68.7795	72.2139	63.6241	64.2381	64.8154	61.9662	61.7217	65.3788
73	59.5914	7.76778	53.7358	54.9124	52.9644	55.1143	50.237	55.451	52.1555	51.8599	57.7928	50.1315	49.9719	51.0213	55.8623	55.1952	55.9079	53.9223	58.4237	55.8623	71.5378	69.6561	72.5264	72.6347	69.8568	73.0149	64.6658	64.7869	65.5428	63.508	63.397	66.0942
74	60.2421	7.83369	53.5135	54.0736	53.0282	54.9249	49.7097	55.831	52.1995	52.1602	57.8957	50.1565	50.0744	50.7106	58.3081	57.9659	58.7147	56.1077	60.4442	58.3081	72.0494	70.3444	73.1748	72.8921	70.4221	73.4137	65.1402	64.7446	65.7517	64.5361	64.4671	66.2013
75	60.4855	7.95533	53.0026	52.9704	52.7786	54.459	48.939	55.866	51.9149	52.1385	57.6243	49.8611	49.8325	50.1182	60.3405	60.3286	61.0549	57.9381	62.0405	60.3405	72.1231	70.6509	73.3639	72.7135	70.4807	73.4065	65.0464	64.117	65.455	65.0364	64.9184	65.7052
76	60.318	8.12033	52.2142	51.602	52.2321	53.7257	47.9303	55.5811	51.2948	51.7876	56.9772	49.2434	49.2506	49.2154	61.9385	62.2474	62.9307	59.3914	63.1844	61.9385	71.7537	70.5619	73.0817	72.0916	70.0401	72.993	64.3885	62.9188	64.6699	64.9965	64.7382	64.6193
77	59.7317	8.32038	51.1549	49.9659	51.398	52.731	46.6811	54.9982	50.3201	51.0859	55.9432	48.2896	48.321	47.9611	63.0681	63.6778	64.3151	60.4302	63.8494	63.0681	70.9378	70.0704	72.3184	71.0197	69.1049	72.1756	63.1776	61.1737	63.4168	64.4084	63.9237	62.9655
78	58.7155	8.54719	49.8262	48.0605	50.2785	51.475	45.1853	54.1315	48.9618	50.0008	54.5013	46.973	47.0207	46.3135	63.6864	64.5733	65.1579	61.0038	64.0106	63.6864	69.6695	69.1695	71.0676	69.4839	67.675	70.9517	61.4336	58.9121	61.7192	63.2733	62.4852	60.7781
79	57.257	8.79106	48.2254	45.8865	48.8681	49.9548	43.4368	52.9808	47.1843	48.4926	52.6211	45.2583	45.3173	44.2323	63.7506	64.8891	65.4063	61.0626	63.6445	63.7506	67.9401	67.8479	69.3265	67.4711	65.7436	69.3113	59.1846	56.1698	59.6005	61.6003	60.4482	58.1042
80	55.3464	9.04069	46.3484	43.4494	47.1575	48.1685	41.4295	51.5372	44.9514	46.5202	50.2711	43.1103	43.1728	41.6825	63.2252	64.589	65.0147	60.5699	62.7274	63.2252	65.7394	66.0914	67.0944	64.9726	63.2979	67.2405	56.4677	52.9927	57.0846	59.4071	57.8527	55.0012
81	52.9796	9.28298	44.1933	40.761	45.1382	46.1176	39.1586	49.791	42.2331	44.0467	47.4284	40.5013	40.546	38.6429	62.0861	63.6483	63.9533	59.5052	61.2378	62.0861	63.0557	63.8845	64.3698	61.9761	60.3258	64.7222	53.3297	49.4392	54.2011	56.7211	54.7529	51.534
82	50.1594	9.50354	41.7633	37.8388	42.8084	43.8083	36.6237	47.7372	39.0102	41.0418	44.0753	37.4167	37.4043	35.1128	60.3198	62.0489	62.2132	57.8515	59.1657	60.3198	59.8768	61.2134	61.1517	58.4655	56.8138	61.7396	49.8268	45.5782	50.9897	53.5783	51.2154	47.7725
83	46.8976	9.68674	39.0681	34.7037	40.1739	41.2521	33.8325	45.3785	35.2815	37.4909	40.2019	33.8613	33.7377	31.1154	57.9228	59.778	59.7968	55.5969	56.5197	57.9228	56.1917	58.068	57.4412	54.4258	52.7467	58.2769	46.0236	41.4865	47.5001	50.0245	47.3172	43.7897
84	43.2183	9.81557	36.124	31.3801	37.2481	38.4663	30.8006	42.7246	31.0781	33.4154	35.8214	29.869	29.5749	26.7098	54.9072	56.8407	56.7162	52.7477	53.3241	54.9072	51.9911	54.4412	53.2368	49.8428	48.1192	54.3158	41.9913	37.2483	43.7887	46.1198	43.144	39.6559
85	39.1633	9.87115	32.954	27.8979	34.053	35.4749	27.5537	39.7903	26.4784	28.8856	30.986	25.5126	25	22.0078	51.3027	53.2668	52.9993	49.3286	49.6159	51.3027	47.2756	50.3305	48.5398	44.7186	42.9492	49.8398	37.806	32.9516	39.916	41.9381	38.7887	35.4357
86	34.7946	9.83092	29.5891	24.296	30.6174	32.3052	24.1333	36.5938	21.6171	24.0271	25.8009	20.9114	20.1644	17.1818	47.1579	49.1066	48.6964	45.3853	45.4433	47.1579	42.0631	45.7432	43.365	39.086	37.277	44.8441	33.5457	28.6816	35.9448	37.5635	34.3477	31.1911
87	30.1956	9.66749	26.0699	20.6284	26.9764	28.9872	20.601	33.1566	16.6849	19.0213	20.4343	16.2327	15.2823	12.4538	42.5393	44.4336	43.8781	40.9814	40.8643	42.5393	36.3969	40.7003	37.7499	33.0183	31.1708	39.3451	29.2868	24.514	31.938	33.0854	29.9156	26.981
88	25.4708	9.35187	22.4491	16.9715	23.1782	25.5535	17.0377	29.5046	11.9131	14.0948	15.1158	11.6817	10.6064	8.06695	37.5335	39.3389	38.6394	36.2038	35.9519	37.5335	30.3593	35.244	31.767	26.643	24.7493	33.393	25.0988	20.5124	27.9553	28.594	25.5761	22.8561
89	20.743	8.85956	18.7973	13.428	19.2955	22.0434	13.5463	25.6734	7.54607	9.49445	10.1169	7.47912	6.39409	4.24583	32.2451	33.9238	33.0991	31.1677	30.7899	32.2451	24.0854	29.4528	25.5347	20.1521	18.1984	27.089	21.0411	16.7291	24.0449	24.1734	21.3957	18.8622
90	16.1483	8.18065	15.2069	10.1231	15.4342	18.51	10.2508	21.7165	3.80179	5.45173	5.71063	3.82837	2.86756	1.15066	26.7966	28.3102	27.39	26.0109	25.4753	26.7966	17.7711	23.4527	19.2251	13.7996	11.7762	20.6021	17.1649	13.2092	20.2429	19.8975	17.426	15.0486
91	11.8293	7.33615	11.7909	7.18856	11.7368	15.027	7.28348	17.7186	0.828968	2.1455	2.11843	0.877086	0.164856	-1.16103	21.3399	22.6466	21.6773	20.8978	20.1381	21.3399	11.6676	17.4235	13.0666	7.88183	5.79227	14.174	13.519	9.99577	16.5803	15.832	13.7131	11.4741
92	7.9271	6.39379	8.6729	4.73773	8.36873	11.6917	4.76366	13.8027	-1.33157	-0.334621	-0.550811	-1.32039	-1.70484	-2.74719	16.076	17.1275	16.1892	16.0242	14.9632	16.076	6.05932	11.5925	7.33405	2.69583	0.571724	8.10249	10.1588	7.13647	13.0941	12.0453	10.3082	8.20986
93	4.56872	5.46891	5.96607	2.8328	5.48544	8.61725	2.77006	10.1248	-2.7581	-2.01578	-2.33734	-2.81783	-2.86473	-3.75481	11.2667	12.0187	11.2299	11.613	10.2053	11.2667	1.22053	6.21422	2.31333	-1.52215	-3.60234	2.69958	7.14842	4.68225	9.83696	8.61637	7.27018	5.33635
94	1.84931	4.69128	3.74669	1.46128	3.19169	5.91636	1.31273	6.8514	-3.61711	-3.0359	-3.41245	-3.75284	-3.51826	-4.36609	7.20704	7.64358	7.13746	7.89088	6.15623	7.20704	-2.64299	1.53577	-1.75467	-4.65112	-6.57507	-1.76986	4.55294	2.6713	6.87764	5.63029	4.65916	2.92629
95	-0.194735	4.1354	2.03744	0.546122	1.50514	3.6774	0.334803	4.12375	-4.10303	-3.59255	-4.00533	-4.29432	-3.87857	-4.74439	4.11863	4.27454	4.13842	5.02596	3.0356	4.11863	-5.44621	-2.24524	-4.73535	-6.71763	-8.3825	-5.15034	2.41949	1.10751	4.2913	3.15861	2.5226	1.01745
96	-1.60888	3.77808	0.808171	-0.016431	0.36022	1.93862	-0.255928	2.01437	-4.38364	-3.87861	-4.32905	-4.5973	-4.10947	-5.00378	2.0242	1.9775	2.21063	3.03628	0.872384	2.0242	-7.25	-5.02936	-6.64357	-7.89126	-9.24627	-7.43956	0.756881	-0.050477	2.13745	1.23136	0.870906	-0.40483
97	-2.50877	3.54719	-0.0098678	-0.328557	-0.348718	0.680715	-0.561875	0.509096	-4.57441	-4.04244	-4.53636	-4.77922	-4.30601	-5.20803	0.755686	0.590737	1.12628	1.78468	-0.478948	0.755686	-8.24328	-6.84714	-7.64808	-8.439	-9.4936	-8.78858	-0.471999	-0.878058	0.438404	-0.181825	-0.337642	-1.40087
98	-3.03916	3.3924	-0.5032	-0.478866	-0.732076	-0.154276	-0.682288	-0.468495	-4.7417	-4.18139	-4.71376	-4.91604	-4.51202	-5.38527	0.0730435	-0.144593	0.596976	1.06749	-1.2277	0.0730435	-8.68648	-7.85075	-8.02061	-8.65443	-9.45145	-9.45518	-1.33744	-1.46007	-0.829895	-1.16024	-1.18338	-2.05363
99	-3.33915	3.30019	-0.75854	-0.534251	-0.892288	-0.644362	-0.69822	-1.02358	-4.9181	-4.35122	-4.90116	-5.05081	-4.74502	-5.54228	-0.251426	-0.484222	0.361007	0.694455	-1.57694	-0.251426	-8.8446	-8.2667	-8.0566	-8.79104	-9.37925	-9.72943	-1.9231	-1.87446	-1.72922	-1.80422	-1.75776	-2.44983
100	-3.52365	3.27268	-0.855328	-0.537337	-0.918359	-0.87981	-0.667293	-1.27384	-5.1148	-4.5736	-5.10966	-5.20418	-5.01147	-5.67508	-0.40393	-0.646845	0.216068	0.509179	-1.69412	-0.40393	-8.9341	-8.33717	-8.01238	-9.01327	-9.44756	-9.86009	-2.3101	-2.185	-2.34072	-2.21106	-2.14319	-2.67052
101	-3.67111	3.30957	-0.857191	-0.509433	-0.877132	-0.945362	-0.623842	-1.33019	-5.32745	-4.84121	-5.33127	-5.3781	-5.3038	-5.78287	-0.509778	-0.780012	0.052703	0.377679	-1.68948	-0.509778	-9.09229	-8.27721	-8.07513	-9.36774	-9.73881	-10.0026	-2.56886	-2.4374	-2.74512	-2.46481	-2.40678	-2.79018

## Sheet: SHAY
Sound side			TF1	C:\Users\xb00012\Documents\Data\27_15_150415 SP\27_15_150415_0075.c3d	C:\Users\xb00012\Documents\Data\27_15_150415 SP\27_15_150415_0077.c3d	C:\Users\xb00012\Documents\Data\27_15_150415 SP\27_15_150415_0081.c3d	C:\Users\xb00012\Documents\Data\27_15_150415 SP\27_15_150415_0085.c3d	C:\Users\xb00012\Documents\Data\27_15_150415 SP\27_15_150415_0092.c3d	TF2	C:\Users\xb00012\Documents\Data\37_26_130515 SP\37_26_130515_0053.c3d	C:\Users\xb00012\Documents\Data\37_26_130515 SP\37_26_130515_0059.c3d	C:\Users\xb00012\Documents\Data\37_26_130515 SP\37_26_130515_0061.c3d	C:\Users\xb00012\Documents\Data\37_26_130515 SP\37_26_130515_0063.c3d	C:\Users\xb00012\Documents\Data\37_26_130515 SP\37_26_130515_0065.c3d	TF3	C:\Users\xb00012\Documents\Data\39_28_200515 SP\39_28_200515_0057.c3d	C:\Users\xb00012\Documents\Data\39_28_200515 SP\39_28_200515_0059.c3d	C:\Users\xb00012\Documents\Data\39_28_200515 SP\39_28_200515_0063.c3d	C:\Users\xb00012\Documents\Data\39_28_200515 SP\39_28_200515_0065.c3d	C:\Users\xb00012\Documents\Data\39_28_200515 SP\39_28_200515_0067.c3d	TF4	C:\Users\xb00012\Documents\Data\44_33_190615 SP\44_33_190615_0051.c3d	C:\Users\xb00012\Documents\Data\44_33_190615 SP\44_33_190615_0053.c3d	C:\Users\xb00012\Documents\Data\44_33_190615 SP\44_33_190615_0055.c3d	C:\Users\xb00012\Documents\Data\44_33_190615 SP\44_33_190615_0057.c3d	C:\Users\xb00012\Documents\Data\44_33_190615 SP\44_33_190615_0059.c3d	TF5	C:\Users\xb00012\Documents\Data\45_34_230615 SP\45_34_230615_0050.c3d	C:\Users\xb00012\Documents\Data\45_34_230615 SP\45_34_230615_0052.c3d	C:\Users\xb00012\Documents\Data\45_34_230615 SP\45_34_230615_0056.c3d	C:\Users\xb00012\Documents\Data\45_34_230615 SP\45_34_230615_0058.c3d	C:\Users\xb00012\Documents\Data\45_34_230615 SP\45_34_230615_0060.c3d
Sagittal plane			ECH	LHIP_ANGLES	LHIP_ANGLES	LHIP_ANGLES	LHIP_ANGLES	LHIP_ANGLES	ECH	RHIP_ANGLES	RHIP_ANGLES	RHIP_ANGLES	RHIP_ANGLES	RHIP_ANGLES	ECH	LHIP_ANGLES	LHIP_ANGLES	LHIP_ANGLES	LHIP_ANGLES	LHIP_ANGLES	ECH	LHIP_ANGLES	LHIP_ANGLES	LHIP_ANGLES	LHIP_ANGLES	LHIP_ANGLES	ECH	RHIP_ANGLES	RHIP_ANGLES	RHIP_ANGLES	RHIP_ANGLES	RHIP_ANGLES
Hip Angle				LINK_MODEL_BASED	LINK_MODEL_BASED	LINK_MODEL_BASED	LINK_MODEL_BASED	LINK_MODEL_BASED		LINK_MODEL_BASED	LINK_MODEL_BASED	LINK_MODEL_BASED	LINK_MODEL_BASED	LINK_MODEL_BASED		LINK_MODEL_BASED	LINK_MODEL_BASED	LINK_MODEL_BASED	LINK_MODEL_BASED	LINK_MODEL_BASED		LINK_MODEL_BASED	LINK_MODEL_BASED	LINK_MODEL_BASED	LINK_MODEL_BASED	LINK_MODEL_BASED		LINK_MODEL_BASED	LINK_MODEL_BASED	LINK_MODEL_BASED	LINK_MODEL_BASED	LINK_MODEL_BASED
101 points over gait cycle				Original	Original	Original	Original	Original		Original	Original	Original	Original	Original		Original	Original	Original	Original	Original		Original	Original	Original	Original	Original		Original	Original	Original	Original	Original
ITEM	Mean	SD	C3_L	1	1	1	1	1	C3_R	1	1	1	1	1	C3_L	1	1	1	1	1	C3_L	1	1	1	1	1	C3_R	1	1	1	1	1
1	44.9988	3.81393	41.5147	41.3634	42.5005	39.0593	43.9464	40.7042	50.2355	51.1434	50.7729	48.4085	50.8564	49.9966	43.2902	43.4386	44.3155	41.8972	44.3693	42.4302	41.7385	40.0445	41.4513	43.0337	41.4434	42.7196	48.2148	47.0443	47.8764	48.1354	49.0174	49.0007
2	44.2133	3.89043	40.7423	40.3772	41.7054	38.1691	43.6108	39.8489	49.4674	50.2061	50.2361	47.682	50.0408	49.1718	42.6988	42.8264	43.8011	41.5395	43.6208	41.706	40.6534	38.7914	40.3074	42.1237	40.4835	41.5609	47.5047	46.22	47.3457	47.1322	48.5893	48.2361
3	43.357	3.9977	39.9059	39.3117	40.7822	37.2159	43.2647	38.9552	48.6243	49.2514	49.6392	46.9155	49.1339	48.1815	42.1277	42.2744	43.2968	41.217	42.8379	41.0124	39.3895	37.3517	38.9839	41.0132	39.3165	40.2825	46.7374	45.309	46.6976	46.1238	48.1261	47.4307
4	42.5348	4.12193	39.115	38.3034	39.8607	36.3096	42.9524	38.1489	47.7687	48.3538	49.0145	46.1917	48.2116	47.0721	41.6619	41.8595	42.8733	41.0309	42.1185	40.4272	38.0915	35.929	37.606	39.8121	38.0846	39.0257	46.0368	44.4717	46.0161	45.2598	47.6901	46.7459
5	41.8381	4.2451	38.4743	37.491	39.0926	35.5445	42.7147	37.5284	46.9658	47.5785	48.4	45.5623	47.3583	45.9299	41.3359	41.5711	42.5822	41.0155	41.5458	39.965	36.9127	34.7198	36.3145	38.6483	36.9703	37.9104	45.5017	43.8377	45.3839	44.6446	47.3383	46.3043
6	41.3011	4.35743	38.038	36.952	38.5814	34.9736	42.5723	37.1107	46.2673	46.9459	47.8321	45.026	46.6489	44.8833	41.0998	41.3122	42.4013	41.1194	41.116	39.5502	35.937	33.8082	35.1983	37.634	36.0756	36.969	45.1632	43.4459	44.8467	44.2904	47.1045	46.1287
7	40.8691	4.46442	37.7653	36.6419	38.3108	34.5682	42.5032	36.8025	45.6694	46.3954	47.3187	44.5027	46.0959	44.0341	40.8518	40.9812	42.2424	41.2415	40.7165	39.0774	35.1124	33.0923	34.2239	36.792	35.3345	36.1193	44.9464	43.2067	44.3736	44.0875	46.9651	46.0993
8	40.4245	4.57677	37.5353	36.4111	38.1523	34.2168	42.4448	36.4515	45.0892	45.8088	46.8072	43.8688	45.5983	43.3631	40.4994	40.5442	41.9881	41.2847	40.1895	38.4903	34.2929	32.3597	33.2648	36.022	34.5902	35.2277	44.7056	42.9578	43.8654	43.8632	46.8317	46.0097
9	39.8609	4.6972	37.2187	36.0965	37.9522	33.7828	42.3253	35.9366	44.408	45.0878	46.1999	43.0416	44.9806	42.7302	40.007	40.0177	41.5625	41.1874	39.4737	37.7936	33.3543	31.4425	32.2104	35.1764	33.7418	34.2001	44.3168	42.5747	43.2221	43.4913	46.5978	45.698
10	39.1379	4.82828	36.7471	35.6153	37.6187	33.1797	42.1013	35.2206	43.5567	44.2106	45.4258	42.0284	44.1272	41.9914	39.4016	39.4111	40.9734	40.9329	38.668	37.0223	32.241	30.278	31.0103	34.1515	32.7591	33.0059	43.7433	42.0173	42.4138	42.9477	46.2056	45.132
11	38.2684	4.98705	36.1237	34.9783	37.1366	32.4054	41.7665	34.3316	42.5629	43.2315	44.4995	40.9093	43.0659	41.1084	38.7121	38.7006	40.2411	40.5482	37.8768	36.1937	30.9299	28.8658	29.6401	32.9004	31.5959	31.6474	43.0133	41.2845	41.4761	42.2632	45.6747	44.368
12	37.2766	5.20182	35.3776	34.2247	36.5181	31.5088	41.3277	33.3085	41.5206	42.2337	43.5108	39.7775	41.9309	40.1502	37.9272	37.8405	39.3433	40.09	37.0834	35.2787	29.3985	27.2188	28.0706	31.4148	30.1665	30.1217	42.159	40.372	40.4439	41.4544	45.0589	43.4657
13	36.1722	5.49381	34.5193	33.3671	35.7578	30.5297	40.7767	32.1654	40.5117	41.2559	42.5665	38.6715	40.8607	39.2039	37.0089	36.7947	38.2524	39.5886	36.179	34.2298	27.6286	25.3506	26.271	29.7074	28.4071	28.4069	41.1925	39.2828	39.3235	40.5152	44.3816	42.4595
14	34.9468	5.8604	33.5351	32.3865	34.8345	29.4685	40.0876	30.8985	39.5364	40.2458	41.7178	37.545	39.8936	38.2798	35.9201	35.5525	36.9652	38.9994	35.0584	33.025	25.6252	23.282	24.2437	27.7861	26.3278	26.4863	40.1173	38.0466	38.1137	39.439	43.6221	41.365
15	33.5884	6.2677	32.4088	31.2601	33.7383	28.2997	39.2355	29.5106	38.5093	39.096	40.9163	36.3073	38.928	37.2987	34.6465	34.1255	35.5045	38.2396	33.6912	31.6718	23.4383	21.0708	22.0519	25.6562	24.0264	24.3865	38.9389	36.7129	36.8245	38.2284	42.7432	40.1854
16	32.1009	6.66242	31.1426	29.985	32.49	27.0052	38.2135	28.0192	37.3331	37.7393	40.0429	34.9025	37.8052	36.1757	33.1984	32.5431	33.8938	37.2519	32.1165	30.1865	21.1638	18.8162	19.8076	23.3595	21.6482	22.1875	37.6664	35.3285	35.4788	36.8949	41.7142	38.9156
17	30.5138	6.9998	29.7603	28.5873	31.1326	25.5956	37.0382	26.4479	35.9802	36.206	38.9974	33.351	36.4465	34.9001	31.6047	30.8557	32.1552	36.0259	30.3929	28.5938	18.9087	16.6164	17.6271	20.9905	19.3241	19.9854	36.3149	33.9257	34.1062	35.4625	40.5252	37.5551
18	28.8745	7.26332	28.2975	27.1113	29.7088	24.1048	35.7413	24.8211	34.5069	34.6021	37.7625	31.7272	34.9024	33.5405	29.9079	29.1239	30.3257	34.5879	28.5734	26.9287	16.7517	14.5307	15.5855	18.6584	17.1393	17.8448	34.9085	32.5247	32.7342	33.9695	39.1969	36.1172
19	27.2314	7.46352	26.787	25.5979	28.2459	22.5734	34.3565	23.1612	33.0074	33.0479	36.3944	30.1118	33.2946	32.1883	28.1589	27.4045	28.4569	32.9861	26.7172	25.2295	14.725	12.5728	13.6999	16.4419	15.1259	15.7846	33.4789	31.14	31.3802	32.4648	37.7784	34.6308
20	25.6177	7.62345	25.2496	24.0683	26.749	21.0342	32.908	21.4884	31.5565	31.6216	34.9747	28.5547	31.7327	30.8985	26.4036	25.7401	26.607	31.2649	24.8832	23.5229	12.8208	10.7266	11.9476	14.3698	13.2667	13.7931	32.058	29.7815	30.0532	30.9947	36.3265	33.1343
21	24.045	7.7622	23.6902	22.5183	25.211	19.5045	31.4012	19.8161	30.1817	30.3368	33.5663	27.0601	30.2731	29.672	24.6664	24.15	24.8037	29.4487	23.0991	21.8308	11.0161	8.97789	10.2967	12.4318	11.5214	11.8525	30.6708	28.458	28.7551	29.5928	34.8843	31.6635
22	22.5102	7.88793	22.1044	20.93	23.627	17.9889	29.8236	18.1526	28.8639	29.1495	32.1932	25.5928	28.916	28.4679	22.9578	22.6297	23.0421	27.5603	21.384	20.1732	9.29214	7.32263	8.72254	10.6051	9.85773	9.9527	29.333	27.1789	27.4823	28.281	33.4778	30.2449
23	21.0066	7.99855	20.4918	19.2952	22.0041	16.4913	28.1551	16.5131	27.5573	27.9808	30.8467	24.1102	27.6157	27.233	21.2898	21.1661	21.3304	25.6486	19.7437	18.56	7.64244	5.75896	7.21389	8.87275	8.2712	8.09539	28.0517	25.9507	26.2277	27.065	32.1252	28.8902
24	19.5293	8.08691	18.8652	17.6304	20.3641	15.023	26.3839	14.9243	26.2191	26.7506	29.5039	22.5993	26.3125	25.9295	19.6712	19.7617	19.6834	23.7737	18.15	16.987	6.06833	4.2845	5.7695	7.22785	6.77009	6.2897	26.8228	24.7679	24.9822	25.9306	30.8398	27.5934
25	18.0727	8.14882	17.2497	15.9758	18.7335	13.6027	24.5229	13.4136	24.8276	25.4112	28.1391	21.0826	24.9653	24.5399	18.0919	18.4209	18.0785	21.9632	16.557	15.4398	4.56348	2.88583	4.38886	5.67119	5.32956	4.54195	25.6309	23.6147	23.7349	24.8481	29.6222	26.3346
26	16.6297	8.18642	15.6746	14.3825	17.1364	12.2506	22.6096	11.994	23.3843	23.9654	26.7299	19.5957	23.5689	23.0616	16.5254	17.1059	16.4774	20.208	14.9377	13.8982	3.10971	1.52961	3.06267	4.2005	3.90702	2.84877	24.4542	22.4721	22.4756	23.7802	28.4554	25.0876
27	15.1936	8.20702	14.1644	12.8907	15.5948	10.9844	20.6927	10.6593	21.9052	22.4541	25.2601	18.1606	22.1463	21.5047	14.9474	15.7697	14.8464	18.486	13.2872	12.3477	1.68091	0.178127	1.7667	2.80143	2.46078	1.19754	23.2701	21.3242	21.1989	22.6918	27.3067	23.829
28	13.7608	8.22003	12.7341	11.5173	14.1291	9.81538	18.8138	9.39504	20.4077	20.9246	23.7184	16.7733	20.7274	19.8946	13.353	14.4181	13.1687	16.7625	11.6219	10.7938	0.247449	-1.19376	0.462876	1.44535	0.957606	-0.434826	22.0616	20.1603	19.9081	21.5578	26.1374	22.5445
29	12.3318	8.2327	11.39	10.2616	12.7569	8.74327	16.9994	8.18872	18.9046	19.4037	22.1035	15.4166	19.3283	18.2707	11.7555	13.0733	11.4595	15.0039	9.97675	9.26419	-1.21184	-2.58884	-0.885829	0.095352	-0.609689	-2.0702	20.821	18.9753	18.6166	20.3639	24.9171	21.2321
30	10.9133	8.24822	10.1327	9.11584	11.4878	7.75837	15.2622	7.0395	17.4082	17.8978	20.4375	14.0839	17.9429	16.6791	10.1767	11.743	9.75127	13.2173	8.38371	7.78839	-2.7	-3.99285	-2.29484	-1.28234	-2.21266	-3.71733	19.549	17.7692	17.3397	19.1058	23.6324	19.8978
31	9.51763	8.26629	8.96261	8.07133	10.3213	6.84791	13.6122	5.96029	15.9375	16.4106	18.7655	12.7871	16.5604	15.1642	8.63944	10.4401	8.07745	11.4353	6.86166	6.38269	-4.20176	-5.3919	-3.75265	-2.69971	-3.7993	-5.36524	18.2503	16.5423	16.0851	17.7898	22.2845	18.5499
32	8.16197	8.28396	7.87983	7.11946	9.2497	5.99974	12.0649	4.96534	14.5188	14.9552	17.1435	11.5468	15.1897	13.7588	7.16767	9.17769	6.47744	9.69393	5.43509	5.05419	-5.68846	-6.77591	-5.2267	-4.14248	-5.3171	-6.98012	16.932	15.2972	14.8505	16.4301	20.8844	17.1977
33	6.86454	8.2969	6.88176	6.2539	8.25938	5.20272	10.6329	4.05992	13.1809	13.5569	15.6244	10.3838	13.8626	12.4766	5.78511	7.95999	4.99895	8.02533	4.12449	3.8168	-7.12726	-8.1319	-6.67553	-5.58188	-6.72862	-8.51835	15.6022	14.0435	13.6267	15.0432	19.4479	15.8497
34	5.64019	8.30111	5.96014	5.46918	7.3297	4.44646	9.31722	3.23817	11.9489	12.2489	14.2469	9.31357	12.6181	11.317	4.50814	6.79535	3.67749	6.45539	2.92303	2.68943	-8.48745	-9.43942	-8.06091	-6.97949	-8.01555	-9.94189	14.2712	12.7954	12.4043	13.6455	17.9942	14.5168
35	4.49876	8.29508	5.10192	4.75457	6.43576	3.72209	8.11009	2.48709	10.8415	11.0647	13.0341	8.34589	11.4845	10.2785	3.34157	5.70586	2.5	5.01105	1.81187	1.67909	-9.74516	-10.6695	-9.35673	-8.29459	-9.17596	-11.229	12.9539	11.5676	11.1831	12.2577	16.5452	13.2159
36	3.44386	8.28075	4.29016	4.08809	5.55337	3.0195	7.0004	1.78944	9.86868	10.0284	11.9973	7.48383	10.4692	9.36463	2.28076	4.70006	1.41429	3.71419	0.793737	0.781527	-10.8894	-11.7945	-10.5538	-9.49596	-10.225	-12.3778	11.6691	10.3796	9.97439	10.9043	15.1204	11.9669
37	2.47205	8.26235	3.50527	3.43679	4.66122	2.32525	5.97582	1.12725	9.02672	9.14525	11.1326	6.72191	9.55883	8.57499	1.31139	3.75696	0.385606	2.57103	-0.120585	-0.036043	-11.922	-12.7989	-11.6544	-10.569	-11.1897	-13.3982	10.4389	9.25638	8.79833	9.61132	13.738	10.7904
38	1.57472	8.24347	2.7274	2.7672	3.74243	1.6231	5.02026	0.483998	8.29816	8.40066	10.4187	6.0453	8.73027	7.89584	0.415406	2.86673	-0.583186	1.55744	-0.93495	-0.829002	-12.8513	-13.683	-12.6609	-11.5152	-12.0942	-14.303	9.28393	8.22127	7.67626	8.40358	12.4162	9.70231
39	0.742467	8.2253	1.9399	2.05506	2.78948	0.897134	4.11162	-0.153801	7.65567	7.76215	9.8221	5.43324	7.96272	7.29813	-0.413618	2.04113	-1.4743	0.643008	-1.64965	-1.62828	-13.6883	-14.4555	-13.5773	-12.3459	-12.957	-15.1059	8.21869	7.28693	6.62656	7.2996	11.172	8.70839
40	-0.0338443	8.2075	1.13151	1.28868	1.80315	0.137796	3.22658	-0.798669	7.06994	7.18792	9.30579	4.86568	7.2451	6.7452	-1.17491	1.28689	-2.27738	-0.189918	-2.25778	-2.43639	-14.4459	-15.1286	-14.4147	-13.0769	-13.7897	-15.8195	7.25013	6.45458	5.66313	6.30778	10.0206	7.80452
41	-0.762129	8.19012	0.297289	0.467132	0.79079	-0.65362	2.34572	-1.46358	6.51839	6.64094	8.83756	4.33094	6.57672	6.2058	-1.86882	0.61642	-2.98529	-0.959124	-2.75954	-3.25658	-15.1365	-15.7184	-15.1883	-13.7273	-14.5958	-16.4525	6.37896	5.71673	4.79508	5.42662	8.97335	6.98305
42	-1.44903	8.17493	-0.560843	-0.402007	-0.233495	-1.47027	1.45864	-2.15708	5.98863	6.10029	8.39509	3.82483	5.96148	5.66147	-2.49828	0.043183	-3.58956	-1.67941	-3.16416	-4.10147	-15.7734	-16.2451	-15.9152	-14.3162	-15.3777	-17.0128	5.59875	5.05828	4.02494	4.64486	8.03179	6.23387
43	-2.09965	8.16441	-1.4359	-1.30352	-1.25413	-2.3052	0.563455	-2.88013	5.47633	5.5645	7.96654	3.34605	5.39898	5.10556	-3.06308	-0.436409	-4.08345	-2.34848	-3.47731	-4.96978	-16.3706	-16.7284	-16.6132	-14.8595	-16.1439	-17.5079	4.89499	4.45827	3.34214	3.94295	7.18742	5.5442
44	-2.7184	8.16005	-2.32124	-2.22333	-2.25996	-3.15397	-0.336251	-3.6327	4.98061	5.04418	7.54369	2.89564	4.87941	4.54013	-3.5589	-0.826318	-4.46717	-2.95646	-3.71035	-5.83421	-16.9398	-17.1872	-17.2966	-15.3684	-16.9023	-17.9443	4.24731	3.89377	2.72217	3.29683	6.42516	4.89863
45	-3.31043	8.16182	-3.21616	-3.15838	-3.24898	-4.0165	-1.23443	-4.42251	4.49936	4.54959	7.11541	2.47638	4.38521	3.9702	-3.98358	-1.12637	-4.75372	-3.49081	-3.89528	-6.65169	-17.4886	-17.6361	-17.9736	-15.8463	-17.66	-18.3269	3.63679	3.3473	2.14069	2.68837	5.7268	4.28081
46	-3.8836	8.16853	-4.12807	-4.11822	-4.23217	-4.89837	-2.12856	-5.26304	4.02524	4.07948	6.66867	2.08669	3.89371	3.39767	-4.34478	-1.35169	-4.97114	-3.93952	-4.07358	-7.38798	-18.0216	-18.0819	-18.6464	-16.2964	-18.4238	-18.6594	3.05121	2.8114	1.58495	2.11052	5.07446	3.67474
47	-4.44984	8.17851	-5.07036	-5.12048	-5.23154	-5.80952	-3.02269	-6.16757	3.54436	3.6179	6.18884	1.71645	3.38024	2.81837	-4.66237	-1.5403	-5.16033	-4.30063	-4.27076	-8.03982	-18.5434	-18.5284	-19.3135	-16.7306	-19.1969	-18.9479	2.48262	2.28545	1.04972	1.56149	4.45231	3.06414
48	-5.02425	8.18983	-6.0587	-6.18533	-6.27588	-6.75997	-3.92624	-7.14607	3.03905	3.1387	5.65719	1.3525	2.82199	2.22488	-4.96675	-1.75744	-5.36626	-4.58236	-4.49507	-8.63263	-19.0595	-18.9814	-19.9686	-17.1684	-19.9744	-19.2045	1.92462	1.77071	0.530923	1.0385	3.8441	2.43887
49	-5.61982	8.19963	-7.10554	-7.32728	-7.3929	-7.75452	-4.85265	-8.20037	2.49238	2.61112	5.05335	0.982016	2.20341	1.61202	-5.28749	-2.05919	-5.61928	-4.80844	-4.75126	-9.19926	-19.5713	-19.4499	-20.5992	-17.6273	-20.7341	-19.4459	1.37284	1.2679	0.024737	0.536479	3.23458	1.80048
50	-6.24092	8.20407	-8.21046	-8.54364	-8.58601	-8.79141	-5.81673	-9.31451	1.89167	2.00672	4.36339	0.58952	1.52027	0.978461	-5.63761	-2.45242	-5.92507	-5.01208	-5.03908	-9.75942	-20.0739	-19.9418	-21.1882	-18.1129	-21.4356	-19.691	0.825725	0.780233	-0.472155	0.047433	2.61609	1.15702
51	-6.88087	8.1985	-9.35151	-9.80301	-9.82017	-9.85964	-6.82681	-10.4479	1.23331	1.31026	3.58925	0.156286	0.782702	0.328037	-6.01306	-2.90886	-6.28126	-5.22321	-5.34241	-10.3096	-20.5565	-20.4616	-21.7145	-18.617	-22.0345	-19.9549	0.283422	0.314313	-0.963182	-0.438394	1.98907	0.515308
52	-7.52271	8.17744	-10.4825	-11.0434	-11.0245	-10.9322	-7.87707	-11.5351	0.525747	0.525965	2.75229	-0.334758	0.012418	-0.327184	-6.39745	-3.38957	-6.68469	-5.45233	-5.64044	-10.8202	-21.0055	-21	-22.1586	-19.1215	-22.5025	-20.2447	-0.253893	-0.126254	-1.4512	-0.92945	1.35634	-0.118899
53	-8.14086	8.13264	-11.5357	-12.1788	-12.1021	-11.9609	-8.9436	-12.493	-0.213458	-0.326192	1.88478	-0.889055	-0.766672	-0.970147	-6.7665	-3.85314	-7.12685	-5.69192	-5.92335	-11.2373	-21.4034	-21.5286	-22.5078	-19.6019	-22.8257	-20.5531	-0.785219	-0.543661	-1.93413	-1.43065	0.720719	-0.738367
54	-8.70374	8.05107	-12.4292	-13.1119	-12.9453	-12.8751	-9.98197	-13.2319	-0.964797	-1.21825	1.01269	-1.49279	-1.53608	-1.58956	-7.09223	-4.27004	-7.57275	-5.93452	-6.18443	-11.4994	-21.726	-22.0081	-22.7535	-20.0296	-22.9833	-20.8554	-1.30648	-0.944221	-2.39946	-1.94309	0.088051	-1.33368
55	-9.177	7.91581	-13.0765	-13.7487	-13.4532	-13.5891	-10.9241	-13.6675	-1.71079	-2.11755	0.147649	-2.11374	-2.28521	-2.1851	-7.35252	-4.63103	-7.95158	-6.18181	-6.4225	-11.5757	-21.9386	-22.3928	-22.8814	-20.3737	-22.9352	-21.1097	-1.8066	-1.33466	-2.81842	-2.45863	-0.530502	-1.89079
56	-9.52596	7.71049	-13.3981	-14.0125	-13.5461	-14.0156	-11.6807	-13.7354	-2.43324	-2.98481	-0.702885	-2.71151	-3.00549	-2.76149	-7.53992	-4.93053	-8.19618	-6.44871	-6.64474	-11.4794	-21.9959	-22.6323	-22.858	-20.5998	-22.634	-21.2552	-2.26268	-1.71646	-3.14449	-2.95289	-1.11343	-2.38615
57	-9.71633	7.42622	-13.3344	-13.8544	-13.1786	-14.0832	-12.1537	-13.4022	-3.10881	-3.77586	-1.51912	-3.24992	-3.68072	-3.31841	-7.6552	-5.14557	-8.28355	-6.75256	-6.85317	-11.2411	-21.8472	-22.6736	-22.6319	-20.6662	-22.0483	-21.216	-2.63606	-2.07706	-3.31865	-3.38101	-1.62319	-2.78038
58	-9.71531	7.06774	-12.857	-13.2577	-12.3487	-13.7509	-12.2565	-12.671	-3.70797	-4.44553	-2.26253	-3.70066	-4.28494	-3.84616	-7.6927	-5.25085	-8.22544	-7.08564	-7.01603	-10.8855	-21.4464	-22.4633	-22.1485	-20.525	-21.1803	-20.9148	-2.87251	-2.38475	-3.27905	-3.67538	-2.00683	-3.01653
59	-9.49398	6.65679	-11.9737	-12.24	-11.0968	-13.0187	-11.936	-11.5771	-4.19664	-4.95493	-2.8804	-4.03599	-4.78913	-4.32272	-7.6265	-5.23873	-8.01563	-7.38924	-7.05983	-10.4291	-20.7642	-21.9572	-21.3739	-20.1299	-20.0661	-20.2938	-2.90881	-2.58966	-2.97615	-3.74819	-2.20263	-3.02744
60	-9.03273	6.22932	-10.7288	-10.8524	-9.50102	-11.9261	-11.1832	-10.1815	-4.53903	-5.27733	-3.3168	-4.22445	-5.16382	-4.71276	-7.41422	-5.11155	-7.61014	-7.5574	-6.90668	-9.88532	-19.7955	-21.1314	-20.3107	-19.4491	-18.7555	-19.3307	-2.68607	-2.63284	-2.38567	-3.50813	-2.15183	-2.75186
61	-8.32719	5.82546	-9.19524	-9.17545	-7.66839	-10.5386	-10.0312	-8.56248	-4.69947	-5.3965	-3.52203	-4.23653	-5.3727	-4.96958	-7.01933	-4.86762	-6.96263	-7.50044	-6.50477	-9.26117	-18.5565	-19.9937	-18.9888	-18.4753	-17.2844	-18.0405	-2.16541	-2.46179	-1.51487	-2.88755	-1.81094	-2.15187
62	-7.38876	5.47864	-7.46157	-7.30941	-5.71713	-8.93149	-8.54819	-6.8016	-4.64177	-5.29762	-3.45558	-4.05008	-5.36636	-5.03922	-6.42476	-4.49653	-6.03934	-7.19145	-5.84319	-8.55327	-17.0777	-18.5822	-17.4456	-17.2292	-15.6652	-16.4663	-1.33799	-2.04423	-0.398668	-1.86419	-1.16061	-1.22226
63	-6.23937	5.2076	-5.61538	-5.35923	-3.75191	-7.17714	-6.82302	-4.96562	-4.32631	-4.95505	-3.08242	-3.64767	-5.0829	-4.86353	-5.63257	-3.99222	-4.8085	-6.6538	-4.95417	-7.75414	-15.397	-16.9549	-15.7088	-15.7521	-13.9047	-14.6645	-0.22561	-1.37491	0.91055	-0.466961	-0.208215	0.011485
64	-4.9033	5.01237	-3.72787	-3.4156	-1.8389	-5.33889	-4.94816	-3.09781	-3.70986	-4.32751	-2.36919	-3.00894	-4.45826	-4.38539	-4.65679	-3.36223	-3.24859	-5.9235	-3.8866	-6.86302	-13.5504	-15.1716	-13.7891	-14.0873	-12.0163	-12.6879	1.12847	-0.472159	2.35671	1.23715	1.01757	1.5031
65	-3.40038	4.87777	-1.8448	-1.53758	0.001882	-3.46487	-3.00169	-1.22177	-2.75225	-3.36667	-1.28917	-2.10532	-3.44255	-3.55757	-3.50863	-2.61447	-1.36267	-5.00973	-2.67743	-5.87887	-11.5677	-13.2806	-11.6881	-12.2691	-10.02	-10.5806	2.67148	0.631775	3.89527	3.16108	2.47458	3.19472
66	-1.7439	4.7823	0.0142034	0.255808	1.78252	-1.58356	-1.03596	0.652204	-1.4313	-2.04162	0.161789	-0.904962	-2.01886	-2.35285	-2.18331	-1.73688	0.827134	-3.88494	-1.33645	-4.78541	-9.47153	-11.3213	-9.40343	-10.3207	-7.93382	-8.37841	4.35242	1.90143	5.50364	5.22084	4.11456	5.02164
67	0.0572792	4.70576	1.85349	1.98254	3.53844	0.295021	0.927525	2.52391	0.241021	-0.361096	1.94975	0.61098	-0.21775	-0.776781	-0.664689	-0.689107	3.28547	-2.51373	0.135636	-3.54172	-7.27418	-9.31766	-6.9337	-8.25219	-5.75923	-6.10811	6.13076	3.30595	7.18199	7.35459	5.89037	6.92087
68	1.99474	4.63257	3.69108	3.68141	5.3117	2.17252	2.89132	4.39845	2.21646	1.62541	4.00968	2.43168	1.88893	1.12659	1.05654	0.586011	5.95509	-0.89956	1.7287	-2.08752	-4.97288	-7.26544	-4.29533	-6.05714	-3.46753	-3.77894	7.98251	4.82626	8.94865	9.52861	7.76489	8.84412
69	4.05632	4.55229	5.54303	5.38889	7.12618	4.05509	4.86543	6.27957	4.42563	3.84974	6.27114	4.51114	4.21082	3.28533	2.96899	2.11822	8.75092	0.90632	3.43511	-0.365598	-2.55763	-5.13375	-1.53651	-3.71375	-1.02276	-1.38139	9.90157	6.46361	10.825	11.7338	9.71455	10.7709
70	6.22595	4.46031	7.41348	7.1261	8.97665	5.94693	6.85429	8.16345	6.80246	6.25005	8.68343	6.78164	6.6707	5.62648	5.04785	3.87752	11.5914	2.84925	5.26573	1.65536	-0.0277144	-2.88396	1.27229	-1.20191	1.57746	1.09755	11.8937	8.23994	12.813	13.9731	11.731	12.7113
71	8.48368	4.3581	9.2955	8.90159	10.8359	7.84604	8.85555	10.0384	9.30366	8.78557	11.2246	9.18198	9.22943	8.09674	7.25932	5.78422	14.4058	4.91483	7.23445	3.9573	2.59701	-0.491278	4.05171	1.46987	4.29964	3.65509	13.9629	10.18	14.8836	16.2443	13.8206	14.6861
72	10.8049	4.25188	11.1785	10.7178	12.6725	9.74351	10.8626	11.8961	11.9072	11.4346	13.8883	11.6733	11.8796	10.6602	9.56543	7.78105	17.1179	7.11741	9.34635	6.46445	5.2739	2.03719	6.73285	4.25213	7.08753	6.2598	16.0996	12.2832	16.9867	18.5301	15.9958	16.7021
73	13.1623	4.14915	13.0519	12.5668	14.4655	11.6285	12.8611	13.7374	14.5978	14.1778	16.6648	14.2349	14.6233	13.288	11.9322	9.87327	19.6621	9.46187	11.598	9.06593	7.95351	4.66339	9.28045	7.06739	9.89582	8.86052	18.2761	14.5125	19.0689	20.7996	18.2531	18.7463
74	15.5268	4.05903	14.9059	14.4256	16.2166	13.4942	14.8289	15.5641	17.3584	16.9861	19.5323	16.8584	17.4578	15.9576	14.3267	12.085	22.0142	11.9188	13.9597	11.656	10.592	7.3354	11.6841	9.83563	12.7	11.4048	20.4512	16.8075	21.0818	23.0148	20.5589	20.7929
75	17.8682	3.99349	16.7299	16.2702	17.9328	15.337	16.7427	17.3669	20.1721	19.8235	22.4621	19.5444	20.37	18.6606	16.7062	14.4008	24.1906	14.4213	16.3467	14.1714	13.1538	10.008	13.9451	12.4978	15.4599	13.8582	22.5789	19.1012	22.9874	25.1379	22.8581	22.8099
76	20.1583	3.96426	18.5095	18.0821	19.6052	17.15	18.5842	19.1261	23.0202	22.652	25.4191	22.2943	23.3349	21.4006	19.0285	16.7592	26.2243	16.8861	18.6788	16.5942	15.6161	12.6531	16.086	15.0181	18.1125	16.2108	24.617	21.3307	24.7633	27.1366	25.0931	24.7614
77	22.3749	3.97871	20.2268	19.848	21.2109	18.9217	20.3355	20.8179	25.8756	25.4374	28.3559	25.0957	26.3123	24.1765	21.2703	19.0953	28.144	19.2525	20.9265	18.9335	17.9671	15.246	18.1455	17.3792	20.597	18.468	26.5349	23.4495	26.405	28.9882	27.2158	26.616
78	24.5004	4.03918	21.8648	21.5583	22.7266	20.6413	21.9776	22.4201	28.6977	28.1496	31.2102	27.9151	29.2484	26.9654	23.4245	21.3628	29.9617	21.5006	23.0965	21.2009	20.1959	17.756	20.1536	19.5816	22.8638	20.6242	28.3193	25.4385	27.922	30.6871	29.194	28.3548
79	26.5168	4.14124	23.4131	23.2107	24.1394	22.2972	23.4969	23.9215	31.4335	30.7605	33.911	30.7001	32.0791	29.7168	25.4758	23.534	31.6437	23.6361	25.1898	23.3756	22.2883	20.1428	22.1145	21.6314	24.8877	22.6654	29.9731	27.303	29.3306	32.2459	31.0127	29.9734
80	28.407	4.27419	24.8692	24.8071	25.443	23.8771	24.8931	25.3255	34.0227	33.2392	36.3908	33.3863	34.7368	32.3604	27.4001	25.5913	33.1559	25.6562	27.1798	25.417	24.2327	22.3598	24.0117	23.5334	26.6776	24.5808	31.5105	29.0606	30.6492	33.6886	32.6733	31.4809
81	30.1584	4.42198	26.2352	26.346	26.6319	25.3705	26.1829	26.645	36.408	35.5501	38.5985	35.9073	37.1603	34.8239	29.1686	27.511	34.4926	27.5036	29.0246	27.3114	26.0265	24.3691	25.8243	25.298	28.2744	26.3666	32.9534	30.7337	31.8983	35.0466	34.1908	32.8977
82	31.7668	4.56365	27.5199	27.8246	27.7119	26.773	27.3931	27.8969	38.545	37.6577	40.5065	38.2031	39.3059	37.0517	30.7609	29.2714	35.6676	29.1174	30.6987	29.0492	27.6819	26.1551	27.5467	26.9488	29.7342	28.0246	34.3262	32.3423	33.0971	36.3537	35.5867	34.2511
83	33.2389	4.67718	28.7376	29.2442	28.7033	28.0871	28.5566	29.097	40.4093	39.532	42.1087	40.23	41.1609	39.0148	32.1777	30.8611	36.6959	30.4962	32.2172	30.6184	29.2208	27.737	29.1895	28.5209	31.094	29.5625	35.6489	33.8979	34.26	37.6346	36.8866	35.5657
84	34.5883	4.74611	29.904	30.6058	29.6327	29.3212	29.7025	30.2579	42.0011	41.1571	43.4186	41.9679	42.7488	40.713	33.4344	32.2901	37.5721	31.6798	33.6081	32.0221	30.6683	29.1659	30.7583	30.0511	32.3633	31.0027	36.9336	35.4027	35.3936	38.8993	38.1171	36.8554
85	35.8326	4.76488	31.0342	31.9108	30.528	30.4919	30.8483	31.392	43.3469	42.5407	44.4737	43.4235	44.1211	42.1753	34.5467	33.6201	38.2775	32.7103	34.8613	33.2641	32.0516	30.4983	32.2568	31.5631	33.5618	32.3779	38.1835	36.8531	36.498	40.1474	39.3003	38.1186
86	36.9922	4.74134	32.141	33.1631	31.4175	31.6163	31.9949	32.5135	44.4984	43.7211	45.3418	44.6332	45.3436	43.4521	35.53	34.9121	38.8095	33.6191	35.9683	34.341	33.3972	31.7705	33.6937	33.0626	34.7424	33.7166	39.3946	38.2413	37.569	41.3695	40.4508	39.3421
87	38.0877	4.69281	33.2345	34.3694	32.326	32.7043	33.1304	33.6424	45.5214	44.7573	46.1114	45.6582	46.4792	44.6012	36.3976	36.1692	39.191	34.424	36.9417	35.2619	34.7279	32.9992	35.0881	34.5479	35.9712	35.0333	40.5573	39.5539	38.6008	42.5495	41.5744	40.5079
88	39.1378	4.63702	34.3232	35.538	33.2697	33.7594	34.2426	34.8064	46.4796	45.7118	46.867	46.5697	47.5741	45.6754	37.1647	37.3728	39.4666	35.1316	37.7939	36.0587	36.0639	34.1998	36.468	36.0209	37.2949	36.3359	41.6573	40.7732	39.5844	43.6646	42.6653	41.5991
89	40.1557	4.58703	35.4147	36.6781	34.254	34.7826	35.3293	36.0297	47.4213	46.634	47.667	47.4344	48.6553	46.7159	37.8483	38.5093	39.679	35.7585	38.5414	36.7534	37.4164	35.3973	37.8516	37.4856	38.7155	37.6321	42.678	41.8823	40.5097	44.6865	43.7069	42.6043
90	41.1464	4.55072	36.512	37.7992	35.271	35.7741	36.3956	37.3201	48.372	47.5489	48.5333	48.3043	49.7294	47.7441	38.463	39.5691	39.862	36.339	39.1992	37.3458	38.7801	36.6177	39.2294	38.9392	40.1859	38.9282	43.6051	42.8709	41.3714	45.5884	44.6778	43.5171
91	42.1031	4.53096	37.6072	38.9016	36.2991	36.7312	37.4426	38.6614	49.3289	48.4549	49.4507	49.2062	50.7761	48.7564	39.0169	40.5286	40.0374	36.8937	39.7843	37.8405	40.1329	37.8702	40.5705	40.3718	41.6252	40.227	44.4296	43.7366	42.1678	46.3508	45.5596	44.3329
92	43.0071	4.52637	38.6768	39.9666	37.3033	37.6462	38.4586	40.0093	50.264	49.3334	50.3687	50.1387	51.7528	49.7265	39.5103	41.3402	40.2112	37.4249	40.3116	38.2637	41.4386	39.126	41.8331	41.7722	42.9405	41.5212	45.1457	44.4845	42.894	46.9619	46.3395	45.0486
93	43.8306	4.53225	39.6816	40.959	38.2392	38.5064	39.4158	41.2878	51.1308	50.1527	51.2099	51.0739	52.6055	50.6121	39.9401	41.9669	40.3796	37.9264	40.7907	38.6368	42.6492	40.3151	42.9648	43.1214	44.0582	42.7863	45.7511	45.1229	43.541	47.4204	47.0061	45.665
94	44.5408	4.54016	40.5741	41.8354	39.0618	39.2944	40.2701	42.409	51.872	50.871	51.8884	51.9553	53.28	51.3653	40.3041	42.4119	40.521	38.3824	41.2406	38.9646	43.7093	41.3502	43.908	44.3706	44.9446	43.9733	46.2443	45.6569	44.0975	47.7361	47.5458	46.1854
95	45.1075	4.53753	41.3128	42.5559	39.7389	39.9888	40.9711	43.3092	52.4319	51.4422	52.3346	52.7051	53.735	51.9428	40.6022	42.7019	40.6004	38.7738	41.6846	39.2505	44.5675	42.1625	44.6216	45.4371	45.6084	45.008	46.623	46.0828	44.5525	47.9241	47.9474	46.608
96	45.5087	4.51088	41.8694	43.0901	40.2551	40.567	41.4761	43.9588	52.7684	51.8234	52.5145	53.2427	53.9519	52.3095	40.8336	42.8676	40.6028	39.081	42.1196	39.497	45.188	42.7216	45.0952	46.2396	46.0805	45.8028	46.884	46.3891	44.8999	47.9997	48.2071	46.9243
97	45.7342	4.45031	42.2304	43.4182	40.607	41.0094	41.7638	44.3535	52.8596	51.9815	52.4307	53.5066	53.9366	52.4425	40.9951	42.9315	40.5446	39.2955	42.5164	39.6875	45.5584	43.031	45.3445	46.7428	46.3889	46.2849	47.0273	46.5641	45.14	47.9767	48.3311	47.1247
98	45.784	4.35313	42.3939	43.5299	40.7922	41.3042	41.839	44.5042	52.707	51.901	52.1108	53.4682	53.7166	52.3386	41.0835	42.9001	40.4525	39.4268	42.8482	39.7899	45.6799	43.1024	45.3895	46.9538	46.5396	46.4143	47.0555	46.6017	45.2781	47.863	48.3338	47.201
99	45.6617	4.22561	42.3627	43.4165	40.8034	41.4434	41.7241	44.4261	52.3331	51.5845	51.5954	53.1372	53.3307	52.0174	41.0925	42.7635	40.3457	39.4797	43.0798	39.7937	45.5506	42.934	45.2341	46.8927	46.5138	46.1782	46.9696	46.4996	45.3206	47.6552	48.2309	47.1417
100	45.3699	4.08221	42.1411	43.0691	40.6332	41.422	41.4474	44.1339	51.7728	51.0514	50.9301	52.5552	52.8106	51.5165	41.0082	42.5046	40.2253	39.4221	43.1672	39.7215	45.1611	42.5133	44.8642	46.5762	46.2704	45.5814	46.7665	46.2557	45.2707	47.3416	48.0325	46.9322
101	44.9129	3.93927	41.7378	42.496	40.283	41.2301	41.0393	43.6406	51.0658	50.3327	50.1662	51.778	52.1684	50.8838	40.8254	42.1307	40.0753	39.219	43.0834	39.6188	44.4972	41.8165	44.2502	46.0101	45.7651	44.6442	46.4381	45.8657	45.1234	46.9054	47.7354	46.5605

## Sheet: PHAY
Prosthetic side			TF1	C:\Users\xb00012\Documents\Data\27_15_150415 SP\27_15_150415_0075.c3d	C:\Users\xb00012\Documents\Data\27_15_150415 SP\27_15_150415_0077.c3d	C:\Users\xb00012\Documents\Data\27_15_150415 SP\27_15_150415_0081.c3d	C:\Users\xb00012\Documents\Data\27_15_150415 SP\27_15_150415_0085.c3d	C:\Users\xb00012\Documents\Data\27_15_150415 SP\27_15_150415_0092.c3d	TF2	C:\Users\xb00012\Documents\Data\37_26_130515 SP\37_26_130515_0053.c3d	C:\Users\xb00012\Documents\Data\37_26_130515 SP\37_26_130515_0059.c3d	C:\Users\xb00012\Documents\Data\37_26_130515 SP\37_26_130515_0061.c3d	C:\Users\xb00012\Documents\Data\37_26_130515 SP\37_26_130515_0063.c3d	C:\Users\xb00012\Documents\Data\37_26_130515 SP\37_26_130515_0065.c3d	TF3	C:\Users\xb00012\Documents\Data\39_28_200515 SP\39_28_200515_0059.c3d	C:\Users\xb00012\Documents\Data\39_28_200515 SP\39_28_200515_0063.c3d	C:\Users\xb00012\Documents\Data\39_28_200515 SP\39_28_200515_0065.c3d	C:\Users\xb00012\Documents\Data\39_28_200515 SP\39_28_200515_0067.c3d		TF4	C:\Users\xb00012\Documents\Data\44_33_190615 SP\44_33_190615_0051.c3d	C:\Users\xb00012\Documents\Data\44_33_190615 SP\44_33_190615_0053.c3d	C:\Users\xb00012\Documents\Data\44_33_190615 SP\44_33_190615_0055.c3d	C:\Users\xb00012\Documents\Data\44_33_190615 SP\44_33_190615_0057.c3d	C:\Users\xb00012\Documents\Data\44_33_190615 SP\44_33_190615_0059.c3d	TF5	C:\Users\xb00012\Documents\Data\45_34_230615 SP\45_34_230615_0050.c3d	C:\Users\xb00012\Documents\Data\45_34_230615 SP\45_34_230615_0052.c3d	C:\Users\xb00012\Documents\Data\45_34_230615 SP\45_34_230615_0056.c3d	C:\Users\xb00012\Documents\Data\45_34_230615 SP\45_34_230615_0058.c3d	C:\Users\xb00012\Documents\Data\45_34_230615 SP\45_34_230615_0060.c3d
Sagittal plane			ECH	RHIP_ANGLES	RHIP_ANGLES	RHIP_ANGLES	RHIP_ANGLES	RHIP_ANGLES	ECH	LHIP_ANGLES	LHIP_ANGLES	LHIP_ANGLES	LHIP_ANGLES	LHIP_ANGLES	ECH	RHIP_ANGLES	RHIP_ANGLES	RHIP_ANGLES	RHIP_ANGLES		ECH	RHIP_ANGLES	RHIP_ANGLES	RHIP_ANGLES	RHIP_ANGLES	RHIP_ANGLES	ECH	LHIP_ANGLES	LHIP_ANGLES	LHIP_ANGLES	LHIP_ANGLES	LHIP_ANGLES
Hip Angle				LINK_MODEL_BASED	LINK_MODEL_BASED	LINK_MODEL_BASED	LINK_MODEL_BASED	LINK_MODEL_BASED		LINK_MODEL_BASED	LINK_MODEL_BASED	LINK_MODEL_BASED	LINK_MODEL_BASED	LINK_MODEL_BASED		LINK_MODEL_BASED	LINK_MODEL_BASED	LINK_MODEL_BASED	LINK_MODEL_BASED			LINK_MODEL_BASED	LINK_MODEL_BASED	LINK_MODEL_BASED	LINK_MODEL_BASED	LINK_MODEL_BASED		LINK_MODEL_BASED	LINK_MODEL_BASED	LINK_MODEL_BASED	LINK_MODEL_BASED	LINK_MODEL_BASED
101 points over gait cycle				Original	Original	Original	Original	Original		Original	Original	Original	Original	Original		Original	Original	Original	Original			Original	Original	Original	Original	Original		Original	Original	Original	Original	Original
ITEM	Mean	SD	C3_R	1	1	1	1	1	C3_L	1	1	1	1	1	C3_R	1	1	1	1	1	C3_R	1	1	1	1	1	C3_L	1	1	1	1	1
1	39.1106	6.2542	41.6509	41.8135	44.3064	41.6986	40.0339	40.4023	40.2466	40.3008	40.7337	39.4257	40.677	40.0956	41.7947	42.1846	42.5494	42.3014	40.1436	41.7947	27.4327	25.6496	30.736	26.6476	27.9989	26.1313	44.4279	43.2749	44.9744	45.7098	42.5941	45.5866
2	38.3081	6.23278	40.6604	40.5939	43.1665	40.8086	39.0914	39.6415	39.0296	39.2415	39.4664	38.1124	39.5265	38.8012	41.2728	41.7949	41.952	41.8751	39.4689	41.2728	26.7549	25.2477	29.964	25.8083	27.301	25.4535	43.823	42.8118	44.1968	45.0623	41.9728	45.0713
3	37.3913	6.2408	39.5373	39.3126	41.9028	39.8234	38.0027	38.6452	37.619	38.0113	38.0108	36.6614	38.1988	37.2127	40.7554	41.4558	41.3266	41.4103	38.8289	40.7554	25.9469	24.6337	29.027	24.9345	26.4784	24.661	43.0978	42.2184	43.2964	44.2891	41.2486	44.4366
4	36.4128	6.25502	38.3594	38.0176	40.5958	38.8032	36.8711	37.5093	36.0555	36.6371	36.4228	35.1019	36.7214	35.3941	40.2565	41.1646	40.7031	40.9272	38.2311	40.2565	25.1212	23.905	28.0617	24.126	25.669	23.8444	42.2716	41.5109	42.2906	43.4069	40.4408	43.709
5	35.4093	6.25602	37.1811	36.7371	39.305	37.7861	35.7668	36.3102	34.3674	35.1302	34.7377	33.4489	35.1049	33.4152	39.761	40.8931	40.0721	40.4334	37.6452	39.761	24.3699	23.1791	27.1842	23.4286	24.9832	23.0744	41.3673	40.7108	41.2013	42.4395	39.5693	42.9155
6	34.4048	6.23571	36.0375	35.4902	38.0755	36.7962	34.7231	35.1022	32.5889	33.5027	32.9877	31.7274	33.3693	31.3574	39.2418	40.6029	39.3907	39.9441	37.0294	39.2418	23.7456	22.5623	26.4528	22.844	24.4741	22.3949	40.4105	39.8427	40.0566	41.4181	38.6543	42.0807
7	33.4116	6.19529	34.9459	34.2925	36.9352	35.8449	33.7414	33.9157	30.7664	31.7755	31.2086	29.9789	31.5608	29.3082	38.6649	40.2513	38.6036	39.461	36.3435	38.6649	23.2576	22.1191	25.8633	22.3457	24.1394	21.8205	39.4234	38.9268	38.8844	40.3721	37.7127	41.2207
8	32.4344	6.14167	33.9128	33.1607	35.895	34.9342	32.8056	32.7687	28.9566	29.9858	29.4387	28.2575	29.7492	27.3516	38.0049	39.8083	37.6815	38.9596	35.5704	38.0049	22.8777	21.8572	25.3674	21.8923	23.9332	21.3382	38.42	37.9784	37.7047	39.3218	36.7545	40.3406
9	31.473	6.08148	32.9378	32.1117	34.9514	34.058	31.8943	31.6739	27.2194	28.1881	27.716	26.623	28.0126	25.5574	37.25	39.2538	36.6355	38.3894	34.7211	37.25	22.5524	21.7353	24.8966	21.4406	23.7738	20.9159	37.4053	37.0085	36.5255	38.2766	35.78	39.4359
10	30.5228	6.01462	32.0143	31.1551	34.0862	33.206	30.9859	30.6384	25.6081	26.4469	26.0742	25.1286	26.4186	23.9723	36.3929	38.5521	35.4928	37.7144	33.8122	36.3929	22.221	21.6835	24.3838	20.9584	23.5669	20.5125	36.3778	36.0232	35.3446	37.2367	34.7843	38.5003
11	29.5747	5.93416	31.1298	30.2851	33.2701	32.37	30.0628	29.6608	24.1568	24.8205	24.5392	23.8061	25.0072	22.6109	35.4249	37.6554	34.2817	36.9193	32.8433	35.4249	21.8293	21.622	23.7771	20.4266	23.232	20.0888	35.3326	35.0226	34.1551	36.1926	33.7654	37.5273
12	28.6166	5.83117	30.2674	29.479	32.4696	31.5454	29.1123	28.7308	22.8743	23.3447	23.1252	22.6589	23.7857	21.4568	34.3371	36.5475	33.018	35.9889	31.7942	34.3371	21.3407	21.4766	23.045	19.838	22.7273	19.6166	34.2637	34.0002	32.9548	35.1283	32.7266	36.5084
13	27.6398	5.69885	29.4087	28.7045	31.6549	30.7271	28.1279	27.8289	21.7513	22.029	21.8399	21.6707	22.7355	20.4816	33.13	35.2654	31.7033	34.9018	30.6494	33.13	20.7437	21.1938	22.1797	19.1993	22.063	19.0828	33.1652	32.9431	31.7497	34.0275	31.6722	35.4334
14	26.6461	5.53431	28.5368	27.93	30.8064	29.9061	27.1119	26.9298	20.7766	20.8698	20.6937	20.8283	21.8266	19.6644	31.8297	33.8795	30.346	33.6681	29.4252	31.8297	20.0531	20.7506	21.1965	18.5312	21.2941	18.4929	32.0342	31.8357	30.554	32.8817	30.6062	34.2934
15	25.6498	5.33706	27.6421	27.1333	29.9184	29.0723	26.0731	26.0132	19.9463	19.8654	19.7035	20.1304	21.0385	18.9936	30.4833	32.4687	28.9622	32.3372	28.1651	30.4833	19.3032	20.1549	20.1283	17.8647	20.4997	17.8683	30.8741	30.6673	29.3888	31.696	29.5329	33.0855
16	24.6705	5.10558	26.7221	26.3051	28.9957	28.217	25.0236	25.0692	19.2626	19.02	18.887	19.5785	20.3684	18.459	29.1311	31.0851	27.569	30.9514	26.9188	29.1311	18.5389	19.4461	19.0229	17.2325	19.7566	17.2364	29.6979	29.4395	28.2809	30.4886	28.4621	31.8183
17	23.7272	4.84051	25.7814	25.4448	28.05	27.3346	23.9753	24.1021	18.7238	18.3385	18.2494	19.1658	19.8192	18.0459	27.7993	29.7382	26.2011	29.53	25.7279	27.7993	17.8021	18.6856	17.9407	16.6532	19.1087	16.6224	28.5296	28.1704	27.2594	29.2902	27.4133	30.5147
18	22.8338	4.54979	24.828	24.5559	27.0951	26.4236	22.9375	23.1278	18.3175	17.8159	17.7776	18.8739	19.3882	17.7319	26.5048	28.4129	24.9026	28.0819	24.6217	26.5048	17.1175	17.9399	16.9384	16.1186	18.5522	16.0386	27.4011	26.894	26.3479	28.1401	26.4153	29.2082
19	21.9974	4.25192	23.8716	23.6428	26.1416	25.487	21.9143	22.172	18.0186	17.4299	17.4411	18.6734	19.0626	17.4862	25.265	27.1032	23.7045	26.629	23.6232	25.265	16.4854	17.259	16.0483	15.5964	18.0443	15.479	26.3465	25.6559	25.5573	27.0811	25.4991	27.9394
20	21.2184	3.97439	22.9184	22.7095	25.1883	24.5309	20.9033	21.2602	17.7921	17.1457	17.1975	18.5276	18.8179	17.2719	24.1026	25.8184	22.619	25.2346	22.7385	24.1026	15.8833	16.6564	15.2652	15.0468	17.5286	14.9197	25.3954	24.5065	24.8775	26.1514	24.6918	26.7499
21	20.4895	3.74624	21.9696	21.7605	24.2259	23.562	19.8968	20.4028	17.5967	16.9214	16.9992	18.3965	18.6181	17.0481	23.0423	24.5851	21.6425	23.9831	21.9586	23.0423	15.2773	16.107	14.552	14.4411	16.9573	14.3292	24.5616	23.4863	24.2727	25.3718	24.0029	25.6742
22	19.7989	3.58743	21.0263	20.8039	23.2546	22.585	18.8899	19.598	17.3887	16.7129	16.7986	18.2419	18.4199	16.77	22.1058	23.4389	20.7655	22.9368	21.2819	22.1058	14.6395	15.5668	13.8686	13.7715	16.3051	13.6857	23.8344	22.6118	23.6897	24.7319	23.4106	24.7282
23	19.129	3.4979	20.0906	19.8488	22.2821	21.6048	17.8831	18.8343	17.1263	16.4807	16.5515	18.0274	18.1782	16.3937	21.2901	22.395	19.9754	22.0866	20.7032	21.2901	13.9608	14.9993	13.1937	13.0513	15.5716	12.9881	23.1772	21.8692	23.0734	24.1858	22.8602	23.8972
24	18.4533	3.45603	19.1626	18.9018	21.3121	20.629	16.8785	18.0916	16.7744	16.1909	16.2183	17.7218	17.853	15.8879	20.5477	21.432	19.2484	21.3362	20.1741	20.5477	13.2482	14.3901	12.5212	12.3086	14.7692	12.2519	22.5338	21.2165	22.3771	23.6603	22.2825	23.1324
25	17.7478	3.43404	18.242	17.9688	20.3455	19.6681	15.8785	17.3489	16.3091	15.8155	15.7676	17.3015	17.4151	15.2459	19.8312	20.524	18.5475	20.6156	19.6379	19.8312	12.5136	13.7518	11.8455	11.565	13.9107	11.495	21.8431	20.5963	21.568	23.0741	21.6166	22.3608
26	16.9991	3.4125	17.3308	17.0565	19.3849	18.7329	14.8873	16.5924	15.7208	15.3334	15.1802	16.754	16.8492	14.4874	19.1273	19.6652	17.8567	19.9138	19.0735	19.1273	11.7607	13.0969	11.1605	10.8155	13.0023	10.7283	21.0559	19.9474	20.6333	22.3617	20.8271	21.5102
27	16.2035	3.38314	16.4326	16.171	18.4312	17.8319	13.9124	15.8163	15.0165	14.7375	14.4529	16.0813	16.1591	13.6516	18.4342	18.8627	17.17	19.2277	18.4763	18.4342	10.9844	12.4112	10.4577	10.0485	12.0478	9.95702	20.1498	19.2175	19.5833	21.4961	19.914	20.5381
28	15.3666	3.34657	15.5506	15.3144	17.485	16.9682	12.963	15.0224	14.2205	14.037	13.5985	15.3036	15.3738	12.7895	17.7476	18.1221	16.4806	18.5403	17.8477	17.7476	10.18	11.6724	9.72804	9.25885	11.0589	9.18172	19.1345	18.3778	18.4527	20.4935	18.9082	19.4401
29	14.5022	3.30646	14.6888	14.4831	16.5514	16.1421	12.0495	14.2182	13.3727	13.2572	12.6468	14.4616	14.5438	11.9541	17.0561	17.4239	15.7808	17.832	17.1875	17.0561	9.35034	10.865	8.96673	8.44917	10.0698	8.40097	18.0428	17.4276	17.2908	19.3985	17.8539	18.2433
30	13.6276	3.26559	13.8513	13.6684	15.6389	15.3526	11.1805	13.4159	12.5227	12.4381	11.6439	13.6142	13.7309	11.1865	16.3439	16.7277	15.067	17.0947	16.4862	16.3439	8.50355	9.98282	8.17587	7.62718	9.11916	7.61271	16.9164	16.3867	16.1454	18.2645	16.7936	16.9916
31	12.7619	3.22705	13.0401	12.8599	14.7574	14.5963	10.3581	12.6288	11.7191	11.6291	10.648	12.8202	12.9936	10.5045	15.6061	16.0102	14.3358	16.3429	15.7355	15.6061	7.64892	9.03162	7.36101	6.80512	8.23011	6.81674	15.7955	15.2868	15.0527	17.1411	15.7642	15.7329
32	11.9238	3.19627	12.2543	12.049	13.9138	13.8654	9.57535	11.8677	10.9972	10.8738	9.71618	12.1183	12.3733	9.90445	14.8554	15.2819	13.5862	15.6003	14.9531	14.8554	6.79623	8.03125	6.53183	5.99552	7.40648	6.01607	14.716	14.1662	14.0373	16.069	14.7973	14.5101
33	11.1267	3.17974	11.4882	11.2283	13.1085	13.1487	8.8163	11.1389	10.3708	10.2001	8.89102	11.5192	11.8779	9.36586	14.115	14.5572	12.8395	14.8841	14.1793	14.115	5.9544	7.01233	5.70476	5.20751	6.62836	5.21904	13.7049	13.0626	13.1129	15.0789	13.9137	13.3563
34	10.3754	3.17971	10.7324	10.3906	12.3347	12.4317	8.06068	10.4442	9.82803	9.61626	8.19075	11.004	11.4756	8.85349	13.4025	13.8476	12.1205	14.1971	13.4449	13.4025	5.13549	6.00774	4.89912	4.45255	5.87759	4.44043	12.7787	12.0075	12.2815	14.1875	13.1234	12.2935
35	9.66522	3.19341	9.97495	9.5276	11.5791	11.6971	7.29422	9.77673	9.33394	9.10585	7.60075	10.5322	11.1058	8.32511	12.7227	13.1542	11.438	13.5373	12.7613	12.7227	4.35073	5.03804	4.1312	3.74334	5.14496	3.6961	11.9438	11.0236	11.5353	13.3988	12.4275	11.3336
36	8.98334	3.21581	9.2024	8.62948	10.8278	10.9247	6.51325	9.11684	8.84068	8.62729	7.07549	10.0516	10.7034	7.74558	12.0704	12.4763	10.7841	12.8988	12.1224	12.0704	3.60494	4.10681	3.40963	3.08306	4.4294	2.99581	11.1983	10.1271	10.858	12.7075	11.8193	10.4795
37	8.31289	3.2413	8.40076	7.6839	10.0662	10.0939	5.71743	8.44236	8.30233	8.13175	6.55855	9.50849	10.2166	7.09631	11.4342	11.8335	10.1413	12.2571	11.505	11.4342	2.89569	3.21692	2.73319	2.45691	3.73343	2.33801	10.5314	9.32898	10.2256	12.0962	11.2825	9.72402
38	7.6382	3.26616	7.5599	6.68013	9.27763	9.19065	4.90304	7.74803	7.68517	7.57561	5.99973	8.86519	9.61119	6.37415	10.8058	11.2376	9.50695	11.6026	10.876	10.8058	2.21621	2.37655	2.09285	1.83989	3.05916	1.7126	9.92395	8.63015	9.61136	11.539	10.7895	9.04973
39	6.94648	3.2905	6.67498	5.61318	8.44721	8.21107	4.0618	7.04166	6.96899	6.92713	5.35919	8.10833	8.87153	5.57877	10.1818	10.6814	8.88261	10.9464	10.2166	10.1818	1.55662	1.58581	1.47503	1.20711	2.40834	1.10683	9.35003	8.01667	8.99029	11.0019	10.3093	8.43203
40	6.22575	3.31701	5.74253	4.48238	7.56638	7.15738	3.18091	6.32562	6.14883	6.17362	4.61493	7.24406	8.00187	4.70965	9.55285	10.1453	8.24034	10.2967	9.52908	9.55285	0.903294	0.834116	0.862374	0.544012	1.77004	0.505933	8.78122	7.45912	8.34201	10.4481	9.81562	7.84128
41	5.46646	3.34975	4.75752	3.28738	6.6302	6.0328	2.24623	5.591	5.23613	5.32095	3.76915	6.29077	7.02527	3.77449	8.90794	9.60396	7.54798	9.66596	8.81387	8.90794	0.240506	0.104518	0.234741	-0.151935	1.12237	-0.107162	8.19019	6.91926	7.65016	9.8482	9.29008	7.24328
42	4.66273	3.39346	3.71321	2.02424	5.63696	4.8379	1.24585	4.82111	4.25389	4.38913	2.84204	5.27291	5.97688	2.7885	8.24277	9.05162	6.8074	9.06246	8.04961	8.24277	-0.448084	-0.623833	-0.427289	-0.885318	0.446127	-0.750108	7.55186	6.35902	6.89811	9.18299	8.71731	6.60188
43	3.81254	3.45325	2.60244	0.683294	4.5878	3.57244	0.169698	3.99895	3.2286	3.40625	1.85946	4.21436	4.8957	1.7672	7.56556	8.51158	6.06003	8.46482	7.22581	7.56556	-1.17757	-1.37058	-1.14007	-1.66998	-0.269788	-1.43742	6.84367	5.74236	6.07077	8.43899	8.08364	5.88259
44	2.91556	3.53201	1.41865	-0.746654	3.48077	2.23875	-0.989617	3.11	2.18204	2.39856	0.842804	3.13328	3.8142	0.721352	6.88746	7.99038	5.34426	7.84681	6.36838	6.88746	-1.95789	-2.15367	-1.91161	-2.51679	-1.02889	-2.1785	6.04754	5.03815	5.16001	7.60193	7.37628	5.06133
45	1.96959	3.62741	0.158073	-2.26629	2.30543	0.843734	-2.2349	2.14238	1.12636	1.38476	-0.197241	2.0397	2.74613	-0.34156	6.20679	7.45476	4.67477	7.19637	5.50125	6.20679	-2.7935	-2.99131	-2.73917	-3.42492	-1.83325	-2.97886	5.15024	4.2223	4.16211	6.65677	6.5838	4.12621
46	0.972684	3.73293	-1.17486	-3.85416	1.04733	-0.597398	-3.55869	1.08859	0.0659718	0.374593	-1.25516	0.938797	1.68597	-1.41433	5.51229	6.85463	4.04141	6.51056	4.64257	5.51229	-3.68364	-3.8969	-3.61288	-4.386	-2.68348	-3.83894	4.14366	3.27495	3.07341	5.59615	5.70083	3.07295
47	-0.0708613	3.8411	-2.56014	-5.46148	-0.295199	-2.05743	-4.93604	-0.05056	-0.996706	-0.631449	-2.3235	-0.164294	0.622115	-2.4864	4.79645	6.16003	3.41651	5.79187	3.81738	4.79645	-4.62234	-4.8703	-4.52292	-5.38748	-3.57793	-4.75305	3.02843	2.18478	1.8943	4.42702	4.73205	1.904
48	-1.14539	3.94545	-3.95956	-7.0141	-1.70349	-3.49544	-6.32058	-1.26421	-2.05618	-1.63634	-3.3904	-1.25801	-0.452136	-3.54401	4.06716	5.37904	2.79273	5.05345	3.04341	4.06716	-5.59623	-5.89255	-5.4626	-6.40683	-4.51169	-5.70749	1.81785	0.957401	0.636804	3.17162	3.68963	0.633807
49	-2.22457	4.03821	-5.32137	-8.42503	-3.14451	-4.85805	-7.64733	-2.53195	-3.09971	-2.63613	-4.43989	-2.31921	-1.5342	-4.56914	3.33994	4.54223	2.18616	4.31309	2.3183	3.33994	-6.58156	-6.92624	-6.42512	-7.40789	-5.47497	-6.67359	0.539869	-0.379062	-0.670756	1.8658	2.58785	-0.704484
50	-3.27296	4.10796	-6.58642	-9.6128	-4.5728	-6.08427	-8.84048	-3.82176	-4.10313	-3.61133	-5.44883	-3.31193	-2.61352	-5.53004	2.62776	3.68821	1.61279	3.58332	1.62671	2.62776	-7.54098	-7.91692	-7.39613	-8.33995	-6.45173	-7.60019	-0.762023	-1.77001	-1.98232	0.554981	1.44452	-2.05728
51	-4.24584	4.13981	-7.69443	-10.5116	-5.93282	-7.11419	-9.8232	-5.09037	-5.02755	-4.52715	-6.38133	-4.19007	-3.67055	-6.36864	1.94064	2.85678	1.07743	2.8756	0.952746	1.94064	-8.4195	-8.78968	-8.34484	-9.13599	-7.41343	-8.41358	-2.02838	-3.13159	-3.23422	-0.707859	0.28633	-3.35455
52	-5.09107	4.11588	-8.5898	-11.0713	-7.1632	-7.89516	-10.5304	-6.28888	-5.81713	-5.33647	-7.1856	-4.8966	-4.66882	-6.99816	1.28397	2.07245	0.581458	2.20085	0.281121	1.28397	-9.14567	-9.45196	-9.21413	-9.7221	-8.31698	-9.02319	-3.18671	-4.35569	-4.34862	-1.86218	-0.850418	-4.51663
53	-5.75413	4.01513	-9.22649	-11.261	-8.20034	-8.38469	-10.918	-7.36847	-6.40087	-5.98225	-7.79469	-5.36639	-5.54557	-7.31546	0.651111	1.3424	0.104604	1.56195	-0.404505	0.651111	-9.63688	-9.81033	-9.91712	-10.0224	-9.10364	-9.33089	-4.15751	-5.3222	-5.23778	-2.8447	-1.92168	-5.4612
54	-6.1856	3.81631	-9.57532	-11.0732	-8.98733	-8.55293	-10.977	-8.28606	-6.70165	-6.40036	-8.13294	-5.53655	-6.21383	-7.22457	0.0200498	0.641151	-0.400875	0.952149	-1.11223	0.0200498	-9.81017	-9.79261	-10.3483	-9.9603	-9.6988	-9.25083	-4.8609	-5.91799	-5.81128	-3.59405	-2.87423	-6.10697
55	-6.34518	3.51213	-9.62851	-10.5224	-9.4776	-8.38795	-10.7497	-9.00496	-6.65096	-6.52441	-8.12805	-5.35948	-6.57447	-6.6684	-0.624462	-0.064856	-0.97889	0.358918	-1.81302	-0.624462	-9.59819	-9.36334	-10.4007	-9.48228	-10.0095	-8.73502	-5.22377	-6.05979	-5.99204	-4.04765	-3.63973	-6.37966
56	-6.20472	3.12602	-9.39483	-9.64459	-9.63709	-7.8992	-10.3012	-9.49211	-6.20606	-6.29569	-7.72839	-4.81419	-6.53964	-5.65236	-1.26313	-0.779471	-1.63326	-0.22652	-2.41327	-1.26313	-8.96803	-8.53041	-9.99963	-8.58452	-9.93667	-7.78894	-5.19155	-5.71483	-5.73592	-4.14385	-4.13331	-6.22987
57	-5.75282	2.71908	-8.89148	-8.49342	-9.45168	-7.11656	-9.67841	-9.71733	-5.36127	-5.67881	-6.91634	-3.91088	-6.05639	-4.24392	-1.84346	-1.50095	-2.3217	-0.77052	-2.78069	-1.84346	-7.9294	-7.33946	-9.13248	-7.30132	-9.41123	-6.46251	-4.73848	-4.907	-5.03966	-3.83716	-4.26289	-5.64567
58	-4.99323	2.39486	-8.13964	-7.12947	-8.92901	-6.08517	-8.90636	-9.64821	-4.14842	-4.67186	-5.71222	-2.68815	-5.12206	-2.54783	-2.27984	-2.19874	-2.96424	-1.16821	-2.78818	-2.27984	-6.52882	-5.85405	-7.84475	-5.68435	-8.42914	-4.83182	-3.8694	-3.69906	-3.93619	-3.11486	-3.95072	-4.64617
59	-3.93834	2.27038	-7.16241	-5.60988	-8.09827	-4.85941	-7.99019	-9.2543	-2.6264	-3.30702	-4.16488	-1.20299	-3.7884	-0.668715	-2.45385	-2.76743	-3.44205	-1.25509	-2.35083	-2.45385	-4.83541	-4.13575	-6.21251	-3.79997	-7.04689	-2.98193	-2.61362	-2.16394	-2.48044	-1.99952	-3.16006	-3.26412
60	-2.60728	2.37903	-5.98383	-3.97853	-7.00754	-3.49277	-6.9181	-8.52222	-0.863842	-1.64052	-2.33165	0.483194	-2.14792	1.31769	-2.24855	-3.04531	-3.6168	-0.876784	-1.45529	-2.24855	-2.92432	-2.24885	-4.31632	-1.72437	-5.34419	-0.987886	-1.01583	-0.366331	-0.732461	-0.538179	-1.90535	-1.53685
61	-1.02838	2.63614	-4.63262	-2.26043	-5.71541	-2.0242	-5.69367	-7.46941	1.07648	0.26356	-0.264373	2.31737	-0.302228	3.36806	-1.59288	-2.87194	-3.367	0.02317	-0.15573	-1.59288	-0.862269	-0.256626	-2.22757	0.474498	-3.40039	1.09875	0.869389	1.64362	1.24992	1.20854	-0.244009	0.48887
62	0.760162	2.93759	-3.14116	-0.4624	-4.28053	-0.47261	-4.34622	-6.14404	3.14654	2.35274	1.99004	4.25838	1.67243	5.45908	-0.487673	-2.16465	-2.63428	1.38896	1.45929	-0.487673	1.30039	1.79555	-0.00497	2.74988	-1.28492	3.24642	2.98272	3.8316	3.41506	3.17453	1.7385	2.7539
63	2.71414	3.22743	-1.53837	1.41455	-2.7492	1.1575	-2.90389	-4.61083	5.31125	4.58804	4.38165	6.27094	3.73635	7.57928	1.00263	-0.959917	-1.43613	3.10183	3.30474	1.00263	3.52745	3.88199	2.30552	5.07381	0.944024	5.43188	5.26777	6.17755	5.72292	5.29902	3.94864	5.19071
64	4.7907	3.48928	0.154008	3.35933	-1.14584	2.86823	-1.38112	-2.93056	7.54184	6.93129	6.85972	8.32432	5.87123	9.72266	2.78764	0.624783	0.176588	5.02735	5.32183	2.78764	5.79049	5.98752	4.66935	7.42099	3.24165	7.63294	7.6795	8.66836	8.14645	7.5376	6.30809	7.73701
65	6.95418	3.72264	1.92154	5.35157	0.52585	4.66223	0.215119	-1.14708	9.81241	9.33937	9.38226	10.3974	8.0602	11.8828	4.78402	2.45818	2.157	7.04443	7.47646	4.78402	8.06448	8.10075	7.05592	9.75885	5.57893	9.82793	10.1884	11.2894	10.6674	9.86783	8.76824	10.3493
66	9.17723	3.93155	3.75537	7.37003	2.27484	6.53689	1.87882	0.716252	12.1018	11.769	11.9212	12.4816	10.2888	14.0485	6.92544	4.44864	4.45147	9.06491	9.73674	6.92544	10.3242	10.2047	9.43206	12.0565	7.9309	11.997	12.7793	14.0197	13.2703	12.2877	11.3116	13.0071
67	11.4383	4.12226	5.64831	9.39561	4.11261	8.47958	3.60284	2.65092	14.3922	14.1824	14.4597	14.5742	12.5454	16.1992	9.16051	6.55285	6.97675	11.0504	12.062	9.16051	12.5465	12.2776	11.7689	14.2971	10.2634	14.1257	15.4442	16.8304	15.9395	14.8047	13.937	15.7091
68	13.7204	4.30212	7.58898	11.4136	6.03761	10.4694	5.37395	4.6503	16.6645	16.5456	16.9836	16.6722	14.8153	18.306	11.4564	8.76265	9.63244	13.0118	14.4187	11.4564	14.717	14.3026	14.054	16.4788	12.5428	16.207	18.1753	19.6901	18.6556	17.4265	16.6429	18.4614
69	16.0092	4.47777	9.56008	13.4132	8.02984	12.4836	7.17248	6.7013	18.8971	18.8284	19.4733	18.7636	17.0806	20.3395	13.7961	11.0805	12.3401	14.9759	16.7879	13.7961	16.8333	16.274	16.2919	18.6081	14.75	18.2426	20.9596	22.5685	21.3907	20.1544	19.4234	21.2611
70	18.2915	4.65431	11.5437	15.3872	10.0614	14.5025	8.98066	8.78676	21.0707	21.014	21.904	20.8275	19.3242	22.2835	16.1669	13.4668	15.0591	16.9746	19.1671	16.1669	18.9025	18.1996	18.4949	20.6913	16.8884	20.2382	23.7737	25.4323	24.1081	22.9735	22.2686	24.0858
71	20.5541	4.83172	13.5253	17.334	12.1066	16.5121	10.7863	10.8875	23.1741	23.1041	24.2507	22.8424	21.5305	24.1427	18.5577	15.8717	17.7624	19.0351	21.5615	18.5577	20.9333	20.0959	20.6698	22.7259	18.9821	22.1931	26.5803	28.2389	26.7651	25.8487	25.1576	26.8911
72	22.7839	5.00199	15.4949	19.2563	14.1476	18.5034	12.5807	12.9864	25.2054	25.1114	26.4973	24.7932	23.6876	25.9377	20.968	18.3089	20.4359	21.1567	23.9704	20.968	22.9199	21.9725	22.8086	24.6974	21.0294	24.0916	29.3315	30.9394	29.3174	28.731	28.0508	29.6187
73	24.9648	5.15398	17.4459	21.1546	16.174	20.4706	14.3588	15.0714	27.1696	27.0506	28.6397	26.6738	25.7867	27.6971	23.3952	20.8115	23.0811	23.3121	26.376	23.3952	24.8368	23.8174	24.89	26.5785	22.9917	25.9062	31.9764	33.4885	31.7257	31.565	30.8927	32.21
74	27.0771	5.27862	19.3727	23.0211	18.182	22.4077	16.1192	17.1336	29.0743	28.9327	30.6818	28.4866	27.8209	29.4497	25.8211	23.3751	25.6877	25.476	28.7456	25.8211	26.6486	25.6009	26.8814	28.3334	24.8259	27.6015	34.4685	35.8493	33.962	34.2976	33.62	34.6139
75	29.1	5.37027	21.2687	24.8414	20.1747	24.3055	17.8603	19.1617	30.9226	30.758	32.6285	30.2374	29.7855	31.2038	28.2211	25.9642	28.2365	27.6335	31.0503	28.2211	28.3168	27.2843	28.7385	29.9268	26.4907	29.1436	36.771	37.9925	36.0151	36.8848	36.1697	36.7925
76	31.0145	5.42736	23.1266	26.599	22.1563	26.152	19.5798	21.1455	32.7054	32.5095	34.4801	31.9289	31.6734	32.935	30.5743	28.5186	30.7302	29.7729	33.2753	30.5743	29.808	28.8317	30.4111	31.3348	27.9546	30.5078	38.8582	39.8974	37.8876	39.2923	38.4905	38.7232
77	32.8025	5.45239	24.9378	28.2792	24.1235	27.933	21.2729	23.0804	34.4023	34.1613	36.23	33.5505	33.471	34.599	32.8565	30.9822	33.1579	31.8814	35.4047	32.8565	31.1003	30.2211	31.8566	32.5445	29.2011	31.6783	40.7156	41.5509	39.5883	41.4923	40.5487	40.398
78	34.4463	5.45081	26.6916	29.8695	26.062	29.6321	22.9308	24.9635	35.9862	35.6902	37.8625	35.0763	35.1564	36.1454	35.0362	33.3189	35.484	33.9322	37.4097	35.0362	32.1825	31.4391	33.0491	33.5455	30.2299	32.649	42.3352	42.9446	41.1219	43.4636	42.3262	41.8199
79	35.9273	5.42988	28.3746	31.3595	27.9493	31.2326	24.542	26.7894	37.4235	37.075	39.3485	36.4708	36.7036	37.5198	37.0712	35.49	37.6648	35.8789	39.2511	37.0712	33.052	32.4763	33.9799	34.3327	31.0491	33.4223	43.7149	44.0789	42.4854	45.1926	43.817	43.0008
80	37.2272	5.39731	29.972	32.7413	29.7572	32.7188	26.0923	28.5506	38.6771	38.2887	40.6486	37.6965	38.0822	38.6695	38.9172	37.4478	39.6559	37.6703	40.8948	38.9172	33.711	33.327	34.6538	34.9033	31.6647	34.0063	44.8588	44.9662	43.672	46.6727	45.0247	43.9584
81	38.3321	5.36165	31.469	34.0094	31.4569	34.079	27.5637	30.2361	39.7075	39.2957	41.7186	38.7178	39.2513	39.5541	40.5463	39.1694	41.4248	39.2713	42.3199	40.5463	34.1603	33.9887	35.0811	35.2474	32.0769	34.4072	45.7773	45.6283	44.6758	47.9029	45.9635	44.7161
82	39.2329	5.33431	32.8504	35.1575	33.0223	35.306	28.9356	31.8306	40.4777	40.0564	42.5139	39.504	40.1646	40.1495	41.9498	40.6795	42.9535	40.6541	43.5122	41.9498	34.3982	34.4614	35.2726	35.3495	32.2811	34.6263	46.4882	46.0912	45.4995	48.8898	46.6568	45.3038
83	39.9244	5.32952	34.1023	36.1783	34.433	36.3968	30.187	33.3164	40.9606	40.5374	42.9977	40.0342	40.7834	40.4502	43.1214	41.9976	44.2253	41.7955	44.467	43.1214	34.4218	34.744	35.2382	35.1986	32.2677	34.6604	47.0159	46.3871	46.155	49.6478	47.133	45.7565
84	40.4042	5.36127	35.2146	37.066	35.6762	37.3516	31.3026	34.6766	41.1496	40.7235	43.1528	40.305	41.0917	40.4748	44.0402	43.0825	45.2178	42.6847	45.1757	44.0402	34.2272	34.8315	34.985	34.7936	32.0255	34.5006	47.3895	46.5556	46.6612	50.1993	47.425	46.1065
85	40.6772	5.44051	36.1834	37.8194	36.7461	38.1741	32.2783	35.8991	41.0686	40.6282	42.9917	40.3361	41.1137	40.2733	44.6813	43.8687	45.9152	43.3268	45.6143	44.6813	33.8125	34.7186	34.5175	34.1419	31.5508	34.1338	47.6402	46.6375	47.0401	50.5737	47.5695	46.38
86	40.7606	5.5742	37.0124	38.446	37.6441	38.8716	33.1227	36.9776	40.7787	40.299	42.566	40.1745	40.9242	39.9299	45.0341	44.3331	46.3117	43.7279	45.7639	45.0341	33.1816	34.4024	33.8423	33.2594	30.8528	33.5512	47.7962	46.6669	47.3136	50.8019	47.6038	46.595
87	40.6856	5.76361	37.7139	38.9654	38.3805	39.4565	33.8567	37.9102	40.3741	39.8191	41.9692	39.893	40.6365	39.5529	45.1089	44.5073	46.409	43.8986	45.6209	45.1089	32.3492	33.8828	32.971	32.1794	29.956	32.757	47.8818	46.6689	47.5025	50.9124	47.5652	46.76
88	40.4943	6.00199	38.3083	39.4108	38.9739	39.9443	34.5118	38.7004	39.9662	39.2992	41.3224	39.5832	40.37	39.2562	44.9327	44.4481	46.2205	43.8679	45.1943	44.9327	31.3479	33.1685	31.9288	30.9606	28.9061	31.7755	47.9165	46.6608	47.6267	50.9315	47.4858	46.8775
89	40.2366	6.27518	38.8236	39.8253	39.4554	40.3508	35.1302	39.3563	39.6632	38.8578	40.7521	39.3404	40.2275	39.1383	44.5483	44.2156	45.7914	43.6801	44.506	44.5483	30.2325	32.2833	30.7618	29.6891	27.7746	30.6536	47.9154	46.6525	47.7028	50.8828	47.3886	46.9503
90	39.966	6.56386	39.294	40.2546	39.8694	40.6927	35.7616	39.8919	39.5505	38.5971	40.3734	39.2449	40.2814	39.2557	44.0136	43.8738	45.19	43.3876	43.603	44.0136	29.0824	31.2734	29.5401	28.4739	26.6595	29.4653	47.8893	46.6486	47.7399	50.785	47.2876	46.9856
91	39.7348	6.84646	39.7561	40.7351	40.2704	40.989	36.4531	40.3329	39.6695	38.5828	40.2666	39.3413	40.5572	39.5995	43.4051	43.4893	44.5069	43.0632	42.5611	43.4051	27.9971	30.2129	28.3558	27.4304	25.6764	28.3099	47.846	46.6514	47.7367	50.6507	47.1935	46.9977
92	39.588	7.1008	40.241	41.2806	40.7126	41.2595	37.235	40.7173	40.0023	38.8262	40.4467	39.6246	41.0205	40.0937	42.8186	43.1373	43.8543	42.8024	41.4805	42.8186	27.0831	29.196	27.316	26.6562	24.9452	27.302	47.7949	46.6661	47.6878	50.4943	47.1177	47.0087
93	39.5552	7.30467	40.7631	41.8695	41.2317	41.521	38.1071	41.0862	40.4713	39.2747	40.8468	40.0354	41.5807	40.6189	42.3583	42.9088	43.3547	42.6926	40.4773	42.3583	26.433	28.3204	26.5233	26.2083	24.5653	26.5474	47.7504	46.7012	47.596	50.3391	47.0722	47.0434
94	39.6411	7.43845	41.3081	42.4403	41.8224	41.7793	39.0291	41.4697	40.9599	39.8258	41.3329	40.4777	42.1186	41.0445	42.113	42.8936	43.1139	42.7882	39.6563	42.113	26.0982	27.6717	26.0519	26.0844	24.5681	26.1149	47.7261	46.7606	47.474	50.2118	47.0665	47.1178
95	39.8155	7.49057	41.8302	42.9041	42.4258	42.0226	39.9247	41.8736	41.3475	40.3601	41.7512	40.8486	42.5206	41.2569	42.108	43.1212	43.1566	43.0939	39.0602	42.108	26.0681	27.3032	25.921	26.2154	24.8914	26.0096	47.7236	46.8332	47.3335	50.1268	47.0989	47.2257
96	40.0114	7.46444	42.2596	43.1715	42.9419	42.2161	40.7017	42.2668	41.5375	40.7728	41.9743	41.0624	42.7008	41.177	42.2705	43.5086	43.3863	43.5464	38.6408	42.2705	26.2651	27.2143	26.08	26.4776	25.393	26.1606	47.7243	46.8881	47.1741	50.0734	47.1484	47.3374
97	40.1397	7.37964	42.5187	43.1747	43.2595	42.3044	41.2737	42.581	41.467	40.9872	41.9216	41.0581	42.6017	40.7663	42.4598	43.8865	43.6372	44.0205	38.2949	42.4598	26.5623	27.3432	26.4157	26.723	25.8947	26.4351	47.6909	46.8828	46.9788	50.0099	47.1751	47.408
98	40.1168	7.26622	42.5415	42.8821	43.2901	42.229	41.5735	42.7326	41.1027	40.9508	41.5547	40.7966	42.1862	40.0254	42.5461	44.0951	43.7749	44.377	37.9373	42.5461	26.8171	27.579	26.7801	26.8192	26.2344	26.6731	47.5765	46.7761	46.7155	49.8743	47.1282	47.3886
99	39.8844	7.15584	42.2912	42.3027	42.9904	41.9462	41.5654	42.6514	40.436	40.6332	40.8627	40.2593	41.4381	38.9866	42.4564	44.0353	43.7304	44.519	37.5408	42.4564	26.9036	27.7865	27.0282	26.6788	26.2933	26.7312	47.3349	46.5346	46.3456	49.6039	46.9557	47.2348
100	39.42	7.07353	41.7693	41.4827	42.3689	41.44	41.2533	42.3014	39.4825	40.0299	39.8617	39.4511	40.3688	37.7009	42.1781	43.6795	43.4879	44.4102	37.1346	42.1781	26.738	27.8395	27.0484	26.2728	26.0064	26.5231	46.932	46.1368	45.8368	49.1548	46.6158	46.916
101	38.7342	7.0314	41.008	40.4911	41.4757	40.7218	40.6688	41.6826	38.2754	39.1571	38.5902	38.3937	39.0192	36.2168	41.7491	43.0808	43.0745	44.0605	36.7806	41.7491	26.2923	27.6441	26.7797	25.6329	25.3692	26.0355	46.3461	45.5672	45.167	48.5017	46.0807	46.4136
