# Supplementary material for: A biomechanical assessment of hydraulic ankle-foot devices with and without micro-processor control during slope ambulation in trans-femoral amputees
Source: PLoS One. 2018 Oct 5;13(10):e0205093. doi: 10.1371/journal.pone.0205093 (PMC6173401; doi:10.1371/journal.pone.0205093)
Supplement: S1 Dataset — A set of five trails from each subject in two walking conditions (ascending and descending a 5-degree slope) with three types of prosthetic ankle/foot (Echelon/Esprit/Elan). All data have been time-normalised to 101 points over stance phase and exported to excel files. (ZIP) [file pone.0205093.s003.zip › S1 Dataset Ascending Slope_Kinematics_Esprit.xlsx]

## Sheet: SAAY
Sound side			TF1	C:\Users\xb00012\Documents\Data\27_15_150415 SP\27_15_150415_0041.c3d	C:\Users\xb00012\Documents\Data\27_15_150415 SP\27_15_150415_0043.c3d	C:\Users\xb00012\Documents\Data\27_15_150415 SP\27_15_150415_0047.c3d	C:\Users\xb00012\Documents\Data\27_15_150415 SP\27_15_150415_0049.c3d	C:\Users\xb00012\Documents\Data\27_15_150415 SP\27_15_150415_0053.c3d	TF2	C:\Users\xb00012\Documents\Data\37_26_130515 SP\37_26_130515_0038.c3d	C:\Users\xb00012\Documents\Data\37_26_130515 SP\37_26_130515_0040.c3d	C:\Users\xb00012\Documents\Data\37_26_130515 SP\37_26_130515_0042.c3d	C:\Users\xb00012\Documents\Data\37_26_130515 SP\37_26_130515_0046.c3d	C:\Users\xb00012\Documents\Data\37_26_130515 SP\37_26_130515_0048.c3d	TF3	C:\Users\xb00012\Documents\Data\39_28_200515 SP\39_28_200515_0042.c3d	C:\Users\xb00012\Documents\Data\39_28_200515 SP\39_28_200515_0044.c3d	C:\Users\xb00012\Documents\Data\39_28_200515 SP\39_28_200515_0046.c3d	C:\Users\xb00012\Documents\Data\39_28_200515 SP\39_28_200515_0050.c3d	C:\Users\xb00012\Documents\Data\39_28_200515 SP\39_28_200515_0052.c3d	TF4	C:\Users\xb00012\Documents\Data\44_33_190615 SP\44_33_190615_0034.c3d	C:\Users\xb00012\Documents\Data\44_33_190615 SP\44_33_190615_0038.c3d	C:\Users\xb00012\Documents\Data\44_33_190615 SP\44_33_190615_0040.c3d	C:\Users\xb00012\Documents\Data\44_33_190615 SP\44_33_190615_0042.c3d	C:\Users\xb00012\Documents\Data\44_33_190615 SP\44_33_190615_0046.c3d	TF5	C:\Users\xb00012\Documents\Data\45_34_230615 SP\45_34_230615_0037.c3d	C:\Users\xb00012\Documents\Data\45_34_230615 SP\45_34_230615_0039.c3d	C:\Users\xb00012\Documents\Data\45_34_230615 SP\45_34_230615_0041.c3d	C:\Users\xb00012\Documents\Data\45_34_230615 SP\45_34_230615_0043.c3d	C:\Users\xb00012\Documents\Data\45_34_230615 SP\45_34_230615_0045.c3d
Sagittal plane			ESP	LANKLE_ANGLES	LANKLE_ANGLES	LANKLE_ANGLES	LANKLE_ANGLES	LANKLE_ANGLES	ESP	RANKLE_ANGLES	RANKLE_ANGLES	RANKLE_ANGLES	RANKLE_ANGLES	RANKLE_ANGLES	ESP	LANKLE_ANGLES	LANKLE_ANGLES	LANKLE_ANGLES	LANKLE_ANGLES	LANKLE_ANGLES	ESP	LANKLE_ANGLES	LANKLE_ANGLES	LANKLE_ANGLES	LANKLE_ANGLES	LANKLE_ANGLES	ESP	RANKLE_ANGLES	RANKLE_ANGLES	RANKLE_ANGLES	RANKLE_ANGLES	RANKLE_ANGLES
Ankle Angle				LINK_MODEL_BASED	LINK_MODEL_BASED	LINK_MODEL_BASED	LINK_MODEL_BASED	LINK_MODEL_BASED		LINK_MODEL_BASED	LINK_MODEL_BASED	LINK_MODEL_BASED	LINK_MODEL_BASED	LINK_MODEL_BASED		LINK_MODEL_BASED	LINK_MODEL_BASED	LINK_MODEL_BASED	LINK_MODEL_BASED	LINK_MODEL_BASED		LINK_MODEL_BASED	LINK_MODEL_BASED	LINK_MODEL_BASED	LINK_MODEL_BASED	LINK_MODEL_BASED		LINK_MODEL_BASED	LINK_MODEL_BASED	LINK_MODEL_BASED	LINK_MODEL_BASED	LINK_MODEL_BASED
101 points over gait cycle				Original	Original	Original	Original	Original		Original	Original	Original	Original	Original		Original	Original	Original	Original	Original		Original	Original	Original	Original	Original		Original	Original	Original	Original	Original
ITEM	Mean	SD	C3_L	1	1	1	1	1	C3_R	1	1	1	1	1	C3_L	1	1	1	1	1	C3_L	1	1	1	1	1	C3_R	1	1	1	1	1
1	66.3617	3.03986	68.8532	69.8853	69.3895	69.096	68.6785	67.2164	67.391	69.3994	69.195	65.2839	66.1514	66.9255	61.1858	61.7671	60.7222	59.6588	63.2157	60.565	68.3221	67.9005	67.3835	68.2702	70.0048	68.0516	66.0566	65.9807	65.5688	67.529	65.7157	65.4886
2	66.0281	3.09656	68.7472	69.8316	69.3	69.145	68.1312	67.3281	66.8864	69.1929	68.652	64.7656	65.6357	66.186	60.6754	61.2267	60.446	59.2055	62.5723	59.9265	67.6192	67.2848	66.6761	67.4603	69.3556	67.3195	66.2123	66.2782	65.6145	67.8186	65.8215	65.5288
3	65.4435	3.2503	68.5026	69.4918	69.0898	68.9988	67.4702	67.4625	66.2884	68.7686	67.9922	64.2141	64.9499	65.5175	59.7573	60.3651	59.65	58.2909	61.3762	59.1044	66.513	66.3386	65.4861	66.3171	68.2482	66.1752	66.156	66.355	65.5699	67.8146	65.6533	65.3873
4	64.7123	3.44117	68.1891	68.9151	68.7605	68.7408	66.8237	67.7054	65.6085	68.0796	67.2229	63.6377	64.1224	64.9797	58.7115	59.5776	58.5715	57.0856	59.948	58.3747	65.1561	65.1747	64.0167	64.9297	66.8338	64.8259	65.8962	66.2217	65.4338	67.4871	65.2301	65.1084
5	64.025	3.59576	67.9257	68.2531	68.366	68.5059	66.3699	68.1338	64.8956	67.172	66.3888	63.0482	63.2284	64.6404	57.8976	59.3004	57.6104	55.9017	58.6922	57.9834	63.861	64.015	62.6746	63.5398	65.4446	63.631	65.5451	66.0066	65.2855	66.9347	64.6767	64.8222
6	63.5613	3.6879	67.8222	67.7119	68.0206	68.4006	66.2436	68.7341	64.2745	66.2084	65.6176	62.5192	62.4454	64.5817	57.5122	59.6646	57.0033	55.0443	57.7874	58.0613	62.9483	63.1009	61.8349	62.4522	64.4391	62.9142	65.2496	65.8641	65.225	66.351	64.1592	64.6485
7	63.3926	3.72085	67.8984	67.4244	67.8381	68.4195	66.4286	69.3814	63.8855	65.3639	65.0434	62.2042	61.9903	64.8256	57.5498	60.4063	56.7527	54.6263	57.3261	58.6373	62.5455	62.5661	61.584	61.8642	63.9706	62.7424	65.0838	65.8634	65.2815	65.8931	63.7759	64.6053
8	63.492	3.67619	68.0954	67.392	67.8572	68.4768	66.8038	69.9474	63.7809	64.7262	64.6948	62.2369	61.9583	65.288	57.9595	61.2358	56.8265	54.6552	57.3837	59.6962	62.5867	62.4139	61.7829	61.7975	63.9704	62.9689	65.0376	65.9791	65.4186	65.6049	63.5454	64.64
9	63.7965	3.54806	68.3642	67.5444	68.0545	68.5199	67.285	70.4174	63.9164	64.3256	64.5122	62.6156	62.2666	65.8619	58.6838	62.0549	57.1804	55.1507	57.8986	61.1343	62.9415	62.5797	62.2625	62.1562	64.2984	63.4108	65.0768	66.1521	65.5997	65.4539	63.4676	64.7105
10	64.2528	3.37565	68.7229	67.8343	68.4206	68.5927	67.8814	70.8858	64.2356	64.2155	64.4583	63.2304	62.7655	66.5082	59.6337	62.865	57.751	56.0739	58.7404	62.7385	63.4759	62.9714	62.8765	62.7911	64.8203	63.92	65.1959	66.348	65.8248	65.4162	63.564	64.8267
11	64.8288	3.21641	69.2313	68.2735	68.9873	68.7994	68.6302	71.4661	64.7216	64.4637	64.5676	63.9726	63.3602	67.2438	60.7039	63.6535	58.5121	57.2809	59.7819	64.2909	64.0656	63.4869	63.4944	63.5474	65.411	64.3886	65.4214	66.5765	66.1201	65.5128	63.8626	65.0353
12	65.4967	3.11072	69.9225	68.8939	69.7793	69.2226	69.5163	72.2006	65.3755	65.0726	64.8997	64.7902	64.0312	68.0836	61.7893	64.3756	59.4433	58.6124	60.8695	65.6455	64.6196	64.0379	64.0231	64.307	65.9689	64.7612	65.7765	66.8626	66.5128	65.7765	64.3552	65.3755
13	66.2156	3.07307	70.7595	69.6805	70.7608	69.8605	70.4557	73.0402	66.1655	65.929	65.4552	65.6714	64.7733	68.9988	62.7999	64.988	60.4607	59.9409	61.8519	66.758	65.0981	64.5783	64.4295	65.0159	66.4352	65.0315	66.2549	67.2121	67.0107	66.2143	64.9864	65.8509
14	66.9836	3.16804	71.9	70.5394	71.8304	71.9	71.3406	73.8897	67.01	66.8634	66.1419	66.5965	65.5317	69.9162	63.677	65.4727	61.4509	61.1657	62.6366	67.6591	65.5084	65.107	64.7342	65.6785	66.7974	65.225	66.8224	67.6084	67.5965	66.7955	65.6819	66.4295
15	67.655	3.22672	72.7359	71.3356	72.8654	72.7359	72.0852	74.6572	67.818	67.7666	66.8393	67.5003	66.222	70.7616	64.4014	65.8432	62.3171	62.2263	63.2195	68.4008	65.8886	65.6479	64.9949	66.323	67.086	65.3913	67.431	68.027	68.2345	67.4607	66.3761	67.0567
16	68.251	3.27578	73.4089	71.9547	73.7676	73.4089	72.6392	75.274	68.542	68.6191	67.4831	68.2967	66.8067	71.5043	64.9853	66.1302	63.0174	63.1034	63.6593	69.0163	66.2862	66.2276	65.2786	66.9703	67.368	65.5863	68.0324	68.4449	68.8822	68.1439	67.0181	67.673
17	68.767	3.28481	73.8732	72.3405	74.4777	73.8732	72.9769	75.6976	69.1868	69.4353	68.0757	68.9455	67.3215	72.156	65.4526	66.3634	63.5704	63.8069	64.0227	69.4997	66.7312	66.8625	65.6235	67.6255	67.7117	65.833	68.5911	68.8472	69.501	68.7977	67.5747	68.235
18	69.2046	3.24264	74.1151	72.4973	74.967	74.1151	73.088	75.9081	69.7824	70.2168	68.6457	69.4805	67.8315	72.7372	65.8199	66.5561	64.0161	64.3635	64.3393	69.8247	67.2155	67.5524	66.0099	68.2812	68.1377	66.0963	69.09	69.2245	70.0661	69.4009	68.0332	68.7255
19	69.5626	3.15829	74.1421	72.4625	75.2275	74.1421	72.977	75.9016	70.3508	70.9409	69.2113	69.9734	68.3778	73.2509	66.0971	66.7118	64.3883	64.7958	64.5945	69.9951	67.6977	68.2771	66.3737	68.9194	68.6038	66.3147	69.5254	69.5661	70.5682	69.9474	68.3989	69.1464
20	69.8368	3.05072	73.9715	72.2727	75.2654	73.9715	72.6659	75.6818	70.8889	71.5715	69.7625	70.4816	68.9522	73.6766	66.2927	66.8374	64.6974	65.1092	64.7626	70.0568	68.1327	69.0008	66.6552	69.5191	69.0384	66.45	69.8982	69.8597	71.007	70.4314	68.6866	69.5064
21	70.0222	2.93764	73.6219	71.946	75.0937	73.6219	72.1901	75.2579	71.3707	72.087	70.2655	71.0156	69.5054	73.9801	66.4127	66.9423	64.9236	65.3011	64.8472	70.0493	68.4966	69.6847	66.8346	70.0643	69.3901	66.5094	70.2091	70.0929	71.3836	70.8448	68.9109	69.8134
22	70.1198	2.82636	73.1107	71.4826	74.7289	73.1107	71.5847	74.6468	71.7655	72.4957	70.6847	71.5379	69.9756	74.1333	66.4716	67.0402	65.0591	65.3847	64.8977	69.9762	68.7946	70.3006	66.9388	70.5489	69.6495	66.5354	70.4563	70.2547	71.6966	71.1817	69.0796	70.0692
23	70.1402	2.71318	72.4533	70.8752	74.1899	72.4533	70.8731	73.8751	72.0552	72.8262	71.007	71.9867	70.3237	74.1323	66.5004	67.1532	65.1448	65.4	64.9851	69.8189	69.0555	70.8392	67.0249	70.9836	69.8453	66.5845	70.6366	70.3367	71.9422	71.4403	69.1929	70.2708
24	70.0982	2.59408	71.6475	70.1215	73.4942	71.5729	70.0684	72.9807	72.2441	73.1076	71.2447	72.311	70.5543	74.0031	66.5328	67.302	65.2441	65.3982	65.1665	69.5531	69.3176	71.3117	67.1501	71.3992	70.0236	66.7035	70.7491	70.3358	72.1168	71.6254	69.2501	70.4175
25	70.0252	2.49445	70.7822	69.2401	72.6572	70.8227	69.1865	72.0045	72.3542	73.3521	71.4226	72.4979	70.7084	73.7898	66.5797	67.4954	65.388	65.4128	65.4379	69.1643	69.6119	71.7449	67.3477	71.8326	70.2242	66.91	70.7982	70.2576	72.2163	71.7485	69.2529	70.5157
26	69.9238	2.44394	69.8398	68.2749	71.6931	70.0111	68.2492	70.9705	72.4145	73.5525	71.5668	72.574	70.8442	73.5348	66.6225	67.729	65.5632	65.4387	65.7346	68.6471	69.9498	72.1672	67.6203	72.3042	70.4648	67.1924	70.7922	70.1157	72.2371	71.8221	69.2095	70.5768
27	69.798	2.4804	68.8457	67.2787	70.6154	69.1698	67.283	69.8818	72.452	73.6943	71.7001	72.5849	71.0163	73.2643	66.6308	67.9929	65.7319	65.4458	65.9838	67.9995	70.3201	72.5915	67.9458	72.8035	70.7329	67.5268	70.7417	69.9286	72.1807	71.8554	69.1313	70.6123
28	69.648	2.62065	67.8155	66.2937	69.4342	68.3019	66.3168	68.7308	72.4836	73.7734	71.8384	72.5673	71.2534	72.9852	66.5825	68.2752	65.8617	65.4036	66.1546	67.2171	70.7004	73.012	68.2985	73.2979	70.9966	67.8969	70.658	69.7154	72.059	71.8548	69.0306	70.6303
29	69.4734	2.85607	66.7554	65.344	68.1514	67.3955	65.3778	67.5082	72.5113	73.8015	71.9843	72.5314	71.544	72.6952	66.4756	68.5594	65.9469	65.3045	66.2668	66.3004	71.0722	73.412	68.6637	73.7547	71.2272	68.3033	70.5524	69.4908	71.8919	71.8231	68.9228	70.6333
30	69.2762	3.16401	65.671	64.4421	66.7684	66.4395	64.4892	66.2157	72.5249	73.7949	72.1245	72.463	71.8439	72.3985	66.3265	68.8277	66.0055	65.1732	66.3594	65.2666	71.4268	73.7702	69.041	74.1584	71.4067	68.7578	70.432	69.263	71.6981	71.7591	68.8222	70.6174
31	69.0636	3.51777	64.5851	63.6011	65.3079	65.4426	63.6817	64.8925	72.5115	73.7648	72.2373	72.3428	72.1028	72.1097	66.1575	69.0638	66.0691	65.0395	66.46	64.1553	71.7647	74.0704	69.4382	74.5148	71.5345	69.2655	70.2991	69.0355	71.489	71.6632	68.7343	70.5736
32	68.8504	3.88611	63.5582	62.8479	63.8482	64.4544	62.9952	63.6453	72.4641	73.716	72.3052	72.1641	72.2909	71.8441	65.9844	69.2559	66.1629	64.9138	66.5699	63.0193	72.091	74.3103	69.8617	74.843	71.6275	69.8123	70.1545	68.81	71.2695	71.5422	68.6584	70.4924
33	68.6605	4.2291	62.6917	62.2247	62.5442	63.5791	62.468	62.6428	72.3843	73.6507	72.3244	71.9343	72.4065	71.6055	65.8148	69.4048	66.2931	64.7932	66.6842	61.8985	72.4121	74.5021	70.31	75.1647	71.7112	70.3726	69.9997	68.5863	71.0416	71.4083	68.5922	70.3702
34	68.5206	4.50564	62.0934	61.7751	61.5781	62.9577	62.128	62.0283	72.2798	73.5732	72.3058	71.6661	72.4684	71.3854	65.659	69.5333	66.4502	64.6767	66.8141	60.8206	72.7331	74.6665	70.7712	75.4923	71.8101	70.9253	69.8378	68.3634	70.8086	71.2727	68.5368	70.2073
35	68.4464	4.69384	61.8131	61.5252	61.0566	62.6765	61.9824	61.8248	72.1608	73.4879	72.2694	71.3728	72.5032	71.1708	65.5301	69.669	66.6165	64.5617	66.9789	59.8242	73.0537	74.8251	71.2287	75.8243	71.9369	71.4537	69.6743	68.1441	70.5759	71.1432	68.4994	70.0091
36	68.4352	4.80181	61.8121	61.4764	60.9514	62.689	62.0098	61.934	72.038	73.3948	72.2336	71.0706	72.5349	70.9563	65.4377	69.8171	66.7806	64.4368	67.1999	58.9541	73.3697	74.9895	71.6667	76.159	72.0913	71.9421	69.5186	67.9371	70.3488	71.0278	68.4905	69.7887
37	68.4717	4.85636	61.9997	61.6089	61.1311	62.8699	62.1681	62.2206	71.9207	73.2906	72.2071	70.779	72.5807	70.746	65.3809	69.9619	66.9421	64.2789	67.4874	58.2341	73.6757	75.1584	72.0678	76.502	72.267	72.3835	69.3813	67.7555	70.1318	70.9371	68.52	69.5623
38	68.5379	4.88492	62.2858	61.8847	61.4501	63.1066	62.4067	62.5808	71.8165	73.1778	72.1895	70.5155	72.6539	70.5461	65.3472	70.0861	67.1038	64.0602	67.8201	57.6657	73.967	75.3267	72.4128	76.8597	72.4522	72.7834	69.273	67.6096	69.9278	70.8833	68.5996	69.3445
39	68.6204	4.90684	62.5995	62.2476	61.8028	63.326	62.6741	62.9468	71.7308	73.07	72.176	70.288	72.765	70.3548	65.3284	70.1887	67.2689	63.7755	68.1568	57.2523	74.2416	75.4996	72.695	77.2303	72.632	73.1514	69.2019	67.5063	69.7378	70.8801	68.7398	69.1453
40	68.7115	4.93271	62.8898	62.6325	62.1277	63.4884	62.9232	63.2773	71.6639	72.9831	72.1611	70.0943	72.9218	70.1591	65.328	70.2879	67.442	63.4536	68.4574	56.9989	74.5015	75.692	72.9316	77.6025	72.7943	73.4871	69.1745	67.4491	69.5676	70.9389	68.946	68.9709
41	68.8042	4.96651	63.1265	62.9839	62.3992	63.5801	63.1184	63.5509	71.6108	72.9248	72.1382	69.927	73.1227	69.9411	65.3457	70.3923	67.6295	63.1244	68.6916	56.8908	74.7449	75.9187	73.1488	77.9563	72.9267	73.7743	69.1929	67.4375	69.4266	71.0628	69.2121	68.8253
42	68.8886	5.00793	63.2961	63.2657	62.6129	63.6022	63.2392	63.7606	71.5626	72.8931	72.0997	69.7797	73.3508	69.6899	65.3688	70.4768	67.8351	62.8029	68.8396	56.8896	74.9632	76.1851	73.3657	78.265	73.0102	73.9898	69.2525	67.4658	69.3242	71.2443	69.5183	68.7097
43	68.9544	5.05314	63.3973	63.4623	62.7741	63.5611	63.2804	63.9088	71.5105	72.8786	72.0388	69.6484	73.5772	69.4096	65.3798	70.499	68.0612	62.4811	68.8965	56.9612	75.1417	76.4844	73.5834	78.5014	73.0167	74.1224	69.3428	67.5222	69.2664	71.4642	69.8377	68.6237
44	68.9919	5.09727	63.4345	63.5747	62.8894	63.4629	63.2446	64.0009	71.448	72.8706	71.9511	69.5309	73.7739	69.1137	65.3645	70.4258	68.3083	62.1402	68.8674	57.0808	75.2637	76.7953	73.7876	78.6426	72.9178	74.175	69.4491	67.5901	69.2563	71.6918	70.1439	68.5634
45	68.9934	5.13634	63.4111	63.613	62.9612	63.3065	63.1344	64.0404	71.3714	72.8579	71.8357	69.4253	73.9259	68.812	65.3176	70.2566	68.5699	61.782	68.7576	57.2219	75.3122	77.086	73.9571	78.6704	72.6952	74.1524	69.5545	67.6502	69.2928	71.8963	70.4163	68.517
46	68.9506	5.16817	63.3249	63.5854	62.9846	63.0768	62.9504	64.0272	71.2777	72.827	71.6948	69.3293	74.0317	68.5056	65.2371	70.0075	68.8315	61.4234	68.5647	57.3581	75.2707	77.3291	74.0578	78.5711	72.342	74.0536	69.6429	67.684	69.3641	72.0536	70.643	68.4697
47	68.8542	5.19377	63.1652	63.4876	62.9467	62.748	62.6884	63.9551	71.1611	72.7569	71.5276	69.2361	74.0941	68.191	65.1188	69.6846	69.0736	61.0777	68.2907	57.4673	75.1273	77.5113	74.05	78.3391	71.8596	73.8763	69.6985	67.6762	69.4442	72.1466	70.8178	68.408
48	68.6948	5.21724	62.9128	63.2966	62.8287	62.2982	62.3356	63.8047	71.0099	72.6181	71.3255	69.1339	74.1095	67.8624	64.9639	69.295	69.2772	60.7528	67.9553	57.5391	74.8802	77.6329	73.9107	77.9795	71.2547	73.6234	69.7073	67.6146	69.4993	72.1636	70.9375	68.3213
49	68.4632	5.24401	62.5432	62.975	62.6101	61.7198	61.8694	63.5417	70.8076	72.3776	71.0734	69.01	74.0649	67.5122	64.7742	68.8388	69.4203	60.4511	67.5845	57.576	74.5351	77.6965	73.6355	77.5043	70.5369	73.3022	69.6562	67.4877	69.4986	72.0946	70.9979	68.2022
50	68.148	5.28137	62.0264	62.4771	62.2671	61.0151	61.2538	63.1187	70.5379	72.0105	70.7528	68.8532	73.9413	67.1316	64.5441	68.3151	69.479	60.1679	67.1889	57.5695	74.0968	77.6875	73.2328	76.9256	69.7185	72.9196	69.5348	67.2881	69.421	71.9298	70.9889	68.0464
51	67.7334	5.34002	61.3238	61.7523	61.7685	60.1835	60.4391	62.4754	70.1878	71.5113	70.3471	68.6518	73.7164	66.7124	64.2578	67.7322	69.4315	59.8859	66.754	57.4852	73.5622	77.5715	72.7099	76.2468	68.8103	72.4726	69.3356	67.0135	69.2549	71.6598	70.8986	67.8512
52	67.2001	5.43361	60.3883	60.7487	61.0691	59.2077	59.3732	61.543	69.7494	70.8947	69.845	68.3919	73.3691	66.2462	63.8923	67.1051	69.2481	59.5746	66.2494	57.2844	72.9185	77.3119	72.0677	75.4566	67.8125	71.9437	69.0517	66.6619	68.9947	71.2724	70.717	67.6127
53	66.5272	5.57764	59.1692	59.4194	60.1098	58.0458	58.0166	60.2544	69.2196	70.1824	69.2439	68.0606	72.8867	65.7242	63.4309	66.447	68.9169	59.2063	65.6337	56.9508	72.1451	76.8878	71.2992	74.5341	66.7071	71.2973	68.6712	66.2224	68.6334	70.7462	70.4329	67.3208
54	65.6967	5.78869	57.622	57.7301	58.8277	56.6429	56.3517	58.5576	68.5988	69.3885	68.5499	67.6505	72.2689	65.1363	62.8708	65.7594	68.462	58.7741	64.8698	56.4885	71.2191	76.3048	70.3895	73.4569	65.4554	70.4885	68.173	65.6749	68.1544	70.0496	70.0308	66.9555
55	64.6943	6.08123	55.721	55.6674	57.173	54.9509	54.3844	56.4294	67.889	68.5112	67.7754	67.1629	71.5237	64.4718	62.2163	65.0339	67.9187	58.2883	63.9357	55.9047	70.1182	75.584	69.3212	72.1991	64.0115	69.4754	67.5269	64.9915	67.5287	69.1426	69.4881	66.4836
56	63.508	6.46142	53.468	53.2452	55.1227	52.9454	52.1433	53.8836	67.0893	67.5322	66.932	66.6054	70.6569	63.7201	61.4684	64.271	67.3063	57.7514	62.8174	55.1958	68.8214	74.74	68.0704	70.7303	62.3457	68.2207	66.693	64.1381	66.7153	67.9796	68.7737	65.8582
57	62.1245	6.91978	50.8961	50.5091	52.6859	50.6314	49.6809	50.9731	66.1904	66.416	66.0188	65.9842	69.6626	62.8701	60.6139	63.4644	66.6179	57.1498	61.4971	54.3404	67.2995	73.761	66.5974	69.0195	60.442	66.6776	65.6226	63.0704	65.6614	66.5086	67.851	65.0218
58	60.5261	7.42672	48.0707	47.5387	49.9035	48.039	47.0827	47.7896	65.1699	65.1089	65.0161	65.2938	68.5225	61.9082	59.6183	62.5792	65.8187	56.456	59.9416	53.2961	65.5117	72.6038	64.8467	67.0328	58.2923	64.783	64.2599	61.7326	64.3073	64.6703	66.6769	63.9122
59	58.6961	7.93482	45.087	44.4459	46.8465	45.2139	44.4714	44.4572	63.9949	63.5501	63.8887	64.5098	67.2105	60.8151	58.4304	61.5603	64.8441	55.6205	58.111	52.0159	63.4196	71.2022	62.7528	64.7454	55.9126	62.485	62.5488	60.0666	62.6015	62.4068	65.2006	62.4688
60	56.6283	8.38769	42.0586	41.3654	43.6119	42.2026	41.992	41.1212	62.6272	61.6925	62.5933	63.5906	65.6949	59.5646	57.0013	60.3542	63.6287	54.5756	55.973	50.4751	61.0076	69.4757	60.2526	62.1667	53.3652	59.7777	60.4468	58.027	60.5184	59.6795	63.3737	60.6354
61	54.338	8.73146	39.1045	38.439	40.3168	39.0444	39.7822	37.9398	61.0335	59.5299	61.0854	62.4865	63.9425	58.1231	55.3027	58.9172	62.1367	53.2617	53.5133	48.6844	58.3087	67.3344	57.337	59.3608	50.7777	56.7334	57.9408	55.6036	58.0694	56.4883	61.1685	58.3744
62	51.8744	8.9259	36.3403	35.7995	37.0923	35.7815	37.9472	35.0811	59.1979	57.1193	59.3333	61.1498	61.9279	56.4591	53.337	57.2223	60.3754	51.664	50.7416	46.6814	55.4317	64.7203	54.1094	56.4674	48.3333	53.5281	55.0649	52.8425	55.3085	52.8944	58.5911	55.6882
63	49.3267	8.94936	33.8816	33.5646	34.0836	32.4856	36.5527	32.7216	57.1329	54.5793	57.3343	59.5421	59.6481	54.5607	51.1397	55.2881	58.3825	49.8213	47.6923	44.5142	52.5647	61.6672	50.8042	53.6925	46.2324	50.4271	51.9148	49.859	52.34	49.0449	55.6927	52.6374
64	46.8211	8.79602	31.8546	31.8487	31.4604	29.2923	35.627	31.0446	54.8862	52.0587	55.1285	57.6496	57.1386	52.4554	48.7692	53.1815	56.2074	47.8048	44.4206	42.2315	49.9495	58.3265	47.7652	51.2671	44.6588	47.7299	48.646	46.8241	49.3103	45.1631	52.5774	49.3552
65	44.5024	8.4736	30.4035	30.7747	29.4251	26.4217	35.1787	30.2173	52.539	49.6903	52.8052	55.5001	54.4816	50.218	46.2901	50.969	53.9028	45.6911	41.0083	39.8791	47.8349	54.9647	45.3682	49.4	43.7445	45.6974	45.4446	43.9269	46.3742	41.4929	49.3891	46.04
66	42.5117	8.00918	29.6808	30.4654	28.1935	24.1726	35.2203	30.3524	50.1986	47.5661	50.4944	53.1726	51.7982	47.9619	43.7707	48.6874	51.5168	43.5561	37.5878	37.5056	46.42	51.918	43.8977	48.2435	43.5454	44.4955	42.4885	41.3407	43.6686	38.2406	46.2802	42.9123
67	40.9687	7.4608	29.8093	31.0127	27.9402	22.8705	35.7607	31.4626	47.9848	45.7349	48.3433	50.79	49.2308	45.8248	41.3024	46.3421	49.0761	41.4947	34.4067	35.1924	45.8102	49.4988	43.4523	47.8809	44.0475	44.1717	39.9366	39.219	41.3322	35.5675	43.3916	40.1729
68	39.9652	6.92188	30.8255	32.4282	28.7371	22.7623	36.7715	33.4286	46.0168	44.2235	46.491	48.4938	46.9292	43.9467	39.0272	43.911	46.5828	39.638	31.8804	33.1239	46.0103	47.9169	43.9401	48.3269	45.1881	44.6793	37.9459	37.7066	39.5403	33.6176	40.8681	37.9971
69	39.5638	6.50295	32.6453	34.6082	30.5181	23.908	38.1712	36.021	44.4093	43.0895	45.0538	46.4171	45.0381	42.4482	37.1356	41.372	44.0224	38.1555	30.512	31.616	46.951	47.2528	45.1849	49.5191	46.8723	45.9259	36.6779	36.9465	38.499	32.5225	38.8809	36.5405
70	39.7911	6.29254	35.0844	37.3492	33.0878	26.1649	39.852	38.9682	43.2707	42.473	44.1169	44.6713	43.6792	41.4134	35.8094	38.7312	41.3907	37.2218	30.6355	31.068	48.5087	47.4738	47.0239	51.2855	48.9682	47.7923	36.2821	37.0652	38.389	32.3894	37.624	35.9427
71	40.624	6.3242	37.9221	40.41	36.1817	29.2808	41.7144	42.0237	42.6906	42.555	43.733	43.339	42.9387	40.8875	35.1387	36.0641	38.7186	36.9485	32.2036	31.7585	50.5086	48.4875	49.294	53.3616	51.2925	50.1075	36.8598	38.1281	39.295	33.2805	37.2794	36.3159
72	41.9907	6.57085	40.9598	43.5748	39.5392	32.993	43.6826	45.0095	42.7214	43.4217	43.9371	42.4808	42.8699	40.8973	35.1144	33.5992	36.1112	37.3466	34.8776	33.6375	52.7457	50.1717	51.7865	55.4869	53.6416	52.6419	38.4123	40.0864	41.1567	35.174	37.9552	37.6891
73	43.7927	6.9424	44.0418	46.6868	42.9447	37.0406	45.7072	47.8299	43.3773	45.0009	44.7585	42.1608	43.4959	41.4705	35.7173	31.7893	33.8004	38.3471	38.2548	36.3951	55.0224	52.345	54.279	57.4747	55.8531	55.16	40.8049	42.7555	43.7625	37.9241	39.63	39.9522
74	45.9269	7.28581	47.0523	49.6508	46.2389	41.1564	47.7557	50.4595	44.6376	47.1292	46.19	42.4591	44.7926	42.6169	36.9808	31.2041	32.181	39.8805	41.9655	39.6726	57.1816	54.767	56.5948	59.2261	57.8443	57.4759	43.7824	45.8489	46.8043	41.268	42.1316	42.8591
75	48.2902	7.43751	49.9151	52.4204	49.3232	45.1057	49.8088	52.9174	46.4368	49.6422	48.1492	43.431	46.6671	44.2944	38.9363	32.2063	31.6853	41.9608	45.6642	43.1652	59.1304	57.2002	58.6361	60.7165	59.6054	59.4939	47.0324	49.0514	49.9604	44.8792	45.1785	46.0923
76	50.7719	7.3102	52.5866	54.9716	52.1533	48.7202	51.8573	55.2304	48.6668	52.4035	50.489	45.0587	48.9752	46.4075	41.5034	34.7055	32.5117	44.6251	49.0619	46.6126	60.8459	59.4621	60.3932	61.9793	61.1729	61.2221	50.2569	52.0921	52.9605	48.4375	48.4502	49.3442
77	53.2581	6.91881	55.0365	57.2786	54.7167	51.9021	53.8875	57.3978	51.1976	55.2928	53.0457	47.2542	51.5613	48.8339	44.4751	38.2726	34.514	47.7991	52.0036	49.7862	62.3546	61.4388	61.9209	63.0758	62.6023	62.7353	53.2265	54.7876	55.6197	51.6968	51.6516	52.3767
78	55.647	6.34	57.2335	59.3061	57.0084	54.6091	55.8641	59.3796	53.899	58.184	55.6869	49.8878	54.2831	51.4534	47.5951	42.3581	37.3787	51.2415	54.4724	52.5246	63.6959	63.0859	63.2905	64.0555	63.9377	64.1099	55.8116	57.0604	57.8565	54.5292	54.564	55.048
79	57.8572	5.66684	59.1394	61.0105	59.0172	56.8357	57.7271	61.1063	56.6495	60.936	58.3254	52.8091	57.0144	54.1624	50.621	46.423	40.7966	54.6107	56.5042	54.7705	64.8944	64.4206	64.5453	64.9353	65.1894	65.3814	57.9818	58.9277	59.6829	56.92	57.0684	57.31
80	59.8266	4.98779	60.7137	62.3484	60.7181	58.5977	59.4029	62.5011	59.3341	63.4014	60.8942	55.8619	59.6381	56.875	53.3582	50.0514	44.4587	57.5931	58.1352	56.5525	65.9534	65.5072	65.6836	65.7037	66.3326	66.5398	59.7735	60.4566	61.1641	58.9247	59.1356	59.1866
81	61.5119	4.38187	61.9256	63.2985	62.0788	59.9205	60.8227	63.5075	61.8461	65.451	63.3188	58.8946	62.0481	59.5181	55.6744	53.0302	48.0285	59.986	59.3976	57.9298	66.8632	66.4252	66.678	66.3428	67.3264	67.5433	61.2503	61.7236	62.3744	60.6175	60.799	60.7371
82	62.8917	3.91038	62.7705	63.8772	63.0818	60.8353	61.9417	64.1164	64.0899	67.0006	65.5069	61.7637	64.1591	62.0194	57.5099	55.3421	51.2321	61.7138	60.3035	58.9582	67.6169	67.2288	67.5069	66.8587	68.1424	68.3477	62.4712	62.7917	63.3711	62.0537	62.1203	62.0194
83	63.9657	3.60629	63.2762	64.1356	63.7452	61.3819	62.7454	64.3731	65.9881	68.0303	67.36	64.3339	65.9155	64.3007	58.8702	57.0735	53.9441	62.7911	60.8522	59.6901	68.2196	67.9304	68.1709	67.2817	68.7767	68.9382	63.4746	63.6991	64.1841	63.2612	63.1598	63.0688
84	64.7509	3.46788	63.4983	64.142	64.1205	61.6154	63.2473	64.3664	67.4909	68.5924	68.7983	66.4879	67.2923	66.2839	59.8048	58.3382	56.1485	63.3003	61.0581	60.179	68.684	68.5171	68.6862	67.6426	69.2343	69.3399	64.2763	64.4551	64.8205	64.2446	63.9607	63.9006
85	65.277	3.45801	63.5084	63.969	64.2737	61.6123	63.4855	64.2016	68.5846	68.8007	69.7847	68.1443	68.2934	67.8997	60.3892	59.2471	57.8728	63.3823	60.9741	60.47	69.0237	68.9746	69.0628	67.9551	69.5262	69.5997	64.8793	65.046	65.2803	64.9951	64.5517	64.5234
86	65.5801	3.51919	63.3808	63.6819	64.2724	61.4647	63.5202	63.965	69.2919	68.7983	70.3332	69.2734	68.9504	69.1041	60.701	59.8984	59.1441	63.1972	60.6645	60.6008	69.2432	69.2978	69.289	68.208	69.6675	69.7539	65.2834	65.4502	65.5616	65.505	64.9553	64.9452
87	65.6935	3.59937	63.1834	63.3341	64.1764	61.2616	63.4312	63.7134	69.6641	68.7179	70.4947	69.9032	69.3129	69.8919	60.7949	60.3311	59.9753	62.8853	60.1849	60.598	69.3342	69.4967	69.3176	68.3803	69.669	69.8076	65.4907	65.6556	65.6622	65.7777	65.1836	65.1744
88	65.6487	3.66364	62.9718	62.9621	64.0278	61.0792	63.303	63.4869	69.7676	68.6483	70.3429	70.1089	69.4389	70.2991	60.708	60.5309	60.3856	62.535	59.6049	60.4834	69.284	69.5691	69.0998	68.4676	69.544	69.7393	65.5119	65.6713	65.593	65.8343	65.2374	65.2234
89	65.4801	3.69654	62.7899	62.5861	63.8558	60.9785	63.2119	63.3172	69.6746	68.6214	69.9689	69.9954	69.39	70.3975	60.4724	60.4915	60.4346	62.167	58.9981	60.2706	69.0911	69.4859	68.6376	68.4818	69.3165	69.5335	65.3726	65.5286	65.3838	65.7078	65.1234	65.1192
90	65.2307	3.69921	62.6704	62.2285	63.6904	60.9959	63.2187	63.2183	69.4596	68.6252	69.4774	69.6831	69.2277	70.2848	60.1296	60.2452	60.2212	61.7726	58.4334	59.9756	68.7767	69.2263	67.9795	68.4422	69.0276	69.2082	65.1172	65.2792	65.0859	65.4423	64.8658	64.913
91	64.95	3.68501	62.6305	61.9196	63.5632	61.1337	63.3538	63.1824	69.1968	68.6323	68.9796	69.2936	69.0085	70.07	59.7312	59.8496	59.8489	61.3444	57.9738	59.6392	68.3874	68.8115	67.1989	68.3761	68.7313	68.819	64.804	64.9863	64.7647	65.0908	64.5085	64.6698
92	64.6892	3.66691	62.6761	61.6915	63.5013	61.3623	63.6159	63.2096	68.9536	68.6218	68.5773	68.9329	68.7793	69.8565	59.3422	59.3884	59.3958	60.8958	57.6992	59.3319	67.982	68.3002	66.396	68.3096	68.4666	68.4377	64.492	64.7109	64.4823	64.7035	64.1115	64.4519
93	64.4967	3.64224	62.8187	61.5898	63.5298	61.6454	63.9763	63.3521	68.779	68.5868	68.3388	68.6751	68.5743	69.7199	59.0459	58.9909	58.9178	60.4625	57.7154	59.1429	67.6123	67.7622	65.6783	68.2609	68.2471	68.113	64.2277	64.4999	64.2748	64.3208	63.7361	64.3069
94	64.411	3.59418	63.0828	61.6862	63.6799	61.9787	64.3659	63.7033	68.6904	68.535	68.2717	68.545	68.4156	69.6846	58.9245	58.8033	58.479	60.0978	58.0735	59.1688	67.316	67.2677	65.1339	68.254	68.067	67.8577	64.0413	64.3824	64.1508	63.9761	63.439	64.2582
95	64.4521	3.50471	63.4977	62.0703	63.9953	62.3965	64.6921	64.3341	68.6683	68.4868	68.317	68.5095	68.3139	69.7141	59.0271	58.9334	58.1619	59.8602	58.7127	59.4672	67.1186	66.8736	64.8146	68.3187	67.9136	67.6726	63.9488	64.3725	64.1072	63.6918	63.2642	64.3084
96	64.6168	3.36654	64.0792	62.8149	64.5093	62.9312	64.8898	65.2508	68.6631	68.4662	68.3702	68.4904	68.2646	69.7239	59.3498	59.4011	58.0572	59.7911	59.4968	60.0029	67.0331	66.6096	64.7239	68.4808	67.7825	67.5686	63.9588	64.4735	64.1437	63.4835	63.2359	64.4575
97	64.8807	3.18871	64.8133	63.94	65.2071	63.5754	64.9564	66.3876	68.6134	68.4877	68.3201	68.4002	68.2454	69.6134	59.8378	60.1091	58.2361	59.8997	60.2813	60.6628	67.0547	66.4806	64.8183	68.7344	67.6786	67.5618	64.0842	64.6913	64.2771	63.3739	63.3613	64.7176
98	65.2037	2.99802	65.6597	65.399	66.039	64.2804	64.9564	67.6237	68.4665	68.5394	68.0885	68.1793	68.2196	69.3058	60.3962	60.8471	58.7033	60.1604	60.9392	61.3309	67.15	66.4744	65.0112	69.0314	67.5944	67.6384	64.346	65.0477	64.539	63.4039	63.6328	65.1066
99	65.5336	2.83999	66.5698	67.0803	66.9585	64.9835	64.9863	68.8405	68.1894	68.5703	67.6507	67.808	68.1412	68.7767	60.9008	61.337	59.3564	60.5278	61.3488	61.9342	67.2452	66.5371	65.1835	69.311	67.4762	67.718	64.763	65.5662	64.9551	63.6411	64.0321	65.6206
100	65.8051	2.79127	67.4996	68.8153	67.9366	65.6326	65.1152	69.9983	67.7727	68.5055	67.0358	67.2992	67.9636	68.0594	61.191	61.2926	59.9593	60.9399	61.3675	62.3957	67.2292	66.5424	65.1906	69.5199	67.2178	67.6753	65.3331	66.2422	65.5304	64.1553	64.5297	66.2082
101	65.9382	2.94269	68.3941	70.3903	68.9429	66.1947	65.3493	71.0934	67.231	68.2765	66.3187	66.6846	67.6443	67.231	61.1018	60.5307	60.1937	61.3137	60.9007	62.5701	66.9568	66.2973	64.8537	69.5848	66.6842	67.3639	66.0072	67.0175	66.2421	64.9415	65.0671	66.7675

## Sheet: PAAY
Prosthetic side			TF1	C:\Users\xb00012\Documents\Data\27_15_150415 SP\27_15_150415_0041.c3d	C:\Users\xb00012\Documents\Data\27_15_150415 SP\27_15_150415_0043.c3d	C:\Users\xb00012\Documents\Data\27_15_150415 SP\27_15_150415_0047.c3d	C:\Users\xb00012\Documents\Data\27_15_150415 SP\27_15_150415_0049.c3d	C:\Users\xb00012\Documents\Data\27_15_150415 SP\27_15_150415_0053.c3d	TF2	C:\Users\xb00012\Documents\Data\37_26_130515 SP\37_26_130515_0038.c3d	C:\Users\xb00012\Documents\Data\37_26_130515 SP\37_26_130515_0040.c3d	C:\Users\xb00012\Documents\Data\37_26_130515 SP\37_26_130515_0042.c3d	C:\Users\xb00012\Documents\Data\37_26_130515 SP\37_26_130515_0046.c3d	C:\Users\xb00012\Documents\Data\37_26_130515 SP\37_26_130515_0048.c3d	TF3	C:\Users\xb00012\Documents\Data\39_28_200515 SP\39_28_200515_0042.c3d	C:\Users\xb00012\Documents\Data\39_28_200515 SP\39_28_200515_0044.c3d	C:\Users\xb00012\Documents\Data\39_28_200515 SP\39_28_200515_0046.c3d	C:\Users\xb00012\Documents\Data\39_28_200515 SP\39_28_200515_0050.c3d	C:\Users\xb00012\Documents\Data\39_28_200515 SP\39_28_200515_0052.c3d	TF4	C:\Users\xb00012\Documents\Data\44_33_190615 SP\44_33_190615_0034.c3d	C:\Users\xb00012\Documents\Data\44_33_190615 SP\44_33_190615_0038.c3d	C:\Users\xb00012\Documents\Data\44_33_190615 SP\44_33_190615_0040.c3d	C:\Users\xb00012\Documents\Data\44_33_190615 SP\44_33_190615_0042.c3d	C:\Users\xb00012\Documents\Data\44_33_190615 SP\44_33_190615_0046.c3d	TF5	C:\Users\xb00012\Documents\Data\45_34_230615 SP\45_34_230615_0037.c3d	C:\Users\xb00012\Documents\Data\45_34_230615 SP\45_34_230615_0039.c3d	C:\Users\xb00012\Documents\Data\45_34_230615 SP\45_34_230615_0041.c3d	C:\Users\xb00012\Documents\Data\45_34_230615 SP\45_34_230615_0043.c3d	C:\Users\xb00012\Documents\Data\45_34_230615 SP\45_34_230615_0045.c3d
Sagittal plane			ESP	RANKLE_ANGLES	RANKLE_ANGLES	RANKLE_ANGLES	RANKLE_ANGLES	RANKLE_ANGLES	ESP	LANKLE_ANGLES	LANKLE_ANGLES	LANKLE_ANGLES	LANKLE_ANGLES	LANKLE_ANGLES	ESP	RANKLE_ANGLES	RANKLE_ANGLES	RANKLE_ANGLES	RANKLE_ANGLES	RANKLE_ANGLES	ESP	RANKLE_ANGLES	RANKLE_ANGLES	RANKLE_ANGLES	RANKLE_ANGLES	RANKLE_ANGLES	ESP	LANKLE_ANGLES	LANKLE_ANGLES	LANKLE_ANGLES	LANKLE_ANGLES	LANKLE_ANGLES
Ankle Angle				LINK_MODEL_BASED	LINK_MODEL_BASED	LINK_MODEL_BASED	LINK_MODEL_BASED	LINK_MODEL_BASED		LINK_MODEL_BASED	LINK_MODEL_BASED	LINK_MODEL_BASED	LINK_MODEL_BASED	LINK_MODEL_BASED		LINK_MODEL_BASED	LINK_MODEL_BASED	LINK_MODEL_BASED	LINK_MODEL_BASED	LINK_MODEL_BASED		LINK_MODEL_BASED	LINK_MODEL_BASED	LINK_MODEL_BASED	LINK_MODEL_BASED	LINK_MODEL_BASED		LINK_MODEL_BASED	LINK_MODEL_BASED	LINK_MODEL_BASED	LINK_MODEL_BASED	LINK_MODEL_BASED
101 points over gait cycle				Original	Original	Original	Original	Original		Original	Original	Original	Original	Original		Original	Original	Original	Original	Original		Original	Original	Original	Original	Original		Original	Original	Original	Original	Original
ITEM	Mean	SD	C3_R	1	1	1	1	1	C3_L	1	1	1	1	1	C3_R	1	1	1	1	1	C3_R	1	1	1	1	1	C3_L	1	1	1	1	1
1	57.6623	2.61973	59.83	60.0265	59.8404	59.9958	59.464	59.8234	60.7499	60.8689	60.7618	60.9288	60.5077	60.6824	58.36	58.419	58.3045	58.4052	58.3155	58.356	54.7489	55.0894	53.8859	54.1969	55.4513	55.1209	54.6225	54.8955	54.2407	54.9176	54.4029	54.6557
2	57.1642	2.63571	59.313	59.5514	59.266	59.6017	58.7997	59.3463	60.1581	60.1924	60.1897	60.3282	59.9442	60.136	58.0799	58.2238	58.0187	58.1222	57.9946	58.0404	54.1848	54.5662	53.376	53.5699	54.8755	54.5364	54.0853	54.4294	53.6334	54.4715	53.8036	54.0888
3	56.6577	2.68086	58.7665	59.0175	58.6801	59.1516	58.1596	58.8235	59.6105	59.573	59.6542	59.7477	59.4512	59.6267	57.8172	58.0149	57.8008	57.834	57.702	57.7342	53.5884	54.0323	52.7699	52.9414	54.2314	53.967	53.506	53.8572	53.0429	53.9516	53.2082	53.4701
4	56.2386	2.73824	58.2688	58.5013	58.165	58.7117	57.6324	58.3336	59.1997	59.1232	59.2497	59.2962	59.1002	59.2295	57.6435	57.8486	57.7156	57.6155	57.5184	57.5192	53.0884	53.6038	52.2041	52.4424	53.655	53.5368	52.9923	53.2765	52.5723	53.4671	52.7316	52.9141
5	55.951	2.78393	57.863	58.0485	57.7545	58.3327	57.2452	57.9341	58.9487	58.8568	59.0076	59.0143	58.9007	58.9642	57.564	57.7686	57.7256	57.4789	57.439	57.4079	52.7607	53.3297	51.7959	52.1341	53.2363	53.3073	52.6187	52.788	52.2731	53.0901	52.4351	52.5074
6	55.7887	2.79997	57.5579	57.6751	57.4455	58.0362	56.9832	57.6493	58.8307	58.7276	58.9052	58.8839	58.8248	58.8119	57.5357	57.7748	57.7489	57.4011	57.3983	57.3554	52.609	53.184	51.5964	52.0088	52.9963	53.2597	52.4102	52.4527	52.1489	52.8433	52.3206	52.2856
7	55.7209	2.77974	57.3454	57.3855	57.2239	57.8205	56.8206	57.4763	58.7986	58.6759	58.8926	58.8589	58.8302	58.7353	57.5127	57.8345	57.7369	57.3503	57.3364	57.3054	52.5935	53.1176	51.586	52.0273	52.9037	53.3329	52.3542	52.2843	52.1724	52.7208	52.3575	52.2361
8	55.7155	2.72708	57.2134	57.1832	57.078	57.6729	56.7363	57.3968	58.8087	58.6542	58.9202	58.8917	58.8743	58.7031	57.4716	57.9025	57.6898	57.2956	57.2395	57.2305	52.6673	53.0997	51.7048	52.1517	52.9149	53.4657	52.4165	52.2659	52.299	52.6941	52.504	52.3193
9	55.7485	2.6546	57.1524	57.0698	57.0012	57.5817	56.7174	57.3922	58.8329	58.6386	58.9553	58.9476	58.9225	58.7007	57.4145	57.9452	57.6244	57.225	57.1334	57.1442	52.7904	53.1058	51.8858	52.3509	52.9968	53.6129	52.5523	52.3617	52.4822	52.722	52.7116	52.4842
10	55.8051	2.57969	57.1565	57.0434	56.9865	57.5444	56.7573	57.4511	58.8641	58.6295	58.9892	59.012	58.9597	58.73	57.3554	57.9518	57.5592	57.1475	57.0504	57.0681	52.9297	53.1112	52.0838	52.5855	53.1194	53.7488	52.7195	52.5304	52.6787	52.7745	52.9325	52.6813
11	55.8782	2.51842	57.22	57.0942	57.0252	57.564	56.8523	57.5642	58.9122	58.6427	59.0329	59.0918	58.9922	58.8014	57.3073	57.926	57.5045	57.0823	57.0083	57.0156	53.0646	53.1062	52.2811	52.8149	53.2559	53.8647	52.8868	52.7326	52.852	52.8436	53.1314	52.8743
12	55.9681	2.48085	57.3368	57.2055	57.1123	57.6444	57.0019	57.7198	58.9956	58.6974	59.1069	59.2081	59.0383	58.9274	57.2789	57.8698	57.4607	57.0491	57.0179	56.9972	53.1922	53.0985	52.4795	53.0167	53.3978	53.9684	53.037	52.9324	52.9831	52.9338	53.2942	53.0413
13	56.0803	2.46997	57.5034	57.3644	57.2487	57.7851	57.2107	57.9083	59.1317	58.8026	59.2324	59.3855	59.1183	59.1199	57.2742	57.7905	57.4172	57.0635	57.0773	57.0225	53.3235	53.0958	52.695	53.1914	53.5562	54.0792	53.1684	53.11	53.076	53.052	53.4283	53.1756
14	56.2244	2.48325	57.7201	57.5676	57.4405	57.9804	57.4885	58.1232	59.3329	58.9545	59.4286	59.6425	59.2505	59.3882	57.2982	57.7096	57.3682	57.1337	57.177	57.1028	53.4767	53.1123	52.9456	53.3591	53.7475	54.2191	53.294	53.2712	53.1531	53.2011	53.555	53.2896
15	56.4117	2.51444	57.9891	57.8186	57.6967	58.2207	57.847	58.3624	59.6057	59.1476	59.7079	59.9842	59.4495	59.7391	57.3552	57.654	57.3276	57.2545	57.3054	57.2347	53.6739	53.1755	53.2464	53.5483	53.9891	54.4101	53.4347	53.4381	53.2503	53.3741	53.7029	53.4081
16	56.652	2.55789	58.315	58.1246	58.0272	58.5024	58.2919	58.6291	59.9552	59.3904	60.075	60.4068	59.7277	60.1761	57.446	57.6467	57.3188	57.415	57.4529	57.3968	53.9357	53.3151	53.608	53.786	54.3018	54.6679	53.608	53.6308	53.3999	53.5562	53.8989	53.5543
17	56.9525	2.60956	58.7033	58.4956	58.4416	58.8324	58.8155	58.9316	60.3837	59.7019	60.5272	60.9012	60.0956	60.6927	57.5718	57.6911	57.3602	57.6148	57.6155	57.5776	54.2766	53.5466	54.0397	54.0964	54.6995	55.0007	53.8271	53.8624	53.6247	53.7421	54.1597	53.7465
18	57.3183	2.6656	59.1596	58.9436	58.9449	59.226	59.3992	59.2841	60.8862	60.0979	61.053	61.4518	60.5553	61.2732	57.7379	57.7739	57.4506	57.871	57.7985	57.7956	54.7039	53.8734	54.5506	54.4972	55.1842	55.4139	54.104	54.145	53.9386	53.9482	54.4892	53.9988
19	57.7527	2.72217	59.6882	59.4761	59.5339	59.7001	60.0247	59.706	61.4515	60.5868	61.6346	62.0416	61.0962	61.8985	57.9563	57.8826	57.5867	58.2174	58.0168	58.0778	55.2193	54.3004	55.142	54.9923	55.7494	55.9126	54.448	54.4877	54.3454	54.2062	54.8825	54.3181
20	58.2536	2.77688	60.2898	60.0928	60.1978	60.265	60.6791	60.2145	62.0638	61.1621	62.2514	62.6559	61.6987	62.5508	58.2384	58.0125	57.7753	58.6684	58.2959	58.4397	55.8157	54.8237	55.8032	55.5699	56.383	56.4988	54.8602	54.8903	54.8359	54.5434	55.333	54.6985
21	58.8125	2.82887	60.958	60.7843	60.9194	60.9187	61.3536	60.8141	62.7046	61.801	62.885	63.2806	62.3411	63.2152	58.5928	58.1708	58.0368	59.2018	58.6659	58.8888	56.475	55.425	56.5117	56.2062	57.0677	57.1643	55.3319	55.3446	55.387	54.9703	55.8365	55.1212
22	59.4163	2.87726	61.6783	61.5358	61.678	61.6436	62.0418	61.4924	63.357	62.4749	63.5224	63.9031	63.004	63.8806	59.0232	58.3808	58.3973	59.7718	59.1439	59.4223	57.1724	56.0799	57.2384	56.8726	57.7823	57.889	55.8503	55.8406	55.9698	55.481	56.3943	55.5659
23	60.0495	2.92012	62.4319	62.3291	62.4519	62.4114	62.739	62.2284	64.0074	63.158	64.1555	64.5123	63.6723	64.5387	59.5209	58.6747	58.865	60.33	59.7197	60.015	57.8846	56.7658	57.9629	57.5435	58.5069	58.6438	56.4028	56.3701	56.5632	56.0522	57.0081	56.0206
24	60.697	2.95586	63.2019	63.145	63.2242	63.1947	63.4404	63.0052	64.6453	63.8327	64.7776	65.1002	64.3349	65.1812	60.0641	59.071	59.4053	60.8549	60.3585	60.6308	58.594	57.4664	58.6743	58.2029	59.2261	59.4003	56.9795	56.9295	57.1554	56.6539	57.6695	56.4893
25	61.346	2.98447	63.9756	63.9653	63.9862	63.9754	64.1412	63.8098	65.2638	64.4911	65.3821	65.6616	64.9825	65.8018	60.6313	59.567	59.9718	61.3529	61.0224	61.2422	59.2876	58.1625	59.3634	58.8448	59.93	60.1374	57.5719	57.5164	57.7371	57.262	58.3562	56.9879
26	61.9869	3.00709	64.7428	64.7726	64.7331	64.7411	64.8391	64.628	65.8584	65.1315	65.9635	66.193	65.608	66.3959	61.2054	60.1321	60.5353	61.8381	61.6859	61.8355	59.9563	58.8339	60.0212	59.4707	60.6136	60.8419	58.1717	58.1242	58.3016	57.8606	59.0413	57.5305
27	62.6124	3.0243	65.4939	65.5513	65.4621	65.4812	65.5322	65.4426	66.4264	65.7546	66.5186	66.6917	66.2076	66.9596	61.7744	60.7265	61.0836	62.3194	62.3344	62.4081	60.5946	59.4684	60.6412	60.0847	61.2732	61.5057	58.7728	58.7475	58.8508	58.4437	59.7024	58.1199
28	63.2179	3.03517	66.2179	66.2873	66.1683	66.186	66.2134	66.2346	66.9664	66.3598	67.046	67.1579	66.7799	67.4885	62.3324	61.3205	61.6146	62.7984	62.9669	62.9615	61.2007	60.0624	61.2216	60.6892	61.9055	62.1248	59.3719	59.3819	59.3927	59.0145	60.3233	58.7473
29	63.7994	3.03782	66.9024	66.9685	66.8428	66.8461	66.8697	66.9847	67.4769	66.9433	67.5444	67.5957	67.3229	67.9783	62.8774	61.8951	62.1321	63.2753	63.5885	63.496	61.7765	60.6202	61.7683	61.2856	62.5082	62.7	59.9639	60.0188	59.9335	59.5838	60.8861	59.3972
30	64.3519	3.03173	67.5354	67.5867	67.4751	67.4523	67.4869	67.6758	67.9559	67.5003	68.0129	68.0102	67.8315	68.4247	63.406	62.4416	62.6384	63.745	64.1962	64.0089	62.3253	61.1504	62.2861	61.8723	63.0785	63.2392	60.5366	60.6337	60.4718	60.1639	61.3698	60.044
31	64.8692	3.01832	68.1079	68.1379	68.0568	67.9962	68.054	68.2948	68.4016	68.0257	68.4515	68.4081	68.2983	68.8242	63.912	62.958	63.1329	64.2018	64.7759	64.4915	62.8506	61.663	62.776	62.4418	63.6173	63.755	61.0739	61.1914	60.9924	60.7597	61.7688	60.6571
32	65.3475	2.99968	68.6161	68.6229	68.5813	68.4723	68.5663	68.8375	68.8125	68.5136	68.8606	68.796	68.7164	69.1758	64.3905	63.4433	63.6122	64.645	65.3134	64.9385	63.3546	62.1623	63.2403	62.9844	64.1287	64.2572	61.5638	61.675	61.4682	61.3574	62.1022	61.2163
33	65.786	2.97802	69.0632	69.0489	69.0467	68.881	69.0257	69.3139	69.1876	68.9562	69.2406	69.1739	69.0819	69.4856	64.841	63.896	64.0757	65.0785	65.8014	65.3534	63.8353	62.6445	63.6822	63.4933	64.6104	64.7462	62.0027	62.0935	61.8824	61.9262	62.3978	61.7136
34	66.1881	2.95512	69.4612	69.429	69.4584	69.2324	69.4395	69.7467	69.5257	69.3432	69.5894	69.5342	69.3955	69.7661	65.2706	64.3211	64.5326	65.5055	66.2488	65.7448	64.2893	63.1016	64.106	63.9671	65.0566	65.2151	62.3936	62.4647	62.239	62.4382	62.6766	62.1497
35	66.5604	2.93217	69.8258	69.7778	69.8284	69.5449	69.8192	70.1588	69.8268	69.6674	69.9039	69.8683	69.6651	70.029	65.6908	64.7321	64.9962	65.9255	66.6758	66.1243	64.7146	63.5263	64.5179	64.4065	65.4658	65.6564	62.7442	62.7992	62.5583	62.8796	62.9531	62.5309
36	66.9098	2.91138	70.1725	70.1078	70.1716	69.8403	70.1795	70.5631	70.0951	69.9323	70.1841	70.1716	69.9069	70.2806	66.1081	65.1423	65.4716	66.3334	67.0968	66.4962	65.1125	63.9179	64.9235	64.8129	65.8435	66.0648	63.0607	63.0998	62.8636	63.2463	63.2308	62.8633
37	67.2408	2.89652	70.5131	70.43	70.5035	70.1358	70.5336	70.9628	70.339	70.1543	70.4348	70.4434	70.139	70.5232	66.52	65.5572	65.9541	66.723	67.5132	66.8527	65.4865	64.2854	65.3237	65.1898	66.1972	66.4364	63.3453	63.3657	63.1654	63.5435	63.5003	63.1517
38	67.5553	2.89146	70.8561	70.7548	70.8368	70.4418	70.89	71.3575	70.5665	70.3523	70.6636	70.6845	70.3743	70.7575	66.9177	65.976	66.4311	67.0864	67.9069	67.1881	65.8378	64.641	65.714	65.5407	66.5256	66.7678	63.5982	63.5989	63.4595	63.7816	63.7462	63.405
39	67.8527	2.89825	71.2066	71.0913	71.1781	70.7641	71.2534	71.746	70.7818	70.5361	70.8784	70.8973	70.6151	70.9819	67.289	66.3943	66.8833	67.4184	68.2515	67.4974	66.1644	64.9947	66.0843	65.8665	66.818	67.0585	63.8219	63.8063	63.7331	63.9724	63.9595	63.6383
40	68.1307	2.91684	71.5655	71.443	71.5292	71.106	71.6237	72.1254	70.9842	70.7062	71.0821	71.0841	70.8565	71.1923	67.6219	66.7992	67.2921	67.7197	68.5303	67.7682	66.4612	65.3489	66.4197	66.1672	67.0649	67.3054	64.0207	63.9949	63.9729	64.1282	64.1431	63.8646
41	68.3856	2.94565	71.9275	71.8054	71.8851	71.4655	71.9926	72.4892	71.1711	70.8633	71.2716	71.2469	71.0909	71.3829	67.9086	67.1703	67.6461	67.9963	68.7449	67.9854	66.7219	65.6957	66.7044	66.442	67.2639	67.5036	64.1989	64.1675	64.174	64.2601	64.3054	64.0877
42	68.614	2.98093	72.2802	72.1679	72.2306	71.8332	72.3432	72.8262	71.339	71.0119	71.4421	71.3849	71.3106	71.5454	68.1512	67.4953	67.9487	68.2494	68.9136	68.1489	66.9388	66.0224	66.9248	66.6842	67.4147	67.6479	64.3611	64.3267	64.3419	64.3816	64.4511	64.3041
43	68.8114	3.01745	72.6038	72.5138	72.5429	72.1916	72.6511	73.1195	71.4832	71.1563	71.5905	71.4914	71.5064	71.6711	68.359	67.7788	68.2175	68.4692	69.0471	68.2823	67.1033	66.3128	67.0692	66.8832	67.5177	67.7334	64.5079	64.4758	64.478	64.5071	64.5799	64.4984
44	68.9698	3.05012	72.8736	72.8184	72.7963	72.5184	72.8886	73.3461	71.5966	71.2941	71.7143	71.5573	71.666	71.751	68.5394	68.0313	68.4653	68.6511	69.1414	68.408	67.207	66.5513	67.1292	67.0287	67.5733	67.7524	64.6325	64.6146	64.5719	64.6428	64.6855	64.6476
45	69.0788	3.07449	73.0629	73.0519	72.966	72.7891	73.0293	73.4781	71.6713	71.4205	71.8065	71.5761	71.7785	71.775	68.6924	68.255	68.6859	68.7995	69.1955	68.5261	67.2426	66.7255	67.1045	67.1129	67.5757	67.6945	64.7245	64.7351	64.6195	64.7747	64.7586	64.7348
46	69.1274	3.0866	73.1464	73.1855	73.0298	72.9798	73.0486	73.4882	71.7003	71.5304	71.8563	71.5458	71.8373	71.7315	68.8125	68.4474	68.8666	68.9091	69.2084	68.6311	67.2035	66.824	67.0018	67.1299	67.5093	67.5525	64.7743	64.822	64.6327	64.8792	64.7891	64.7485
47	69.1041	3.08444	73.1027	73.1949	72.9688	73.0676	72.9256	73.3566	71.674	71.6104	71.8515	71.4649	71.8368	71.6067	68.8935	68.6045	68.9941	68.9701	69.1757	68.7228	67.0795	66.8349	66.8215	67.0699	67.3535	67.3176	64.771	64.8572	64.6216	64.9403	64.7643	64.6716
48	68.9956	3.06926	72.9163	73.0602	72.7687	73.0318	72.6454	73.0756	71.5798	71.6354	71.7791	71.33	71.7693	71.385	68.9236	68.7204	69.0434	68.9782	69.0866	68.7892	66.8567	66.75	66.5563	66.918	67.0854	66.9739	64.7016	64.8251	64.5782	64.9493	64.6685	64.487
49	68.789	3.04523	72.5793	72.768	72.4226	72.8547	72.2034	72.6481	71.4049	71.581	71.6279	71.1355	71.6262	71.0538	68.8855	68.7817	68.9891	68.9236	68.9261	68.8072	66.5214	66.561	66.1934	66.6591	66.6905	66.5032	64.554	64.7151	64.48	64.8982	64.4874	64.1892
50	68.4776	3.01683	72.0922	72.3134	71.9323	72.5249	71.6071	72.0835	71.1405	71.4285	71.3892	70.8754	71.401	70.6084	68.7664	68.7729	68.8204	68.7917	68.686	68.761	66.0651	66.2589	65.7196	66.2795	66.1675	65.9	64.3239	64.5285	64.3015	64.7817	64.2187	63.789
51	68.062	2.98715	71.4656	71.7047	71.3073	72.0429	70.8757	71.3974	70.7813	71.1653	71.056	70.5435	71.0903	70.0513	68.558	68.6795	68.5376	68.5745	68.3622	68.6363	65.4888	65.8346	65.13	65.7697	65.5273	65.1825	64.0162	64.2736	64.0269	64.5941	63.8754	63.3108
52	67.5503	2.95721	70.72	70.9632	70.5657	71.4247	70.0361	70.6105	70.3259	70.7853	70.6246	70.1347	70.692	69.393	68.2579	68.4931	68.142	68.276	67.9524	68.4262	64.8061	65.2841	64.4311	65.1315	64.7944	64.3892	63.6416	63.9544	63.6598	64.3327	63.4762	62.7847
53	66.9559	2.92628	69.8814	70.1156	69.7321	70.6955	69.117	69.7468	69.7778	70.2863	70.0959	69.6468	70.2064	68.6534	67.8682	68.2164	67.6393	67.9005	67.453	68.1317	64.0387	64.619	63.6424	64.3831	63.9945	63.5543	63.2137	63.5722	63.2225	64.0015	63.0407	62.2318
54	66.2924	2.894	68.9713	69.1812	68.8316	69.8777	68.1411	68.8251	69.1475	69.6748	69.4787	69.0846	69.6397	67.8597	67.3921	67.8538	67.0446	67.4453	66.8641	67.7526	63.2073	63.8693	62.7902	63.5514	63.1399	62.6856	62.7437	63.1351	62.7451	63.6097	62.575	61.6536
55	65.5688	2.86334	68.002	68.1689	67.8812	68.9838	67.1233	67.8529	68.4532	68.9682	68.7931	68.4625	69.0045	67.0375	66.8303	67.3985	66.3677	66.9058	66.1926	67.2872	62.3251	63.0721	61.8959	62.666	62.2282	61.7635	62.2334	62.657	62.2499	63.1761	62.0534	61.0304
56	64.788	2.84391	66.9803	67.0884	66.8862	68.0176	66.0775	66.8319	67.7158	68.1916	68.0671	67.7952	68.3166	66.2085	66.1823	66.8301	65.6103	66.2805	65.4548	66.7359	61.3945	62.2595	60.9617	61.751	61.237	60.7634	61.6669	62.1431	61.7314	62.7193	61.4193	60.3215
57	63.9516	2.85088	65.9219	65.9664	65.8537	66.9824	65.0327	65.7741	66.9539	67.3746	67.326	67.0855	67.5881	65.395	65.4579	66.1408	64.7897	65.5776	64.6724	66.1091	60.414	61.4492	59.975	60.8062	60.152	59.6877	61.0103	61.5725	61.1467	62.233	60.6163	59.4832
58	63.0722	2.89589	64.8686	64.8574	64.8173	65.8979	64.0489	64.7215	66.1817	66.5473	66.5809	66.3321	66.8234	64.625	64.6861	65.3529	63.9533	64.8209	63.879	65.4242	59.3956	60.6342	58.9359	59.8101	59.0106	58.5872	60.2289	60.9008	60.4356	61.6783	59.6256	58.5042
59	62.181	2.97891	63.8944	63.8448	63.8471	64.8155	63.2122	63.7523	65.416	65.7286	65.8329	65.5508	66.0283	63.9394	63.9089	64.5133	63.1601	64.0558	63.1073	64.7082	58.3778	59.7872	57.8821	58.7548	57.9054	57.5592	59.3081	60.0835	59.5519	61.0019	58.4805	57.4228
60	61.3257	3.09058	63.0878	63.0199	63.0381	63.8186	62.5991	62.9633	64.6846	64.9347	65.0914	64.7852	65.226	63.3858	63.1645	63.6853	62.44	63.3301	62.3643	64.0028	57.4237	58.8878	56.8922	57.6773	56.9516	56.7097	58.2676	59.1005	58.4942	60.1581	57.2608	56.3246
61	60.5558	3.22006	62.5115	62.4395	62.4665	62.9984	62.2314	62.4219	64.0318	64.2021	64.3909	64.0975	64.4652	63.0035	62.4664	62.9306	61.7709	62.653	61.6369	63.3406	56.6014	57.9445	56.0542	56.6605	56.2395	56.1085	57.168	57.979	57.3183	59.1299	56.0826	55.3302
62	59.8967	3.38715	62.1091	62.0975	62.1451		62.069	62.1247	63.506	63.5858	63.7853	63.5489	63.8082	62.8019	61.8028	62.2743	61.1125	61.9973	60.9203	62.7095	55.9624	57.0108	55.4303	55.8085	55.7982	55.7641	56.1034	56.8071	56.134	57.9501	55.0733	54.5525
63	59.4012	3.51895	62.007	61.9478	62.025		62.0441	62.0109	63.1412	63.1393	63.3272	63.1809	63.3082	62.7505	61.1581	61.6841	60.4634	61.3326	60.2473	62.0633	55.5262	56.1778	55.0434	55.1952	55.5888	55.6256	55.1736	55.7136	55.0872	56.7086	54.3209	54.0375
64	59.0464	3.63321	62.0157	61.9331	62.033		62.0911	62.0056	62.9445	62.8892	63.0435	62.9961	62.9923	62.8012	60.5411	61.1056	59.8803	60.6598	59.6915	61.3683	55.2781	55.533	54.8658	54.8352	55.5374	55.6193	54.4527	54.8266	54.3017	55.541	53.8404	53.7541
65	58.8225	3.72142	62.0773	61.9965	62.102		62.1625	62.0481	62.8902	62.8088	62.9217	62.959	62.8506	62.9108	59.9937	60.5223	59.4423	60.0282	59.3289	60.6467	55.1807	55.1279	54.8337	54.6841	55.5776	55.68	53.9705	54.2223	53.817	54.5867	53.5896	53.6371
66	58.7111	3.78191	62.1537	62.0907	62.1872		62.2324	62.1042	62.9359	62.8389	62.9246	63.0243	62.8452	63.0464	59.572	59.9777	59.2002	59.53	59.174	59.978	55.1869	54.9553	54.8843	54.6645	55.6654	55.7648	53.707	53.8882	53.5856	53.9234	53.5071	53.6309
67	58.6885	3.8197	62.2251	62.1824	62.266		62.2909	62.161	63.0402	62.9269	63.0096	63.1499	62.9305	63.1839	59.3166	59.5453	59.1368	59.2428	59.1814	59.4767	55.2515	54.9544	54.9768	54.7065	55.7702	55.8494	53.609	53.7518	53.5312	53.5347	53.5359	53.6916
68	58.729	3.83988	62.2834	62.2518	62.3318		62.3347	62.2154	63.1703	63.0408	63.1385	63.2985	63.0665	63.3072	59.231	59.2838	59.1944	59.161	59.2959	59.2201	55.3413	55.0562	55.0945	54.7693	55.8677	55.9188	53.6188	53.7435	53.5891	53.3551	53.6252	53.7813
69	58.8062	3.8466	62.3269	62.2912	62.3868		62.3618	62.2676	63.3037	63.1655	63.2826	63.4424	63.22	63.4078	59.2757	59.1926	59.3158	59.2199	59.469	59.1811	55.4341	55.2055	55.2217	54.8358	55.9399	55.9674	53.6906	53.8158	53.7063	53.3205	53.736	53.8742
70	58.8974	3.84471	62.3565	62.3025	62.439		62.3677	62.3167	63.4257	63.2912	63.4215	63.5655	63.3673	63.4832	59.3976	59.2269	59.4615	59.3568	59.6595	59.2832	55.5168	55.3663	55.3376	54.8988	55.982	55.9992	53.7903	53.9291	53.8426	53.3767	53.8439	53.959
71	58.9863	3.83819	62.3756	62.2916	62.4991		62.3503	62.3615	63.5263	63.4073	63.539	63.6588	63.4943	63.5321	59.5507	59.3339	59.6023	59.5284	59.8344	59.4546	55.5851	55.5178	55.428	54.9584	56.0013	56.0198	53.8939	54.05	53.9702	53.4799	53.9352	54.0343
72	59.0633	3.81238	62.3878	62.2627	62.576	62.385	62.3132	62.402	63.5997	63.5066	63.6244	63.7175	63.5951	63.5548	59.7047	59.4695	59.7251	59.7066	59.9733	59.6492	55.6362	55.647	55.484	55.0175	56.0034	56.0292	53.9883	54.1568	54.0754	53.6041	54.0029	54.1021
73	59.1241	3.80047	62.3936	62.2185	62.6714	62.3773	62.2642	62.4366	63.6438	63.5833	63.6745	63.7396	63.668	63.5534	59.8444	59.603	59.8336	59.873	60.0701	59.8424	55.6693	55.7471	55.5053	55.0751	55.9916	56.0272	54.0694	54.2428	54.1584	53.7335	54.0469	54.1655
74	59.1686	3.78578	62.3926	62.1609	62.7751	62.3544	62.2114	62.461	63.6589	63.6297	63.692	63.7283	63.7135	63.5309	59.9626	59.7201	59.9249	60.019	60.1327	60.0161	55.6897	55.8218	55.5076	55.1292	55.9727	56.0174	54.139	54.3082	54.2267	53.8561	54.0766	54.2276
75	59.1979	3.76406	62.378	62.0942	62.8551	62.3166	62.1581	62.4663	63.6484	63.6434	63.6833	63.6913	63.7342	63.4897	60.053	59.8261	59.9825	60.1375	60.1671	60.1521	55.7075	55.8776	55.5112	55.1798	55.9592	56.0099	54.2025	54.3565	54.2897	53.9666	54.1096	54.29
76	59.2116	3.73067	62.3375	62.0288	62.8545	62.2657	62.1039	62.4345	63.6172	63.6273	63.654	63.6367	63.7335	63.4346	60.1093	59.9268	59.9924	60.2178	60.1685	60.2409	55.7279	55.9118	55.5262	55.2199	55.9622	56.0192	54.266	54.4004	54.3506	54.0592	54.1631	54.3565
77	59.2093	3.68497	62.2653	61.9756	62.7378	62.2064	62.052	62.3546	63.5715	63.5883	63.6076	63.5754	63.7129	63.3732	60.1281	60.0113	59.9573	60.2531	60.1362	60.2827	55.7486	55.9248	55.5482	55.241	55.9842	56.0446	54.333	54.4553	54.4083	54.1268	54.241	54.4336
78	59.1953	3.63209	62.1764	61.9381	62.544	62.1494	62.0046	62.2459	63.5177	63.5323	63.5499	63.5178	63.6752	63.313	60.1126	60.061	59.891	60.2472	60.077	60.2867	55.764	55.9285	55.5674	55.2423	56.0183	56.0637	54.4056	54.5278	54.4719	54.1756	54.3325	54.5202
79	59.1762	3.57827	62.0938	61.9128	62.3456	62.109	61.9607	62.1406	63.4606	63.4608	63.4887	63.4663	63.6262	63.2612	60.071	60.0712	59.8137	60.2005	60.0075	60.2619	55.7707	55.9352	55.5771	55.2318	56.0499	56.0596	54.4851	54.6168	54.5492	54.2269	54.4265	54.6059
80	59.1572	3.52798	62.0327	61.8972	62.1884	62.0944	61.9208	62.0629	63.4036	63.3735	63.4292	63.4193	63.573	63.2232	60.0111	60.0487	59.7409	60.1212	59.9368	60.2079	55.772	55.9505	55.58	55.2252	56.0679	56.0361	54.5664	54.7138	54.6332	54.2965	54.5111	54.6773
81	59.1394	3.48603	62.0005	61.8951	62.0885	62.1027	61.8862	62.03	63.3503	63.2767	63.3759	63.376	63.5237	63.1991	59.9373	60.0033	59.6673	60.0297	59.8527	60.1337	55.7701	55.9668	55.5816	55.2308	56.0717	55.9995	54.639	54.8056	54.7073	54.3801	54.5731	54.7288
82	59.1224	3.4567	61.9971	61.9154	62.0429	62.1223	61.8582	62.0466	63.3045	63.1842	63.3348	63.3375	63.4836	63.1826	59.8538	59.9387	59.5869	59.9401	59.7504	60.0529	55.7635	55.9698	55.5767	55.2459	56.068	55.9569	54.6933	54.883	54.7587	54.4625	54.6013	54.7608
83	59.1038	3.44057	62.0142	61.9627	62.034	62.138	61.838	62.098	63.2657	63.0992	63.309	63.3031	63.4534	63.1638	59.7647	59.8538	59.5086	59.8552	59.6365	59.9692	55.7516	55.9541	55.5541	55.2687	56.0588	55.9224	54.723	54.9399	54.7795	54.5305	54.5955	54.7694
84	59.0805	3.43288	62.0381	62.0316	62.0388	62.1374	61.8243	62.1583	63.2265	63.0117	63.293	63.2666	63.4333	63.1279	59.672	59.7642	59.4403	59.7624	59.5162	59.8766	55.7383	55.926	55.5142	55.2986	56.0444	55.9085	54.7278	54.9699	54.7669	54.578	54.571	54.7533
85	59.0495	3.42499	62.0522	62.1048	62.0356	62.1152	61.8102	62.195	63.1764	62.9112	63.2742	63.2167	63.4235	63.0563	59.5747	59.6943	59.3732	59.6514	59.3917	59.7628	55.7288	55.8917	55.4704	55.3322	56.0353	55.9144	54.7153	54.9694	54.7337	54.6042	54.5451	54.7241
86	59.0065	3.40629	62.0365	62.1499	62.0066	62.0701	61.7852	62.1708	63.1022	62.7876	63.2381	63.1376	63.4179	62.9296	59.471	59.6378	59.2949	59.5292	59.2607	59.6322	55.7266	55.8504	55.4369	55.3691	56.0448	55.9319	54.6964	54.9424	54.6974	54.6124	54.5294	54.7006
87	58.948	3.36756	61.9756	62.132	61.9401	62.0012	61.7372	62.0676	62.9897	62.6339	63.1665	63.0098	63.4004	62.7377	59.3612	59.5751	59.1994	59.4085	59.1258	59.4972	55.7327	55.8008	55.4225	55.4115	56.0774	55.9515	54.6808	54.8992	54.6707	54.6107	54.5315	54.692
88	58.8728	3.30576	61.8689	62.0445	61.8298	61.9085	61.6569	61.9049	62.8284	62.4469	63.0404	62.8196	63.3476	62.4874	59.2516	59.4951	59.096	59.3014	59.0018	59.364	55.741	55.7442	55.4223	55.4552	56.1239	55.9593	54.674	54.8551	54.6581	54.6119	54.5526	54.6922
89	58.7812	3.22416	61.7252	61.9019	61.6745	61.7931	61.5423	61.7141	62.618	62.233	62.8486	62.5726	63.2354	62.2003	59.146	59.3918	58.9981	59.2114	58.8963	59.2326	55.7402	55.6815	55.4212	55.4937	56.1654	55.9391	54.6767	54.8249	54.6577	54.6271	54.5834	54.6906
90	58.6747	3.12795	61.551	61.7125	61.4816	61.6526	61.3962	61.5119	62.3705	62.0095	62.5972	62.294	63.0444	61.9074	59.0412	59.2737	58.9112	59.1243	58.7982	59.0984	55.7217	55.6129	55.4082	55.5226	56.1806	55.8842	54.6894	54.8149	54.6683	54.6598	54.6173	54.6868
91	58.5591	3.02341	61.3519	61.4808	61.2678	61.4835	61.2237	61.3037	62.1113	61.8	62.3121	62.0241	62.7726	61.6478	58.9338	59.1564	58.8415	59.016	58.6908	58.9644	55.6823	55.5367	55.3752	55.5368	56.1576	55.8051	54.7163	54.8238	54.6943	54.7141	54.6575	54.6917
92	58.4451	2.9202	61.1417	61.2227	61.0596	61.2876	61.0366	61.102	61.8759	61.6283	62.0347	61.8076	62.4483	61.4607	58.8212	59.0517	58.7839	58.8747	58.5672	58.8286	55.6255	55.4519	55.3198	55.5304	56.1039	55.7216	54.7614	54.8465	54.7402	54.7986	54.7072	54.7144
93	58.3476	2.8285	60.9411	60.9642	60.8849	61.0789	60.8537	60.9236	61.6997	61.5178	61.8114	61.6763	62.1244	61.3687	58.7039	58.9657	58.7178	58.7124	58.4404	58.6829	55.5663	55.3667	55.2554	55.5101	56.0439	55.6554	54.8268	54.8833	54.8075	54.9213	54.7667	54.7552
94	58.2791	2.75423	60.7681	60.7306	60.7586	60.8819	60.6921	60.7771	61.602	61.4819	61.6722	61.6342	61.8561	61.3658	58.5891	58.8972	58.6394	58.5503	58.3358	58.5227	55.5239	55.2932	55.2066	55.4898	56.0042	55.626	54.9125	54.94	54.8909	55.0821	54.8387	54.8108
95	58.2419	2.69745	60.6293	60.5368	60.6727	60.7214	60.5576	60.6582	61.574	61.5044	61.6144	61.6542	61.6789	61.4183	58.4854	58.8363	58.5716	58.3954	58.2695	58.3541	55.5108	55.2438	55.1919	55.4758	56.0037	55.6391	55.0101	55.0186	54.9791	55.2607	54.9178	54.874
96	58.2254	2.65129	60.5127	60.379	60.5949	60.6058	60.4342	60.5496	61.5811	61.5439	61.6014	61.6886	61.5939	61.4775	58.4031	58.7771	58.5421	58.2397	58.2401	58.2165	55.5297	55.234	55.2166	55.4693	56.0461	55.6825	55.1007	55.1051	55.0623	55.4123	54.9892	54.9343
97	58.2067	2.6034	60.3837	60.2282	60.4764	60.5172	60.2797	60.4169	61.5728	61.553	61.5745	61.6811	61.5658	61.4897	58.3476	58.7153	58.5548	58.0737	58.2354	58.1589	55.5656	55.2648	55.27	55.4613	56.1102	55.7218	55.1638	55.175	55.1394	55.4814	55.0419	54.9812
98	58.1522	2.543	60.1952	60.0358	60.2655	60.4147	60.0425	60.2173	61.4943	61.4842	61.4651	61.5768	61.5388	61.4068	58.311	58.6606	58.5817	57.8997	58.2348	58.1781	55.5795	55.3077	55.3224	55.4145	56.1508	55.7023	55.1809	55.2082	55.2099	55.4217	55.0678	54.9967
99	58.0246	2.46658	59.9061	59.7529	59.9214	60.2472	59.6905	59.9185	61.2981	61.2871	61.2184	61.3362	61.454	61.1948	58.2649	58.6242	58.5624	57.7215	58.2027	58.2137	55.5193	55.3111	55.3337	55.271	56.1125	55.568	55.1347	55.1926	55.2655	55.2031	55.0596	54.9529
100	57.7953	2.38261	59.504	59.3571	59.4401	59.9705	59.2387	59.5138	60.9617	60.9247	60.8251	60.9522	61.2626	60.8439	58.1661	58.5854	58.4315	57.5495	58.0862	58.1779	55.3335	55.2053	55.2544	54.982	55.947	55.2789	55.0109	55.1192	55.293	54.815	55.0061	54.8214
101	57.4605	2.31415	59.0171	58.8732	58.8752	59.563	58.7429	59.0314	60.5125	60.4229	60.3494	60.4704	60.9403	60.3794	57.9841	58.4936	58.1656	57.3984	57.8527	58.01	54.9903	54.921	55.0331	54.5406	55.624	54.8331	54.7983	54.9703	55.2772	54.2798	54.8857	54.5786

## Sheet: SKAY
Sound side			TF1	C:\Users\xb00012\Documents\Data\27_15_150415 SP\27_15_150415_0041.c3d	C:\Users\xb00012\Documents\Data\27_15_150415 SP\27_15_150415_0043.c3d	C:\Users\xb00012\Documents\Data\27_15_150415 SP\27_15_150415_0047.c3d	C:\Users\xb00012\Documents\Data\27_15_150415 SP\27_15_150415_0049.c3d	C:\Users\xb00012\Documents\Data\27_15_150415 SP\27_15_150415_0053.c3d	TF2	C:\Users\xb00012\Documents\Data\37_26_130515 SP\37_26_130515_0038.c3d	C:\Users\xb00012\Documents\Data\37_26_130515 SP\37_26_130515_0040.c3d	C:\Users\xb00012\Documents\Data\37_26_130515 SP\37_26_130515_0042.c3d	C:\Users\xb00012\Documents\Data\37_26_130515 SP\37_26_130515_0046.c3d	C:\Users\xb00012\Documents\Data\37_26_130515 SP\37_26_130515_0048.c3d	TF3	C:\Users\xb00012\Documents\Data\39_28_200515 SP\39_28_200515_0042.c3d	C:\Users\xb00012\Documents\Data\39_28_200515 SP\39_28_200515_0044.c3d	C:\Users\xb00012\Documents\Data\39_28_200515 SP\39_28_200515_0046.c3d	C:\Users\xb00012\Documents\Data\39_28_200515 SP\39_28_200515_0050.c3d	C:\Users\xb00012\Documents\Data\39_28_200515 SP\39_28_200515_0052.c3d	TF4	C:\Users\xb00012\Documents\Data\44_33_190615 SP\44_33_190615_0034.c3d	C:\Users\xb00012\Documents\Data\44_33_190615 SP\44_33_190615_0038.c3d	C:\Users\xb00012\Documents\Data\44_33_190615 SP\44_33_190615_0040.c3d	C:\Users\xb00012\Documents\Data\44_33_190615 SP\44_33_190615_0042.c3d	C:\Users\xb00012\Documents\Data\44_33_190615 SP\44_33_190615_0046.c3d	TF5	C:\Users\xb00012\Documents\Data\45_34_230615 SP\45_34_230615_0037.c3d	C:\Users\xb00012\Documents\Data\45_34_230615 SP\45_34_230615_0039.c3d	C:\Users\xb00012\Documents\Data\45_34_230615 SP\45_34_230615_0041.c3d	C:\Users\xb00012\Documents\Data\45_34_230615 SP\45_34_230615_0043.c3d	C:\Users\xb00012\Documents\Data\45_34_230615 SP\45_34_230615_0045.c3d
Sagittal plane			ESP	LKNEE_ANGLES	LKNEE_ANGLES	LKNEE_ANGLES	LKNEE_ANGLES	LKNEE_ANGLES	ESP	RKNEE_ANGLES	RKNEE_ANGLES	RKNEE_ANGLES	RKNEE_ANGLES	RKNEE_ANGLES	ESP	LKNEE_ANGLES	LKNEE_ANGLES	LKNEE_ANGLES	LKNEE_ANGLES	LKNEE_ANGLES	ESP	LKNEE_ANGLES	LKNEE_ANGLES	LKNEE_ANGLES	LKNEE_ANGLES	LKNEE_ANGLES	ESP	RKNEE_ANGLES	RKNEE_ANGLES	RKNEE_ANGLES	RKNEE_ANGLES	RKNEE_ANGLES
Knee Angle				LINK_MODEL_BASED	LINK_MODEL_BASED	LINK_MODEL_BASED	LINK_MODEL_BASED	LINK_MODEL_BASED		LINK_MODEL_BASED	LINK_MODEL_BASED	LINK_MODEL_BASED	LINK_MODEL_BASED	LINK_MODEL_BASED		LINK_MODEL_BASED	LINK_MODEL_BASED	LINK_MODEL_BASED	LINK_MODEL_BASED	LINK_MODEL_BASED		LINK_MODEL_BASED	LINK_MODEL_BASED	LINK_MODEL_BASED	LINK_MODEL_BASED	LINK_MODEL_BASED		LINK_MODEL_BASED	LINK_MODEL_BASED	LINK_MODEL_BASED	LINK_MODEL_BASED	LINK_MODEL_BASED
101 points over gait cycle				Original	Original	Original	Original	Original		Original	Original	Original	Original	Original		Original	Original	Original	Original	Original		Original	Original	Original	Original	Original		Original	Original	Original	Original	Original
ITEM	Mean	SD	C3_L	1	1	1	1	1	C3_R	1	1	1	1	1	C3_L	1	1	1	1	1	C3_L	1	1	1	1	1	C3_R	1	1	1	1	1
1	5.23738	4.52191	6.32635	3.75772	7.27534	3.33143	7.13126	10.136	5.64771	6.50802	4.29225	3.84399	4.16562	9.42867	6.12061	13.3171	1.48194	-1.65723	6.95637	10.5049	-0.915261	-1.55417	-1.91313	0.115053	0.175628	-1.39968	9.0075	8.26421	8.85648	10.7247	10.0626	7.1296
2	5.44098	4.61539	6.64182	4.3621	7.54267	3.76221	7.25572	10.2864	5.50949	6.59993	4.18905	3.817	3.78928	9.1522	5.91977	12.0141	1.51556	-1.45206	7.08449	10.4367	-0.927587	-1.66522	-1.74693	-0.064824	0.364782	-1.52575	10.0614	9.56488	10.0293	11.5062	11.01	8.19665
3	5.86833	4.88298	7.27057	5.1158	8.05234	4.61182	7.69696	10.876	5.68705	6.96127	4.40583	4.07425	3.75808	9.23581	5.98175	11.1828	1.69408	-0.945672	7.17952	10.798	-0.985798	-1.74842	-1.72751	-0.267868	0.44687	-1.63206	11.3881	11.0883	11.5951	12.4511	12.199	9.60699
4	6.53884	5.295	8.30173	6.07463	8.83734	5.93604	8.60428	12.0564	6.14632	7.44584	4.91954	4.56327	4.0778	9.72517	6.36949	10.8621	2.09319	-0.173808	7.4694	11.5966	-1.044	-1.83266	-1.72982	-0.514927	0.48758	-1.63016	12.9206	12.7427	13.4536	13.5119	13.5637	11.3312
5	7.5326	5.7764	9.84702	7.38394	9.98728	7.81446	10.1259	13.9235	6.91693	8.02861	5.77	5.29424	4.7959	10.6959	7.1446	11.0323	2.90109	0.954844	8.09723	12.7375	-0.906692	-1.81431	-1.47334	-0.671645	0.721129	-1.2953	14.6612	14.5213	15.5656	14.7416	15.0993	13.3778
6	8.87324	6.24884	11.9153	9.16384	11.5839	10.2148	12.2607	16.3532	8.0689	8.78299	7.0332	6.33123	6.00611	12.191	8.2226	11.5169	4.12845	2.47997	8.97227	14.0154	-0.41162	-1.56448	-0.770242	-0.580413	1.34302	-0.485989	16.571	16.3881	17.8529	16.1844	16.7679	15.6618
7	10.4412	6.66294	14.3142	11.3658	13.5964	12.8935	14.7553	18.96	9.60909	9.73414	8.69661	7.75652	7.75247	14.1057	9.39662	12.0023	5.55545	4.27724	9.915	15.2331	0.395059	-1.07488	0.27981	-0.220276	2.3125	0.678136	18.4909	18.2047	20.1233	17.7503	18.4316	17.9445
8	12.0138	6.99681	16.6896	13.7309	15.8177	15.4479	17.183	21.2687	11.3703	10.7506	10.5357	9.56786	9.86443	16.1328	10.5108	12.2935	6.9306	6.15031	10.8337	16.3458	1.30674	-0.460423	1.39661	0.285683	3.40397	1.90784	20.1917	19.7737	22.1269	19.2252	19.9	19.9329
9	13.3877	7.24031	18.7065	15.9191	17.9449	17.5163	19.1769	22.9755	13.0608	11.6645	12.2008	11.5854	11.9461	17.9074	11.5271	12.4283	8.09776	7.93705	11.7307	17.4416	2.13745	0.160876	2.35925	0.79712	4.41204	2.95799	21.5065	20.9524	23.6943	20.4047	21.0428	21.4383
10	14.4694	7.3978	20.2207	17.7025	19.755	18.9714	20.6151	24.0596	14.4585	12.4857	13.4681	13.5063	13.6067	19.2255	12.4514	12.5056	9.02844	9.5124	12.6522	18.5582	2.80221	0.739585	3.08458	1.23724	5.24407	3.7056	22.414	21.7351	24.8206	21.214	21.851	22.4494
11	15.276	7.50007	21.2977	19.0599	21.2079	19.9436	21.5987	24.6784	15.5462	13.4216	14.3912	15.0842	14.7108	20.1232	13.2587	12.5253	9.79819	10.8046	13.5819	19.5834	3.27147	1.25901	3.5497	1.56551	5.87145	4.11167	23.0062	22.2284	25.6171	21.7155	22.3952	23.0747
12	15.8612	7.5943	22.0729	20.0882	22.3791	20.6444	22.271	24.9818	16.4627	14.6432	15.205	16.2617	15.416	20.7877	13.876	12.3969	10.4605	11.8248	14.3622	20.3356	3.51433	1.67931	3.72143	1.73561	6.26428	4.17104	23.3802	22.5368	26.192	22.0112	22.733	23.4282
13	16.2466	7.72032	22.6096	20.8375	23.3166	21.1755	22.6785	25.0401	17.3206	16.0426	16.064	17.1559	15.9613	21.3791	14.2241	12.0594	10.9643	12.5894	14.7896	20.7178	3.49714	1.94135	3.56254	1.71933	6.37568	3.88679	23.5814	22.6955	26.5993	22.1606	22.8738	23.5782
14	16.4855	7.94195	23.2264	21.2485	23.9805	23.2264	22.7938	24.883	18.0779	17.2885	16.8802	17.9103	16.4094	21.9011	14.2789	11.5463	11.2247	13.0737	14.7626	20.7872	3.21962	2.01827	3.08212	1.54158	6.17333	3.2828	23.6249	22.7043	26.859	22.1823	22.8128	23.566
15	16.4182	8.11954	23.1668	21.2307	24.304	23.1668	22.5966	24.5361	18.5908	18.1133	17.4363	18.5307	16.6345	22.2391	14.08	10.9279	11.1973	13.2614	14.3448	20.6686	2.73759	1.94242	2.35847	1.2653	5.68688	2.43485	23.5158	22.5653	26.9686	22.0733	22.5548	23.4172
16	16.1267	8.26022	22.7827	20.7578	24.2614	22.7827	22.1003	24.0113	18.7547	18.4785	17.5946	18.8828	16.5259	22.2919	13.6996	10.2563	10.9131	13.1768	13.7002	20.4514	2.14595	1.77956	1.50627	0.960615	5.02034	1.46295	23.2503	22.279	26.9074	21.821	22.11	23.1342
17	15.6477	8.32395	22.0978	19.8936	23.8729	22.0978	21.3335	23.2911	18.5757	18.5148	17.3709	18.8479	16.1056	22.0395	13.2059	9.56317	10.4614	12.8749	12.9798	20.1503	1.53362	1.59314	0.618434	0.681483	4.30364	0.471386	22.8254	21.8461	26.6559	21.4235	21.4938	22.7078
18	15.026	8.29995	21.15	18.7542	23.1793	21.15	20.324	22.3423	18.1467	18.3903	16.8864	18.4427	15.4842	21.53	12.6336	8.86161	9.91854	12.4214	12.2502	19.7164	0.946751	1.42661	-0.271551	0.453425	3.62607	-0.500801	22.253	21.2782	26.2153	20.8985	20.7312	22.1421
19	14.3007	8.2068	19.9834	17.4544	22.2299	19.9834	19.1029	21.1465	17.585	18.2105	16.287	17.806	14.7791	20.8425	11.9887	8.15117	9.31574	11.8679	11.4863	19.1222	0.38572	1.30145	-1.17789	0.270799	3.00178	-1.46754	21.5605	20.5979	25.608	20.2742	19.8582	21.4644
20	13.5004	8.07625	18.6436	16.0707	21.0755	18.6436	17.7126	19.7157	16.9786	17.9913	15.6776	17.1122	14.066	20.0461	11.2719	7.43261	8.64992	11.2336	10.6325	18.4108	-0.171987	1.21563	-2.11777	0.106585	2.38525	-2.44962	20.7797	19.8286	24.8661	19.5744	18.9151	20.7142
21	12.643	7.93266	17.1674	14.6295	19.7584	17.1674	16.2019	18.0798	16.3638	17.7017	15.0962	16.4834	13.3672	19.1704	10.4911	6.71708	7.90522	10.5132	9.67638	17.6437	-0.743351	1.14681	-3.07984	-0.067911	1.72134	-3.43715	19.9363	18.9866	24.0191	18.8129	17.9364	19.9265
22	11.7398	7.78112	15.5749	13.1149	18.3023	15.5749	14.6145	16.2679	15.7318	17.3185	14.5302	15.9407	12.667	18.2028	9.66748	6.02427	7.09192	9.70721	8.66882	16.8452	-1.32164	1.07061	-4.01924	-0.264221	0.990301	-4.38563	19.0464	18.0796	23.0879	17.9972	16.944	19.1235
23	10.8013	7.61213	13.878	11.495	16.719	13.878	12.9883	14.3099	15.052	16.8404	13.9486	15.4132	11.9391	17.1186	8.83883	5.37656	6.26948	8.84348	7.69279	16.0119	-1.88058	0.971934	-4.87999	-0.475365	0.222737	-5.2422	18.1182	17.1108	22.0864	17.1323	15.9474	18.3138
24	9.84748	7.41632	12.1298	9.75719	15.0294	12.2374	11.3649	12.2603	14.2952	16.2697	13.3203	14.7997	11.169	15.9173	8.04526	4.78314	5.51186	7.97278	6.81188	15.1467	-2.38812	0.846735	-5.61843	-0.680568	-0.518826	-5.96951	17.1552	16.0825	21.0242	16.2235	14.9486	17.4972
25	8.88764	7.18687	10.345	7.93718	13.2799	10.5109	9.79123	10.2057	13.4496	15.5965	12.6202	14.0402	10.3587	14.6328	7.30385	4.24572	4.84881	7.13194	6.02846	14.2643	-2.81995	0.703096	-6.21568	-0.855052	-1.17481	-6.55729	16.1597	15	19.9067	15.2758	13.9457	16.67
26	7.93693	6.9308	8.59557	6.11769	11.5331	8.79047	8.30064	8.23599	12.5269	14.8055	11.8417	13.1501	9.52516	13.3122	6.59891	3.76198	4.25305	6.31466	5.2885	13.3764	-3.17105	0.554057	-6.68056	-0.991168	-1.71849	-7.01908	15.1343	13.8726	18.7388	14.2929	12.9361	15.8312
27	7.00516	6.66085	6.94311	4.39502	9.84936	7.14054	6.91303	6.41762	11.558	13.8938	11.0085	12.2007	8.6975	11.9896	5.89892	3.32225	3.67693	5.48409	4.52388	12.4874	-3.45878	0.403066	-7.04171	-1.11407	-2.1671	-7.3741	14.0845	12.7128	17.5276	13.2775	11.9211	14.9836
28	6.09875	6.38928	5.42927	2.84033	8.28005	5.60222	5.63887	4.7849	10.5794	12.8856	10.1664	11.2641	7.90355	10.6773	5.1814	2.91169	3.086	4.60529	3.702	11.602	-3.71308	0.239768	-7.32998	-1.27226	-2.56969	-7.63322	13.0168	11.5337	16.2852	12.2299	10.906	14.1291
29	5.22214	6.12258	4.06852	1.47779	6.85448	4.19334	4.47863	3.33837	9.61589	11.8288	9.35403	10.3652	7.14876	9.38265	4.45055	2.5153	2.4747	3.68454	2.84641	10.7318	-3.96093	0.0412	-7.56404	-1.50937	-2.97606	-7.79637	11.9366	10.346	15.0273	11.1467	9.8978	13.2654
30	4.37802	5.86105	2.85684	0.29008	5.5817	2.9203	3.43024	2.06189	8.67319	10.7777	8.57719	9.47539	6.40663	8.12905	3.73042	2.11738	1.86173	2.77311	2.00563	9.89426	-4.21868	-0.227433	-7.74736	-1.84089	-3.41201	-7.86571	10.8483	9.15803	13.7697	10.0243	8.90048	12.389
31	3.56751	5.60197	1.78687	-0.749974	4.45949	1.79036	2.49602	0.938445	7.74438	9.77976	7.8029	8.54763	5.63645	6.95516	3.04359	1.70169	1.2738	1.92585	1.21051	9.10612	-4.49267	-0.597553	-7.88058	-2.24773	-3.87516	-7.86232	9.75539	7.97691	12.5255	8.86454	7.91397	11.496
32	2.79173	5.34341	0.854598	-1.65598	3.47783	0.814409	1.68328	-0.04655	6.82397	8.87604	6.98172	7.55588	4.81246	5.89373	2.39867	1.2554	0.729098	1.16477	0.460985	8.38311	-4.78136	-1.07971	-7.97143	-2.68563	-4.34559	-7.82443	8.66279	6.81086	11.3039	7.67691	6.9384	10.5839
33	2.05418	5.08524	0.0597386	-2.42685	2.62882	0.001441	0.998288	-0.903	5.91629	8.09982	6.08056	6.50619	3.93848	4.9564	1.79446	0.788485	0.221991	0.485854	-0.247801	7.72377	-5.0771	-1.65687	-8.03249	-3.10219	-4.80241	-7.79154	7.57751	5.66864	10.1113	6.47619	5.97806	9.65341
34	1.3619	4.82899	-0.597416	-3.05504	1.9114	-0.648756	0.438951	-1.63363	5.03631	7.46844	5.10583	5.42667	3.04136	4.13925	1.23457	0.343832	-0.276236	-0.107164	-0.895208	7.10764	-5.37098	-2.29151	-8.0806	-3.4582	-5.23563	-7.78895	6.507	4.55676	8.95084	5.27795	5.04365	8.70582
35	0.722737	4.57884	-1.12339	-3.53836	1.32128	-1.1517	-0.011499	-2.23668	4.20585	6.9726	4.10223	4.35971	2.15581	3.43892	0.730383	-0.022069	-0.800701	-0.606469	-1.44659	6.52774	-5.65608	-2.94408	-8.134	-3.7347	-5.64329	-7.82432	5.45692	3.47916	7.82015	4.09601	4.1496	7.73966
36	0.14146	4.34194	-1.53894	-3.89061	0.839215	-1.54088	-0.387843	-2.7146	3.44839	6.57724	3.1292	3.35906	1.31203	2.86442	0.29235	-0.27464	-1.37218	-1.01671	-1.87621	6.00149	-5.92715	-3.59011	-8.20727	-3.92528	-6.02088	-7.89223	4.43266	2.44427	6.7101	2.94745	3.30808	6.75338
37	-0.382762	4.1272	-1.88102	-4.146	0.428206	-1.86441	-0.739056	-3.08382	2.78379	6.23857	2.23579	2.47959	0.531425	2.43357	-0.0801608	-0.419541	-1.98236	-1.35363	-2.19246	5.54719	-6.17988	-4.2249	-8.31282	-4.0304	-6.35475	-7.97653	3.44345	1.46968	5.61224	1.856	2.52721	5.75215
38	-0.856311	3.943	-2.19795	-4.35602	0.038671	-2.17686	-1.11868	-3.37687	2.22459	5.92934	1.44895	1.75898	-0.167468	2.15314	-0.402256	-0.495956	-2.59708	-1.6367	-2.44712	5.16557	-6.40975	-4.84988	-8.45798	-4.05873	-6.6287	-8.05346	2.50382	0.578878	4.52566	0.84645	1.81661	4.75148
39	-1.28672	3.79395	-2.53977	-4.57973	-0.381714	-2.52756	-1.57354	-3.6363	1.77427	5.65278	0.777009	1.2055	-0.763649	1.99968	-0.690057	-0.54075	-3.17062	-1.87867	-2.70068	4.84043	-6.60943	-5.45591	-8.63303	-4.02792	-6.83218	-8.09812	1.63141	-0.205474	3.45896	-0.060671	1.18985	3.7744
40	-1.67835	3.68054	-2.94706	-4.87022	-0.875339	-2.95001	-2.13295	-3.90677	1.4261	5.42927	0.21991	0.800743	-1.24039	1.92097	-0.945298	-0.567441	-3.66643	-2.07273	-2.98088	4.56098	-6.76866	-6.02302	-8.80554	-3.95704	-6.95989	-8.09782	0.843158	-0.868267	2.43011	-0.848737	0.658594	2.84409
41	-2.03391	3.60063	-3.4424	-5.26446	-1.46412	-3.45674	-2.8022	-4.22448	1.16317	5.26904	-0.224922	0.513615	-1.5986	1.85674	-1.16391	-0.57775	-4.07575	-2.20418	-3.27885	4.31697	-6.87859	-6.52824	-8.92989	-3.85975	-7.01389	-8.06116	0.152185	-1.4035	1.46393	-1.50589	0.225313	1.98107
42	-2.35732	3.55044	-4.02646	-5.77707	-2.14596	-4.03946	-3.56283	-4.60698	0.962889	5.15763	-0.562897	0.3153	-1.86074	1.76515	-1.3533	-0.592011	-4.41285	-2.27373	-3.57001	4.08212	-6.93649	-6.95088	-8.96827	-3.7467	-7.00862	-8.00798	-0.433247	-1.8135	0.589437	-2.02886	-0.117191	1.20388
43	-2.65274	3.5258	-4.67895	-6.39632	-2.89655	-4.67518	-4.37934	-5.04734	0.804782	5.06344	-0.803249	0.186704	-2.05811	1.63513	-1.53041	-0.642563	-4.68965	-2.30422	-3.83187	3.81624	-6.94989	-7.27945	-8.91207	-3.63091	-6.97173	-7.95531	-0.909227	-2.10714	-0.164404	-2.42618	-0.379868	0.53146
44	-2.92232	3.52236	-5.36405	-7.08517	-3.67623	-5.33591	-5.20862	-5.51432	0.675552	4.95739	-0.960167	0.116775	-2.2115	1.47526	-1.71187	-0.750604	-4.90574	-2.32983	-4.05145	3.47828	-6.9356	-7.51614	-8.78209	-3.5309	-6.93437	-7.91451	-1.27562	-2.29668	-0.771834	-2.71784	-0.571824	-0.01994
45	-3.16457	3.53477	-6.03834	-7.78858	-4.44005	-5.99689	-6.00592	-5.96027	0.56801	4.82283	-1.05149	0.096316	-2.32215	1.29454	-1.90457	-0.914404	-5.05918	-2.37837	-4.22067	3.04978	-6.91212	-7.67288	-8.61519	-3.46812	-6.91584	-7.88857	-1.53583	-2.39592	-1.21306	-2.92852	-0.697982	-0.443665
46	-3.3751	3.55474	-6.65772	-8.44321	-5.14651	-6.64023	-6.72649	-6.33214	0.475242	4.64859	-1.09625	0.112659	-2.38137	1.09258	-2.10602	-1.1194	-5.15514	-2.46927	-4.32993	2.54362	-6.89098	-7.75967	-8.44644	-3.45615	-6.92071	-7.87192	-1.69603	-2.4183	-1.48156	-3.07828	-0.75975	-0.742273
47	-3.54742	3.56889	-7.18056	-8.98681	-5.76044	-7.24894	-7.32661	-6.57999	0.384734	4.41746	-1.11536	0.146954	-2.3881	0.862721	-2.30822	-1.35202	-5.2047	-2.61434	-4.3591	1.98908	-6.87001	-7.77547	-8.29143	-3.4879	-6.94406	-7.85121	-1.76307	-2.37289	-1.58769	-3.17478	-0.756477	-0.923501
48	-3.67282	3.55997	-7.56753	-9.36579	-6.25014	-7.79146	-7.76645	-6.66383	0.277653	4.10406	-1.13233	0.174665	-2.35895	0.600827	-2.49801	-1.60137	-5.21649	-2.8101	-4.27433	1.41223	-6.83482	-7.71238	-8.14108	-3.53931	-6.97619	-7.80513	-1.74139	-2.26165	-1.55271	-3.21086	-0.685713	-0.996004
49	-3.74104	3.51173	-7.78061	-9.53854	-6.58271	-8.21113	-8.01366	-6.55699	0.13544	3.69042	-1.17239	0.17151	-2.32256	0.310225	-2.66388	-1.8686	-5.19447	-3.04222	-4.0445	0.830392	-6.76564	-7.57116	-7.97142	-3.57764	-7.00439	-7.70362	-1.63052	-2.07827	-1.39596	-3.17018	-0.543196	-0.965023
50	-3.74037	3.4154	-7.78408	-9.47563	-6.72263	-8.43234	-8.04635	-6.24343	-0.0505598	3.18733	-1.25796	0.11871	-2.30375	0.00287	-2.79946	-2.16431	-5.14026	-3.2931	-3.66085	0.261213	-6.64444	-7.37629	-7.75705	-3.56384	-7.01012	-7.51492	-1.42331	-1.80882	-1.12424	-3.03306	-0.321051	-0.829384
51	-3.65684	3.27351	-7.54754	-9.15851	-6.63653	-8.37813	-7.84994	-5.71458	-0.272653	2.64261	-1.4008	0.006532	-2.31015	-0.30145	-2.89933	-2.48349	-5.05043	-3.53573	-3.14616	-0.28086	-6.45831	-7.1715	-7.47788	-3.46159	-6.96312	-7.21748	-1.10634	-1.43429	-0.732117	-2.78082	-0.003483	-0.581013
52	-3.47404	3.09975	-7.049	-8.57652	-6.30256	-7.98997	-7.40914	-4.96682	-0.504461	2.13289	-1.59224	-0.161802	-2.3255	-0.575647	-2.95899	-2.79511	-4.91481	-3.74007	-2.54967	-0.795286	-6.1944	-6.98961	-7.11266	-3.24487	-6.82207	-6.80277	-0.663359	-0.934816	-0.207234	-2.40098	0.432806	-0.206572
53	-3.17318	2.91839	-6.27455	-7.72126	-5.71525	-7.23922	-6.70069	-3.99634	-0.701922	1.74355	-1.79376	-0.365291	-2.30678	-0.787333	-2.97721	-3.06372	-4.71493	-3.88734	-1.93459	-1.2855	-5.83368	-6.82488	-6.63639	-2.89114	-6.54365	-6.27233	-0.0785544	-0.293387	0.465179	-1.88672	1.01116	0.310991
54	-2.73178	2.76395	-5.21288	-6.57866	-4.87935	-6.1234	-5.69059	-2.79239	-0.806824	1.55621	-1.9369	-0.559804	-2.19037	-0.903252	-2.95398	-3.25926	-4.43664	-3.96995	-1.36186	-1.74219	-5.34771	-6.62814	-6.02712	-2.36884	-6.09005	-5.62442	0.662497	0.505134	1.29816	-1.23103	1.74945	0.990772
55	-2.12135	2.67906	-3.84918	-5.1264	-3.79722	-4.65132	-4.33961	-1.33138	-0.753018	1.64736	-1.93483	-0.677053	-1.908	-0.892577	-2.88098	-3.35159	-4.07582	-3.98823	-0.853865	-2.13542	-4.69765	-6.32421	-5.26187	-1.63201	-5.42948	-4.84065	1.57408	1.47846	2.30188	-0.422199	2.66074	1.85153
56	-1.30837	2.70852	-2.16341	-3.3383	-2.45731	-2.8289	-2.61319	0.420648	-0.476677	2.0841	-1.70331	-0.63363	-1.40499	-0.725552	-2.73554	-3.30301	-3.64018	-3.9452	-0.370597	-2.4187	-3.83939	-5.84103	-4.31079	-0.628963	-4.53115	-3.885	2.67317	2.64958	3.48815	0.559674	3.75619	2.91225
57	-0.259599	2.8873	-0.136144	-1.19424	-0.831773	-0.657658	-0.492302	2.49525	0.0719776	2.91346	-1.18383	-0.349	-0.651413	-0.369328	-2.48418	-3.08688	-3.13987	-3.83256	0.179109	-2.54071	-2.73221	-5.13106	-3.13658	0.682901	-3.3593	-2.717	3.98256	4.04771	4.87711	1.74324	5.04961	4.19513
58	1.0511	3.22784	2.24078	1.31037	1.11187	1.8537	2.02227	4.90571	0.922433	4.15598	-0.352277	0.234022	0.361319	0.21312	-2.09333	-2.70139	-2.5843	-3.62189	0.899208	-2.45826	-1.34469	-4.17444	-1.69721	2.3295	-1.87176	-1.30955	5.53033	5.70708	6.4981	3.15983	6.55887	5.72775
59	2.63801	3.71866	4.95512	4.15875	3.39311	4.67628	4.90981	7.63766	2.08719	5.81273	0.793634	1.13836	1.63267	1.05857	-1.54032	-2.17186	-1.98737	-3.27939	1.87626	-2.13924	0.343391	-2.97022	0.050423	4.3172	-0.0248	0.344353	7.34466	7.66227	8.38289	4.83639	8.30097	7.5408
60	4.50419	4.33216	7.97	7.31059	6.00608	7.75191	8.13131	10.6501	3.57025	7.88133	2.25042	2.36043	3.16253	2.19653	-0.809878	-1.5318	-1.37022	-2.77782	3.17227	-1.54183	2.34245	-1.52801	2.14354	6.63591	2.21997	2.24084	9.44814	9.93869	10.5582	6.79644	10.2867	9.6607
61	6.64656	5.03078	11.2247	10.7022	8.91519	10.9929	11.6309	13.8824	5.37503	10.3689	4.01574	3.89206	4.95231	3.64616	0.119164	-0.808401	-0.746662	-2.08397	4.83756	-0.602708	4.66181	0.136822	4.6213	9.2696	4.893	4.38834	11.852	12.5433	13.0378	9.05984	12.5159	12.1034
62	9.06121	5.77063	14.6418	14.2512	12.0576	14.2955	15.3416	17.2633	7.50787	13.2911	6.08859	5.73424	7.00358	5.42179	1.28376	-0.012233	-0.091883	-1.14087	6.91801	0.745762	7.32082	2.0115	7.5434	12.2127	8.00969	6.82681	14.5518	15.4608	15.8155	11.636	14.9755	14.8711
63	11.7448	6.50547	18.1406	17.8681	15.353	17.5631	19.1953	20.7237	9.97491	16.6501	8.46972	7.89279	9.32242	7.53957	2.73589	0.895356	0.659649	0.127361	9.43946	2.55761	10.3465	4.10983	10.9773	15.4726	11.5529	9.61987	17.526	18.6574	18.8654	14.5182	17.6399	17.9492
64	14.6912	7.19128	21.6539	21.4745	18.7221	20.7314	23.1302	24.2111	12.7777	20.4026	11.168	10.3729	11.9244	10.0209	4.53092	2.01375	1.57974	1.798	12.3949	4.86825	13.7544	6.48895	14.9571	19.0436	15.459	12.8233	20.7389	22.0858	22.1456	17.6803	20.4769	21.306
65	17.8849	7.78871	25.1383	25.0173	22.1082	23.7814	27.0923	27.6923	15.9092	24.4461	14.204	13.1798	14.8245	12.8917	6.71265	3.46285	2.73287	3.93486	15.7378	7.69483	17.5239	9.23887	19.4334	22.8815	19.6209	16.445	24.1402	25.686	25.5979	21.0691	23.454	24.8938
66	21.2957	8.26101	28.5725	28.4692	25.4843	26.7364	31.0318	31.1408	19.3485	28.639	17.5975	16.3195	18.0185	16.1681	9.30789	5.34022	4.18578	6.58844	19.3868	11.0383	21.5834	12.4462	24.2513	26.8968	23.9053	20.4176	27.666	29.3881	29.1498	24.6074	26.5401	28.6448
67	24.8761	8.57366	31.9411	31.8134	28.8409	29.64	34.8934	34.5176	23.0558	32.8409	21.3408	19.7886	21.4739	19.8347	12.3243	7.70032	6.01329	9.79427	23.2439	14.8697	25.8156	16.1434	29.1866	30.9669	28.1782	24.6029	31.244	33.1151	32.7258	28.208	29.7012	32.4698
68	28.5609	8.69943	35.2125	35.0215	32.162	32.5225	38.601	37.7557	26.9709	36.9492	25.3789	23.5554	25.1393	23.8316	15.7405	10.5511	8.28924	13.5583	27.2029	19.1008	30.0774	20.2729	34.0071	34.9578	32.32	28.8291	34.8032	36.7922	36.2667	31.7922	32.8975	36.2673
69	32.2682	8.62793	38.3279	38.0405	35.4048	35.3758	42.052	40.7663	31.0183	40.918	29.6129	27.5499	28.9534	28.0571	19.4878	13.8522	11.0544	17.8271	31.1375	23.5679	34.222	24.6952	38.5146	38.7427	36.2279	32.9295	38.2848	40.3578	39.7363	35.3009	36.0873	39.9419
70	35.9051	8.3707	41.2089	40.7948	38.4957	38.1531	45.1392	43.4618	35.1099	44.7388	33.9187	31.6719	32.84	32.38	23.4491	17.5129	14.3012	22.4488	34.9062	28.0766	38.114	29.2292	42.5603	42.2083	39.8115	36.7608	41.6436	43.7628	43.1046	38.6951	39.2334	43.422
71	39.3737	7.95647	43.7753	43.2009	41.3433	40.7854	47.7777	45.7693	39.1403	48.3826	38.1604	35.8082	36.6975	36.6526	27.4832	21.4077	17.9656	27.1844	38.4038	32.4546	41.6366	33.6947	46.0526	45.2489	42.9843	40.2023	44.8329	46.9495	46.3171	41.9418	42.3011	46.6553
72	42.5728	7.42263	45.9562	45.1873	43.8563	43.1925	49.9126	47.6324	42.9829	51.7471	42.1948	39.8456	40.4009	40.726	31.4486	25.3936	21.9182	31.7815	41.5893	36.5602	44.693	37.9299	48.9469	47.7665	45.6673	43.1546	47.7835	49.8337	49.2745	44.9877	45.2416	49.5802
73	45.4009	6.81017	47.6929	46.7039	45.9542	45.2822	51.5117	49.0123	46.5001	54.6687	45.8753	43.6754	43.8193	44.4619	35.2048	29.3377	25.9789	36.0238	44.4232	40.2603	47.2069	41.7835	51.2279	49.6759	47.8007	45.5465	50.3999	52.3169	51.8452	47.7501	47.9743	52.1131
74	47.7671	6.16175	48.9371	47.7176	47.5715	46.9542	52.5574	49.8846	49.5654	56.9896	49.0647	47.1897	46.8397	47.7431	38.6204	33.1316	29.9709	39.7454	46.8319	43.4222	49.1278	45.1168	52.9009	50.9189	49.3541	47.3482	52.5847	54.3163	53.9109	50.1354	50.3895	54.1715
75	49.6061	5.52384	49.6512	48.2032	48.6594	48.1151	53.0431	50.2351	52.0835	58.6131	51.655	50.2766	49.3849	50.4879	41.5909	36.6854	33.7542	42.8368	48.7256	45.9523	50.4364	47.8228	53.9846	51.4763	50.3309	48.5674	54.2686	55.7902	55.4055	52.0654	52.3794	55.7025
76	50.883	4.95179	49.8086	48.1398	49.1844	48.6897	52.9715	50.0576	54.0027	59.5113	53.5875	52.831	51.4192	52.6644	44.042	39.9197	37.2237	45.2474	50.0146	47.8048	51.1397	49.8404	54.5	51.374	50.7581	49.2261	55.4221	56.7354	56.3178	53.4937	53.8724	56.6911
77	51.59	4.51239	49.3964	47.5141	49.1278	48.6329	52.3542	49.3528	55.3168	59.7056	54.8648	54.7802	52.9402	54.2931	45.9315	42.7612	40.3098	46.9749	50.6494	48.9622	51.2588	51.1488	54.4675	50.6653	50.6645	49.3478	56.0464	57.1659	56.6683	54.4094	54.8403	57.1479
78	51.7389	4.28013	48.4173	46.3263	48.487	47.9346	51.2097	48.129	56.0547	59.2438	55.5391	56.1028	53.9615	55.4264	47.24	45.1357	42.9646	48.0326	50.6323	49.4347	50.8224	51.7577	53.9135	49.4074	50.0705	48.9628	56.1601	57.0996	56.4907	54.8267	55.286	57.0976
79	51.3533	4.31214	46.893	44.5973	47.2803	46.6159	49.5682	46.4032	56.2607	58.1804	55.6834	56.8287	54.4962	56.115	47.9516	46.9592	45.1316	48.4186	49.9835	49.265	49.8701	51.7017	52.8766	47.6665	48.9974	48.1085	55.7911	56.5592	55.8258	54.7722	55.2247	56.5735
80	50.4642	4.60362	44.8678	42.3767	45.5529	44.7242	47.4799	44.2055	55.9756	56.5647	55.3628	57.0203	54.5491	56.381	48.0509	48.1461	46.7517	48.1122	48.7336	48.5108	48.4557	51.0349	51.4097	45.5238	47.4814	46.8289	54.9708	55.5736	54.7136	54.277	54.677	55.613
81	49.1081	5.08174	42.4105	39.7413	43.3759	42.3238	45.0142	41.5976	55.2277	54.4386	54.6183	56.7484	54.1192	56.2139	47.5272	48.6277	47.7493	47.0911	46.9354	47.2327	46.6434	49.8135	49.5769	43.0725	45.5794	45.1745	53.7316	54.1746	53.1892	53.3732	53.6661	54.2549
82	47.3283	5.64409	39.6111	36.792	40.839	39.4875	42.2539	38.6831	54.034	51.8473	53.4643	56.067	53.2064	55.585	46.3873	48.3719	48.0488	45.3613	44.6622	45.4921	44.5026	48.0909	47.4502	40.4137	43.3629	43.1956	52.1066	52.4016	51.2857	52.0924	52.2188	52.5345
83	45.177	6.19675	36.5712	33.6559	38.04	36.2961	39.2793	35.5845	52.4056	48.8522	51.897	54.9935	51.8157	54.4696	44.6726	47.3994	47.6146	42.9811	41.9977	43.3703	42.1036	45.9286	45.095	37.6485	40.9025	40.9436	50.1319	50.304	49.0363	50.4634	50.3718	50.484
84	42.711	6.67147	33.3871	30.4531	35.0776	32.8388	36.1467	32.4192	50.3552	45.5373	49.9095	53.5097	49.9568	52.8626	42.4603	45.7858	46.4478	40.072	39.0164	40.9796	39.5081	43.4005	42.5522	34.8625	38.255	38.4703	47.8442	47.93	46.4744	48.509	48.1715	48.1361
85	39.985	7.02808	30.1332	27.2629	32.0311	29.2076	32.8825	29.282	47.9066	42.0146	47.5054	51.5848	47.6457	50.7826	39.8515	43.6498	44.5825	36.8175	35.7786	38.4291	36.7593	40.584	39.8233	32.1098	35.4595	35.8197	45.2743	45.3129	43.6321	46.2412	45.6653	45.5201
86	37.0474	7.25043	26.8575	24.1241	28.9441	25.4894	29.497	26.2331	45.1013	38.4125	44.7037	49.208	44.9105	48.2717	36.9536	41.1238	42.0986	33.4318	32.329	35.7849	33.8784	37.5434	36.8721	29.4102	32.5435	33.0226	42.4463	42.4719	40.5414	43.665	42.8966	42.6568
87	33.9413	7.33958	23.5913	21.0531	25.8311	21.7622	26.0066	23.3037	41.9973	34.852	41.54	46.4091	41.7966	45.389	33.8572	38.3158	39.1118	30.1072	28.6912	33.0603	30.8781	34.3286	33.6651	26.7608	29.5309	30.1053	39.3823	39.422	37.2391	40.79	39.903	39.5571
88	30.7088	7.30799	20.3621	18.0576	22.6935	18.0942	22.4541	20.5113	38.6666	31.4282	38.0705	43.2584	38.3708	42.2053	30.6277	35.2913	35.7569	26.9625	24.8876	30.2401	27.7788	30.9753	30.2215	24.151	26.4503	27.0961	36.1088	36.1831	33.7716	37.6425	36.7174	36.2292
89	27.3956	7.17554	17.2043	15.1441	19.5408	14.5491	18.9115	17.876	35.1917	28.2003	34.3801	39.8529	34.7251	38.8004	27.3059	32.0866	32.1659	24.0208	20.9457	27.3104	24.6135	27.5055	26.6124	21.5794	23.3449	24.0252	32.6628	32.7861	30.1936	34.266	33.3749	32.6934
90	24.0532	6.96471	14.1649	12.3353	16.4101	11.1881	15.4676	15.4235	31.6602	25.1887	30.578	36.3031	30.9691	35.2622	23.9173	28.7359	28.445	21.2283	16.9024	24.2749	21.4293	23.9447	22.9305	19.0622	20.2768	20.9322	29.0941	29.2745	26.5645	30.7154	29.9174	28.9986
91	20.7381	6.69516	11.3022	9.67762	13.3761	8.06567	12.2074	13.1841	28.1546	22.3804	26.778	32.7224	27.2133	31.6792	20.4827	25.2737	24.6662	18.4879	12.8207	21.1649	18.288	20.336	19.2722	16.6339	17.319	17.8791	25.463	25.7049	22.9462	27.0511	26.3921	25.2205
92	17.5115	6.37846	8.6829	7.23529	10.5434	5.23168	9.20919	11.1949	24.7438	19.7437	23.0741	29.2169	23.5511	28.1331	17.0367	21.7365	20.8711	15.6954	8.83176	18.0488	15.2565	16.7391	15.7289	14.3417	14.5329	14.9398	21.8377	22.1486	19.4002	23.3385	22.8517	21.4495
93	14.4394	6.01625	6.38173	5.08502	8.02474	2.74321	6.5568	9.49885	21.4819	17.2491	19.5354	25.8775	20.0587	24.6885	13.6463	18.1861	17.0794	12.7804	5.15448	15.0308	12.3906	13.2223	12.3772	12.2338	11.9462	12.1737	18.2967	18.6949	15.9901	19.6549	19.3587	17.7848
94	11.5924	5.60691	4.46811	3.30143	5.91237	0.661481	4.32851	8.13676	18.4125	14.889	16.2122	22.7694	16.8049	21.3872	10.4133	14.7221	13.3094	9.75643	2.04892	12.2298	9.73353	9.85666	9.27777	10.3554	9.56085	9.61698	14.9346	15.4522	12.793	16.098	15.9923	14.3375
95	9.04409	5.15884	2.98746	1.93702	4.25403	-0.964899	2.57014	7.141	15.5728	12.6869	13.1473	19.9239	13.8551	18.2511	7.46045	11.4838	9.62092	6.72975	-0.281814	9.74958	7.33309	6.72167	6.49659	8.74954	7.38951	7.30814	11.8666	12.5469	9.91301	12.7873	12.853	11.233
96	6.86911	4.69756	1.95313	1.01807	3.04074	-2.11222	1.28897	6.53009	12.9969	10.6917	10.385	17.3412	11.27	15.2968	4.91251	8.62839	6.16345	3.87093	-1.76069	7.66048	5.25691	3.91579	4.1123	7.45677	5.47941	5.32028	9.22609	10.1121	7.48292	9.86395	10.0633	8.60816
97	5.13739	4.25583	1.35443	0.555792	2.21875	-2.78689	0.480671	6.30384	10.7203	8.95877	7.97869	15.0068	9.10428	12.5528	2.88102	6.2791	3.17399	1.36575	-2.4202	6.00647	3.58093	1.5655	2.1948	6.49367	3.89931	3.75138	7.15027	8.27301	5.6437	7.48238	7.75343	6.59881
98	3.89998	3.85951	1.17922	0.556988	1.74212	-3.00769	0.158805	6.44587	8.7819	7.53064	5.99283	12.9106	7.40157	10.0739	1.43009	4.45582	0.880827	-0.630014	-2.37984	4.82366	2.35764	-0.197082	0.775169	5.84069	2.70402	2.66541	5.75105	7.12343	4.50854	5.78507	6.03226	5.30592
99	3.17189	3.53243	1.42593	1.01495	1.61698	-2.7812	0.342986	6.93593	7.2189	6.42433	4.48931	11.0576	6.1834	7.93982	0.545659	3.06862	-0.619291	-2.00893	-1.84991	4.13781	1.58752	-1.29039	-0.172155	5.45561	1.90319	2.04134	5.08143	6.69858	4.13118	4.86561	4.95776	4.754
100	2.91761	3.31518	2.08166	1.87244	1.87891	-2.11803	1.01015	7.76483	6.05585	5.62889	3.50437	9.46965	5.43711	6.23925	0.13646	1.99586	-1.40672	-2.71918	-1.10272	3.91507	1.20065	-1.73971	-0.748473	5.27703	1.44265	1.77174	5.11342	6.95248	4.4879	4.73658	4.51965	4.87047
101	3.05679	3.26416	3.09982	3.01311	2.55118	-1.05519	2.0791	8.9109	5.31561	5.11693	3.05633	8.19336	5.13171	5.07972	0.0693044	1.1529	-1.7073	-2.77912	-0.318882	3.99892	1.05805	-1.69633	-1.12797	5.21611	1.20573	1.6927	5.74116	7.75373	5.47967	5.31914	4.64671	5.50655

## Sheet: PKAY
Prosthetic side			TF1	C:\Users\xb00012\Documents\Data\27_15_150415 SP\27_15_150415_0041.c3d	C:\Users\xb00012\Documents\Data\27_15_150415 SP\27_15_150415_0043.c3d	C:\Users\xb00012\Documents\Data\27_15_150415 SP\27_15_150415_0047.c3d	C:\Users\xb00012\Documents\Data\27_15_150415 SP\27_15_150415_0049.c3d	C:\Users\xb00012\Documents\Data\27_15_150415 SP\27_15_150415_0053.c3d	TF2	C:\Users\xb00012\Documents\Data\37_26_130515 SP\37_26_130515_0038.c3d	C:\Users\xb00012\Documents\Data\37_26_130515 SP\37_26_130515_0040.c3d	C:\Users\xb00012\Documents\Data\37_26_130515 SP\37_26_130515_0042.c3d	C:\Users\xb00012\Documents\Data\37_26_130515 SP\37_26_130515_0046.c3d	C:\Users\xb00012\Documents\Data\37_26_130515 SP\37_26_130515_0048.c3d	TF3	C:\Users\xb00012\Documents\Data\39_28_200515 SP\39_28_200515_0042.c3d	C:\Users\xb00012\Documents\Data\39_28_200515 SP\39_28_200515_0044.c3d	C:\Users\xb00012\Documents\Data\39_28_200515 SP\39_28_200515_0046.c3d	C:\Users\xb00012\Documents\Data\39_28_200515 SP\39_28_200515_0050.c3d	C:\Users\xb00012\Documents\Data\39_28_200515 SP\39_28_200515_0052.c3d	TF4	C:\Users\xb00012\Documents\Data\44_33_190615 SP\44_33_190615_0034.c3d	C:\Users\xb00012\Documents\Data\44_33_190615 SP\44_33_190615_0038.c3d	C:\Users\xb00012\Documents\Data\44_33_190615 SP\44_33_190615_0040.c3d	C:\Users\xb00012\Documents\Data\44_33_190615 SP\44_33_190615_0042.c3d	C:\Users\xb00012\Documents\Data\44_33_190615 SP\44_33_190615_0046.c3d	TF5	C:\Users\xb00012\Documents\Data\45_34_230615 SP\45_34_230615_0037.c3d	C:\Users\xb00012\Documents\Data\45_34_230615 SP\45_34_230615_0039.c3d	C:\Users\xb00012\Documents\Data\45_34_230615 SP\45_34_230615_0041.c3d	C:\Users\xb00012\Documents\Data\45_34_230615 SP\45_34_230615_0043.c3d	C:\Users\xb00012\Documents\Data\45_34_230615 SP\45_34_230615_0045.c3d
Sagittal plane			ESP	RKNEE_ANGLES	RKNEE_ANGLES	RKNEE_ANGLES	RKNEE_ANGLES	RKNEE_ANGLES	ESP	LKNEE_ANGLES	LKNEE_ANGLES	LKNEE_ANGLES	LKNEE_ANGLES	LKNEE_ANGLES	ESP	RKNEE_ANGLES	RKNEE_ANGLES	RKNEE_ANGLES	RKNEE_ANGLES	RKNEE_ANGLES	ESP	RKNEE_ANGLES	RKNEE_ANGLES	RKNEE_ANGLES	RKNEE_ANGLES	RKNEE_ANGLES	ESP	LKNEE_ANGLES	LKNEE_ANGLES	LKNEE_ANGLES	LKNEE_ANGLES	LKNEE_ANGLES
Knee Angle				LINK_MODEL_BASED	LINK_MODEL_BASED	LINK_MODEL_BASED	LINK_MODEL_BASED	LINK_MODEL_BASED		LINK_MODEL_BASED	LINK_MODEL_BASED	LINK_MODEL_BASED	LINK_MODEL_BASED	LINK_MODEL_BASED		LINK_MODEL_BASED	LINK_MODEL_BASED	LINK_MODEL_BASED	LINK_MODEL_BASED	LINK_MODEL_BASED		LINK_MODEL_BASED	LINK_MODEL_BASED	LINK_MODEL_BASED	LINK_MODEL_BASED	LINK_MODEL_BASED		LINK_MODEL_BASED	LINK_MODEL_BASED	LINK_MODEL_BASED	LINK_MODEL_BASED	LINK_MODEL_BASED
101 points over gait cycle				Original	Original	Original	Original	Original		Original	Original	Original	Original	Original		Original	Original	Original	Original	Original		Original	Original	Original	Original	Original		Original	Original	Original	Original	Original
ITEM	Mean	SD	C3_R	1	1	1	1	1	C3_L	1	1	1	1	1	C3_R	1	1	1	1	1	C3_R	1	1	1	1	1	C3_L	1	1	1	1	1
1	-2.47575	2.83928	0.697723	0.717981	1.16572	0.753414	0.398901	0.452604	-3.6831	-3.51199	-3.55479	-3.61803	-3.92893	-3.80175	-0.20354	0.887483	-0.15207	-0.502496	-0.610283	-0.640334	-6.94373	-5.39276	-8.40628	-8.39372	-5.96732	-6.55856	-2.2461	-2.32343	-2.14685	-2.12342	-2.23111	-2.40569
2	-2.74275	3.00917	0.722381	0.737613	1.14258	0.833334	0.419694	0.478682	-3.95233	-3.8118	-3.85217	-3.897	-4.10476	-4.09591	-0.438407	0.674001	-0.404302	-0.776873	-0.784364	-0.900497	-7.51313	-6.03227	-9.08778	-8.68905	-6.42884	-7.3277	-2.53227	-2.53436	-2.44592	-2.4208	-2.56189	-2.6984
3	-2.99138	3.20553	0.761938	0.741445	1.12148	0.901149	0.476528	0.569088	-4.20714	-4.08704	-4.13506	-4.16364	-4.2721	-4.37785	-0.633087	0.503173	-0.571173	-1.03072	-0.925129	-1.14159	-8.12787	-6.86169	-9.85616	-8.93857	-6.96938	-8.01353	-2.75074	-2.71066	-2.67905	-2.64886	-2.80666	-2.90848
4	-3.18543	3.3899	0.825327	0.751111	1.12964	0.964882	0.576174	0.704827	-4.42285	-4.32007	-4.37267	-4.38446	-4.41726	-4.61977	-0.748384	0.342051	-0.604057	-1.19544	-0.990754	-1.29372	-8.65451	-7.71371	-10.5405	-9.06944	-7.46158	-8.4873	-2.92674	-2.87739	-2.86992	-2.82039	-2.99151	-3.07451
5	-3.31267	3.53439	0.91464	0.778016	1.17318	1.03869	0.711631	0.871682	-4.60773	-4.53644	-4.56357	-4.56223	-4.54923	-4.82717	-0.790346	0.184644	-0.531785	-1.26079	-0.99328	-1.35052	-9.01017	-8.44763	-11.0099	-9.05819	-7.82265	-8.71249	-3.06977	-3.04039	-3.03175	-2.94023	-3.129	-3.20749
6	-3.38647	3.62544	1.01996	0.821802	1.23923	1.12781	0.863809	1.04712	-4.78184	-4.76689	-4.72147	-4.71787	-4.6812	-5.02176	-0.806825	0.021292	-0.43838	-1.26465	-0.992826	-1.35956	-9.17884	-8.99121	-11.2179	-8.92849	-8.02796	-8.72861	-3.18479	-3.19617	-3.17193	-3.01659	-3.23061	-3.30866
7	-3.43271	3.66486	1.12451	0.874781	1.30746	1.22517	1.00992	1.20524	-4.96652	-5.0333	-4.86784	-4.87561	-4.82677	-5.22905	-0.848942	-0.160511	-0.401765	-1.26133	-1.04457	-1.37654	-9.1951	-9.34635	-11.189	-8.73191	-8.09702	-8.61117	-3.27753	-3.33903	-3.29488	-3.06318	-3.3095	-3.38107
8	-3.47593	3.66839	1.2139	0.928871	1.36216	1.31762	1.13349	1.32735	-5.17939	-5.34262	-5.02898	-5.05621	-5.00069	-5.46845	-0.938602	-0.363361	-0.451613	-1.29343	-1.15566	-1.42895	-9.11902	-9.562	-10.9951	-8.52127	-8.07289	-8.44383	-3.35656	-3.46814	-3.40385	-3.10036	-3.37824	-3.4322
9	-3.53091	3.65887	1.28198	0.979225	1.39792	1.39538	1.22895	1.40842	-5.42653	-5.67546	-5.22696	-5.2727	-5.21338	-5.74415	-1.06315	-0.57149	-0.571663	-1.37335	-1.28973	-1.5095	-9.01291	-9.70183	-10.7266	-8.3379	-8.00336	-8.2949	-3.43396	-3.58972	-3.50455	-3.15067	-3.44922	-3.47564
10	-3.60091	3.65611	1.33116	1.02626	1.41832	1.45604	1.30067	1.45453	-5.69813	-5.99453	-5.46766	-5.52316	-5.46331	-6.04201	-1.192	-0.753572	-0.723468	-1.48324	-1.40394	-1.59578	-8.92354	-9.81984	-10.4597	-8.20559	-7.93129	-8.20123	-3.52207	-3.71224	-3.60712	-3.22876	-3.53397	-3.52824
11	-3.68137	3.6706	1.36828	1.07344	1.43079	1.50287	1.35852	1.47578	-5.97425	-6.26782	-5.73853	-5.78956	-5.73705	-6.33827	-1.29728	-0.872239	-0.872571	-1.5959	-1.47692	-1.66879	-8.87515	-9.94207	-10.2407	-8.13104	-7.88772	-8.17425	-3.62846	-3.84103	-3.72093	-3.33854	-3.63945	-3.60236
12	-3.76523	3.70334	1.40105	1.12355	1.44338	1.54287	1.41236	1.48309	-6.2337	-6.47704	-6.01726	-6.04782	-6.01562	-6.61079	-1.36763	-0.903108	-1.00484	-1.69241	-1.51146	-1.72632	-8.87255	-10.0672	-10.0863	-8.10826	-7.89008	-8.21089	-3.75332	-3.97774	-3.84973	-3.4724	-3.76409	-3.70265
13	-3.84656	3.75016	1.43705	1.17906	1.46392	1.58445	1.4696	1.48824	-6.4602	-6.6163	-6.28281	-6.27867	-6.28047	-6.84274	-1.40961	-0.851391	-1.12501	-1.76794	-1.53008	-1.77361	-8.90971	-10.1905	-9.99268	-8.12511	-7.94105	-8.29917	-3.89031	-4.11939	-3.98907	-3.61668	-3.89937	-3.82706
14	-3.91994	3.80577	1.48331	1.24328	1.49942	1.63552	1.53617	1.50216	-6.64419	-6.69077	-6.52051	-6.46972	-6.51688	-7.02308	-1.4345	-0.744772	-1.23148	-1.8258	-1.55904	-1.81139	-8.97461	-10.3103	-9.94519	-8.16873	-8.0305	-8.41836	-4.02969	-4.25781	-4.12805	-3.76193	-4.03498	-3.96565
15	-3.979	3.8649	1.5449	1.3186	1.55475	1.70175	1.61641	1.53298	-6.78141	-6.71108	-6.71973	-6.61342	-6.71483	-7.148	-1.44777	-0.617775	-1.31123	-1.86881	-1.60672	-1.83433	-9.05052	-10.422	-9.92592	-8.22186	-8.14165	-8.54117	-4.1602	-4.38124	-4.25255	-3.90489	-4.16127	-4.10103
16	-4.01759	3.92251	1.62387	1.40492	1.63152	1.7854	1.71181	1.58568	-6.86993	-6.6856	-6.8717	-6.70532	-6.86695	-7.22009	-1.45076	-0.503834	-1.3614	-1.89283	-1.6584	-1.83733	-9.1209	-10.5229	-9.91791	-8.26382	-8.25414	-8.64566	-4.27021	-4.4758	-4.35029	-4.0432	-4.26843	-4.21333
17	-4.03278	3.97443	1.71945	1.50032	1.72901	1.88664	1.81985	1.66145	-6.91198	-6.6266	-6.97172	-6.7462	-6.9688	-7.24658	-1.44746	-0.431317	-1.39342	-1.88983	-1.6953	-1.82746	-9.17442	-10.6132	-9.90652	-8.28254	-8.35	-8.71981	-4.34947	-4.52951	-4.41217	-4.17285	-4.34718	-4.28563
18	-4.02676	4.01825	1.82829	1.60137	1.84366	2.00501	1.93339	1.758	-6.91683	-6.55592	-7.02152	-6.74494	-7.02262	-7.23913	-1.44596	-0.417446	-1.42154	-1.85812	-1.71602	-1.81667	-9.20683	-10.6921	-9.88265	-8.27968	-8.42172	-8.75803	-4.39246	-4.53789	-4.43367	-4.28768	-4.39323	-4.3098
19	-4.00551	4.05395	1.94446	1.70355	1.96696	2.1378	2.04382	1.87016	-6.89871	-6.49728	-7.03063	-6.71499	-7.03808	-7.21258	-1.45288	-0.464651	-1.44704	-1.80896	-1.73139	-1.81237	-9.22067	-10.7584	-9.84629	-8.26303	-8.47375	-8.76193	-4.39974	-4.50766	-4.41644	-4.37716	-4.40887	-4.28859
20	-3.97675	4.08354	2.06091	1.80198	2.08836	2.27885	2.14466	1.99071	-6.87408	-6.47281	-7.01467	-6.6721	-7.02922	-7.18158	-1.47067	-0.559804	-1.45956	-1.76184	-1.75463	-1.81755	-9.22243	-10.8119	-9.80434	-8.23853	-8.51531	-8.74208	-4.3775	-4.4534	-4.36722	-4.43022	-4.40155	-4.2351
21	-3.94773	4.11015	2.17069	1.89188	2.19984	2.41921	2.2307	2.11182	-6.85819	-6.49818	-6.99138	-6.63319	-7.01083	-7.15737	-1.49449	-0.676158	-1.45936	-1.7315	-1.78379	-1.82164	-9.21968	-10.8515	-9.76592	-8.21335	-8.55494	-8.71269	-4.33699	-4.39152	-4.2982	-4.44304	-4.38136	-4.17081
22	-3.92455	4.13657	2.26784	1.97008	2.29737	2.54862	2.29664	2.22651	-6.86177	-6.57556	-6.97662	-6.61335	-6.99529	-7.14802	-1.51595	-0.783761	-1.47242	-1.71865	-1.79839	-1.80653	-9.21902	-10.8762	-9.73799	-8.19715	-8.59874	-8.68504	-4.29385	-4.33888	-4.22754	-4.42323	-4.35881	-4.12081
23	-3.91314	4.1638	2.34879	2.03636	2.37962	2.65878	2.33915	2.33007	-6.89092	-6.69575	-6.98272	-6.62397	-6.99127	-7.16091	-1.53395	-0.865205	-1.52726	-1.72129	-1.78602	-1.76997	-9.22376	-10.8844	-9.72389	-8.1961	-8.64956	-8.66485	-4.26588	-4.31085	-4.1768	-4.38902	-4.34488	-4.10784
24	-3.91821	4.19134	2.41251	2.09165	2.44612	2.74561	2.35866	2.4205	-6.94783	-6.8434	-7.01619	-6.67164	-7.00435	-7.20355	-1.55383	-0.919913	-1.62365	-1.73745	-1.76136	-1.72678	-9.23324	-10.8714	-9.72411	-8.21065	-8.70677	-8.65323	-4.26866	-4.31922	-4.16415	-4.36384	-4.35108	-4.14502
25	-3.94085	4.21852	2.45983	2.13672	2.49705	2.80797	2.35914	2.49826	-7.03083	-7.00075	-7.07744	-6.7571	-7.03862	-7.28024	-1.57728	-0.956873	-1.73537	-1.75978	-1.74338	-1.69101	-9.24448	-10.8337	-9.73532	-8.23734	-8.76668	-8.64936	-4.31149	-4.37136	-4.19777	-4.36897	-4.38679	-4.23255
26	-3.97915	4.24502	2.49325	2.17225	2.53451	2.84706	2.34716	2.56526	-7.13541	-7.15104	-7.16383	-6.87575	-7.0971	-7.38933	-1.60372	-0.991376	-1.83181	-1.78516	-1.74026	-1.66997	-9.25501	-10.7734	-9.7518	-8.27179	-8.82551	-8.65258	-4.39485	-4.46632	-4.27544	-4.41608	-4.45581	-4.36061
27	-4.0299	4.27119	2.51665	2.19875	2.56302	2.86771	2.33007	2.62372	-7.25539	-7.28112	-7.2719	-7.02049	-7.17955	-7.52387	-1.63463	-1.04027	-1.89054	-1.82054	-1.75469	-1.6671	-9.26556	-10.6984	-9.77106	-8.31161	-8.88206	-8.66468	-4.51056	-4.59298	-4.38672	-4.50287	-4.55569	-4.51454
28	-4.08932	4.29802	2.53437	2.21649	2.58774	2.87771	2.31387	2.67606	-7.38373	-7.38306	-7.39756	-7.18283	-7.28174	-7.67347	-1.67245	-1.11023	-1.91046	-1.87264	-1.78003	-1.68889	-9.27958	-10.624	-9.79483	-8.35394	-8.93724	-8.68791	-4.64519	-4.73323	-4.51756	-4.61785	-4.67938	-4.67793
29	-4.15308	4.32635	2.55077	2.2273	2.613	2.8845	2.30355	2.7255	-7.51301	-7.45587	-7.53523	-7.35124	-7.39727	-7.82543	-1.71932	-1.19723	-1.91182	-1.93739	-1.80567	-1.74451	-9.30041	-10.5688	-9.82523	-8.39283	-8.99323	-8.72192	-4.78344	-4.86772	-4.6534	-4.74651	-4.81627	-4.83331
30	-4.21693	4.35686	2.57064	2.23642	2.64322	2.89368	2.30432	2.77556	-7.63638	-7.50941	-7.67707	-7.51041	-7.51784	-7.96716	-1.77628	-1.29666	-1.9186	-2.00704	-1.82734	-1.83176	-9.33062	-10.5456	-9.86447	-8.425	-9.05334	-8.76464	-4.91201	-4.98259	-4.78194	-4.87559	-4.95336	-4.96656
31	-4.27746	4.38993	2.59901	2.25183	2.68338	2.91017	2.32074	2.82892	-7.74774	-7.55816	-7.81306	-7.64305	-7.63541	-8.08903	-1.84425	-1.40965	-1.94649	-2.07993	-1.85004	-1.93514	-9.37175	-10.5558	-9.91515	-8.45534	-9.11836	-8.81414	-5.02257	-5.07277	-4.89602	-4.99368	-5.07886	-5.07152
32	-4.33255	4.42544	2.64001	2.283	2.73746	2.93792	2.35458	2.88711	-7.84099	-7.61249	-7.92927	-7.7347	-7.74521	-8.18326	-1.92467	-1.54295	-1.99778	-2.16039	-1.8813	-2.04093	-9.42478	-10.5942	-9.97883	-8.49317	-9.18697	-8.87076	-5.11231	-5.13936	-4.99411	-5.0926	-5.18506	-5.15044
33	-4.38073	4.46335	2.69616	2.33797	2.80781	2.97939	2.40437	2.95128	-7.91126	-7.67639	-8.0093	-7.78259	-7.84394	-8.24409	-2.01582	-1.69578	-2.06621	-2.25063	-1.92757	-2.13891	-9.48957	-10.6542	-10.0541	-8.54663	-9.25878	-8.93418	-5.18316	-5.18675	-5.07818	-5.17082	-5.26878	-5.21127
34	-4.42047	4.50381	2.76805	2.42042	2.89566	3.03551	2.46709	3.02158	-7.95777	-7.74866	-8.04675	-7.79479	-7.92849	-8.27014	-2.111	-1.85357	-2.14479	-2.34369	-1.9874	-2.22556	-9.56264	-10.7304	-10.1335	-8.61864	-9.33071	-8.99992	-5.239	-5.22092	-5.15043	-5.23156	-5.33018	-5.26189
35	-4.44924	4.54602	2.85372	2.52816	3.00092	3.10533	2.53872	3.09547	-7.98293	-7.82517	-8.04859	-7.78098	-7.99632	-8.26359	-2.19935	-1.99679	-2.22398	-2.42622	-2.04899	-2.30079	-9.63582	-10.8166	-10.2033	-8.704	-9.3952	-9.06002	-5.28181	-5.24745	-5.20998	-5.2773	-5.36912	-5.3052
36	-4.46403	4.58741	2.94806	2.65411	3.12065	3.18499	2.61399	3.16656	-7.98946	-7.89351	-8.0264	-7.75096	-8.04495	-8.23147	-2.26948	-2.10976	-2.29293	-2.48795	-2.09655	-2.36021	-9.69837	-10.8999	-10.2495	-8.79219	-9.44387	-9.10642	-5.31092	-5.26869	-5.25375	-5.30842	-5.38505	-5.3387
37	-4.46358	4.62401	3.04371	2.78931	3.24889	3.26683	2.68728	3.22623	-7.97907	-7.93278	-7.99198	-7.71408	-8.07235	-8.1842	-2.31652	-2.18806	-2.34515	-2.52821	-2.12073	-2.40046	-9.74141	-10.9673	-10.2638	-8.87089	-9.47092	-9.13412	-5.32462	-5.28359	-5.27971	-5.32479	-5.37809	-5.35693
38	-4.44917	4.65219	3.13293	2.92503	3.37667	3.34205	2.75271	3.26821	-7.95485	-7.93086	-7.9544	-7.67772	-8.07844	-8.13282	-2.34248	-2.24106	-2.37825	-2.55109	-2.12185	-2.42013	-9.76029	-11.0135	-10.244	-8.93191	-9.47337	-9.13863	-5.32116	-5.28901	-5.28644	-5.32645	-5.35027	-5.35362
39	-4.42324	4.66982	3.20986	3.05414	3.4937	3.40596	2.80414	3.29135	-7.92333	-7.89958	-7.91771	-7.64649	-8.06731	-8.08554	-2.35098	-2.28099	-2.39014	-2.55621	-2.10629	-2.42129	-9.75214	-11.0356	-10.1906	-8.97281	-9.44873	-9.11298	-5.29961	-5.28028	-5.27279	-5.31357	-5.30639	-5.32505
40	-4.38832	4.67565	3.27143	3.17145	3.59175	3.45897	2.83704	3.29792	-7.89108	-7.86154	-7.88282	-7.62131	-8.04592	-8.04378	-2.34729	-2.31831	-2.38592	-2.54465	-2.07953	-2.40803	-9.71404	-11.0307	-10.1043	-8.9912	-9.39144	-9.05258	-5.2606	-5.25426	-5.23768	-5.28707	-5.25131	-5.27271
41	-4.3464	4.66829	3.31667	3.27305	3.66579	3.50361	2.84952	3.29136	-7.85986	-7.82738	-7.84966	-7.59979	-8.01963	-8.00283	-2.33954	-2.36	-2.39208	-2.52006	-2.04208	-2.3835	-9.64283	-10.9968	-9.98361	-8.98263	-9.29443	-8.95665	-5.20642	-5.21199	-5.18036	-5.24977	-5.18836	-5.2016
42	-4.29801	4.6473	3.34624	3.35722	3.71363	3.54195	2.84286	3.27556	-7.82716	-7.79538	-7.81632	-7.57731	-7.98985	-7.95694	-2.3314	-2.40225	-2.43848	-2.48246	-1.98628	-2.34753	-9.53763	-10.9325	-9.82925	-8.94509	-9.15555	-8.82581	-5.14008	-5.15668	-5.10308	-5.20215	-5.12054	-5.11795
43	-4.24031	4.61463	3.36245	3.42467	3.73631	3.57482	2.82168	3.25479	-7.78846	-7.76061	-7.77827	-7.54776	-7.95451	-7.90113	-2.31035	-2.43478	-2.49254	-2.42779	-1.90077	-2.29589	-9.40055	-10.8369	-9.6495	-8.87793	-8.9778	-8.66065	-5.06464	-5.09056	-5.01337	-5.14071	-5.04994	-5.02862
44	-4.17006	4.57314	3.36894	3.47632	3.73806	3.60311	2.7934	3.23383	-7.73932	-7.7204	-7.72997	-7.50608	-7.90968	-7.83045	-2.26123	-2.44937	-2.49459	-2.35268	-1.78486	-2.22464	-9.23542	-10.7119	-9.45355	-8.77851	-8.76627	-8.46691	-4.98325	-5.01529	-4.92188	-5.06381	-4.97702	-4.93826
45	-4.08635	4.5258	3.37091	3.51345	3.72536	3.62985	2.76849	3.21739	-7.67612	-7.671	-7.66767	-7.45005	-7.8515	-7.74039	-2.18014	-2.43817	-2.42351	-2.25421	-1.64821	-2.1366	-9.04886	-10.5641	-9.24788	-8.64803	-8.52988	-8.25446	-4.89754	-4.93306	-4.83414	-4.97557	-4.90006	-4.84485
46	-3.98878	4.47613	3.37669	3.54151	3.70703	3.6611	2.76213	3.21165	-7.59562	-7.60686	-7.58978	-7.37855	-7.77588	-7.62701	-2.07019	-2.39066	-2.28732	-2.13083	-1.50385	-2.0383	-8.84759	-10.4015	-9.03727	-8.49445	-8.27944	-8.02525	-4.8072	-4.84661	-4.74926	-4.88034	-4.81555	-4.74426
47	-3.87517	4.42857	3.40073	3.5748	3.6964	3.70609	2.79726	3.22911	-7.49481	-7.52413	-7.4952	-7.28958	-7.6791	-7.48605	-1.93684	-2.30406	-2.10716	-1.98351	-1.35767	-1.93182	-8.6338	-10.2284	-8.82299	-8.32329	-8.02021	-7.7741	-4.71115	-4.75888	-4.66588	-4.77956	-4.71773	-4.6337
48	-3.73898	4.38942	3.46756	3.64068	3.71562	3.77969	2.90803	3.29377	-7.37028	-7.42198	-7.38241	-7.17787	-7.55976	-7.30937	-1.78443	-2.18207	-1.90321	-1.81566	-1.20474	-1.81646	-8.40281	-10.0422	-8.59658	-8.13528	-7.74877	-7.49124	-4.60494	-4.67038	-4.58076	-4.67479	-4.59395	-4.50484
49	-3.56553	4.36739	3.61622	3.78426	3.80122	3.90704	3.14311	3.44545	-7.21455	-7.2997	-7.24842	-7.0308	-7.41693	-7.07688	-1.61357	-2.02673	-1.68427	-1.63155	-1.03721	-1.6881	-8.14067	-9.83556	-8.33947	-7.92702	-7.44491	-7.1564	-4.47506	-4.57499	-4.48521	-4.56644	-4.41506	-4.3336
50	-3.32799	4.37357	3.90432	4.07302	4.00832	4.12888	3.56816	3.74321	-7.01137	-7.15506	-7.08477	-6.82583	-7.2434	-6.74779	-1.42222	-1.84057	-1.44945	-1.4353	-0.848829	-1.53696	-7.8187	-9.59957	-8.02316	-7.68629	-7.06203	-6.72244	-4.292	-4.45549	-4.36361	-4.4474	-4.12488	-4.0686
51	-2.98403	4.42086	4.40967	4.59709	4.41258	4.50638	4.26523	4.26708	-6.731	-6.98173	-6.87154	-6.52732	-7.0202	-6.2542	-1.21029	-1.62771	-1.19735	-1.22871	-0.639855	-1.35781	-7.38572	-9.32463	-7.59903	-7.38409	-6.5178	-6.10306	-4.00283	-4.28226	-4.18317	-4.29782	-3.63207	-3.61882
52	-2.47245	4.52497	5.22706	5.46385	5.1079	5.12075	5.32802	5.1148	-6.32439	-6.76404	-6.56968	-6.07616	-6.71328	-5.49879	-0.980303	-1.38982	-0.931808	-1.00837	-0.420866	-1.15065	-6.7612	-8.99767	-6.98495	-6.96683	-5.68677	-5.16976	-3.52341	-4.00743	-3.87942	-4.07754	-2.8062	-2.84644
53	-1.71244	4.70771	6.45809	6.78621	6.19818	6.06548	6.85041	6.39018	-5.71803	-6.47046	-6.11308	-5.38094	-6.26657	-4.35911	-0.736259	-1.12514	-0.657153	-0.772735	-0.206661	-0.919608	-5.8309	-8.58747	-6.05849	-6.34452	-4.40497	-3.75902	-2.73509	-3.54997	-3.3453	-3.71699	-1.48307	-1.58011
54	-0.609234	5.00072	8.19311	8.66479	7.78143	7.43289	8.90435	8.1821	-4.81209	-6.03836	-5.40269	-4.3203	-5.59629	-2.70279	-0.482611	-0.836392	-0.372089	-0.527688	-0.003343	-0.673543	-4.45105	-8.02449	-4.65991	-5.38034	-2.49221	-1.69831	-1.49353	-2.78625	-2.42765	-3.10628	0.504198	0.348311
55	0.932467	5.44281	10.4885	11.162	9.92815	9.29791	11.516	10.5382	-3.48773	-5.35952	-4.31092	-2.75853	-4.59213	-0.417571	-0.219281	-0.532228	-0.064446	-0.280568	0.206763	-0.425927	-2.46626	-7.18641	-2.61496	-3.88568	0.208179	1.14758	0.347156	-1.55647	-0.944519	-2.0903	3.27355	3.05353
56	2.99032	6.06602	13.3493	14.277	12.6611	11.7023	14.6552	13.451	-1.6274	-4.28172	-2.70041	-0.57698	-3.13124	2.55337	0.0714068	-0.223208	0.297365	-0.023904	0.492942	-0.186161	0.257967	-5.89896	0.215523	-1.64261	3.78286	4.83302	2.90034	0.305437	1.27011	-0.489325	6.85602	6.55948
57	5.60889	6.87538	16.7251	17.9438	15.9414	14.6416	18.2384	16.8602	0.855108	-2.63091	-0.457099	2.28718	-1.10523	6.1816	0.447559	0.089168	0.795265	0.28975	1.00392	0.059692	3.8026	-3.95904	3.89162	1.53376	8.2239	9.32275	6.21409	2.92141	4.31011	1.85087	11.1916	10.7964
58	8.79189	7.83289	20.5147	22.0422	19.6702	18.0606	22.1388	20.6617	3.98398	-0.257857	2.47161	5.81323	1.54886	10.344	1.02911	0.43931	1.59044	0.774358	1.96975	0.371716	8.175	-1.18024	8.37935	5.73328	13.4352	14.5074	10.2567	6.33038	8.17176	5.0101	16.1486	15.6225
59	12.5001	8.85624	24.58	26.416	23.7031	21.8594	26.2029	24.7187	7.70139	2.89987	6.04937	9.89204	4.82487	14.8408	1.99468	0.92536	2.90525	1.61831	3.63918	0.88531	13.3004	2.55227	13.564	10.9233	19.2456	20.2168	14.9239	10.481	12.7633	8.97841	21.5462	20.8506
60	16.6515	9.83559	28.7663	30.9001	27.8742	25.9069	30.2719	28.8784	11.8678	6.77218	10.147	14.3447	8.63666	19.4386	3.53987	1.71214	4.94057	3.04965	6.17889	1.8181	19.0254	7.25338	19.27	16.9466	25.4259	26.2312	20.0579	15.2479	17.9301	13.6665	27.175	26.2697
61	21.1248	10.6632	32.924	35.3414	32.0228	30.0561	34.2057	32.9939	16.2846	11.1607	14.5637	18.9521	12.8272	23.9193	5.81252	2.99885	7.78195	5.25167	9.61219	3.41795	25.1338	12.8302	25.2764	23.5346	31.7181	32.3098	25.4692	20.4545	23.4789	18.9235	32.8187	31.6706
62	25.9093	11.3896	37.6175	39.6039	36.017	37.6175	37.9041	36.945	20.7319	15.7902	19.0657	23.4923	17.1954	28.1158	8.86247	4.95138	11.3826	8.28654	13.8302	5.8617	31.3745	19.0845	31.3424	30.3477	37.8731	38.2246	30.9604	25.8983	29.1957	24.5578	38.2788	36.8714
63	30.5625	11.7047	41.3271	43.5764	39.7691	41.3271	41.3116	40.6513	25.0091	20.3729	23.432	27.7802	21.5335	31.9269	12.634	7.63418	15.614	12.0946	18.6389	9.18835	37.498	25.7342	37.2393	37.0446	43.6824	43.7897	36.3444	31.3727	34.8674	30.3555	43.3947	41.7317
64	35.0854	11.7659	44.7192	47.1841	43.2286	44.7192	44.4001	44.0639	28.9674	24.6705	27.4942	31.6929	25.6667	35.3128	16.9913	11.004	20.2956	16.5388	23.7988	13.3194	43.2891	32.4565	42.7759	43.3397	48.9971	48.8765	41.4599	36.6877	40.3013	36.1015	48.0547	46.1542
65	39.36	11.6089	47.7613	50.3882	46.361	47.7613	47.1492	47.147	32.5225	28.5325	31.1547	35.1713	29.4765	38.2772	21.7472	14.9523	25.1963	21.4326	29.049	18.1057	48.5882	38.9463	47.8166	49.0367	53.731	53.4105	46.181	41.6886	45.3419	41.6007	52.1945	50.0792
66	43.2959	11.2877	50.43	53.1741	49.1377	50.43	49.5382	49.87	35.6464	31.8972	34.3797	38.2049	32.9054	40.8446	26.6844	19.3323	30.0619	26.5521	34.1342	23.3417	53.3006	44.9636	52.2864	54.035	57.8536	57.3644	50.418	46.2599	49.8756	46.6977	55.7822	53.4748
67	46.8286	10.8655	52.7091	55.5386	51.537	52.7091	51.5506	52.2103	38.349	34.7681	37.1799	40.8094	35.9435	43.0439	31.5815	23.9669	34.6664	31.6586	38.8461	28.7693	57.3902	50.3516	56.1647	58.314	61.376	60.7446	54.1133	50.3251	53.831	51.2861	58.8022	56.3223
68	49.9172	10.4033	54.5895	57.4809	53.5448	54.5895	53.1781	54.1541	40.6554	37.179	39.585	43.0076	38.6086	44.897	36.2432	28.6537	38.8557	36.5367	43.0583	34.1116	60.8647	55.0321	59.4703	61.9067	64.3338	63.5806	57.2333	53.8431	57.1701	55.3065	61.2414	58.6056
69	52.5399	9.94956	56.0665	59.001	55.1527	56.0665	54.418	55.6943	42.5903	39.1643	41.6249	44.8212	40.9257	46.4156	40.5253	33.1934	42.5494	41.0321	46.7268	39.1248	63.7583	58.9928	62.2379	64.8745	66.7729	65.9133	59.7592	56.795	59.8725	58.7346	63.0846	60.3093
70	54.6906	9.5332	57.1396	60.1022	56.3559	57.1396	55.2714	56.8287	44.1721	40.7515	43.3199	46.2691	42.9146	47.6054	44.347	37.4294	45.7241	45.0663	49.8614	43.6537	66.1167	62.2674	64.5072	67.2852	68.7441	67.7798	61.6776	59.1697	61.9221	61.5611	64.3147	61.4206
71	56.3749	9.16714	57.8144	60.7953	57.1568	57.8144	55.7449	57.5606	45.4138	41.9661	44.6809	47.3696	44.585	48.4674	47.6824	41.2637	48.3921	48.6192	52.4963	47.641	67.9867	64.912	66.3212	69.1993	70.2932	69.2077	62.977	60.9546	63.3027	63.7776	64.918	61.932
72	57.5945	8.85412	58.0572	61.0994	57.5665	57.8691	55.8518	57.8995	46.3256	42.8305	45.7156	48.143	45.9382	49.0007	50.5389	44.6521	50.5781	51.7022	54.6642	51.0979	69.4018	66.9856	67.7146	70.6553	71.4453	70.2082	63.649	62.1347	64.0018	65.3719	64.8914	61.8454
73	58.3951	8.59444	58.0548	61.0402	57.6019	58.1606	55.6114	57.8597	46.9172	43.363	46.4325	48.6102	46.9737	49.2067	52.934	47.5865	52.3047	54.334	56.3836	54.0613	70.3758	68.5313	68.7023	71.6638	72.2018	70.7795	63.6936	62.6989	64.0175	66.3281	64.2485	61.175
74	58.7631	8.38423	57.7052	60.6449	57.2815	58.0935	55.0467	57.4594	47.1999	43.5825	46.8419	48.787	47.697	49.0912	54.8823	50.0736	53.5845	56.5283	57.6633	56.5615	70.9071	69.5705	69.2823	72.2146	72.5539	70.9141	63.1212	62.6435	63.3653	66.6339	63.0187	59.9446
75	58.709	8.22369	57.029	59.9366	56.6216	57.6879	54.1781	56.7207	47.186	43.5086	46.9582	48.6822	48.1226	48.6582	56.3902	52.133	54.4099	58.2952	58.505	58.6076	70.9861	70.1058	69.4431	72.2882	72.4905	70.6031	61.9538	61.9757	62.0812	66.2838	61.2399	58.1882
76	58.2417	8.11432	56.0434	58.934	55.6333	56.9642	53.0194	55.666	46.8855	43.1491	46.8031	48.3011	48.2705	47.9039	57.4535	53.7848	54.7691	59.6301	58.8922	60.1914	70.6014	70.1314	69.1691	71.8682	71.9983	69.8402	60.2247	60.7162	60.2181	65.282	58.9561	55.9511
77	57.3679	8.0586	54.7609	57.6495	54.3237	55.9394	51.5784	54.3136	46.3005	42.4891	46.3963	47.6445	48.1576	46.8148	58.0583	55.0323	54.6624	60.5019	58.796	61.2988	69.7426	69.642	68.4439	70.9485	71.0593	68.6192	57.9774	58.8996	57.8347	63.6464	56.2192	53.287
78	56.093	8.05844	53.1898	56.0878	52.6989	54.6269	49.8599	52.6753	45.4198	41.4959	45.7434	46.7014	47.7862	45.3722	58.1888	55.8607	54.0953	60.874	58.1915	61.9227	68.4016	68.6363	67.2532	69.5334	69.6541	66.9309	55.265	56.5738	54.992	61.4121	53.0902	50.2569
79	54.4232	8.11169	51.3356	54.2491	50.7652	53.0364	47.8691	50.7584	44.2213	40.1306	44.8293	45.4468	47.1423	43.5576	57.8323	56.2524	53.0742	60.7183	57.0645	62.052	66.574	67.1184	65.5863	67.6306	67.7677	64.767	52.1526	53.7986	51.7585	58.6342	49.6421	46.9296
80	52.3666	8.20739	49.2039	52.1334	48.5284	51.1752	45.6137	48.569	42.6771	38.361	43.6184	43.8469	46.2048	41.3547	56.9765	56.1936	51.6083	60.0168	55.4076	61.6563	64.26	65.0947	63.4387	65.2462	65.3889	62.1315	48.7155	50.6438	48.2135	55.3863	45.9563	43.3776
81	49.9342	8.32369	46.8011	49.7405	45.9959	49.05	43.1043	46.1149	40.7599	36.1709	42.0638	41.8621	44.9494	38.7535	55.6145	55.6726	49.7096	58.7651	53.2211	60.7042	61.4606	62.5654	60.8104	62.384	62.5089	59.0344	45.0351	47.1849	44.4429	51.7529	42.1172	39.6773
82	47.1403	8.43029	44.1362	47.0715	43.1797	46.6691	40.3538	43.4069	38.4461	33.5625	40.1156	39.4511	43.3467	35.7544	53.7474	54.68	47.3987	56.9558	50.5215	59.1811	58.1763	59.5243	57.705	59.0437	59.1247	55.4836	41.1954	43.5023	40.5364	47.8259	38.2046	35.9078
83	44.0039	8.49403	41.2219	44.1312	40.097	44.0436	37.3804	40.4575	35.7199	30.5592	37.7263	36.5802	41.3593	32.3745	51.3866	53.2095	44.7081	54.5845	47.3431	57.0879	54.4111	55.9672	54.1326	55.225	55.2405	51.49	37.2799	39.6807	36.5844	43.7008	34.2911	32.1425
84	40.5512	8.48423	38.0757	40.9293	36.7705	41.1879	34.2081	37.2828	32.5808	27.2117	34.8585	33.2341	38.9464	28.6532	48.5544	51.2689	41.6791	51.6589	43.7302	54.435	50.177	51.8986	50.1118	50.9324	50.8706	47.0717	33.368	35.8044	32.6722	39.4728	30.4435	28.4468
85	36.8165	8.37703	34.719	37.4802	33.228	38.118	30.8649	33.9039	29.0519	23.5999	31.4953	29.4315	36.0747	24.6581	45.2831	48.8828	38.357	48.2033	39.7343	51.2382	45.4979	47.3361	45.6708	46.1794	46.0468	42.2563	29.5308	31.9513	28.8753	35.2294	26.72	24.8777
86	32.8441	8.15996	31.178	33.8041	29.5031	34.8514	27.3829	30.3485	25.1875	19.8233	27.657	25.2389	32.7285	20.4899	41.6167	46.0838	34.7924	44.2652	35.4173	47.5246	40.4135	42.3152	40.8484	40.9963	40.8199	37.0877	25.825	28.1881	25.2482	31.0425	23.1661	21.48
87	28.6894	7.83331	27.4873	29.931	25.6415	31.4068	23.8016	26.6555	21.0788	15.9932	23.4175	20.7778	28.9235	16.2821	37.6083	42.9127	31.0391	39.9018	30.8552	43.3328	34.9842	36.8934	35.6976	35.4368	35.2616	31.6315	22.2885	24.5638	21.8199	26.9696	19.8101	18.2792
88	24.4219	7.4073	23.6962	25.908	21.71	27.8078	20.1745	22.8808	16.858	12.2328	18.9142	16.2257	24.7225	12.1948	33.3177	39.4185	27.1476	35.1717	26.1414	38.7094	29.2956	31.1526	30.2908	29.587	29.4685	25.9793	18.9421	21.1061	18.6001	23.0551	16.6641	15.2852
89	20.1302	6.89759	19.8763	21.8068	17.8044	24.0908	16.5763	19.1031	12.6972	8.68645	14.3471	11.8068	20.2468	8.39895	28.8138	35.6497	23.1676	30.1449	21.387	33.7199	23.4675	25.2085	24.7263	23.5762	23.5695	20.2569	15.7961	17.8278	15.5881	19.3281	13.7321	12.5044
90	15.9248	6.32123	16.1256	17.7311	14.0524	20.3132	13.1069	15.4246	8.79559	5.52106	9.9628	7.76259	15.6751	5.05639	24.1812	31.6571	19.1562	24.9192	16.7248	28.4486	17.6601	19.221	19.1369	17.5803	17.7303	14.6317	12.8614	14.7425	12.7817	15.8082	11.0224	9.95209
91	11.9364	5.69838	12.5676	13.8183	10.6053	16.5607	9.88659	11.9673	5.35074	2.89902	6.01691	4.31265	11.2309	2.29424	19.5344	27.4957	15.2001	19.6411	12.3308	23.0041	12.0732	13.3972	13.692	11.8169	12.1513	9.30871	10.1561	11.8694	10.1851	12.5161	8.55508	7.65475
92	8.30681	5.06223	9.33937	10.2302	7.61445	12.9503	7.04079	8.86112	2.51817	0.925757	2.72515	1.60899	7.15692	0.174028	15.0378	23.2243	11.4379	14.5316	8.43717	17.5583	6.93207	7.97946	8.59171	6.52745	7.0519	4.50983	7.70659	9.23452	7.81484	9.48265	6.35965	5.64129
93	5.16995	4.46742	6.56754	7.12679	5.19371	9.62264	4.67346	6.22112	0.369041	-0.397485	0.212144	-0.311083	3.67397	-1.33234	10.9086	18.9206	8.05882	9.88994	5.28216	12.3915	2.45782	3.21652	4.04842	1.94414	2.64102	0.439018	5.54675	6.87387	5.70162	6.75583	4.46721	3.93521
94	2.62375	3.97565	4.33646	4.6267	3.38104	6.71944	2.83567	4.11945	-1.12794	-1.18046	-1.52448	-1.53602	0.931838	-2.33056	7.37533	14.7028	5.26709	6.03706	2.99219	7.8775	-1.17501	-0.680113	0.251144	-1.75917	-0.921715	-2.76518	3.7099	4.82878	3.88082	4.39492	2.89941	2.54558
95	0.701426	3.61839	2.66557	2.76959	2.13068	4.35005	1.51295	2.56458	-2.08566	-1.5955	-2.60397	-2.23827	-1.0317	-2.95885	4.59871	10.7519	3.19691	3.18031	1.50919	4.35524	-3.88457	-3.58954	-2.67912	-4.51126	-3.56958	-5.07333	2.21307	3.12866	2.37752	2.44741	1.65511	1.45665
96	-0.640585	3.37942	1.51154	1.50995	1.34291	2.55859	0.642166	1.50407	-2.65555	-1.81154	-3.20921	-2.60726	-2.3002	-3.34952	2.60621	7.30341	1.83241	1.30071	0.64316	1.95136	-5.70855	-5.52569	-4.72594	-6.36668	-5.35182	-6.57262	1.04343	1.77433	1.19026	0.921383	0.703642	0.627514
97	-1.50711	3.22123	0.788758	0.745847	0.898073	1.31513	0.134981	0.849753	-2.98671	-1.95941	-3.52525	-2.80361	-3.03805	-3.60722	1.30169	4.55826	1.03502	0.205256	0.17516	0.53473	-6.79728	-6.64196	-5.98715	-7.49628	-6.42211	-7.43891	0.158006	0.734027	0.285979	-0.224028	-0.005394	-0.000554
98	-2.03279	3.11752	0.392393	0.350938	0.678229	0.538062	-0.106266	0.501003	-3.20325	-2.13254	-3.7016	-2.94588	-3.42929	-3.80693	0.523897	2.58077	0.622981	-0.336756	-0.082888	-0.164619	-7.37152	-7.18732	-6.64917	-8.13131	-6.99817	-7.89165	-0.50549	-0.048827	-0.391234	-1.06198	-0.531102	-0.494307
99	-2.35302	3.06182	0.217583	0.197735	0.583527	0.119867	-0.174184	0.360971	-3.39555	-2.39584	-3.83752	-3.1099	-3.63427	-4.0002	0.0916856	1.28011	0.421571	-0.540477	-0.268648	-0.434129	-7.66516	-7.44027	-6.93864	-8.49432	-7.30428	-8.1483	-1.01366	-0.642436	-0.905692	-1.67194	-0.9333	-0.914915
100	-2.5806	3.06058	0.1757	0.178836	0.54631	-0.055394	-0.140147	0.348896	-3.61622	-2.77868	-3.9836	-3.33267	-3.769	-4.21715	-0.160572	0.48389	0.287893	-0.59026	-0.464292	-0.520092	-7.87891	-7.64918	-7.07817	-8.7511	-7.52528	-8.39084	-1.42297	-1.11277	-1.31512	-2.11995	-1.26346	-1.30353
101	-2.78625	3.12134	0.208842	0.226959	0.540711	-0.088087	-0.04569	0.410317	-3.87458	-3.25087	-4.14462	-3.61308	-3.9006	-4.46374	-0.346108	0.015372	0.136621	-0.600739	-0.699248	-0.582545	-8.14793	-7.98353	-7.25127	-8.98285	-7.78631	-8.73567	-1.7715	-1.51049	-1.65881	-2.45155	-1.55875	-1.6779

## Sheet: SHAY
Sound side			TF1	C:\Users\xb00012\Documents\Data\27_15_150415 SP\27_15_150415_0041.c3d	C:\Users\xb00012\Documents\Data\27_15_150415 SP\27_15_150415_0043.c3d	C:\Users\xb00012\Documents\Data\27_15_150415 SP\27_15_150415_0047.c3d	C:\Users\xb00012\Documents\Data\27_15_150415 SP\27_15_150415_0049.c3d	C:\Users\xb00012\Documents\Data\27_15_150415 SP\27_15_150415_0053.c3d	TF2	C:\Users\xb00012\Documents\Data\37_26_130515 SP\37_26_130515_0038.c3d	C:\Users\xb00012\Documents\Data\37_26_130515 SP\37_26_130515_0040.c3d	C:\Users\xb00012\Documents\Data\37_26_130515 SP\37_26_130515_0042.c3d	C:\Users\xb00012\Documents\Data\37_26_130515 SP\37_26_130515_0046.c3d	C:\Users\xb00012\Documents\Data\37_26_130515 SP\37_26_130515_0048.c3d	TF3	C:\Users\xb00012\Documents\Data\39_28_200515 SP\39_28_200515_0042.c3d	C:\Users\xb00012\Documents\Data\39_28_200515 SP\39_28_200515_0044.c3d	C:\Users\xb00012\Documents\Data\39_28_200515 SP\39_28_200515_0046.c3d	C:\Users\xb00012\Documents\Data\39_28_200515 SP\39_28_200515_0050.c3d	C:\Users\xb00012\Documents\Data\39_28_200515 SP\39_28_200515_0052.c3d	TF4	C:\Users\xb00012\Documents\Data\44_33_190615 SP\44_33_190615_0034.c3d	C:\Users\xb00012\Documents\Data\44_33_190615 SP\44_33_190615_0038.c3d	C:\Users\xb00012\Documents\Data\44_33_190615 SP\44_33_190615_0040.c3d	C:\Users\xb00012\Documents\Data\44_33_190615 SP\44_33_190615_0042.c3d	C:\Users\xb00012\Documents\Data\44_33_190615 SP\44_33_190615_0046.c3d	TF5	C:\Users\xb00012\Documents\Data\45_34_230615 SP\45_34_230615_0037.c3d	C:\Users\xb00012\Documents\Data\45_34_230615 SP\45_34_230615_0039.c3d	C:\Users\xb00012\Documents\Data\45_34_230615 SP\45_34_230615_0041.c3d	C:\Users\xb00012\Documents\Data\45_34_230615 SP\45_34_230615_0043.c3d	C:\Users\xb00012\Documents\Data\45_34_230615 SP\45_34_230615_0045.c3d
Sagittal plane			ESP	LHIP_ANGLES	LHIP_ANGLES	LHIP_ANGLES	LHIP_ANGLES	LHIP_ANGLES	ESP	RHIP_ANGLES	RHIP_ANGLES	RHIP_ANGLES	RHIP_ANGLES	RHIP_ANGLES	ESP	LHIP_ANGLES	LHIP_ANGLES	LHIP_ANGLES	LHIP_ANGLES	LHIP_ANGLES	ESP	LHIP_ANGLES	LHIP_ANGLES	LHIP_ANGLES	LHIP_ANGLES	LHIP_ANGLES	ESP	RHIP_ANGLES	RHIP_ANGLES	RHIP_ANGLES	RHIP_ANGLES	RHIP_ANGLES
Hip Angle				LINK_MODEL_BASED	LINK_MODEL_BASED	LINK_MODEL_BASED	LINK_MODEL_BASED	LINK_MODEL_BASED		LINK_MODEL_BASED	LINK_MODEL_BASED	LINK_MODEL_BASED	LINK_MODEL_BASED	LINK_MODEL_BASED		LINK_MODEL_BASED	LINK_MODEL_BASED	LINK_MODEL_BASED	LINK_MODEL_BASED	LINK_MODEL_BASED		LINK_MODEL_BASED	LINK_MODEL_BASED	LINK_MODEL_BASED	LINK_MODEL_BASED	LINK_MODEL_BASED		LINK_MODEL_BASED	LINK_MODEL_BASED	LINK_MODEL_BASED	LINK_MODEL_BASED	LINK_MODEL_BASED
101 points over gait cycle				Original	Original	Original	Original	Original		Original	Original	Original	Original	Original		Original	Original	Original	Original	Original		Original	Original	Original	Original	Original		Original	Original	Original	Original	Original
ITEM	Mean	SD	C3_L	1	1	1	1	1	C3_R	1	1	1	1	1	C3_L	1	1	1	1	1	C3_L	1	1	1	1	1	C3_R	1	1	1	1	1
1	45.3122	4.01446	40.9848	41.3226	40.9973	39.3533	41.9115	41.3392	50.9424	54.0679	50.2635	49.5191	50.5345	50.3273	43.6747	41.5347	42.4542	42.4187	45.7076	46.2581	42.6758	42.6056	41.6258	42.5433	43.9537	42.6506	48.2832	48.3711	49.8829	47.937	48.3184	46.9068
2	44.532	4.15794	39.9077	40.3245	40.0402	38.4103	40.7355	40.028	50.171	53.2866	49.3948	49.2122	49.5623	49.3991	43.1482	40.6017	42.0022	42.0524	45.2604	45.8244	41.6375	41.7552	40.6187	41.4941	42.827	41.4926	47.7954	48.0257	49.6385	47.2564	47.7062	46.35
3	43.713	4.30124	38.8973	39.3346	39.0758	37.5806	39.6138	38.8819	49.2652	52.4038	48.4181	48.6825	48.4466	48.375	42.668	39.7317	41.4704	41.6684	44.9243	45.5454	40.4157	40.7197	39.3968	40.2498	41.5141	40.1982	47.3186	47.704	49.4374	46.5487	47.039	45.8642
4	42.9414	4.43835	38.0487	38.45	38.185	36.9378	38.6651	38.0054	48.2971	51.4406	47.4144	47.99	47.2933	47.3473	42.3052	38.9996	40.9832	41.3453	44.7565	45.4411	39.1283	39.562	38.1141	38.891	40.1596	38.9149	46.9276	47.4486	49.3207	45.9139	46.4114	45.5435
5	42.2914	4.56553	37.4307	37.7596	37.4499	36.5298	37.9657	37.4487	47.349	50.4514	46.4739	47.2104	46.2073	46.4022	42.0824	38.4013	40.6662	41.1684	44.7404	45.4358	37.9139	38.3742	36.944	37.5296	38.9267	37.7952	46.6809	47.2916	49.3211	45.4444	45.8966	45.4507
6	41.7853	4.68527	37.0433	37.3053	36.9229	36.3386	37.5031	37.1468	46.5036	49.5136	45.6839	46.4312	45.2901	45.5994	41.9377	37.8506	40.5293	41.1644	44.7571	45.3872	36.8634	37.2392	35.9897	36.2568	37.9155	36.9157	46.5784	47.2151	49.4245	45.1731	45.5118	45.5676
7	41.3646	4.80515	36.788	37.0373	36.5831	36.2545	37.1517	36.9135	45.7964	48.6662	45.0706	45.7302	44.5938	44.9213	41.7575	37.2376	40.4533	41.2682	44.6524	45.176	35.9533	36.1736	35.2078	35.0815	37.0853	36.2183	46.528	47.1288	49.5368	45.02	45.1892	45.7652
8	40.9176	4.93018	36.4979	36.8139	36.3215	36.1056	36.7223	36.526	45.1707	47.8617	44.5477	45.1365	44.0538	44.2539	41.4649	36.517	40.2907	41.3721	44.3525	44.7923	35.0758	35.131	34.4607	33.9392	36.2913	35.5566	46.3786	46.9044	49.513	44.8158	44.8088	45.8509
9	40.3453	5.05946	36.0195	36.4657	35.9862	35.7378	36.0627	35.8454	44.5072	47.0242	43.965	44.596	43.4938	43.457	41.0573	35.7238	39.9504	41.3822	43.9	44.3302	34.1318	34.0662	33.6348	32.7676	35.3982	34.7923	46.0107	46.4518	49.2437	44.4082	44.278	45.6717
10	39.61	5.19669	35.2856	35.8785	35.4583	35.0893	35.1324	34.8696	43.7186	46.1537	43.2336	43.9979	42.7408	42.4673	40.5751	34.9127	39.4354	41.2432	43.3949	43.8892	33.0696	32.9708	32.6733	31.5423	34.3312	33.8304	45.4013	45.7693	48.7159	43.7506	43.5844	45.1866
11	38.7284	5.35771	34.3231	35.035	34.698	34.2028	33.9921	33.6875	42.8151	45.3408	42.3936	43.2578	41.7496	41.3338	40.0497	34.1093	38.816	40.9484	42.8957	43.4794	31.8569	31.8414	31.5309	30.2437	33.0606	32.6078	44.5972	44.9161	47.9828	42.8841	42.7627	44.4404
12	37.7309	5.56302	33.2023	33.9853	33.7291	33.17	32.7308	32.3965	41.8807	44.6734	41.5613	42.3824	40.6137	40.1724	39.4733	33.2887	38.1482	40.5316	42.3633	43.035	30.4556	30.638	30.1487	28.8298	31.573	31.0885	43.6427	43.9392	47.0943	41.8583	41.8308	43.4907
13	36.6326	5.82456	31.9805	32.7834	32.5939	32.0662	31.4	31.0589	40.9888	44.1225	40.8104	41.4593	39.4676	39.0844	38.8049	32.4037	37.4226	40.008	41.7014	42.4888	28.8313	29.2935	28.4791	27.258	29.8573	29.2684	42.5577	42.8513	46.0762	40.7001	40.7806	42.3801
14	35.4204	6.14622	30.6201	31.4519	31.3218	30.6201	30.0064	29.7005	40.1328	43.5299	40.0965	40.5773	38.3707	38.0894	38.006	31.444	36.5926	39.3475	40.8311	41.8148	26.982	27.7611	26.5246	25.5166	27.9233	27.1841	41.3611	41.6608	44.9496	39.4332	39.6103	41.1519
15	34.1049	6.49053	29.1962	29.9914	29.9303	29.1962	28.539	28.3241	39.2323	42.7244	39.2942	39.7424	37.2788	37.1219	37.0598	30.4348	35.613	38.5051	39.7366	41.0096	24.9565	26.0478	24.3512	23.6327	25.8257	24.9249	40.0796	40.39	43.7336	38.0859	38.3377	39.8508
16	32.6902	6.82605	27.6893	28.4063	28.4379	27.6893	26.9932	26.9197	38.2054	41.6439	38.303	38.8644	36.1191	36.0968	35.9745	29.3975	34.4728	37.4605	38.4648	40.0767	22.8446	24.2057	22.067	21.6691	23.6645	22.6166	38.7374	39.0634	42.4422	36.684	36.9901	38.5076
17	31.202	7.1247	26.109	26.7196	26.8686	26.109	25.3778	25.47	37.0283	40.3546	37.1143	37.8319	34.8714	34.9692	34.7738	28.3353	33.1995	36.2239	37.0818	39.0283	20.7436	22.3046	19.7835	19.704	21.548	20.3777	37.3553	37.7011	41.0927	35.2495	35.5953	37.1381
18	29.6746	7.3749	24.4738	24.9698	25.2521	24.4738	23.7147	23.9586	35.741	38.9816	35.7998	36.6048	33.5738	33.7451	33.479	27.237	31.8324	34.8305	35.6297	37.8652	18.7242	20.411	17.5833	17.8033	19.5474	18.2762	35.9551	36.3273	39.7118	33.8016	34.1777	35.7571
19	28.1398	7.58161	22.8063	23.1948	23.6202	22.8063	22.0324	22.3777	34.4126	37.6248	34.4553	35.2396	32.281	32.4622	32.1045	26.0837	30.4002	33.3354	34.1152	36.5877	16.8159	18.5794	15.5036	16.0105	17.671	16.3152	34.5598	34.9687	38.3306	32.3571	32.7568	34.3859
20	26.6186	7.75971	21.1238	21.4117	21.9942	21.1238	20.3594	20.7298	33.0983	36.3215	33.1446	33.8444	31.0236	31.1575	30.6679	24.8693	28.9263	31.796	32.5288	35.2189	15.0124	16.8453	13.5417	14.3404	15.8732	14.4617	33.1907	33.6457	36.9753	30.934	31.3496	33.0489
21	25.1204	7.92576	19.4318	19.6138	20.3744	19.4318	18.7146	19.0245	31.8183	35.06	31.883	32.5095	29.7964	29.8426	29.197	23.6179	27.4337	30.2598	30.8729	33.8008	13.2898	15.2155	11.6803	12.7728	14.0973	12.6835	31.8652	32.3672	35.6639	29.5558	29.972	31.7672
22	23.6462	8.08919	17.7259	17.7833	18.7421	17.7259	17.1053	17.273	30.5588	33.8085	30.6544	31.2624	28.5709	28.4978	27.7208	22.3765	25.944	28.7363	29.1829	32.3641	11.629	13.6772	9.91172	11.2708	12.3145	10.9707	30.5966	31.1325	34.4063	28.2481	28.6415	30.5546
23	22.1945	8.24926	16.0037	15.9095	17.0767	16.0037	15.5368	15.4918	29.288	32.5354	29.4342	30.0676	27.3145	27.0882	26.2635	21.1868	24.4852	27.204	27.5165	30.9252	10.0263	12.2177	8.23929	9.80988	10.5376	9.32721	29.3909	29.9356	33.2023	27.0263	27.3757	29.4148
24	20.8166	8.35978	14.5322	14.0021	15.377	15.5499	14.0218	13.7099	27.9753	31.2117	28.2009	28.8658	26.0053	25.5928	24.8404	20.0382	23.0873	25.6638	25.9075	29.5054	8.4925	10.8319	6.67325	8.38722	8.80706	7.76301	28.2428	28.7655	32.0371	25.886	26.1865	28.3389
25	19.4143	8.47758	12.8436	12.0957	13.6676	13.9156	12.5752	11.9637	26.6017	29.8068	26.9339	27.6129	24.6342	24.0209	23.4515	18.8973	21.7515	24.1338	24.3469	28.1281	7.04212	9.52465	5.22045	7.009	7.16914	6.28737	27.1324	27.6046	30.8813	24.8011	25.0704	27.3046
26	18.0303	8.55738	11.1947	10.2414	11.9843	12.2601	11.2031	10.2844	25.1629	28.2937	25.6171	26.2998	23.203	22.401	22.0836	17.7414	20.452	22.6198	22.7989	26.8058	5.6799	8.29484	3.87339	5.67319	5.65627	4.90182	26.0304	26.4279	29.7035	23.7325	24.007	26.281
27	16.6609	8.59196	9.61582	8.49281	10.3632	10.6213	9.90625	8.69552	23.6705	26.6604	24.2538	24.9495	21.7291	20.7599	20.7163	16.5649	19.1618	21.1086	21.2151	25.531	4.39432	7.12283	2.61165	4.36064	4.27377	3.60271	24.9075	25.2063	28.4805	22.6414	22.9699	25.2395
28	15.3028	8.58196	8.13204	6.89539	8.83906	9.02951	8.68321	7.21304	22.1464	24.921	22.861	23.5919	20.2447	19.1133	19.3326	15.3724	17.8643	19.5798	19.5617	24.2846	3.16009	5.97864	1.41009	3.03816	2.99695	2.37658	23.7431	23.9202	27.2016	21.4953	21.9376	24.1607
29	13.9563	8.53557	6.75663	5.46948	7.44017	7.50285	7.53136	5.83927	20.6129	23.1171	21.4514	22.2407	18.7798	17.4753	17.9331	14.1721	16.5615	18.0282	17.8436	23.06	1.94905	4.83445	0.243335	1.67796	1.7875	1.20198	22.5298	22.5697	25.8699	20.2727	20.8972	23.0393
30	12.6249	8.46421	5.49097	4.19646	6.1863	6.05355	6.45101	4.56752	19.0882	21.3072	20.0256	20.8891	17.3474	15.872	16.5302	12.9626	15.2674	16.473	16.0925	21.8554	0.741225	3.66737	-0.910506	0.275807	0.615168	0.058291	21.2739	21.1736	24.5001	18.9667	19.8439	21.8852
31	11.3149	8.37853	4.32963	3.04361	5.07752	4.69453	5.44481	3.38768	17.5893	19.5568	18.5754	19.5256	15.9503	14.3385	15.1368	11.7276	13.9993	14.9446	14.3481	20.6645	-0.471669	2.46518	-2.06262	-1.15044	-0.537472	-1.073	19.9903	19.7615	23.1124	17.5844	18.7792	20.7143
32	10.0339	8.28821	3.26081	1.98681	4.08078	3.43787	4.51231	2.28627	16.1359	17.9353	17.0967	18.1503	14.5928	12.9043	13.7645	10.4584	12.7693	13.464	12.6425	19.4885	-1.68835	1.22632	-3.21414	-2.57168	-1.67531	-2.20693	18.6964	18.3645	21.7258	16.144	17.709	19.539
33	8.79114	8.19993	2.26948	1.00831	3.15507	2.28922	3.64477	1.25002	14.7496	16.5002	15.5987	16.7788	13.2852	11.5851	12.4259	9.18564	11.5785	12.0406	10.9983	18.3266	-2.898	-0.042741	-4.35525	-3.94446	-2.79641	-3.35112	17.4087	17.0077	20.3548	14.6722	16.6425	18.3663
34	7.59626	8.11814	1.3404	0.091139	2.27314	1.24558	2.82299	0.269156	13.4491	15.2755	14.1063	15.4367	12.041	10.3862	11.1357	7.95495	10.4167	10.6847	9.44879	17.1734	-4.08614	-1.326	-5.47213	-5.23002	-3.89993	-4.50261	16.1422	15.7062	19.0105	13.2015	15.5925	17.2002
35	6.45676	8.04693	0.457189	-0.785531	1.41729	0.293492	2.02178	-0.66108	12.247	14.2438	12.6556	14.1557	10.8711	9.30878	9.9111	6.80315	9.27664	9.40157	8.03725	16.0369	-5.2406	-2.59953	-6.55079	-6.41798	-4.98496	-5.64975	14.9091	14.4654	17.699	11.7646	14.5737	16.0428
36	5.3782	7.98885	-0.398563	-1.6462	0.571762	-0.590694	1.21603	-1.54372	11.1494	13.3596	11.2837	12.9689	9.77928	8.35543	8.77058	5.77339	8.15612	8.1907	6.79564	14.9371	-6.34901	-3.84057	-7.57609	-7.50787	-6.04653	-6.774	13.7186	13.2914	16.4201	10.3903	13.596	14.8952
37	4.36303	7.94486	-1.24805	-2.51607	-0.281439	-1.43666	0.382869	-2.38893	10.1566	12.5692	10.0176	11.9041	8.76264	7.52942	7.72771	4.90828	7.06429	7.05968	5.718	13.8883	-7.39915	-5.03363	-8.53789	-8.50026	-7.07211	-7.85189	12.578	12.1953	15.1703	9.103	12.6611	13.7605
38	3.40807	7.91471	-2.11401	-3.41817	-1.16314	-2.2759	-0.496444	-3.2164	9.26364	11.8297	8.86914	10.9758	7.81772	6.82589	6.78017	4.20354	6.02658	6.02903	4.76313	12.8786	-8.38164	-6.16713	-9.43529	-9.39857	-8.04321	-8.86399	11.4922	11.1867	13.9461	7.9149	11.7672	12.646
39	2.50606	7.89738	-3.01616	-4.37013	-2.0918	-3.13828	-1.43366	-4.04693	8.46207	11.1196	7.83914	10.181	6.94607	6.22454	5.91296	3.60979	5.07786	5.12511	3.88134	11.8707	-9.29118	-7.22961	-10.2709	-10.2108	-8.94347	-9.80108	10.4626	10.2648	12.7463	6.82518	10.9172	11.5597
40	1.65057	7.8932	-3.96667	-5.38133	-3.07721	-4.04719	-2.43098	-4.89665	7.74201	10.4358	6.92581	9.50164	6.15347	5.6933	5.11684	3.0754	4.24719	4.371	3.04091	10.8497	-10.1272	-8.21271	-11.0434	-10.9504	-9.76284	-10.6664	9.48786	9.41624	11.5728	5.82798	10.1155	10.5068
41	0.836689	7.90332	-4.96849	-6.45362	-4.11874	-5.01347	-3.48192	-5.77469	7.09161	9.77623	6.12659	8.91141	5.44443	5.19939	4.38818	2.5725	3.5358	3.76448	2.23629	9.8318	-10.8925	-9.1148	-11.7435	-11.633	-10.4982	-11.4731	8.56466	8.62157	10.4335	4.91622	9.36284	9.4892
42	0.0596076	7.92758	-6.01503	-7.58096	-5.20795	-6.0319	-4.57265	-6.68171	6.49729	9.125	5.43643	8.3868	4.81616	4.72207	3.71811	2.08057	2.9189	3.28144	1.47595	8.83369	-11.5925	-9.93983	-12.3608	-12.273	-11.1555	-12.2335	7.69019	7.86243	9.34269	4.0824	8.65541	8.50804
43	-0.685	7.965	-7.0915	-8.74781	-6.33054	-7.08498	-5.68463	-7.60955	5.94524	8.45534	4.84476	7.91221	4.25683	4.25707	3.09448	1.58963	2.36553	2.89244	0.767397	7.85739	-12.2364	-10.6968	-12.8965	-12.8834	-11.7488	-12.9566	6.86319	7.12628	8.31728	3.31583	7.98671	7.56987
44	-1.40011	8.01523	-8.17927	-9.92998	-7.4685	-8.1534	-6.80033	-8.54411	5.42297	7.74059	4.33525	7.47816	3.75287	3.80796	2.51018	1.10915	1.85503	2.5682	0.117638	6.9009	-12.8377	-11.3989	-13.3659	-13.4763	-12.2948	-13.6527	6.08327	6.40779	7.37191	2.60203	7.34944	6.68517
45	-2.08809	8.07844	-9.26076	-11.1007	-8.60396	-9.2222	-7.906	-9.47094	4.91786	6.95976	3.886	7.07653	3.29402	3.37297	1.9662	0.661079	1.37495	2.27757	-0.457253	5.97467	-13.4123	-12.0611	-13.7968	-14.0632	-12.8104	-14.3298	5.34852	5.70659	6.51697	1.92252	6.73735	5.85917
46	-2.75318	8.1532	-10.3233	-12.2367	-9.72509	-10.2827	-8.99182	-10.3803	4.41346	6.09618	3.46972	6.69362	2.87001	2.93776	1.46316	0.262647	0.912145	1.9864	-0.942471	5.09706	-13.9741	-12.6953	-14.22	-14.6507	-13.3116	-14.9933	4.65496	5.02402	5.75365	1.25897	6.14746	5.09071
47	-3.40297	8.23439	-11.3605	-13.323	-10.8265	-11.3329	-10.0511	-11.2692	3.88732	5.13746	3.05322	6.30649	2.46462	2.4748	0.992065	-0.091275	0.453557	1.66173	-1.34246	4.27877	-14.5309	-13.3053	-14.6562	-15.2332	-13.8102	-15.6496	3.99722	4.36321	5.06823	0.598607	5.57965	4.37641
48	-4.04674	8.31434	-12.37	-14.354	-11.9048	-12.372	-11.0791	-12.1402	3.31443	4.07964	2.59983	5.88498	2.05416	1.95352	0.537499	-0.42709	0.000497	1.27777	-1.67576	3.51207	-15.0849	-13.8894	-15.1157	-15.8008	-14.3146	-16.3042	3.36929	3.72799	4.43492	-0.062905	5.03418	3.71228
49	-4.69232	8.38467	-13.3475	-15.3291	-12.9524	-13.3913	-12.0687	-12.996	2.67404	2.93725	2.07531	5.39757	1.60938	1.35071	0.082184	-0.778624	-0.436693	0.817816	-1.96345	2.77187	-15.6363	-14.4512	-15.6017	-16.3452	-14.8297	-16.9537	2.76598	3.12133	3.82775	-0.724065	4.51025	3.09466
50	-5.34139	8.4368	-14.2792	-16.2426	-13.9534	-14.3648	-13.0044	-13.8306	1.95512	1.7443	1.45487	4.81645	1.1038	0.6562	-0.385704	-1.17193	-0.854012	0.285467	-2.22501	2.03696	-16.182	-15.0048	-16.1091	-16.8586	-15.3535	-17.5839	2.18478	2.545	3.23419	-1.37968	4.00559	2.51881
51	-5.98475	8.46149	-15.135	-17.0728	-14.8812	-15.2461	-13.8552	-14.6199	1.15966	0.539076	0.729506	4.1269	0.526819	-0.124017	-0.861398	-1.60329	-1.24827	-0.28766	-2.47765	1.30989	-16.7123	-15.5664	-16.6254	-17.3309	-15.8685	-18.1702	1.62531	1.99941	2.65464	-2.02226	3.51721	1.97754
52	-6.60233	8.44757	-15.8686	-17.7784	-15.6996	-15.9721	-14.5721	-15.321	0.304376	-0.647	-0.088025	3.33441	-0.111739	-0.965769	-1.32801	-2.04389	-1.60664	-0.850315	-2.73638	0.597191	-17.208	-16.1444	-17.1256	-17.7497	-16.3442	-18.6761	1.08862	1.48383	2.09563	-2.64277	3.04341	1.46301
53	-7.16797	8.38196	-16.4235	-18.3039	-16.3672	-16.4754	-15.0925	-15.8784	-0.579884	-1.78625	-0.963563	2.46433	-0.785518	-1.82843	-1.77321	-2.46681	-1.91473	-1.3581	-3.01712	-0.109319	-17.6416	-16.7268	-17.5746	-18.0984	-16.7441	-19.0643	0.578375	0.99871	1.56652	-3.23051	2.58768	0.969479
54	-7.6539	8.25081	-16.7423	-18.5885	-16.8428	-16.6988	-15.3506	-16.231	-1.45288	-2.8425	-1.84884	1.55665	-1.46162	-2.66809	-2.19858	-2.84689	-2.17313	-1.79956	-3.34142	-0.831898	-17.979	-17.2786	-17.9333	-18.3523	-17.0286	-19.3023	0.103323	0.551163	1.07839	-3.77159	2.16189	0.496765
55	-8.03083	8.04232	-16.7762	-18.5776	-17.0882	-16.6049	-15.2904	-16.3201	-2.27104	-3.76031	-2.69107	0.658491	-2.10978	-3.45255	-2.60835	-3.14851	-2.39633	-2.20068	-3.72205	-1.57421	-18.1783	-17.7484	-18.1562	-18.4747	-17.1549	-19.3572	-0.320241	0.160617	0.6451	-4.24744	1.78636	0.054156
56	-8.26669	7.7499	-16.4905	-18.234	-17.0692	-16.1783	-14.8743	-16.0965	-2.99478	-4.47851	-3.44327	-0.185618	-2.70349	-4.16299	-2.99207	-3.33641	-2.59838	-2.59773	-4.14136	-2.28648	-18.1892	-18.0785	-18.1855	-18.4171	-17.0757	-19.189	-0.666987	-0.141459	0.284471	-4.63089	1.48763	-0.334682
57	-8.32798	7.37342	-15.8674	-17.543	-16.7552	-15.4208	-14.0889	-15.529	-3.59482	-4.96103	-4.06944	-0.937262	-3.22028	-4.78608	-3.32019	-3.39004	-2.77978	-2.99953	-4.54338	-2.88823	-17.9554	-18.2084	-17.9524	-18.1246	-16.737	-18.7545	-0.902146	-0.314423	0.020984	-4.884	1.29757	-0.630858
58	-8.18464	6.92006	-14.9067	-16.5136	-16.1215	-14.3457	-12.9449	-14.6078	-4.05234	-5.20726	-4.54401	-1.56171	-3.64339	-5.30536	-3.55715	-3.30387	-2.92306	-3.37983	-4.85888	-3.32013	-17.4242	-18.0749	-17.3934	-17.5414	-16.0892	-18.0223	-0.982766	-0.310679	-0.110576	-4.96108	1.25292	-0.784405
59	-7.81655	6.40669	-13.6261	-15.1733	-15.1548	-12.976	-11.4787	-13.3476	-4.35271	-5.2296	-4.84481	-2.02958	-3.96077	-5.69881	-3.67643	-3.09584	-3.00126	-3.70072	-5.02344	-3.56091	-16.5646	-17.6239	-16.4753	-16.6244	-15.106	-16.9935	-0.862926	-0.081376	-0.065903	-4.81552	1.39017	-0.742007
60	-7.21685	5.8629	-12.0624	-13.5653	-13.8598	-11.3489	-9.75194	-11.7861	-4.4796	-5.02162	-4.95196	-2.32168	-4.15936	-5.94339	-3.65889	-2.79282	-3.00211	-3.92924	-4.96895	-3.60132	-15.3807	-16.8299	-15.2057	-15.3626	-13.7991	-15.7062	-0.502647	0.411725	0.201691	-4.4094	1.73891	-0.456165
61	-6.39143	5.32959	-10.2715	-11.7453	-12.2657	-9.52202	-7.8453	-9.97907	-4.41382	-4.54486	-4.8556	-2.42818	-4.22064	-6.01982	-3.48323	-2.41595	-2.92756	-4.0277	-4.6186	-3.42634	-13.9099	-15.7122	-13.6222	-13.7843	-12.2152	-14.2156	0.121292	1.1825	0.726094	-3.72227	2.31398	0.106164
62	-5.3564	4.8504	-8.32228	-9.77941	-10.4278	-7.5681	-5.84384	-7.99219	-4.13452	-3.73615	-4.55815	-2.34615	-4.11992	-5.91226	-3.12802	-1.98042	-2.77904	-3.94681	-3.91694	-3.01687	-12.2059	-14.3282	-11.7718	-11.9394	-10.4226	-12.5676	1.00872	2.21311	1.51628	-2.75662	3.11171	0.959103
63	-4.13347	4.4603	-6.28565	-7.73525	-8.42071	-5.56158	-3.81788	-5.89282	-3.6222	-2.5411	-4.06616	-2.07663	-3.82518	-5.60192	-2.57803	-1.4916	-2.56062	-3.63309	-2.84843	-2.3564	-10.3199	-12.741	-9.69749	-9.87798	-8.49584	-10.7872	2.13843	3.46084	2.55746	-1.53423	4.11116	2.09693
64	-2.74537	4.17724	-4.22115	-5.67068	-6.32491	-3.56105	-1.8102	-3.7389	-2.86082	-0.958537	-3.37683	-1.61772	-3.29463	-5.05637	-1.82798	-0.933383	-2.28716	-3.04409	-1.43628	-1.439	-8.29271	-10.9909	-7.43767	-7.64882	-6.504	-8.88218	3.47581	4.87321	3.81925	-0.08797	5.27945	3.49513
65	-1.21284	3.99907	-2.16747	-3.62414	-4.20948	-1.59749	0.167088	-1.57334	-1.83763	0.949206	-2.46599	-0.960046	-2.48584	-4.22549	-0.8836	-0.273916	-1.97729	-2.15864	0.262848	-0.271011	-6.15706	-9.08796	-5.0359	-5.30131	-4.49877	-6.86137	4.98159	6.40402	5.26537	1.54226	6.58078	5.11551
66	0.448332	3.90789	-0.138602	-1.60906	-2.11946	0.329293	2.12933	0.576886	-0.543218	3.09379	-1.29349	-0.082769	-1.37574	-3.05787	0.2478	0.527042	-1.63116	-0.97348	2.17065	1.14595	-3.94344	-7.03334	-2.55386	-2.88245	-2.49992	-4.74763	6.61912	8.025	6.85973	3.31154	7.98632	6.91298
67	2.22857	3.87839	1.87323	0.383061	-0.071136	2.24427	4.10906	2.7009	1.02435	5.4093	0.171856	1.04185	0.028332	-1.52959	1.56775	1.51526	-1.19975	0.495972	4.21406	2.81322	-1.68108	-4.8495	-0.063878	-0.429501	-0.489994	-2.57254	8.35859	9.72631	8.57156	5.1752	9.47769	8.84217
68	4.12216	3.8852	3.88687	2.37213	1.9447	4.17804	6.13908	4.80039	2.85583	7.87805	1.93104	2.43216	1.7	0.337911	3.08266	2.73013	-0.580093	2.21776	6.3373	4.70821	0.605982	-2.59295	2.38091	2.03608	1.56479	-0.35893	10.1794	11.5105	10.3823	7.0993	11.0436	10.8615
69	6.12239	3.90903	5.92008	4.37537	3.95085	6.15351	8.23472	6.88595	4.93296	10.5223	3.95964	4.08476	3.61188	2.48625	4.78469	4.18773	0.323711	4.15	8.48329	6.77873	2.9024	-0.34008	4.76169	4.51083	3.68748	1.89208	12.0718	13.387	12.289	9.06646	12.6779	12.9388
70	8.21845	3.94049	7.98272	6.39675	5.9703	8.18429	10.3893	8.97292	7.23265	13.3675	6.22643	5.98151	5.74227	4.84548	6.64074	5.86224	1.55489	6.23918	10.5875	8.95989	5.20056	1.84984	7.07982	7.00025	5.87728	4.19561	14.0356	15.3654	14.2965	11.0741	14.3814	15.0605
71	10.3946	3.97829	10.0715	8.42426	8.01591	10.2713	12.5795	11.0663	9.72636	16.4017	8.70126	8.10427	8.06907	7.35554	8.60475	7.68509	3.10503	8.42649	12.6179	11.1893	7.49863	3.96484	9.35414	9.50075	8.11272	6.5607	16.0719	17.4416	16.4024	13.1262	16.1601	17.2289
72	12.627	4.02304	12.1663	10.4345	10.0845	12.3952	14.7649	13.1522	12.3735	19.5535	11.3443	10.4386	10.5602	9.97089	10.6318	9.57198	4.91799	10.6673	14.5899	13.412	9.79376	6.04203	11.6056	11.9868	10.3597	8.97465	18.1698	19.5903	18.582	15.218	18.0156	19.4434
73	14.8811	4.07176	14.2326	12.4003	12.1544	14.5157	16.8895	15.203	15.1158	22.7016	14.0924	12.9614	13.1719	12.6518	12.6812	11.4607	6.89956	12.9257	16.5336	15.5862	12.0755	8.14078	13.8387	14.4091	12.5832	11.4057	20.3004	21.7682	20.7874	17.3271	19.9345	21.6847
74	17.117	4.11706	16.2293	14.294	14.187	16.5812	18.8987	17.1857	17.8829	25.71	16.8648	15.6235	15.8585	15.3576	14.7239	13.3235	8.95691	15.1609	18.4844	17.6937	14.3271	10.3031	16.0423	16.7081	14.7609	13.821	22.4217	23.9248	22.9613	19.4166	21.8893	23.9166
75	19.2956	4.15293	18.1179	16.0882	16.137	18.5403	20.7542	19.0698	20.6064	28.4689	19.5825	18.3488	18.5801	18.0518	16.7355	15.1443	11.0055	17.3343	20.4538	19.7395	16.5294	12.5267	18.1964	18.8382	16.8884	16.1972	24.4888	26.0124	25.0513	21.4435	23.8433	26.0934
76	21.3834	4.17725	19.87	17.7611	17.9654	20.3506	22.4385	20.8342	23.2343	30.9203	22.1854	21.0517	21.3043	20.7098	18.6893	16.9382	12.9722	19.4288	22.3828	21.7244	18.6626	14.773	20.2749	20.7914	18.9632	18.5105	26.4609	27.99	27.0182	23.3704	25.7592	28.1665
77	23.3582	4.18925	21.4719	19.2999	19.6478	21.9865	23.9559	22.4692	25.7357	33.0606	24.6403	23.655	24.0026	23.32	20.5738	18.7509	14.8423	21.4495	24.195	23.6315	20.7036	16.9903	22.2509	22.5797	20.9665	20.7306	28.306	29.825	28.8359	25.1758	27.6024	30.0911
78	25.2091	4.18928	22.9247	20.7024	21.1756	23.4409	25.328	23.9766	28.0971	34.9237	26.9351	26.1047	26.646	25.8761	22.3933	20.6052	16.6682	23.3863	25.8586	25.4483	22.6275	19.134	24.103	24.2049	22.8664	22.8293	30.0027	31.4958	30.4891	26.8536	29.3413	31.8335
79	26.9343	4.17954	24.2427	21.9779	22.5544	24.7242	26.5935	25.3637	30.3127	36.5545	29.0698	28.3731	29.2021	28.3638	24.1548	22.4811	18.5188	25.2104	27.378	27.1856	24.4198	21.1799	25.8216	25.6764	24.6394	24.7819	31.5417	32.9968	31.9741	28.4129	30.9497	33.375
80	28.5408	4.16388	25.4529	23.1486	23.804	25.8643	27.8088	26.6389	32.3781	37.9954	31.0488	30.4554	31.636	30.7551	25.8622	24.3363	20.4315	26.8947	28.7819	28.8665	26.0822	23.1168	27.4164	27.0193	26.2846	26.5739	32.9288	34.3395	33.3008	29.8759	32.4122	34.7156
81	30.0399	4.14724	26.5897	24.2437	24.9534	26.8968	29.0342	27.8205	34.2891	39.2833	32.8752	32.3616	33.9136	33.0116	27.5078	26.1262	22.3862	28.4169	30.1105	30.4993	27.6308	24.9296	28.914	28.2723	27.8235	28.2144	34.1822	35.5459	34.4895	31.2721	33.7261	35.8775
82	31.4445	4.13338	27.6858	25.2936	26.0342	27.8455	30.3111	28.9446	36.0417	40.45	34.5504	34.1041	36.0079	35.0958	29.0728	27.8161	24.3149	29.7672	31.3895	32.0763	29.0921	26.6032	30.3491	29.4815	29.292	29.7348	35.3299	36.6483	35.5681	32.6311	34.9024	36.8997
83	32.7697	4.12228	28.7665	26.3398	27.0748	28.7244	31.6433	30.0503	37.6361	41.5234	36.0782	35.6909	37.9026	36.9856	30.5435	29.3887	26.1479	30.9573	32.6261	33.5977	30.4938	28.1388	31.7446	30.6906	30.7219	31.1733	36.4084	37.69	36.5717	33.9797	35.9727	37.8281
84	34.0314	4.11125	29.8441	27.4175	28.1021	29.5473	32.9865	31.1673	39.0795	42.5268	37.4684	37.1259	39.5941	38.6824	31.9188	30.8494	27.8371	32.0163	33.8136	35.0776	31.8589	29.558	33.1061	31.9318	32.1345	32.5642	37.4556	38.7138	37.5392	35.3359	36.9839	38.7054
85	35.243	4.09897	30.9176	28.5352	29.1376	30.3256	34.2768	32.3125	40.3896	43.4857	38.739	38.4157	41.0941	40.2136	33.2069	32.2187	29.3554	32.9873	34.9389	36.5343	33.2028	30.8948	34.4227	33.2249	33.5395	33.9319	38.4979	39.7466	38.5026	36.7024	37.9742	39.5634
86	36.4144	4.08689	31.9803	29.6824	30.189	31.0675	35.4698	33.493	41.5944	44.4326	39.9116	39.5786	42.426	41.6234	34.4214	33.5111	30.712	33.9225	35.9922	37.9693	34.5301	32.1792	35.6685	34.578	34.9347	35.2902	39.5459	40.7983	39.482	38.0654	38.965	40.4187
87	37.5522	4.07847	33.0262	30.8437	31.2495	31.7827	36.5482	34.7071	42.7259	45.3961	41.0046	40.6472	43.623	42.9585	35.5702	34.7323	31.9352	34.863	36.9703	39.3501	35.8391	33.4297	36.8251	35.9823	36.3137	36.6448	40.5997	41.8666	40.4866	39.4031	39.9696	41.2727
88	38.6602	4.07732	34.0516	32.0064	32.3095	32.4845	37.5115	35.9458	43.8137	46.3935	42.0327	41.6619	44.7242	44.2561	36.6555	35.8887	33.0537	35.8282	37.8699	40.6368	37.1271	34.6553	37.9037	37.4105	37.6718	37.9943	41.6531	42.9416	41.5171	40.696	40.9961	42.1145
89	39.7397	4.08618	35.0526	33.1571	33.359	33.1882	38.3647	37.1937	44.8818	47.4263	43.015	42.6611	45.7657	45.5412	37.6763	36.9823	34.0984	36.8203	38.6764	41.8041	38.3925	35.8575	38.9321	38.836	39.007	39.3297	42.6952	44.0082	42.5653	41.9283	42.0438	42.9304
90	40.7873	4.10716	36.0215	34.2781	34.3844	33.9071	39.111	38.4271	45.9447	48.4763	43.9759	43.6729	46.7739	46.8246	38.6264	38.0042	35.0889	37.824	39.3798	42.835	39.6324	37.0301	39.9337	40.2427	40.3195	40.6361	43.7114	45.0458	43.6123	43.0845	43.102	43.7123
91	41.7917	4.14118	36.9449	35.3457	35.3705	34.6442	39.7535	39.6106	47.0022	49.5051	44.9325	44.7114	47.7619	48.1	39.493	38.9329	36.0259	38.8066	39.9816	43.7179	40.8382	38.1624	40.9138	41.6143	41.6008	41.8997	44.68	46.0253	44.6286	44.1454	44.1486	44.4521
92	42.7318	4.18751	37.8029	36.3317	36.2991	35.3831	40.302	40.6984	48.0357	50.4633	45.8796	45.7717	48.724	49.3397	40.261	39.7309	36.903	39.7211	40.4992	44.4509	41.9864	39.2309	41.8517	42.9266	42.821	43.1019	45.573	46.9142	45.5782	45.0926	45.1501	45.1301
93	43.5794	4.24251	38.5715	37.205	37.1471	36.0915	40.7733	41.6407	49.0097	51.3039	46.788	46.8267	49.6341	50.4959	40.9241	40.3775	37.7116	40.5224	40.9637	45.0453	43.0314	40.1857	42.6987	44.1443	43.9231	44.2054	46.3602	47.6829	46.4232	45.9101	46.0666	45.7183
94	44.3016	4.29977	39.2214	37.9339	37.8836	36.732	41.1671	42.3905	49.8788	51.9907	47.616	47.8308	50.4512	51.505	41.4852	40.8817	38.4313	41.1909	41.3991	45.5232	43.9108	40.9583	43.3855	45.2237	44.8377	45.1488	47.012	48.306	47.1291	46.5798	46.8554	46.1896
95	44.8665	4.351	39.7185	38.4877	38.4686	37.2707	41.4528	42.9125	50.5939	52.4975	48.319	48.726	51.1291	52.2977	41.9464	41.2597	39.0452	41.7231	41.8004	45.9037	44.5716	41.5056	43.8511	46.1216	45.5122	45.8674	47.502	48.7648	47.6721	47.0783	47.4723	46.5225
96	45.2511	4.38741	40.033	38.8414	38.8602	37.6788	41.5934	43.1909	51.1102	52.8077	48.8532	49.4497	51.625	52.8156	42.3075	41.5302	39.5614	42.1343	42.1234	46.1879	44.9916	41.8331	44.0665	46.809	45.9222	46.3274	47.8131	49.0525	48.0458	47.3829	47.8795	46.7047
97	45.4452	4.40278	40.1501	38.9843	39.0251	37.9365	41.5688	43.2358	51.3953	52.9136	49.186	49.943	51.9074	53.0265	42.5643	41.6996	39.9953	42.4501	42.3158	46.3608	45.1734	41.9788	44.0268	47.2698	46.0591	46.5328	47.943	49.1765	48.2609	47.4843	48.055	46.7382
98	45.4462	4.39774	40.0767	38.9271	38.9546	38.0378	41.3847	43.0792	51.4345	52.8145	49.3059	50.1579	51.964	52.9302	42.6903	41.7107	40.3201	42.6799	42.3422	46.3984	45.1255	41.9857	43.7347	47.4885	45.9211	46.4975	47.9042	49.154	48.3384	47.397	47.9949	46.6366
99	45.2576	4.37765	39.8398	38.6994	38.6735	37.9946	41.067	42.7644	51.233	52.5151	49.2239	50.0694	51.7996	52.557	42.6447	41.463	40.4682	42.811	42.1959	46.2854	44.8555	41.8828	43.1957	47.4523	45.5237	46.2228	47.7149	49.0002	48.3008	47.1532	47.7055	46.4148
100	44.8922	4.34698	39.4779	38.34	38.2335	37.8313	40.6479	42.3371	50.815	52.0249	48.9676	49.6854	51.4326	51.9648	42.4106	40.9089	40.3824	42.8334	41.9083	46.02	44.3669	41.6737	42.4149	47.1552	44.893	45.6978	47.3907	48.7225	48.1622	46.7857	47.2018	46.0814
101	44.3713	4.30719	39.0308	37.8835	37.6913	37.5752	40.1603	41.8438	50.2177	51.3586	48.5706	49.0434	50.8885	51.2272	42.0141	40.1026	40.0465	42.756	41.5632	45.6023	43.6548	41.3317	41.3946	46.5901	44.0474	44.9103	46.9392	48.3174	47.9211	46.319	46.5033	45.635

## Sheet: PHAY
Prosthetic side			TF1	C:\Users\xb00012\Documents\Data\27_15_150415 SP\27_15_150415_0041.c3d	C:\Users\xb00012\Documents\Data\27_15_150415 SP\27_15_150415_0043.c3d	C:\Users\xb00012\Documents\Data\27_15_150415 SP\27_15_150415_0047.c3d	C:\Users\xb00012\Documents\Data\27_15_150415 SP\27_15_150415_0049.c3d	C:\Users\xb00012\Documents\Data\27_15_150415 SP\27_15_150415_0053.c3d	TF2	C:\Users\xb00012\Documents\Data\37_26_130515 SP\37_26_130515_0038.c3d	C:\Users\xb00012\Documents\Data\37_26_130515 SP\37_26_130515_0040.c3d	C:\Users\xb00012\Documents\Data\37_26_130515 SP\37_26_130515_0042.c3d	C:\Users\xb00012\Documents\Data\37_26_130515 SP\37_26_130515_0046.c3d	C:\Users\xb00012\Documents\Data\37_26_130515 SP\37_26_130515_0048.c3d	TF3	C:\Users\xb00012\Documents\Data\39_28_200515 SP\39_28_200515_0042.c3d	C:\Users\xb00012\Documents\Data\39_28_200515 SP\39_28_200515_0044.c3d	C:\Users\xb00012\Documents\Data\39_28_200515 SP\39_28_200515_0046.c3d	C:\Users\xb00012\Documents\Data\39_28_200515 SP\39_28_200515_0050.c3d	C:\Users\xb00012\Documents\Data\39_28_200515 SP\39_28_200515_0052.c3d	TF4	C:\Users\xb00012\Documents\Data\44_33_190615 SP\44_33_190615_0034.c3d	C:\Users\xb00012\Documents\Data\44_33_190615 SP\44_33_190615_0038.c3d	C:\Users\xb00012\Documents\Data\44_33_190615 SP\44_33_190615_0040.c3d	C:\Users\xb00012\Documents\Data\44_33_190615 SP\44_33_190615_0042.c3d	C:\Users\xb00012\Documents\Data\44_33_190615 SP\44_33_190615_0046.c3d	TF5	C:\Users\xb00012\Documents\Data\45_34_230615 SP\45_34_230615_0037.c3d	C:\Users\xb00012\Documents\Data\45_34_230615 SP\45_34_230615_0039.c3d	C:\Users\xb00012\Documents\Data\45_34_230615 SP\45_34_230615_0041.c3d	C:\Users\xb00012\Documents\Data\45_34_230615 SP\45_34_230615_0043.c3d	C:\Users\xb00012\Documents\Data\45_34_230615 SP\45_34_230615_0045.c3d
Sagittal plane			ESP	RHIP_ANGLES	RHIP_ANGLES	RHIP_ANGLES	RHIP_ANGLES	RHIP_ANGLES	ESP	LHIP_ANGLES	LHIP_ANGLES	LHIP_ANGLES	LHIP_ANGLES	LHIP_ANGLES	ESP	RHIP_ANGLES	RHIP_ANGLES	RHIP_ANGLES	RHIP_ANGLES	RHIP_ANGLES	ESP	RHIP_ANGLES	RHIP_ANGLES	RHIP_ANGLES	RHIP_ANGLES	RHIP_ANGLES	ESP	LHIP_ANGLES	LHIP_ANGLES	LHIP_ANGLES	LHIP_ANGLES	LHIP_ANGLES
Hip Angle				LINK_MODEL_BASED	LINK_MODEL_BASED	LINK_MODEL_BASED	LINK_MODEL_BASED	LINK_MODEL_BASED		LINK_MODEL_BASED	LINK_MODEL_BASED	LINK_MODEL_BASED	LINK_MODEL_BASED	LINK_MODEL_BASED		LINK_MODEL_BASED	LINK_MODEL_BASED	LINK_MODEL_BASED	LINK_MODEL_BASED	LINK_MODEL_BASED		LINK_MODEL_BASED	LINK_MODEL_BASED	LINK_MODEL_BASED	LINK_MODEL_BASED	LINK_MODEL_BASED		LINK_MODEL_BASED	LINK_MODEL_BASED	LINK_MODEL_BASED	LINK_MODEL_BASED	LINK_MODEL_BASED
101 points over gait cycle				Original	Original	Original	Original	Original		Original	Original	Original	Original	Original		Original	Original	Original	Original	Original		Original	Original	Original	Original	Original		Original	Original	Original	Original	Original
ITEM	Mean	SD	C3_R	1	1	1	1	1	C3_L	1	1	1	1	1	C3_R	1	1	1	1	1	C3_R	1	1	1	1	1	C3_L	1	1	1	1	1
1	38.7458	5.06168	38.881	38.7235	37.8854	38.9054	40.8384	38.0524	39.2018	39.5339	38.0953	39.0832	40.6891	38.6077	42.0486	42.1361	42.2209	40.2401	43.3464	42.2992	30.1237	32.8181	24.99	27.5181	33.4115	31.8807	43.4739	42.9851	43.9606	45.325	41.7343	43.3645
2	37.8347	5.10189	37.901	37.6682	36.8623	38.0608	39.7385	37.1753	37.8652	38.1044	36.8308	37.8069	39.3975	37.1866	41.5185	41.9625	41.695	39.6031	42.5436	41.7884	29.2674	31.9	24.1049	26.7307	32.607	30.9942	42.6213	42.1498	43.0862	44.527	40.8902	42.4533
3	36.8636	5.16697	36.8902	36.62	35.8504	37.115	38.6428	36.2227	36.4556	36.636	35.4923	36.448	38.0057	35.696	40.9789	41.752	41.2147	38.9703	41.7509	41.2064	28.3298	30.8414	23.0519	25.9359	31.7041	30.1156	41.6635	41.1884	42.0765	43.6758	39.9508	41.4261
4	35.8807	5.23319	35.9001	35.6314	34.8791	36.1389	37.5776	35.2735	34.9935	35.1435	34.1083	35.0389	36.526	34.1509	40.4693	41.536	40.8047	38.3795	40.979	40.6476	27.4165	29.747	21.973	25.1962	30.8089	29.3576	40.6242	40.1362	40.9493	42.7803	38.9428	40.3125
5	34.9123	5.28216	34.9569	34.7216	33.9584	35.1796	36.5462	34.3787	33.4715	33.5966	32.6825	33.5779	34.9561	32.5444	39.9932	41.3317	40.4603	37.8255	40.206	40.1422	26.6135	28.718	20.9968	24.5624	30.0033	28.7868	39.5265	39.0227	39.7207	41.8501	37.8921	39.1472
6	33.97	5.30428	34.071	33.8906	33.0879	34.2632	35.5469	33.5664	31.8874	31.9849	31.212	32.0576	33.3084	30.874	39.5201	41.1332	40.1453	37.2754	39.3924	39.6544	25.9738	27.8283	20.2138	24.0706	29.3414	28.4148	38.3976	37.879	38.4149	40.8968	36.8275	37.9695
7	33.0567	5.30149	33.2437	33.1292	32.2665	33.3956	34.5815	32.8456	30.2596	30.3456	29.6984	30.4822	31.6137	29.1583	39.0099	40.9195	39.809	36.6886	38.5125	39.12	25.5051	27.0944	19.6643	23.7239	28.8423	28.2004	37.265	36.7356	37.0692	39.9312	35.7743	36.8148
8	32.1706	5.28566	32.4758	32.4291	31.4955	32.5758	33.6596	32.2192	28.6255	28.7502	28.1521	28.8694	29.913	27.4428	38.4332	40.6694	39.4054	36.0302	37.5769	38.4838	25.1681	26.4803	19.33	23.4874	28.4835	28.0592	36.1503	35.6136	35.7274	38.9577	34.7473	35.7054
9	31.3062	5.26907	31.7686	31.7829	30.7759	31.8043	32.7951	31.6845	27.0337	27.2847	26.5957	27.2452	28.2508	25.7919	37.7746	40.3693	38.895	35.2805	36.6111	37.7172	24.8933	25.9273	19.1416	23.3007	28.207	27.8897	35.061	34.5166	34.4227	37.971	33.7477	34.6468
10	30.455	5.25499	31.1146	31.1798	30.1007	31.0753	31.9943	31.2226	25.5346	26.0184	25.0686	25.6447	26.6717	24.2697	37.0285	40.009	38.2448	34.4367	35.632	36.8202	24.6063	25.3777	19.0105	23.1059	27.9352	27.6021	33.9911	33.4307	33.166	36.9619	32.7659	33.6309
11	29.6048	5.23659	30.4914	30.6008	29.4484	30.3701	31.2467	30.7908	24.1658	24.9695	23.6184	24.1104	25.2121	22.9187	36.1919	39.5812	37.4315	33.5051	34.6372	35.8046	24.2472	24.7905	18.857	22.864	27.5899	27.1347	32.9274	32.3353	31.952	35.923	31.7865	32.6403
12	28.7405	5.20185	29.8673	30.0192	28.7896	29.6637	30.5284	30.3358	22.9436	24.1102	22.2855	22.681	23.8905	21.751	35.2572	39.0782	36.4421	32.4855	33.6061	34.6739	23.7772	24.1436	18.6263	22.5525	27.1037	26.4601	31.857	31.2146	30.7685	34.8523	30.7947	31.655
13	27.8502	5.13975	29.2131	29.4104	28.0975	28.9333	29.8098	29.8144	21.8679	23.3972	21.0938	21.3833	22.7079	20.7571	34.2159	38.4844	35.2876	31.3648	32.505	33.4379	23.1803	23.417	18.2902	22.1636	26.4414	25.5892	30.7738	30.0688	29.6048	33.7517	29.7827	30.6607
14	26.9329	5.0454	28.5094	28.7598	27.3535	28.1654	29.0649	29.2031	20.9328	22.7949	20.0551	20.2369	21.6573	19.9198	33.0756	37.7858	34.0277	30.1333	31.3061	32.1252	22.465	22.5932	17.8463	21.6992	25.614	24.5722	29.6816	28.9182	28.4567	32.6238	28.7519	29.6573
15	26.0002	4.91903	27.7494	28.0611	26.5525	27.3574	28.2771	28.4989	20.1339	22.2857	19.1758	19.2567	20.7307	19.2207	31.8628	36.9796	32.7398	28.8085	30.0134	30.7728	21.6605	21.6667	17.3166	21.1667	24.6668	23.4856	28.5943	27.797	27.3303	31.472	27.7125	28.6594
16	25.0706	4.76298	26.9375	27.3126	25.7021	26.5161	27.441	27.7157	19.4663	21.8616	18.4565	18.4505	19.9226	18.6404	30.6094	36.0714	31.4663	27.437	28.6609	29.4113	20.8051	20.6461	16.7383	20.5795	23.6578	22.4036	27.5348	26.7445	26.2453	30.3058	26.683	27.6953
17	24.1614	4.58137	26.0847	26.5168	24.8203	25.6526	26.5597	26.8743	18.917	21.5044	17.8859	17.8099	19.2272	18.1574	29.3388	35.0672	30.2118	26.0803	27.2814	28.0533	19.9344	19.5618	16.1467	19.9538	22.6358	21.3742	26.5322	25.7947	25.2319	29.1437	25.6894	26.8013
18	23.2809	4.38039	25.2016	25.6761	23.9263	24.7751	25.6403	25.9902	18.4593	21.1727	17.437	17.3063	18.6349	17.7457	28.0591	33.9629	28.9632	24.7857	25.886	26.6978	19.0719	18.4637	15.5564	19.3045	21.6228	20.4123	25.6125	24.9662	24.3198	28.0124	24.7579	26.0062
19	22.4257	4.16841	24.2933	24.791	23.0299	23.8857	24.6913	25.0687	18.0557	20.8046	17.0702	16.898	18.1307	17.3751	26.7676	32.7454	27.7083	23.5646	24.4811	25.3387	18.2247	17.404	14.9578	18.6427	20.6142	19.5049	24.7869	24.2528	23.5226	26.9419	23.9032	25.3141
20	21.5845	3.95627	23.3612	23.8615	22.1333	22.9806	23.7233	24.1071	17.6637	20.3311	16.7412	16.5383	17.694	17.014	25.4639	31.4108	26.4507	22.4063	23.0762	23.9754	17.3884	16.4192	14.3342	17.9728	19.594	18.622	24.0456	23.6236	22.8258	25.9548	23.1232	24.7003
21	20.7446	3.75511	22.4035	22.8869	21.2362	22.0532	22.7403	23.1008	17.2439	19.7	16.4073	16.1789	17.3001	16.6332	24.1632	29.9813	25.1838	21.3065	21.7077	22.637	16.5551	15.519	13.6817	17.2917	18.5509	17.7324	23.3571	23.0288	22.1875	25.0544	22.3985	24.1163
22	19.8931	3.57078	21.417	21.8695	20.3336	21.0959	21.7372	22.0485	16.766	18.8955	16.0318	15.7736	16.9226	16.2064	22.8899	28.499	23.8608	20.2783	20.4385	21.3728	15.7185	14.6895	13.0077	16.5918	17.4852	16.8183	22.6743	22.4097	21.5476	24.2206	21.6935	23.5004
23	19.0169	3.40166	20.4002	20.8206	19.4161	20.1012	20.7087	20.9546	16.2116	17.9429	15.586	15.2838	16.5359	15.7096	21.6519	26.9994	22.446	19.3221	19.2868	20.205	14.8764	13.908	12.3187	15.8691	16.4063	15.8798	21.9446	21.71	20.8455	23.4137	20.962	22.7919
24	18.1064	3.24339	19.3571	19.7571	18.4783	19.0656	19.6581	19.8266	15.5753	16.8959	15.0551	14.6859	16.1167	15.1231	20.4455	25.5178	20.9765	18.4209	18.1954	19.117	14.0324	13.1588	11.6149	15.1276	15.3299	14.931	21.1214	20.888	20.0362	22.5783	20.1592	21.945
25	17.1614	3.09123	18.2967	18.695	17.5232	17.9913	18.599	18.6748	14.8626	15.8169	14.4387	13.975	15.6449	14.4373	19.2779	24.0956	19.5448	17.5627	17.1031	18.0836	13.1952	12.4382	10.8987	14.3751	14.2745	13.9892	20.1746	19.9251	19.0987	21.6577	19.2537	20.9377
26	16.1913	2.93966	17.232	17.6475	16.5605	16.8892	17.5491	17.5136	14.0881	14.7661	13.7464	13.1641	15.1046	13.6593	18.1622	22.7535	18.2376	16.7377	15.9884	17.0937	12.3743	11.7535	10.1744	13.6205	13.2564	13.0668	19.1	18.8323	18.0373	20.6168	18.2358	19.7779
27	15.2116	2.78623	16.1791	16.6231	15.604	15.7836	16.523	16.3616	13.2764	13.7978	12.997	12.2825	14.4882	12.8164	17.1055	21.4824	17.0972	15.9353	14.8583	16.1542	11.5752	11.1097	9.44331	12.8724	12.2839	12.1666	17.922	17.6472	16.8816	19.4552	17.1197	18.5062
28	14.2403	2.63447	15.1542	15.6258	14.6692	14.7073	15.5298	15.239	12.4604	12.957	12.219	11.3726	13.7997	11.9538	16.1083	20.264	16.1092	15.1551	13.7472	15.2658	10.7938	10.4825	8.70363	12.1412	11.3561	11.2855	16.6849	16.4212	15.6777	18.2	15.9379	17.1874
29	13.2964	2.49016	14.1719	14.6602	13.7711	13.6877	14.5757	14.1649	11.6777	12.2693	11.4482	10.4868	13.057	11.1274	15.1634	19.0824	15.2196	14.4064	12.6944	14.4143	10.0245	9.83737	7.9581	11.4422	10.465	10.4199	15.4442	15.2104	14.4794	16.8957	14.7413	15.894
30	12.3989	2.35769	13.2443	13.7338	12.9224	12.7414	13.6684	13.1556	10.9627	11.7284	10.7238	9.67984	12.2922	10.3894	14.263	17.9253	14.3769	13.6979	11.718	13.5968	9.26719	9.16092	7.21765	10.786	9.60084	9.57051	14.2574	14.0704	13.3422	15.593	13.5932	14.6882
31	11.5641	2.23914	12.3816	12.8564	12.1332	11.8773	12.818	12.2232	10.3411	11.3051	10.0791	8.99864	11.5466	9.77593	13.4007	16.7835	13.5432	13.0343	10.8146	12.8277	8.5258	8.46336	6.49623	10.1683	8.75904	8.74208	13.1713	13.0455	12.3133	14.341	12.5446	13.612
32	10.8021	2.1364	11.5904	12.0401	11.4084	11.0974	12.0329	11.3732	9.82854	10.969	9.53554	8.47302	10.8602	9.30498	12.5733	15.6555	12.7081	12.4081	9.97174	12.1228	7.80466	7.76481	5.80369	9.57694	7.9401	7.93776	12.2139	12.1595	11.4233	13.1811	11.62	12.6856
33	10.1173	2.05419	10.8718	11.2967	10.7454	10.3979	11.3151	10.6042	9.42918	10.6943	9.10207	8.10882	10.2648	8.97588	11.7827	14.5565	11.8865	11.8038	9.1774	11.4895	7.10685	7.08205	5.14487	9.00011	7.14628	7.16096	11.3957	11.4167	10.6841	12.1404	10.8294	11.9077
34	9.50708	1.99811	10.219	10.6284	10.1337	9.76801	10.6581	9.90676	9.1348	10.4608	8.77591	7.89089	9.77778	8.7686	11.0328	13.5078	11.0958	11.2182	8.42937	10.9127	6.43522	6.41905	4.52244	8.42709	6.38525	6.42225	10.7136	10.8081	10.0905	11.2315	10.1754	11.2627
35	8.96379	1.97133	9.61456	10.0202	9.5566	9.1896	10.0451	9.26125	8.92402	10.2502	8.54247	7.7874	9.39629	8.64379	10.3299	12.526	10.3587	10.6601	7.73625	10.3688	5.79515	5.77556	3.9377	7.85425	5.66955	5.73871	10.1553	10.316	9.62468	10.4557	9.64974	10.7303
36	8.47417	1.97259	9.03178	9.44158	8.99054	8.63735	9.45112	8.63828	8.76354	10.0462	8.37718	7.74907	9.10084	8.54442	9.68149	11.626	9.69358	10.134	7.10615	9.84763	5.19367	5.16229	3.38799	7.28953	5.00625	5.12228	9.70039	9.91901	9.25831	9.80375	9.23348	10.2874
37	8.01708	1.99647	8.43856	8.85528	8.40824	8.07902	8.84632	8.00392	8.61259	9.83536	8.24238	7.71591	8.86233	8.40694	9.08583	10.8213	9.10203	9.63078	6.53473	9.34029	4.62979	4.58821	2.86528	6.74252	4.38914	4.56382	9.31865	9.58997	8.95182	9.25656	8.89643	9.89845
38	7.56535	2.03492	7.80199	8.2238	7.78057	7.48	8.19734	7.32822	8.42791	9.602	8.09238	7.6288	8.64383	8.17252	8.5343	10.1073	8.57286	9.14117	6.01222	8.83792	4.09175	4.04953	2.35573	6.21501	3.80189	4.0366	8.97081	9.29198	8.65988	8.78759	8.59881	9.51577
39	7.09128	2.08053	7.0924	7.51378	7.07821	6.81332	7.47053	6.58617	8.16993	9.32381	7.8861	7.44069	8.40026	7.79881	8.01722	9.46433	8.09605	8.66835	5.52356	8.3338	3.56176	3.53393	1.83991	5.69885	3.22411	3.51198	8.61509	8.9855	8.33836	8.36618	8.29551	9.08991
40	6.56891	2.12834	6.28557	6.6988	6.27698	6.06	6.63957	5.7525	7.80921	8.97722	7.59213	7.12336	8.08338	7.26998	7.51759	8.86168	7.64923	8.20375	5.05124	7.82203	3.01988	3.02354	1.29785	5.17779	2.63635	2.96385	8.21232	8.63571	7.95084	7.95873	7.93983	8.57651
41	5.97615	2.17636	5.36411	5.76205	5.36161	5.2044	5.68797	4.80453	7.32923	8.54525	7.18962	6.66405	7.65318	6.59404	7.01152	8.2657	7.18386	7.72972	4.57737	7.30096	2.44814	2.49966	0.719227	4.6326	2.02202	2.3672	7.72773	8.21446	7.47368	7.52206	7.48592	7.94252
42	5.29877	2.22745	4.31981	4.69837	4.32678	4.2352	4.6088	3.7299	6.72698	8.02	6.67198	6.06424	7.08679	5.79188	6.4811	7.66313	6.65491	7.22969	4.08301	6.77473	1.83135	1.94747	0.09939	4.04528	1.36259	1.70204	7.13462	7.70219	6.89541	7.00713	6.89548	7.17287
43	4.53266	2.28984	3.15346	3.5111	3.17626	3.14783	3.40405	2.52805	6.01193	7.40064	6.04723	5.33867	6.38281	4.89031	5.92244	7.05548	6.0759	6.68429	3.55307	6.24347	1.15606	1.35325	-0.571608	3.40091	0.639241	0.958512	6.41942	7.0893	6.21277	6.37573	6.1468	6.2725
44	3.68032	2.37276	1.87351	2.20721	1.92291	1.9462	2.08344	1.20778	5.20171	6.68926	5.33292	4.51134	5.5599	3.91514	5.33184	6.44078	5.47792	6.07219	2.96761	5.70068	0.412952	0.706771	-1.30674	2.68988	-0.161556	0.136409	5.58159	6.37488	5.4282	5.60981	5.2337	5.26137
45	2.74805	2.48224	0.49533	0.796626	0.586687	0.644	0.665578	-0.216241	4.31475	5.88802	4.54759	3.60826	4.64587	2.88404	4.70136	5.82435	4.85611	5.38896	2.30478	5.1326	-0.401712	0.001745	-2.1154	1.90895	-1.04499	-0.758865	4.63054	5.56376	4.5496	4.71231	4.16122	4.16577
46	1.74552	2.61928	-0.960127	-0.70542	-0.810219	-0.739417	-0.821349	-1.72423	3.36434	4.99913	3.70348	2.6479	3.66696	1.80423	4.02761	5.21942	4.19077	4.65179	1.55289	4.52315	-1.28587	-0.767213	-3.00042	1.06056	-2.00815	-1.71413	3.58165	4.66217	3.58727	3.70393	2.94659	3.00831
47	0.68466	2.77723	-2.46638	-2.27386	-2.24544	-2.18321	-2.34055	-3.28885	2.35747	4.02807	2.8024	1.63767	2.64287	0.676325	3.30994	4.6133	3.46821	3.87698	0.726635	3.86455	-2.23066	-1.60051	-3.95573	0.152796	-3.03902	-2.71084	2.45294	3.67619	2.55082	2.61463	1.61942	1.80365
48	-0.418864	2.94286	-3.9897	-3.87061	-3.69361	-3.6621	-3.84851	-4.87367	1.29817	2.98621	1.83631	0.579175	1.58498	-0.495806	2.55142	3.97169	2.69188	3.06926	-0.133353	3.1576	-3.22061	-2.49183	-4.96393	-0.803295	-4.11778	-3.72619	1.2664	2.61452	1.45314	1.47293	0.222464	0.568938
49	-1.54185	3.10016	-5.48676	-5.44341	-5.12082	-5.14257	-5.29599	-6.43098	0.192121	1.88737	0.794527	-0.524336	0.498011	-1.69497	1.76473	3.27603	1.88044	2.23468	-0.977138	2.40963	-4.23285	-3.42791	-5.99848	-1.79245	-5.2148	-4.73062	0.0535054	1.49402	0.314139	0.303848	-1.18415	-0.660329
50	-2.6519	3.23215	-6.90481	-6.92704	-6.48181	-6.58306	-6.63044	-7.90168	-0.950576	0.742262	-0.326839	-1.66457	-0.616439	-2.88729	0.970409	2.52742	1.05932	1.38665	-1.75961	1.63827	-5.23488	-4.39163	-7.0253	-2.79209	-6.28488	-5.6805	-1.13965	0.346866	-0.836092	-0.866928	-2.51995	-1.82215
51	-3.70803	3.32135	-8.1851	-8.24879	-7.72127	-7.93434	-7.80113	-9.21997	-2.11169	-0.441297	-1.51802	-2.82185	-1.75421	-4.02309	0.18882	1.73722	0.250443	0.543592	-2.45522	0.868062	-6.18156	-5.3648	-7.99443	-3.77253	-7.26193	-6.51408	-2.25061	-0.780133	-1.94865	-2.00768	-3.68552	-2.83108
52	-4.66231	3.35163	-9.26784	-9.33566	-8.77758	-9.14181	-8.76342	-10.3207	-3.25935	-1.65549	-2.74786	-3.95417	-2.90247	-5.03674	-0.56665	0.926609	-0.531047	-0.275553	-3.07748	0.124221	-7.01303	-6.32766	-8.8363	-4.69407	-8.057	-7.15011	-3.20467	-1.83156	-2.95596	-3.07804	-4.57135	-3.58642
53	-5.46265	3.31246	-10.0991	-10.1229	-9.591	-10.1514	-9.47945	-11.1508	-4.34188	-2.88275	-3.95467	-4.99236	-4.03177	-5.84784	-1.2935	0.122364	-1.27174	-1.06096	-3.67412	-0.58303	-7.65638	-7.25363	-9.46829	-5.49998	-8.56693	-7.49309	-3.92241	-2.74476	-3.77969	-4.0286	-5.07018	-3.98881
54	-6.05613	3.20549	-10.6372	-10.5624	-10.1132	-10.9143	-9.91779	-11.678	-5.28257	-4.07372	-5.0429	-5.84241	-5.08879	-6.36504	-2.00093	-0.655525	-1.95949	-1.82029	-4.30276	-1.26658	-8.03211	-8.09898	-9.80152	-6.11178	-8.69553	-7.45273	-4.3279	-3.44646	-4.3358	-4.79875	-5.09661	-3.96188
55	-6.3936	3.05195	-10.856	-10.6308	-10.3144	-11.3893	-10.0535	-11.892	-5.98433	-5.13628	-5.89625	-6.39538	-5.99409	-6.49963	-2.70456	-1.40344	-2.5789	-2.5791	-4.9985	-1.96286	-8.06404	-8.79104	-9.75212	-6.42688	-8.37646	-6.97372	-4.35907	-3.85379	-4.54135	-5.31728	-4.61271	-3.47023
56	-6.43451	2.89926	-10.7442	-10.3316	-10.1848	-11.5425	-9.86889	-11.7934	-6.34524	-5.94687	-6.39794	-6.54692	-6.65135	-6.18313	-3.40968	-2.12968	-3.11668	-3.35511	-5.73083	-2.71613	-7.69479	-9.22865	-9.26737	-6.33038	-7.59056	-6.05701	-3.9786	-3.88788	-4.33103	-5.50831	-3.63888	-2.52687
57	-6.14926	2.82115	-10.3028	-9.68909	-9.73548	-11.3512	-9.35761	-11.3805	-6.28131	-6.37707	-6.45407	-6.2218	-6.9655	-5.38809	-4.07949	-2.83579	-3.53956	-4.11688	-6.37108	-3.53414	-6.9008	-9.29922	-8.34666	-5.73073	-6.37068	-4.75672	-3.18194	-3.49731	-3.67802	-5.31108	-2.23951	-1.18376
58	-5.51962	2.89009	-9.54517	-8.7383	-8.99649	-10.8097	-8.53086	-10.6505	-5.74722	-6.32065	-6.01715	-5.39632	-6.86078	-4.14122	-4.61382	-3.4834	-3.75692	-4.76127	-6.71138	-4.35612	-5.69503	-8.90933	-7.03897	-4.59269	-4.78248	-3.15168	-1.99686	-2.6725	-2.60113	-4.7029	-0.495889	0.488137
59	-4.54128	3.12345	-8.4973	-7.51674	-8.00849	-9.93254	-7.41826	-9.61047	-4.75159	-5.73061	-5.10062	-4.10922	-6.29616	-2.52133	-4.86457	-3.97049	-3.63183	-5.13289	-6.54352	-5.04414	-4.12195	-8.01806	-5.41754	-2.94682	-2.9095	-1.31781	-0.470975	-1.44304	-1.15039	-3.69564	1.51554	2.41866
60	-3.22862	3.46627	-7.19195	-6.05544	-6.81057	-8.74646	-6.06302	-8.28425	-3.35773	-4.64737	-3.77453	-2.45063	-5.28034	-0.635777	-4.68988	-4.16292	-3.04594	-5.07713	-5.75209	-5.41133	-2.24744	-6.64336	-3.55528	-0.880207	-0.841275	0.682939	1.34391	0.137764	0.616863	-2.31768	3.73404	4.54856
61	-1.61651	3.83815	-5.66313	-4.37769	-5.43167	-7.28365	-4.51293	-6.7097	-1.66552	-3.185	-2.14453	-0.536558	-3.8717	1.41019	-4.01036	-3.94372	-1.96546	-4.49879	-4.35295	-5.29085	-0.144324	-4.84628	-1.51296	1.48103	1.34753	2.80906	3.40077	2.0103	2.65102	-0.603681	6.11432	6.83191
62	0.327255	4.08107	-3.53373	-2.50977	-3.88687	-3.53373	-2.80866	-4.92962	0.218605	-1.47988	-0.323561	1.52159	-2.15979	3.53467	-2.82971	-3.2399	-0.43918	-3.40345	-2.46315	-4.60289	2.1205	-2.70989	0.66186	4.00325	3.61074	5.03653	5.66061	4.12305	4.91327	1.40603	8.62108	9.23964
63	2.38375	4.37768	-1.65676	-0.488406	-2.18	-1.65676	-0.976949	-2.98167	2.20921	0.359748	1.59505	3.64383	-0.239376	5.68681	-1.21909	-2.05759	1.45311	-1.87764	-0.234798	-3.37856	4.49347	-0.325322	2.9325	6.58161	5.92715	7.35139	8.09191	6.43651	7.37461	3.66365	11.2266	11.7582
64	4.58648	4.62489	0.350816	1.64587	-0.312558	0.350816	0.965451	-0.895495	4.25617	2.2804	3.55732	5.78761	1.81162	7.8439	0.726328	-0.478556	3.62463	-0.021314	2.20805	-1.70117	6.93139	2.21734	5.27184	9.14645	8.28364	9.73766	10.6677	8.92024	10.0124	6.11691	13.9104	14.3786
65	6.89667	4.83103	2.46792	3.85833	1.70782	2.46792	3.00434	1.30117	6.33885	4.27185	5.54785	7.93398	3.94038	10.0002	2.92061	1.39006	5.9798	2.08005	4.79384	0.359282	9.39481	4.8359	7.65585	11.6593	10.6615	12.1616	13.3612	11.5481	12.8038	8.71589	16.6525	17.0854
66	9.27929	5.00428	4.67132	6.12266	3.86252	4.67132	5.12225	3.57783	8.44778	6.33119	7.56779	10.0702	6.11419	12.1555	5.2905	3.45296	8.43127	4.35963	7.47172	2.73692	11.8454	7.46442	10.0509	14.107	13.0294	14.5755	16.1414	14.291	15.7161	11.4198	19.4256	19.8546
67	11.6997	5.15186	6.93419	8.41368	6.12117	6.93419	7.2999	5.90203	10.5729	8.44429	9.61699	12.1835	8.31164	14.3082	7.77083	5.64598	10.9177	6.76982	10.1869	5.33369	14.2464	10.0559	12.4157	16.4794	15.3471	16.9336	18.9741	17.1136	18.7051	14.2022	22.1976	22.6522
68	14.1246	5.27947	9.22567	10.7008	8.44249	9.22567	9.51711	8.2423	12.7006	10.5908	11.6875	14.2593	10.5141	16.4512	10.3061	7.92874	13.3992	9.27131	12.8884	8.04281	16.5672	12.5724	14.7203	18.7536	17.5807	19.2087	21.8237	19.9766	21.7232	17.0535	24.932	25.433
69	16.5257	5.39066	11.5136	12.9517	10.7799	11.5136	11.7512	10.5716	14.8134	12.7514	13.7642	16.2814	12.6995	18.5706	12.8547	10.2753	15.8448	11.8276	15.5515	10.7741	18.7934	14.9894	16.9548	20.9123	19.7167	21.3938	24.6532	22.841	24.7226	19.9761	27.5843	28.1421
70	18.8821	5.48503	13.77	15.1417	13.0908	13.77	13.9778	12.8697	16.8928	14.9126	15.8242	18.2383	14.842	20.647	15.3944	12.6617	18.2397	14.4119	18.1824	13.4763	20.932	17.3072	19.1279	22.9647	21.7674	23.493	27.4214	25.6699	27.6485	22.9662	30.101	30.7214
71	21.1809	5.55711	15.977	17.2603	15.3483	15.977	16.176	15.1235	18.9212	17.0665	17.8382	20.1287	16.9142	22.6587	17.9207	15.0604	20.5801	17.0096	20.8026	16.1507	23.0039	19.5473	21.26	24.9381	23.7583	25.5158	30.0817	28.4225	30.4367	25.9961	32.4307	33.1224
72	23.3125	5.71631	17.6294	19.3108	17.5417	15.6427	18.3283	17.3236	20.8854	19.2051	19.7801	21.963	18.8918	24.5872	20.4343	17.4521	22.867	19.6129	23.4116	18.8277	25.0258	21.739	23.3652	26.8498	25.7123	27.4627	32.5873	31.052	33.0198	29.0091	34.5403	35.3154
73	25.469	5.71217	19.7415	21.3037	19.6688	17.8557	20.4214	19.4577	22.7796	21.3173	21.6349	23.7596	20.7618	26.4241	22.9273	19.8282	25.1157	22.2031	25.9719	21.5174	26.9971	23.8919	25.437	28.6938	27.641	29.3218	34.8997	33.5121	35.3458	31.9287	36.4223	37.2895
74	27.5314	5.66805	21.7755	23.2482	21.7291	19.9451	22.4447	21.5104	24.6063	23.3996	23.4015	25.5302	22.5291	28.1712	25.3852	22.1831	27.3498	24.7512	28.449	24.1928	28.8973	25.9851	27.4484	30.4398	29.5418	31.0713	36.9926	35.7633	37.3916	34.6778	38.0886	39.0417
75	29.4862	5.57898	23.7292	25.1492	23.722	21.9167	24.3889	23.4693	26.3748	25.457	25.093	27.2738	24.2167	29.8336	27.7859	24.5201	29.5357	27.2436	30.8192	26.811	30.6905	27.9799	29.3607	32.0422	31.3929	32.6767	38.8503	37.775	39.1624	37.1895	39.5513	40.5733
76	31.3201	5.44036	25.6002	27.0107	25.6452	23.7735	26.2434	25.3284	28.0952	27.4853	26.7349	28.9834	25.8607	31.4116	30.1046	26.8452	31.6157	29.6796	33.0524	29.33	32.3359	29.8359	31.1301	33.459	33.1556	34.0989	40.4644	39.528	40.6803	39.413	40.8111	41.8894
77	33.02	5.25114	27.3843	28.8287	27.4946	25.5178	27.9981	27.0824	29.7705	29.4609	28.3539	30.6497	27.4939	32.8941	32.3154	29.1494	33.5605	32.0223	35.1137	31.7311	33.797	31.5182	32.7112	34.6667	34.7837	35.3049	41.8326	41.016	41.966	41.3188	41.8662	42.9961
78	34.573	5.01691	29.0726	30.5824	29.2603	27.1502	29.6465	28.7237	31.3923	31.349	29.9666	32.2576	29.1261	34.2623	34.3948	31.3923	35.3579	34.2157	36.9726	34.0355	35.0457	33.0019	34.0672	35.6566	36.231	36.2718	42.9597	42.2456	43.0305	42.8993	42.7216	43.9018
79	35.9687	4.75289	30.6518	32.2452	30.9174	28.6708	31.1838	30.242	32.9399	33.1109	31.5665	33.7834	30.7415	35.4974	36.3259	33.5325	36.9982	36.2304	38.616	36.2522	36.0637	34.2682	35.1748	36.43	37.4583	36.9872	43.8622	43.2373	43.8881	44.1668	43.3967	44.6222
80	37.1989	4.48312	32.108	33.7929	32.4349	30.0814	32.6037	31.6273	34.3847	34.7114	33.1174	35.196	32.3145	36.584	38.0882	35.5457	38.4706	38.0504	40.0408	38.3335	36.8435	35.3005	36.0275	37.0014	38.4354	37.453	44.5702	44.024	44.5685	45.153	43.925	45.1804
81	38.257	4.23544	33.4298	35.2043	33.7902	31.3836	33.8986	32.8722	35.6938	36.1191	34.5639	36.4585	33.8184	37.5091	39.6579	37.4064	39.7701	39.6578	41.2439	40.2113	37.3813	36.0852	36.6299	37.3709	39.1399	37.6805	45.1224	44.6428	45.1106	45.9061	44.3463	45.606
82	39.1381	4.03706	34.6095	36.4606	34.9728	32.5788	35.0606	33.9749	36.8319	37.3054	35.8453	37.5301	35.2224	38.2563	41.0161	39.0902	40.9042	41.0245	42.2215	41.8404	37.674	36.6186	36.9933	37.5158	39.5591	37.683	45.559	45.1281	45.5565	46.4834	44.6968	45.93
83	39.8416	3.91146	35.6444	37.5461	35.983	33.6692	36.0846	34.9388	37.7653	38.2556	36.9035	38.3724	36.489	38.8062	42.1547	40.579	41.8806	42.1352	42.9738	43.2049	37.7265	36.9052	37.137	37.4223	39.6922	37.4759	45.917	45.5114	45.9491	46.9401	45.003	46.1812
84	40.3717	3.87502	36.5358	38.4513	36.8277	34.6567	36.9725	35.7709	38.4694	38.979	37.6909	38.9542	37.5741	39.149	43.0734	41.8671	42.7029	42.9922	43.5025	44.3024	37.5522	36.9551	37.0844	37.0931	39.5512	37.0773	46.2274	45.8196	46.3268	47.3231	45.2815	46.3861
85	40.736	3.9337	37.2887	39.1749	37.5165	35.5405	37.7326	36.4789	38.9351	39.5079	38.1772	39.2613	38.4346	39.2945	43.7741	42.9553	43.3723	43.603	43.8111	45.129	37.1698	36.7839	36.856	36.542	39.1612	36.5058	46.5125	46.0733	46.7152	47.664	45.5424	46.5676
86	40.9454	4.08227	37.9107	39.7242	38.0623	36.3179	38.3778	37.0711	39.1723	39.8863	38.3555	39.3067	39.0358	39.2773	44.261	43.8419	43.8894	43.9784	43.9127	45.6826	36.601	36.41	36.4677	35.7891	38.5575	35.7807	46.7822	46.2878	47.1202	47.9746	45.789	46.7393
87	41.0146	4.30614	38.414	40.1144	38.4848	36.987	38.9248	37.5588	39.2119	40.1637	38.2483	39.1353	39.3595	39.1526	44.5432	44.5274	44.2597	44.1244	43.8353	45.9691	35.8705	35.8514	35.9343	34.8584	37.7824	34.926	47.0334	46.4684	47.5272	48.255	46.0139	46.9026
88	40.9642	4.58311	38.8163	40.3686	38.8111	37.5474	39.3945	37.9598	39.1064	40.3921	37.9122	38.8251	39.415	38.9877	44.6335	45.0172	44.4922	44.0421	43.6176	45.9983	35.0111	35.1293	35.2768	33.7846	36.8885	33.9765	47.2536	46.6103	47.9097	48.499	46.1997	47.0491
89	40.8232	4.88615	39.1406	40.5167	39.0741	38.0033	39.8101	38.299	38.9288	40.6289	37.4379	38.4775	39.2467	38.8532	44.5505	45.3202	44.599	43.7436	43.3022	45.7875	34.0685	34.2757	34.5279	32.6191	35.9371	32.9827	47.4275	46.7028	48.2417	48.6987	46.3274	47.1668
90	40.63	5.18741	39.4153	40.5945	39.3102	38.3674	40.1966	38.6078	38.7618	40.9337	36.9382	38.1975	38.931	38.8086	44.3248	45.4564	44.5955	43.2607	42.9395	45.3717	33.103	33.3398	33.7367	31.4326	34.9961	32.01	47.5449	46.7373	48.5041	48.8469	46.3869	47.2494
91	40.4292	5.46224	39.6719	40.6425	39.5557	38.6614	40.5792	38.9207	38.6775	41.3468	36.5215	38.0677	38.5657	38.8858	44.0048	45.4602	44.5064	42.6551	42.5967	44.8058	32.187	32.393	32.9673	30.307	34.1385	31.129	47.6046	46.7125	48.6873	48.9398	46.3844	47.2991
92	40.264	5.69175	39.9397	40.7004	39.8377	38.9152	40.9754	39.2695	38.7168	41.8659	36.2631	38.1242	38.2531	39.078	43.6577	45.3597	44.3739	42.0227	42.3596	44.1725	31.3936	31.5219	32.2878	29.3206	33.4323	30.4052	47.6125	46.6336	48.7947	48.9759	46.3368	47.3215
93	40.1657	5.86378	40.2348	40.7964	40.1592	39.1623	41.3854	39.6706	38.8744	42.4375	36.1824	38.339	38.0757	39.3374	43.3589	45.1732	44.245	41.4819	42.3079	43.5864	30.7815	30.8107	31.7543	28.5336	32.9233	29.8857	47.579	46.5135	48.8422	48.956	46.2612	47.322
94	40.1424	5.97288	40.5488	40.9326	40.4868	39.4292	41.7821	40.1131	39.0998	42.9681	36.2388	38.6268	38.0746	39.5906	43.1707	44.9142	44.162	41.14	42.4604	43.1771	30.379	30.3215	31.3985	27.9714	32.6244	29.5792	47.514	46.3713	48.8482	48.8816	46.1667	47.302
95	40.1725	6.02233	40.8441	41.0752	40.7566	39.723	42.1128	40.5526	39.3162	43.3567	36.3493	38.8769	38.2357	39.7625	43.1141	44.6053	44.1539	41.029	42.749	43.0333	30.1684	30.0687	31.2185	27.6068	32.5051	29.4431	47.4199	46.2232	48.8238	48.7485	46.0513	47.2529
96	40.2041	6.02574	41.0613	41.1598	40.8952	40.0189	42.3139	40.9186	39.4442	43.526	36.4195	38.9942	38.493	39.7883	43.1456	44.2985	44.1895	41.0612	43.0524	43.1262	30.0826	29.9987	31.1693	27.36	32.491	29.3939	47.2867	46.0719	48.7667	48.5383	45.9018	47.1548
97	40.1679	6.00443	41.1357	41.1124	40.8415	40.2611	42.3294	41.1342	39.4195	43.4321	36.373	38.9225	38.7538	39.6158	43.1738	44.0411	44.1813	41.0895	43.2528	43.3043	30.0186	30.0006	31.1656	27.1193	32.4783	29.3294	47.0919	45.9019	48.6591	48.22	45.6982	46.9801
98	39.9994	5.98096	41.0152	40.8745	40.5611	40.3804	42.1249	41.1353	39.1987	43.056	36.1644	38.6396	38.9274	39.2063	43.1094	43.8305	44.0378	41.011	43.2778	43.3898	29.868	29.9404	31.1042	26.779	32.3617	29.1545	46.8057	45.6814	48.4721	47.7614	45.4152	46.6987
99	39.6553	5.97266	40.6749	40.4215	40.055	40.3165	41.6967	40.8849	38.7603	42.3989	35.774	38.1478	38.9422	38.5384	42.8944	43.6142	43.6899	40.7919	43.1092	43.2668	29.5469	29.696	30.8889	26.2762	32.0644	28.8088	46.4003	45.3692	48.1732	47.1461	45.0257	46.2873
100	39.1249	5.98858	40.1261	39.7702	39.3604	40.0393	41.0757	40.385	38.1056	41.4926	35.1981	37.4663	38.7527	37.6182	42.5171	43.3334	43.1229	40.4459	42.7775	42.9058	29.0172	29.1939	30.4547	25.6075	31.5516	28.2784	45.8587	44.9255	47.7378	46.383	44.5099	45.7371
101	38.4294	6.02984	39.4076	38.9676	38.5356	39.5524	40.3143	39.668	37.2538	40.4029	34.4397	36.6216	38.3293	36.4755	42.0168	42.9678	42.4032	40.0197	42.3365	42.3566	28.2907	28.4307	29.7833	24.8189	30.8315	27.5893	45.1782	44.3224	47.1576	45.4988	43.8577	45.0544
