# Supplementary material for: A biomechanical assessment of hydraulic ankle-foot devices with and without micro-processor control during slope ambulation in trans-femoral amputees
Source: PLoS One. 2018 Oct 5;13(10):e0205093. doi: 10.1371/journal.pone.0205093 (PMC6173401; doi:10.1371/journal.pone.0205093)
Supplement: S1 Dataset — A set of five trails from each subject in two walking conditions (ascending and descending a 5-degree slope) with three types of prosthetic ankle/foot (Echelon/Esprit/Elan). All data have been time-normalised to 101 points over stance phase and exported to excel files. (ZIP) [file pone.0205093.s003.zip › S1 Dataset Ascending Slope_Kinetics_Elan.xlsx]

## Sheet: SAMY
Sound side			TF1	C:\Users\xb00012\Documents\Data\27_15_150415 SP\27_15_150415_0056.c3d	C:\Users\xb00012\Documents\Data\27_15_150415 SP\27_15_150415_0058.c3d	C:\Users\xb00012\Documents\Data\27_15_150415 SP\27_15_150415_0060.c3d	C:\Users\xb00012\Documents\Data\27_15_150415 SP\27_15_150415_0062.c3d	C:\Users\xb00012\Documents\Data\27_15_150415 SP\27_15_150415_0066.c3d	TF3	C:\Users\xb00012\Documents\Data\39_28_200515 SP\39_28_200515_0071.c3d	C:\Users\xb00012\Documents\Data\39_28_200515 SP\39_28_200515_0073.c3d	C:\Users\xb00012\Documents\Data\39_28_200515 SP\39_28_200515_0079.c3d	C:\Users\xb00012\Documents\Data\39_28_200515 SP\39_28_200515_0081.c3d	C:\Users\xb00012\Documents\Data\39_28_200515 SP\39_28_200515_0083.c3d	TF4	C:\Users\xb00012\Documents\Data\44_33_190615 SP\44_33_190615_0067.c3d	C:\Users\xb00012\Documents\Data\44_33_190615 SP\44_33_190615_0069.c3d	C:\Users\xb00012\Documents\Data\44_33_190615 SP\44_33_190615_0071.c3d	C:\Users\xb00012\Documents\Data\44_33_190615 SP\44_33_190615_0077.c3d	C:\Users\xb00012\Documents\Data\44_33_190615 SP\44_33_190615_0081.c3d	TF5	C:\Users\xb00012\Documents\Data\45_34_230615 SP\45_34_230615_0063.c3d	C:\Users\xb00012\Documents\Data\45_34_230615 SP\45_34_230615_0069.c3d	C:\Users\xb00012\Documents\Data\45_34_230615 SP\45_34_230615_0071.c3d	C:\Users\xb00012\Documents\Data\45_34_230615 SP\45_34_230615_0073.c3d	C:\Users\xb00012\Documents\Data\45_34_230615 SP\45_34_230615_0075.c3d
Sagittal plane			ELA	LANKLE_MOMENTS	LANKLE_MOMENTS	LANKLE_MOMENTS	LANKLE_MOMENTS	LANKLE_MOMENTS	ELA	LANKLE_MOMENTS	LANKLE_MOMENTS	LANKLE_MOMENTS	LANKLE_MOMENTS	LANKLE_MOMENTS	ELA	LANKLE_MOMENTS	LANKLE_MOMENTS	LANKLE_MOMENTS	LANKLE_MOMENTS	LANKLE_MOMENTS	ELA	RANKLE_MOMENTS	RANKLE_MOMENTS	RANKLE_MOMENTS	RANKLE_MOMENTS	RANKLE_MOMENTS
Ankle Moment				LINK_MODEL_BASED	LINK_MODEL_BASED	LINK_MODEL_BASED	LINK_MODEL_BASED	LINK_MODEL_BASED		LINK_MODEL_BASED	LINK_MODEL_BASED	LINK_MODEL_BASED	LINK_MODEL_BASED	LINK_MODEL_BASED		LINK_MODEL_BASED	LINK_MODEL_BASED	LINK_MODEL_BASED	LINK_MODEL_BASED	LINK_MODEL_BASED		LINK_MODEL_BASED	LINK_MODEL_BASED	LINK_MODEL_BASED	LINK_MODEL_BASED	LINK_MODEL_BASED
101 points over gait cycle				Original	Original	Original	Original	Original		Original	Original	Original	Original	Original		Original	Original	Original	Original	Original		Original	Original	Original	Original	Original
ITEM	Mean	SD	C3_L	1	1	1	1	1	C3_L	1	1	1	1	1	C3_L	1	1	1	1	1	C3_R	1	1	1	1	1
1	-0.004751	0.0216931	-0.0163916	-0.008538	-0.021543	-0.004581	-0.030021	-0.017275	0.0004726	-0.00877	-0.007065	0.034677	-0.003307	-0.013172	-0.0024464	-0.035647	-0.003968	-0.005729	0.059059	-0.025947	-0.0006386	-0.002051	0.012679	-0.005617	-0.01843	0.010226
2	0.0208587	0.030536	-0.0054712	0.003022	-0.028054	-0.001021	-0.008353	0.00705	0.040712	0.060215	0.073958	0.041561	0.010032	0.017794	0.006035	-0.031187	-0.011924	0.043312	0.029718	0.000256	0.042159	0.040578	0.03753	0.036683	0.021751	0.074253
3	-0.0220078	0.0427849	-0.0174332	-0.034329	-0.023227	-0.026905	-0.015171	0.012466	-0.054408	-0.039458	-0.019621	-0.093791	-0.040019	-0.079151	-0.0474748	-0.022463	-0.018669	-0.042605	-0.039176	-0.114461	0.0312848	0.041739	0.014731	0.047682	0.034245	0.018027
4	-0.0701501	0.0426971	-0.0541644	-0.059534	-0.060788	-0.065537	-0.08106	-0.003903	-0.0678814	-0.074003	-0.080995	-0.063025	-0.043165	-0.078219	-0.129671	-0.124929	-0.119656	-0.102875	-0.129766	-0.171131	-0.0288832	-0.02515	-0.027727	-0.024883	-0.027302	-0.039354
5	-0.0848819	0.0469894	-0.078138	-0.077064	-0.076631	-0.073063	-0.087661	-0.076271	-0.0954754	-0.114121	-0.100696	-0.117796	-0.028596	-0.116168	-0.139288	-0.153586	-0.168677	-0.097449	-0.124825	-0.151904	-0.026626	-0.02937	-0.025225	-0.039961	-0.022034	-0.01654
6	-0.0789687	0.0500253	-0.071315	-0.070894	-0.065836	-0.068704	-0.076165	-0.074976	-0.104419	-0.146688	-0.120456	-0.131355	-0.017387	-0.106208	-0.124364	-0.1302	-0.156419	-0.084807	-0.114008	-0.136385	-0.0157774	-0.020408	-0.00955	-0.031126	-0.003524	-0.014279
7	-0.0652172	0.052747	-0.0638892	-0.064291	-0.056771	-0.061294	-0.061748	-0.075342	-0.0900986	-0.147661	-0.115524	-0.149279	0.023427	-0.061456	-0.101772	-0.11076	-0.13925	-0.061055	-0.089104	-0.108691	-0.0051088	-0.010105	-0.001073	-0.017794	0.002481	0.000947
8	-0.0459816	0.0536292	-0.0484448	-0.052353	-0.034864	-0.052689	-0.042423	-0.059895	-0.0699834	-0.126249	-0.100652	-0.148	0.048587	-0.023603	-0.077054	-0.083656	-0.116441	-0.039968	-0.063779	-0.081426	0.0115556	0.006035	0.017695	-0.003534	0.018299	0.019283
9	-0.0242295	0.0531475	-0.0299432	-0.027762	-0.021124	-0.03175	-0.020741	-0.048339	-0.0408462	-0.101791	-0.075775	-0.133629	0.080327	0.026637	-0.0502286	-0.050098	-0.093291	-0.016044	-0.038896	-0.052814	0.0240998	0.021141	0.024376	0.005606	0.029981	0.039395
10	0.00259385	0.0542095	-0.0009842	-0.013532	0.049702	-0.018588	0.013461	-0.035964	-0.0080818	-0.064364	-0.042218	-0.109083	0.109679	0.065577	-0.0240434	-0.020549	-0.064093	0.008114	-0.013911	-0.029778	0.0434848	0.034135	0.029833	0.017708	0.061436	0.074312
11	0.0342593	0.0585347	0.0542584	0.069737	0.112011	0.039552	0.074371	-0.024379	0.0236914	-0.032218	-0.013743	-0.071902	0.133255	0.103065	-0.008262	-0.00276	-0.048582	0.024091	0.001349	-0.015408	0.0673494	0.051458	0.041591	0.051441	0.094441	0.097816
12	0.0623609	0.0685777	0.100148	0.116293	0.190789	0.081928	0.122038	-0.010308	0.056693	-0.002384	0.019299	-0.033796	0.160275	0.140071	0.0035842	0.016274	-0.038212	0.03052	0.011645	-0.002306	0.0890184	0.064033	0.05149	0.067193	0.140775	0.121601
13	0.096837	0.0897249	0.174615	0.210505	0.304993	0.134759	0.211316	0.011504	0.0836288	0.020449	0.051856	-0.003588	0.18309	0.166337	0.0151518	0.036932	-0.02907	0.035953	0.023479	0.008465	0.113952	0.077258	0.082758	0.097851	0.175477	0.136417
14	0.128089	0.116828	0.253674	0.304889	0.410826	0.197574	0.31122	0.043862	0.10314	0.036244	0.068692	0.020295	0.196575	0.193892	0.0212652	0.048821	-0.027902	0.04228	0.025448	0.017679	0.134278	0.09027	0.096677	0.120077	0.204833	0.159534
15	0.162206	0.151396	0.348278	0.418784	0.53292	0.273902	0.43552	0.080266	0.114362	0.047739	0.083975	0.039274	0.184944	0.215877	0.0328494	0.078593	-0.019252	0.047211	0.031502	0.026193	0.153336	0.095774	0.120332	0.13951	0.232459	0.178604
16	0.196813	0.18788	0.445585	0.524773	0.649008	0.361152	0.563099	0.129894	0.121523	0.054922	0.092009	0.053534	0.164922	0.24223	0.044982	0.108096	-0.016262	0.058983	0.036097	0.037996	0.175161	0.110067	0.140478	0.170602	0.256444	0.198213
17	0.232688	0.220993	0.542239	0.630259	0.749224	0.449699	0.675285	0.206729	0.127469	0.059808	0.104478	0.063936	0.144867	0.264258	0.0624006	0.135507	-0.004391	0.074534	0.050466	0.055887	0.198642	0.123328	0.15736	0.209321	0.28202	0.221182
18	0.26973	0.251396	0.633924	0.717768	0.842295	0.547883	0.77509	0.286584	0.139416	0.070563	0.113776	0.081742	0.139463	0.291535	0.0792032	0.166276	0.006642	0.084928	0.064014	0.074156	0.226377	0.14364	0.174571	0.251108	0.314542	0.248022
19	0.309224	0.280381	0.727748	0.800697	0.924859	0.652443	0.87202	0.388722	0.158758	0.082036	0.125986	0.093687	0.168125	0.323954	0.096527	0.191362	0.01614	0.105705	0.0762	0.093228	0.253864	0.15701	0.197997	0.295202	0.345422	0.273687
20	0.347121	0.303986	0.809992	0.873043	0.998513	0.736812	0.944333	0.497261	0.189013	0.090278	0.145932	0.115837	0.22914	0.363879	0.110738	0.214316	0.026103	0.120906	0.089011	0.103353	0.27874	0.175936	0.212286	0.334994	0.378899	0.291585
21	0.384082	0.325553	0.88617	0.933039	1.05757	0.828388	1.00784	0.604012	0.224621	0.105483	0.164554	0.132125	0.315681	0.405262	0.12253	0.233169	0.033434	0.132731	0.101781	0.111537	0.303005	0.189269	0.232682	0.373702	0.406877	0.312496
22	0.413648	0.344172	0.951124	0.990581	1.10587	0.899766	1.05476	0.704638	0.240052	0.112321	0.18054	0.151611	0.319985	0.435801	0.136206	0.25077	0.044435	0.149577	0.114267	0.121979	0.32721	0.211094	0.246625	0.417384	0.430998	0.329949
23	0.440863	0.355468	0.999167	1.02247	1.13413	0.954812	1.08514	0.799286	0.25846	0.119871	0.195827	0.16235	0.350225	0.464025	0.152208	0.26628	0.055662	0.168446	0.135141	0.13551	0.35362	0.233479	0.259388	0.470331	0.45381	0.35109
24	0.463772	0.361016	1.03221	1.04901	1.14626	1.00056	1.09218	0.873041	0.275126	0.126638	0.216676	0.178175	0.360344	0.493799	0.169716	0.281129	0.071995	0.196384	0.15369	0.145381	0.378036	0.249244	0.274541	0.519997	0.475477	0.370923
25	0.484655	0.357642	1.04556	1.04878	1.13702	1.01449	1.09522	0.932273	0.296002	0.139879	0.244865	0.193575	0.369643	0.53205	0.190167	0.301591	0.086588	0.221731	0.174063	0.166862	0.406894	0.273828	0.290999	0.568816	0.505412	0.395415
26	0.502574	0.34867	1.04477	1.0414	1.12246	1.0199	1.07164	0.968445	0.315706	0.155198	0.259576	0.215678	0.377709	0.570369	0.214072	0.328748	0.097644	0.249769	0.195489	0.198712	0.435749	0.293259	0.3138	0.611285	0.541602	0.418798
27	0.519612	0.330543	1.02431	1.00713	1.08893	0.99862	1.03378	0.993109	0.345563	0.174566	0.293999	0.240599	0.396485	0.622164	0.239554	0.35345	0.121197	0.276088	0.218847	0.228189	0.469016	0.321406	0.339217	0.661604	0.58017	0.442685
28	0.534869	0.309352	0.994464	0.97056	1.03902	0.965895	0.991848	1.005	0.375781	0.194927	0.324357	0.265648	0.418658	0.675316	0.265772	0.377191	0.140802	0.303198	0.241881	0.265789	0.503459	0.357777	0.370537	0.707516	0.620572	0.460894
29	0.550753	0.285163	0.957105	0.929891	0.987246	0.926938	0.953135	0.988313	0.411088	0.217844	0.355958	0.293809	0.447141	0.74069	0.296613	0.408797	0.168121	0.332985	0.27015	0.303013	0.538205	0.409595	0.393981	0.74472	0.664112	0.478618
30	0.565593	0.260076	0.914037	0.880006	0.935	0.88613	0.911991	0.957058	0.447953	0.24745	0.381563	0.324127	0.487329	0.799297	0.328532	0.439679	0.192509	0.363314	0.297064	0.350092	0.571849	0.455106	0.419799	0.781112	0.708161	0.495065
31	0.584983	0.237538	0.876286	0.84298	0.883625	0.842341	0.884965	0.927517	0.487717	0.282045	0.409845	0.353758	0.530982	0.861956	0.367004	0.474872	0.228007	0.401313	0.329986	0.400843	0.608924	0.513356	0.443077	0.817133	0.759479	0.511575
32	0.607185	0.216347	0.842075	0.808664	0.841882	0.810098	0.85728	0.892449	0.53188	0.322045	0.448069	0.382522	0.584698	0.922064	0.410581	0.512228	0.273425	0.446735	0.365393	0.455126	0.644204	0.563561	0.470025	0.851401	0.802723	0.533312
33	0.632235	0.19985	0.814727	0.777688	0.804296	0.790353	0.838483	0.862815	0.573832	0.362932	0.478209	0.417322	0.63402	0.976677	0.456268	0.551445	0.315941	0.494717	0.402738	0.5165	0.684115	0.622765	0.501344	0.884034	0.853177	0.559253
34	0.663894	0.185411	0.797657	0.767198	0.776457	0.775375	0.828512	0.840745	0.625611	0.409198	0.519228	0.456406	0.709125	1.0341	0.510521	0.598175	0.363755	0.546012	0.455481	0.589182	0.721788	0.682525	0.537362	0.905686	0.894711	0.588657
35	0.698016	0.172674	0.786777	0.761156	0.756789	0.768058	0.825022	0.822859	0.678817	0.460991	0.556762	0.513325	0.785142	1.07787	0.566655	0.650333	0.417616	0.602068	0.497818	0.665442	0.759812	0.734693	0.58051	0.923628	0.937514	0.622717
36	0.74002	0.16203	0.792039	0.760068	0.753832	0.786618	0.843763	0.815916	0.738862	0.526323	0.621805	0.562207	0.859724	1.12425	0.630674	0.717425	0.482599	0.664395	0.547512	0.741439	0.798506	0.787599	0.628978	0.942293	0.974069	0.65959
37	0.785664	0.150868	0.810284	0.773903	0.767835	0.80509	0.87085	0.833744	0.801079	0.592104	0.697139	0.618352	0.944833	1.15297	0.69423	0.776761	0.552606	0.724161	0.607971	0.809653	0.837061	0.837796	0.684195	0.954756	1.00785	0.700712
38	0.835642	0.141754	0.835674	0.804383	0.785126	0.829253	0.915197	0.84441	0.86863	0.667135	0.779509	0.677277	1.03422	1.18501	0.761697	0.838111	0.627914	0.783913	0.672223	0.886326	0.876567	0.884549	0.741375	0.975396	1.03516	0.746353
39	0.89102	0.133008	0.876467	0.842554	0.819916	0.868375	0.963919	0.887573	0.937144	0.7384	0.873895	0.739109	1.12321	1.21111	0.83521	0.911647	0.705164	0.846286	0.7501	0.962854	0.915257	0.933542	0.801933	0.990051	1.05946	0.791295
40	0.949034	0.125767	0.924571	0.900515	0.86211	0.91369	1.01764	0.928905	1.00527	0.815095	0.969801	0.800453	1.20124	1.23975	0.910042	0.982223	0.784903	0.915471	0.82733	1.04028	0.956252	0.981083	0.862585	1.01144	1.08675	0.839404
41	1.00953	0.116721	0.983338	0.968656	0.913974	0.969211	1.07869	0.986162	1.0686	0.896488	1.05287	0.870537	1.25872	1.26437	0.987401	1.06514	0.866202	0.986024	0.903075	1.11657	0.9988	1.03077	0.927338	1.03031	1.11543	0.890154
42	1.07406	0.106189	1.05338	1.05119	0.988321	1.04246	1.14323	1.0417	1.13182	0.980684	1.14114	0.940519	1.3118	1.28495	1.06615	1.15255	0.950204	1.05796	0.98759	1.18246	1.04488	1.07745	1.00233	1.06241	1.13868	0.943516
43	1.14288	0.0967846	1.1358	1.14139	1.07663	1.11568	1.22355	1.12175	1.19187	1.06732	1.20997	1.02039	1.35605	1.30564	1.15027	1.24635	1.03446	1.13586	1.07252	1.26218	1.09359	1.13054	1.07198	1.08811	1.16928	1.00804
44	1.21243	0.0903798	1.22684	1.24277	1.17308	1.20638	1.30918	1.20277	1.24929	1.14725	1.273	1.10629	1.38569	1.33424	1.23078	1.33003	1.11625	1.21575	1.15427	1.33762	1.14279	1.17435	1.14667	1.12892	1.2074	1.05661
45	1.28041	0.0896499	1.32359	1.34291	1.2837	1.30073	1.40333	1.28729	1.29961	1.21759	1.32389	1.19333	1.40558	1.35768	1.30922	1.41749	1.1926	1.30234	1.23141	1.40227	1.1892	1.2238	1.21989	1.16109	1.23658	1.10461
46	1.3478	0.0946692	1.42216	1.44633	1.39785	1.39581	1.49734	1.3735	1.34736	1.28479	1.36921	1.27632	1.41709	1.38941	1.3843	1.48909	1.27303	1.39277	1.30392	1.46267	1.23739	1.26788	1.29349	1.20289	1.26791	1.15476
47	1.41163	0.104857	1.51453	1.54922	1.50893	1.49002	1.57238	1.45211	1.39329	1.34479	1.40558	1.34465	1.42605	1.44538	1.45386	1.55497	1.3514	1.47166	1.37101	1.52024	1.28485	1.31566	1.35634	1.24525	1.30534	1.20168
48	1.47006	0.120216	1.60809	1.64113	1.62816	1.58298	1.65244	1.53574	1.42381	1.4004	1.43119	1.40805	1.42043	1.45897	1.51905	1.61654	1.42667	1.54657	1.43519	1.57027	1.3293	1.3627	1.41644	1.29382	1.33203	1.24151
49	1.52129	0.133807	1.68571	1.72621	1.72521	1.66095	1.70486	1.61132	1.45339	1.44404	1.4495	1.45716	1.41515	1.50111	1.57302	1.65816	1.48417	1.61432	1.49418	1.6143	1.37305	1.41321	1.46978	1.33948	1.35964	1.28313
50	1.56506	0.142698	1.74261	1.7959	1.80378	1.72496	1.71758	1.67084	1.48535	1.49249	1.46205	1.4968	1.41415	1.56126	1.61834	1.69892	1.53505	1.66861	1.5469	1.64221	1.41393	1.45989	1.51737	1.38865	1.38417	1.31956
51	1.59769	0.142179	1.77118	1.83288	1.84565	1.7551	1.70202	1.72026	1.51712	1.5356	1.47901	1.52736	1.42135	1.62228	1.65008	1.71985	1.58289	1.70002	1.58604	1.6616	1.45239	1.50859	1.55701	1.43616	1.41003	1.35016
52	1.61605	0.135443	1.77032	1.84323	1.85416	1.76522	1.65759	1.73141	1.54134	1.56737	1.4934	1.55058	1.41976	1.67559	1.66704	1.73072	1.62033	1.71411	1.60532	1.6647	1.48548	1.5428	1.59101	1.48336	1.43106	1.37919
53	1.61635	0.120369	1.73106	1.80903	1.81575	1.74411	1.57217	1.71426	1.55803	1.57962	1.5133	1.56214	1.41771	1.71738	1.66431	1.72126	1.64711	1.69566	1.606	1.65151	1.51201	1.56748	1.62034	1.52419	1.4514	1.39663
54	1.59887	0.0998676	1.64232	1.7352	1.72309	1.65809	1.44799	1.64724	1.574	1.59455	1.5373	1.56576	1.42376	1.74866	1.64636	1.69501	1.65164	1.66159	1.59495	1.62861	1.53279	1.57809	1.63497	1.56244	1.46778	1.42067
55	1.56011	0.096367	1.5094	1.58757	1.5918	1.54609	1.29401	1.52752	1.57986	1.60046	1.55174	1.56442	1.42852	1.75413	1.61007	1.6487	1.64324	1.59568	1.57872	1.58402	1.54111	1.56957	1.63502	1.58995	1.47178	1.43924
56	1.49731	0.136537	1.32182	1.39325	1.39672	1.36447	1.08827	1.36638	1.5702	1.57581	1.57637	1.55594	1.41932	1.72355	1.55808	1.58733	1.62681	1.51323	1.54283	1.52022	1.53912	1.54827	1.61024	1.60874	1.47753	1.45084
57	1.409	0.204202	1.10001	1.15646	1.17624	1.14475	0.860859	1.16172	1.53582	1.52707	1.56747	1.52139	1.39726	1.6659	1.48064	1.50079	1.58123	1.38902	1.49325	1.4389	1.51956	1.50874	1.57217	1.60222	1.45712	1.45755
58	1.29463	0.278775	0.853683	0.897641	0.929743	0.892354	0.63369	0.914987	1.46575	1.4468	1.53197	1.45311	1.35207	1.54482	1.37774	1.3904	1.52496	1.235	1.41391	1.32441	1.48136	1.44268	1.51155	1.58106	1.41567	1.45586
59	1.16632	0.34505	0.616088	0.636675	0.704806	0.640104	0.440988	0.657867	1.37937	1.35116	1.48075	1.37249	1.30826	1.3842	1.2458	1.24257	1.43641	1.0585	1.31249	1.17905	1.42401	1.36107	1.42025	1.53415	1.36405	1.44055
60	1.03034	0.392214	0.411275	0.421885	0.487027	0.42379	0.28081	0.442865	1.27843	1.23988	1.41499	1.29389	1.24327	1.20014	1.09118	1.08306	1.31565	0.861123	1.18501	1.01104	1.34047	1.25238	1.30729	1.45058	1.28277	1.40933
61	0.883871	0.409534	0.253362	0.257116	0.318	0.251608	0.162462	0.277623	1.15659	1.11932	1.31852	1.18176	1.15865	1.00471	0.906841	0.87677	1.15837	0.653079	1.02669	0.819301	1.21869	1.10612	1.14282	1.32175	1.17122	1.35153
62	0.734971	0.401379	0.141494	0.135245	0.190411	0.136233	0.079472	0.166108	1.02599	0.990728	1.19823	1.05028	1.08427	0.806455	0.70725	0.652299	0.964909	0.461079	0.851034	0.606929	1.06515	0.931546	0.952391	1.14617	1.03387	1.26177
63	0.585153	0.36935	0.0727632	0.053806	0.101982	0.077625	0.032631	0.097772	0.881896	0.83999	1.05422	0.903365	0.993695	0.61821	0.505529	0.440705	0.749879	0.286156	0.643666	0.407239	0.880424	0.730472	0.732608	0.935586	0.866926	1.13653
64	0.437831	0.325662	0.014519	0.00348	0.037138	0.021388	-0.021235	0.031824	0.728751	0.690412	0.881796	0.736032	0.891192	0.444321	0.331777	0.270571	0.526289	0.16443	0.443604	0.253991	0.676277	0.532223	0.51349	0.692741	0.674694	0.968237
65	0.306848	0.276701	-0.0312976	-0.039673	-0.026936	-0.036054	-0.032984	-0.020841	0.577939	0.55195	0.707677	0.560917	0.778405	0.290745	0.200401	0.149127	0.347135	0.09315	0.27903	0.133564	0.480348	0.357488	0.327243	0.468138	0.480956	0.767915
66	0.209026	0.220148	-0.0358398	-0.039104	-0.037043	-0.035415	-0.035737	-0.0319	0.436454	0.41039	0.546513	0.396961	0.665922	0.162485	0.108502	0.068012	0.203849	0.036802	0.164107	0.069739	0.326987	0.236143	0.207215	0.30833	0.318057	0.565189
67	0.130916	0.171058	-0.0381388	-0.040552	-0.041229	-0.03778	-0.035352	-0.035781	0.311937	0.288798	0.393427	0.24983	0.559884	0.067744	0.0455294	0.026919	0.104287	-0.01221	0.084068	0.024583	0.204337	0.133656	0.121141	0.173882	0.210629	0.382377
68	0.071922	0.129873	-0.037734	-0.039667	-0.041698	-0.037276	-0.032289	-0.03774	0.199213	0.177702	0.251968	0.137393	0.445173	-0.016172	0.0074328	-0.023912	0.055471	-0.018076	0.041047	-0.017366	0.118776	0.060016	0.05427	0.097173	0.123013	0.25941
69	0.0285001	0.0894446	-0.034859	-0.036394	-0.039557	-0.033779	-0.02729	-0.037275	0.112284	0.084403	0.137812	0.033376	0.324096	-0.018269	-0.01466	-0.021636	0.00859	-0.020386	-0.018822	-0.021046	0.0512356	-0.003422	0.009752	0.046589	0.052661	0.150598
70	-0.0003988	0.0580135	-0.0303406	-0.031722	-0.035199	-0.028469	-0.02195	-0.034363	0.0500044	0.025336	0.050528	-0.014326	0.207515	-0.019031	-0.0211612	-0.022267	-0.02019	-0.021234	-0.018872	-0.023243	-9.78e-05	-0.025415	-0.028235	-0.036821	0.004323	0.085659
71	-0.0138999	0.0315562	-0.0255146	-0.026899	-0.029858	-0.023033	-0.01777	-0.030013	0.0087856	-0.01697	-0.01327	-0.015367	0.107606	-0.018071	-0.0216714	-0.022337	-0.021317	-0.020454	-0.020465	-0.023784	-0.0171992	-0.028627	-0.029011	-0.03201	-0.027903	0.031555
72	-0.0205253	0.0129655	-0.0215766	-0.023	-0.02484	-0.018951	-0.015497	-0.025595	-0.0081706	-0.018209	-0.02009	-0.015568	0.029168	-0.016154	-0.0212246	-0.02114	-0.022217	-0.018571	-0.021462	-0.022733	-0.0311292	-0.029504	-0.031288	-0.034825	-0.028735	-0.031294
73	-0.0220506	0.00617428	-0.0190812	-0.020508	-0.020961	-0.016917	-0.015018	-0.022002	-0.0179182	-0.018618	-0.021113	-0.013941	-0.021769	-0.01415	-0.01984	-0.019204	-0.022096	-0.016511	-0.021054	-0.020335	-0.0313628	-0.029302	-0.032486	-0.035468	-0.030175	-0.029383
74	-0.0208545	0.00646438	-0.018009	-0.019344	-0.018618	-0.016726	-0.015765	-0.019592	-0.016623	-0.017711	-0.020023	-0.01173	-0.020987	-0.012664	-0.0179608	-0.017255	-0.020647	-0.014867	-0.019397	-0.017638	-0.0308252	-0.027324	-0.031401	-0.034019	-0.030689	-0.030693
75	-0.0195386	0.00605783	-0.0179284	-0.019153	-0.017673	-0.017607	-0.016959	-0.01825	-0.0153784	-0.016337	-0.018185	-0.009957	-0.020637	-0.011776	-0.0161838	-0.015684	-0.018581	-0.013877	-0.017241	-0.015536	-0.0286638	-0.024067	-0.028335	-0.030715	-0.029337	-0.030865
76	-0.0181559	0.00510717	-0.0183124	-0.019527	-0.017676	-0.018687	-0.018014	-0.017658	-0.014132	-0.014991	-0.016586	-0.009036	-0.018535	-0.011512	-0.0148756	-0.014581	-0.016663	-0.013508	-0.015364	-0.014262	-0.0253036	-0.020568	-0.024284	-0.026439	-0.026487	-0.02874
77	-0.0169868	0.0040215	-0.0188558	-0.020139	-0.018267	-0.01955	-0.018792	-0.017531	-0.013207	-0.013895	-0.015611	-0.00909	-0.015723	-0.011716	-0.0141722	-0.013961	-0.015372	-0.013541	-0.014216	-0.013771	-0.0217122	-0.017824	-0.020434	-0.022367	-0.023039	-0.024897
78	-0.0162072	0.00327611	-0.0194298	-0.020863	-0.019177	-0.020127	-0.019223	-0.017759	-0.012731	-0.01312	-0.015055	-0.010028	-0.01331	-0.012142	-0.013897	-0.013787	-0.014547	-0.013603	-0.013798	-0.01375	-0.0187708	-0.016348	-0.0176	-0.019323	-0.019884	-0.020699
79	-0.0158381	0.00304608	-0.0199412	-0.021584	-0.020138	-0.020344	-0.01932	-0.01832	-0.0126322	-0.012757	-0.014675	-0.011307	-0.0118	-0.012622	-0.0138586	-0.013947	-0.01401	-0.013601	-0.013818	-0.013917	-0.0169204	-0.016025	-0.016052	-0.017538	-0.017617	-0.01737
80	-0.0158423	0.00309108	-0.0204066	-0.022333	-0.021132	-0.020193	-0.019188	-0.019187	-0.0128438	-0.012866	-0.014479	-0.012411	-0.011291	-0.013172	-0.0139678	-0.014355	-0.013648	-0.013679	-0.013942	-0.014215	-0.016151	-0.016351	-0.015624	-0.016854	-0.016443	-0.015483
81	-0.0161567	0.00323307	-0.020983	-0.02328	-0.022296	-0.019961	-0.019044	-0.020334	-0.0132294	-0.01314	-0.014544	-0.013088	-0.011641	-0.013734	-0.0142256	-0.014945	-0.013487	-0.013912	-0.014155	-0.014629	-0.016189	-0.016853	-0.01592	-0.016919	-0.016287	-0.014966
82	-0.0167119	0.00348944	-0.0219154	-0.024606	-0.023668	-0.019987	-0.01964	-0.021676	-0.0136328	-0.013519	-0.014795	-0.013364	-0.012379	-0.014107	-0.0146476	-0.015508	-0.013575	-0.014371	-0.014623	-0.015161	-0.016652	-0.017237	-0.016552	-0.017331	-0.016783	-0.015357
83	-0.0174538	0.00389047	-0.0233552	-0.026244	-0.025246	-0.021117	-0.021151	-0.023018	-0.0140262	-0.014075	-0.015045	-0.013644	-0.013159	-0.014208	-0.0151828	-0.015929	-0.013737	-0.015223	-0.015218	-0.015807	-0.0172512	-0.01747	-0.017309	-0.017897	-0.017463	-0.016117
84	-0.0182882	0.00437509	-0.0250314	-0.027956	-0.026927	-0.023376	-0.022611	-0.024287	-0.014388	-0.014469	-0.015274	-0.014205	-0.013763	-0.014229	-0.0157992	-0.016339	-0.013996	-0.016331	-0.015733	-0.016597	-0.0179342	-0.017798	-0.018127	-0.018705	-0.018101	-0.01694
85	-0.0191619	0.00479644	-0.0265428	-0.029558	-0.028425	-0.02562	-0.023644	-0.025467	-0.0147586	-0.014711	-0.015676	-0.014922	-0.014262	-0.014222	-0.0165354	-0.016823	-0.014533	-0.017496	-0.016316	-0.017509	-0.0188108	-0.018461	-0.019107	-0.019872	-0.018733	-0.017881
86	-0.0200676	0.00498894	-0.0275938	-0.03083	-0.029358	-0.027131	-0.024328	-0.026322	-0.01525	-0.014929	-0.016321	-0.015823	-0.014855	-0.014322	-0.0174262	-0.017489	-0.015409	-0.01856	-0.017139	-0.018534	-0.0200006	-0.019588	-0.02035	-0.021435	-0.019529	-0.019101
87	-0.0209166	0.0048212	-0.0278754	-0.031353	-0.029269	-0.027426	-0.024715	-0.026614	-0.0159232	-0.015201	-0.017186	-0.017037	-0.015565	-0.014627	-0.0183994	-0.018344	-0.016485	-0.019272	-0.018317	-0.019579	-0.0214684	-0.02105	-0.02183	-0.023222	-0.020566	-0.020674
88	-0.0215426	0.00424327	-0.0270486	-0.030618	-0.02782	-0.026019	-0.024641	-0.026145	-0.0167772	-0.015578	-0.01843	-0.018528	-0.016362	-0.014988	-0.0193192	-0.019329	-0.017633	-0.019503	-0.019768	-0.020363	-0.0230256	-0.022523	-0.023363	-0.024885	-0.021849	-0.022508
89	-0.0217083	0.00345078	-0.0248864	-0.028212	-0.024832	-0.022901	-0.023839	-0.024648	-0.0176878	-0.015922	-0.020091	-0.02	-0.017304	-0.015122	-0.0199428	-0.020286	-0.018615	-0.019235	-0.020994	-0.020584	-0.024316	-0.023615	-0.024471	-0.025947	-0.023249	-0.024298
90	-0.0211928	0.00304461	-0.0214226	-0.024088	-0.020361	-0.018607	-0.02212	-0.021937	-0.018512	-0.016	-0.021923	-0.021495	-0.018293	-0.014849	-0.0199972	-0.02083	-0.019264	-0.018301	-0.021437	-0.020154	-0.0248394	-0.023911	-0.024512	-0.025911	-0.024327	-0.025536
91	-0.0198346	0.0035734	-0.0170356	-0.018551	-0.014998	-0.01403	-0.0195	-0.018099	-0.0189642	-0.015876	-0.023663	-0.022223	-0.019036	-0.014023	-0.0192354	-0.020582	-0.01937	-0.016445	-0.020789	-0.018991	-0.0241032	-0.022999	-0.022938	-0.024316	-0.024591	-0.025672
92	-0.0174349	0.00458605	-0.01215	-0.011914	-0.009502	-0.009905	-0.01605	-0.013379	-0.0185314	-0.015278	-0.02453	-0.021561	-0.01885	-0.012438	-0.0173524	-0.019257	-0.018618	-0.013291	-0.018821	-0.016775	-0.0217058	-0.020526	-0.019489	-0.020779	-0.023571	-0.024164
93	-0.0137533	0.00547455	-0.0068256	-0.004824	-0.004289	-0.00569	-0.011505	-0.00782	-0.016721	-0.013695	-0.023424	-0.019149	-0.017145	-0.010192	-0.0140916	-0.016499	-0.016669	-0.008703	-0.015251	-0.013336	-0.0173748	-0.016268	-0.014143	-0.015123	-0.020811	-0.020529
94	-0.00863615	0.00587674	-0.0010062	0.002069	0.001051	-0.000129	-0.006201	-0.001821	-0.012956	-0.010765	-0.01873	-0.014509	-0.013367	-0.007409	-0.0094602	-0.012182	-0.013121	-0.0033	-0.009999	-0.008699	-0.0111222	-0.010262	-0.007215	-0.007569	-0.016	-0.014565
95	-0.0022439	0.00562481	0.0050024	0.008759	0.006941	0.005942	-0.001003	0.004373	-0.0068696	-0.006227	-0.009503	-0.007609	-0.006936	-0.004073	-0.0037888	-0.006512	-0.008072	0.002101	-0.003393	-0.003068	-0.0033196	-0.002856	0.000685	0.001244	-0.009242	-0.006429
96	0.00466795	0.00487982	0.0103154	0.014479	0.012363	0.010583	0.004402	0.00975	0.0009604	-0.00041	0.002974	0.000785	0.001655	-0.000202	0.002183	-8.7e-05	-0.002108	0.006707	0.003538	0.002865	0.005213	0.005141	0.008632	0.010225	-0.001101	0.003168
97	0.0107382	0.00430921	0.0136304	0.017722	0.015783	0.012673	0.009193	0.012781	0.008774	0.005723	0.015625	0.008714	0.010079	0.003729	0.007408	0.006062	0.004014	0.009564	0.009337	0.008063	0.0131404	0.012334	0.015291	0.017809	0.007487	0.012781
98	0.0144575	0.00453532	0.0140486	0.017507	0.016334	0.012044	0.011678	0.01268	0.0140682	0.010728	0.024008	0.013509	0.015294	0.006802	0.0108992	0.010789	0.009376	0.009988	0.012782	0.011561	0.0188142	0.017121	0.019311	0.022316	0.015155	0.020168
99	0.0146454	0.00506381	0.0113432	0.013808	0.013729	0.009236	0.011033	0.00891	0.014722	0.012852	0.024594	0.013009	0.015265	0.00789	0.011826	0.013082	0.01291	0.007618	0.012959	0.012561	0.0206906	0.018209	0.019712	0.02239	0.020294	0.022848
100	0.0108003	0.00560307	0.0058156	0.007434	0.008043	0.004534	0.007413	0.001654	0.0099346	0.010617	0.016893	0.006502	0.009747	0.005914	0.0095768	0.01215	0.013508	0.002186	0.009472	0.010568	0.0178742	0.014961	0.01594	0.017675	0.021439	0.019356
101	0.00360245	0.00614976	-0.001506	-0.000414	3e-06	-0.001669	0.001651	-0.007101	0.0011074	0.004309	0.004002	-0.003727	0.000667	0.000286	0.0040946	0.007669	0.010387	-0.005592	0.002555	0.005454	0.0107138	0.007892	0.00843	0.009263	0.017738	0.010246

## Sheet: PAMY
Prosthetic side			TF1	C:\Users\xb00012\Documents\Data\27_15_150415 SP\27_15_150415_0056.c3d	C:\Users\xb00012\Documents\Data\27_15_150415 SP\27_15_150415_0058.c3d	C:\Users\xb00012\Documents\Data\27_15_150415 SP\27_15_150415_0060.c3d	C:\Users\xb00012\Documents\Data\27_15_150415 SP\27_15_150415_0062.c3d	C:\Users\xb00012\Documents\Data\27_15_150415 SP\27_15_150415_0066.c3d	TF2	C:\Users\xb00012\Documents\Data\37_26_130515 SP\37_26_130515_0069.c3d	C:\Users\xb00012\Documents\Data\37_26_130515 SP\37_26_130515_0073.c3d	C:\Users\xb00012\Documents\Data\37_26_130515 SP\37_26_130515_0077.c3d	C:\Users\xb00012\Documents\Data\37_26_130515 SP\37_26_130515_0079.c3d	C:\Users\xb00012\Documents\Data\37_26_130515 SP\37_26_130515_0081.c3d	TF3	C:\Users\xb00012\Documents\Data\39_28_200515 SP\39_28_200515_0071.c3d	C:\Users\xb00012\Documents\Data\39_28_200515 SP\39_28_200515_0073.c3d	C:\Users\xb00012\Documents\Data\39_28_200515 SP\39_28_200515_0079.c3d	C:\Users\xb00012\Documents\Data\39_28_200515 SP\39_28_200515_0081.c3d	C:\Users\xb00012\Documents\Data\39_28_200515 SP\39_28_200515_0083.c3d	TF4	C:\Users\xb00012\Documents\Data\44_33_190615 SP\44_33_190615_0067.c3d	C:\Users\xb00012\Documents\Data\44_33_190615 SP\44_33_190615_0069.c3d	C:\Users\xb00012\Documents\Data\44_33_190615 SP\44_33_190615_0071.c3d	C:\Users\xb00012\Documents\Data\44_33_190615 SP\44_33_190615_0077.c3d	C:\Users\xb00012\Documents\Data\44_33_190615 SP\44_33_190615_0081.c3d	TF5	C:\Users\xb00012\Documents\Data\45_34_230615 SP\45_34_230615_0063.c3d	C:\Users\xb00012\Documents\Data\45_34_230615 SP\45_34_230615_0069.c3d	C:\Users\xb00012\Documents\Data\45_34_230615 SP\45_34_230615_0071.c3d	C:\Users\xb00012\Documents\Data\45_34_230615 SP\45_34_230615_0073.c3d	C:\Users\xb00012\Documents\Data\45_34_230615 SP\45_34_230615_0075.c3d
Sagittal plane			ELA	RANKLE_MOMENTS	RANKLE_MOMENTS	RANKLE_MOMENTS	RANKLE_MOMENTS	RANKLE_MOMENTS	ELA	LANKLE_MOMENTS	LANKLE_MOMENTS	LANKLE_MOMENTS	LANKLE_MOMENTS	LANKLE_MOMENTS	ELA	RANKLE_MOMENTS	RANKLE_MOMENTS	RANKLE_MOMENTS	RANKLE_MOMENTS	RANKLE_MOMENTS	ELA	RANKLE_MOMENTS	RANKLE_MOMENTS	RANKLE_MOMENTS	RANKLE_MOMENTS	RANKLE_MOMENTS	ELA	LANKLE_MOMENTS	LANKLE_MOMENTS	LANKLE_MOMENTS	LANKLE_MOMENTS	LANKLE_MOMENTS
Ankle Moment				LINK_MODEL_BASED	LINK_MODEL_BASED	LINK_MODEL_BASED	LINK_MODEL_BASED	LINK_MODEL_BASED		LINK_MODEL_BASED	LINK_MODEL_BASED	LINK_MODEL_BASED	LINK_MODEL_BASED	LINK_MODEL_BASED		LINK_MODEL_BASED	LINK_MODEL_BASED	LINK_MODEL_BASED	LINK_MODEL_BASED	LINK_MODEL_BASED		LINK_MODEL_BASED	LINK_MODEL_BASED	LINK_MODEL_BASED	LINK_MODEL_BASED	LINK_MODEL_BASED		LINK_MODEL_BASED	LINK_MODEL_BASED	LINK_MODEL_BASED	LINK_MODEL_BASED	LINK_MODEL_BASED
101 points over gait cycle				Original	Original	Original	Original	Original		Original	Original	Original	Original	Original		Original	Original	Original	Original	Original		Original	Original	Original	Original	Original		Original	Original	Original	Original	Original
ITEM	Mean	SD	C3_R	1	1	1	1	1	C3_L	1	1	1	1	1	C3_R	1	1	1	1	1	C3_R	1	1	1	1	1	C3_L	1	1	1	1	1
1	0.0027292	0.0510296	0.0112598	0.071982	-0.07457	0.037891	0.066856	-0.04586	0.0117056	0.063381	0.134565	-0.059629	-0.012799	-0.06699	0.0011636	-0.005054	-0.012439	-0.023421	0.001756	0.044976	-0.0028282	-0.038112	0.033333	0.05933	-0.053989	-0.014703	-0.0076548	-0.036295	-0.009836	0.001182	-0.006484	0.013159
2	-0.0546916	0.0375529	-0.087394	-0.041012	-0.116979	-0.048424	-0.066417	-0.164138	-0.0355048	-0.068943	-0.059734	0.022669	-0.055255	-0.016261	-0.063583	-0.039615	-0.046961	-0.079853	-0.05907	-0.092416	-0.0396376	-0.048555	-0.060021	0.001124	-0.02368	-0.067056	-0.0473384	-0.054079	-0.015382	-0.089658	-0.038945	-0.038628
3	-0.140737	0.0431334	-0.165032	-0.135952	-0.186902	-0.177931	-0.131444	-0.192933	-0.185808	-0.240055	-0.177127	-0.12232	-0.212682	-0.176856	-0.128776	-0.099158	-0.135378	-0.147779	-0.122537	-0.139029	-0.0943614	-0.117339	-0.130415	-0.097063	-0.067092	-0.059898	-0.129706	-0.132009	-0.095476	-0.169929	-0.135466	-0.115651
4	-0.176966	0.0478089	-0.218301	-0.198869	-0.218802	-0.228243	-0.223471	-0.222122	-0.232223	-0.297172	-0.246656	-0.179912	-0.229858	-0.207517	-0.134943	-0.11857	-0.164118	-0.117164	-0.136615	-0.13825	-0.135198	-0.134289	-0.12203	-0.162107	-0.120639	-0.136925	-0.164164	-0.163427	-0.139887	-0.191414	-0.17855	-0.147543
5	-0.201574	0.0503692	-0.247969	-0.227735	-0.240603	-0.274165	-0.239516	-0.257824	-0.25815	-0.291492	-0.270254	-0.214409	-0.245838	-0.268757	-0.142016	-0.126615	-0.168808	-0.140413	-0.136083	-0.13816	-0.166113	-0.15641	-0.172251	-0.178873	-0.168065	-0.154965	-0.193621	-0.182804	-0.157688	-0.230037	-0.218927	-0.178649
6	-0.213364	0.0557731	-0.275195	-0.248656	-0.271521	-0.321028	-0.264045	-0.270724	-0.261613	-0.290606	-0.264242	-0.235752	-0.249129	-0.268338	-0.141024	-0.130149	-0.169451	-0.132879	-0.137491	-0.135149	-0.174839	-0.164173	-0.166226	-0.20761	-0.166269	-0.169918	-0.214147	-0.209839	-0.177588	-0.249616	-0.234219	-0.199474
7	-0.222921	0.0557822	-0.289578	-0.262405	-0.285606	-0.334704	-0.283978	-0.281197	-0.260815	-0.291721	-0.265515	-0.241589	-0.246872	-0.258379	-0.150622	-0.135691	-0.172305	-0.148619	-0.153984	-0.142513	-0.184782	-0.168227	-0.176501	-0.22579	-0.186886	-0.166504	-0.228808	-0.22115	-0.187788	-0.270461	-0.25	-0.214641
8	-0.232905	0.0574345	-0.30176	-0.269413	-0.295908	-0.349647	-0.298939	-0.294893	-0.263213	-0.289874	-0.268218	-0.243677	-0.245987	-0.26831	-0.161358	-0.144078	-0.181503	-0.156594	-0.169994	-0.15462	-0.189458	-0.182805	-0.17618	-0.239795	-0.198597	-0.149911	-0.248737	-0.246101	-0.202658	-0.283429	-0.278492	-0.233005
9	-0.241664	0.0551796	-0.306529	-0.274844	-0.303648	-0.347498	-0.308925	-0.297732	-0.276115	-0.301909	-0.279375	-0.256596	-0.265024	-0.277671	-0.173843	-0.154532	-0.192368	-0.170863	-0.190305	-0.161146	-0.198016	-0.18577	-0.182281	-0.249866	-0.209424	-0.162738	-0.253815	-0.263152	-0.212783	-0.282409	-0.273709	-0.23702
10	-0.246548	0.054174	-0.306187	-0.283562	-0.300204	-0.347719	-0.309932	-0.289516	-0.282693	-0.311586	-0.295352	-0.251033	-0.270402	-0.285093	-0.183967	-0.161695	-0.202305	-0.179795	-0.203537	-0.172505	-0.197849	-0.190945	-0.18467	-0.249906	-0.208059	-0.155665	-0.262043	-0.276397	-0.22401	-0.287145	-0.273538	-0.249125
11	-0.24879	0.0503858	-0.297755	-0.276147	-0.286571	-0.333319	-0.307749	-0.284987	-0.289866	-0.308863	-0.30029	-0.270644	-0.281302	-0.288232	-0.192148	-0.166543	-0.209442	-0.186944	-0.213008	-0.184801	-0.198376	-0.190334	-0.18966	-0.2463	-0.205883	-0.159704	-0.265803	-0.284937	-0.233151	-0.280613	-0.274144	-0.256171
12	-0.246536	0.0452857	-0.279671	-0.269235	-0.260801	-0.3099	-0.286237	-0.272184	-0.285104	-0.305312	-0.296288	-0.26934	-0.276099	-0.278483	-0.200598	-0.175498	-0.221317	-0.191521	-0.224919	-0.189734	-0.196248	-0.188564	-0.191752	-0.240954	-0.205101	-0.154871	-0.271058	-0.296738	-0.241585	-0.286785	-0.273404	-0.256779
13	-0.242494	0.0389724	-0.266834	-0.265402	-0.254302	-0.28495	-0.271772	-0.257746	-0.269838	-0.288303	-0.289702	-0.265999	-0.252476	-0.252709	-0.214267	-0.188546	-0.238163	-0.201577	-0.237969	-0.205078	-0.19032	-0.178399	-0.188421	-0.228346	-0.197814	-0.158619	-0.27121	-0.295178	-0.24681	-0.27865	-0.276431	-0.258979
14	-0.233224	0.0356334	-0.246815	-0.241894	-0.228377	-0.265801	-0.256901	-0.241101	-0.25038	-0.259431	-0.271208	-0.258048	-0.235646	-0.227565	-0.227844	-0.204289	-0.255785	-0.212671	-0.24869	-0.217784	-0.177442	-0.158344	-0.178275	-0.212779	-0.176991	-0.160823	-0.263641	-0.297183	-0.251513	-0.24616	-0.262453	-0.260897
15	-0.218476	0.0397705	-0.228041	-0.228622	-0.210591	-0.24598	-0.230482	-0.22453	-0.225856	-0.230069	-0.249275	-0.247372	-0.206855	-0.195707	-0.235848	-0.20986	-0.261151	-0.221414	-0.258007	-0.22881	-0.156717	-0.131612	-0.153268	-0.187691	-0.158285	-0.15273	-0.245917	-0.29655	-0.254973	-0.193619	-0.221613	-0.26283
16	-0.195665	0.0538245	-0.21183	-0.210639	-0.186885	-0.226513	-0.22253	-0.212581	-0.184566	-0.196198	-0.211401	-0.218939	-0.1643	-0.131993	-0.242494	-0.21925	-0.26222	-0.231123	-0.272193	-0.227683	-0.122855	-0.089138	-0.117574	-0.148416	-0.127264	-0.131885	-0.21658	-0.290195	-0.242382	-0.128209	-0.167762	-0.254352
17	-0.160473	0.0732263	-0.191682	-0.19304	-0.170126	-0.206729	-0.19474	-0.193776	-0.130168	-0.139148	-0.164939	-0.185334	-0.110403	-0.051016	-0.241209	-0.223285	-0.252359	-0.237695	-0.266094	-0.226613	-0.0725926	-0.026131	-0.065327	-0.092884	-0.07876	-0.099861	-0.166712	-0.258899	-0.201995	-0.052186	-0.095072	-0.225406
18	-0.11045	0.100663	-0.168747	-0.173144	-0.132835	-0.184372	-0.180511	-0.172873	-0.0626078	-0.069413	-0.096377	-0.152232	-0.027547	0.03253	-0.230776	-0.213286	-0.238867	-0.231986	-0.258885	-0.210854	0.006568	0.063564	0.018142	-0.012483	0.005589	-0.041972	-0.0966872	-0.194821	-0.14359	0.038121	-0.007833	-0.175313
19	-0.0510438	0.128981	-0.138602	-0.152249	-0.071143	-0.166692	-0.162139	-0.140789	0.0155838	0.012341	-0.010817	-0.094274	0.053519	0.11715	-0.211985	-0.198139	-0.211452	-0.219131	-0.246781	-0.184423	0.098884	0.156968	0.110466	0.083731	0.09558	0.047675	-0.0190992	-0.143371	-0.049657	0.125042	0.073764	-0.101274
20	0.0180452	0.149509	-0.0834018	-0.097222	0.007061	-0.127366	-0.118774	-0.080708	0.0973716	0.094448	0.070705	-0.014851	0.139647	0.196909	-0.178989	-0.17422	-0.17698	-0.193279	-0.220109	-0.130359	0.19052	0.240324	0.20326	0.174434	0.192713	0.141871	0.064725	-0.069206	0.047346	0.20697	0.156312	-0.017797
21	0.0944296	0.152032	-0.0114456	-0.032995	0.089743	-0.063056	-0.049299	-0.001621	0.171362	0.174666	0.152812	0.056979	0.216378	0.255976	-0.104565	-0.123035	-0.099005	-0.142494	-0.161716	0.003424	0.271132	0.309272	0.279987	0.25457	0.280003	0.231828	0.145665	0.009058	0.146505	0.266592	0.226454	0.079715
22	0.176498	0.131395	0.0713322	0.042383	0.177226	0.0219	0.034641	0.080511	0.238585	0.247888	0.227263	0.138117	0.27548	0.304178	0.020167	0.006944	0.020776	-0.029976	-0.033718	0.136809	0.334425	0.360062	0.346939	0.315621	0.343379	0.306124	0.217982	0.090072	0.241853	0.309854	0.277377	0.170753
23	0.250096	0.102879	0.15863	0.119662	0.263976	0.116135	0.125686	0.167692	0.293014	0.296046	0.282608	0.209947	0.321407	0.355061	0.145015	0.138311	0.143028	0.104909	0.086974	0.251853	0.374348	0.393461	0.383064	0.355009	0.376291	0.363917	0.279475	0.169898	0.305776	0.356642	0.320967	0.244092
24	0.316959	0.0796956	0.242253	0.207419	0.335789	0.200252	0.216012	0.251794	0.344646	0.347215	0.336975	0.27332	0.371097	0.394624	0.252393	0.258754	0.246494	0.214402	0.194945	0.347368	0.414461	0.434995	0.426087	0.39201	0.421466	0.397745	0.331044	0.242467	0.355327	0.401865	0.357526	0.298034
25	0.37217	0.0609378	0.321442	0.291009	0.396659	0.289224	0.303855	0.326461	0.385583	0.394479	0.374812	0.313308	0.411441	0.433874	0.333985	0.354293	0.332576	0.299846	0.281842	0.40137	0.447177	0.463746	0.460844	0.423419	0.451596	0.43628	0.372663	0.284536	0.403908	0.433052	0.394982	0.346835
26	0.418803	0.0499809	0.387383	0.354786	0.451383	0.365753	0.375445	0.38955	0.426701	0.432223	0.419015	0.361695	0.450728	0.469846	0.386068	0.409139	0.390166	0.357674	0.337237	0.436125	0.479547	0.495975	0.488676	0.461433	0.485547	0.466105	0.414312	0.339893	0.440263	0.471879	0.437694	0.381833
27	0.456751	0.0449641	0.444718	0.414452	0.508621	0.428067	0.43603	0.43642	0.464688	0.470467	0.45799	0.403468	0.485724	0.505789	0.419815	0.450082	0.431124	0.3814	0.370949	0.46552	0.504237	0.513952	0.518034	0.483066	0.508919	0.497214	0.450296	0.382869	0.474809	0.511448	0.462928	0.419425
28	0.494	0.0435521	0.497666	0.461716	0.550807	0.488637	0.495823	0.491348	0.501307	0.50803	0.499407	0.436347	0.525697	0.537055	0.453385	0.48605	0.469112	0.409639	0.408504	0.493621	0.529748	0.545676	0.540761	0.512906	0.530875	0.518523	0.487892	0.419917	0.504351	0.565697	0.497594	0.451899
29	0.532794	0.0489257	0.548075	0.510381	0.602806	0.542893	0.546874	0.537419	0.541978	0.543369	0.534318	0.477814	0.565378	0.589012	0.478407	0.511699	0.50225	0.433669	0.432508	0.511911	0.559382	0.575877	0.56878	0.544421	0.559812	0.548019	0.536128	0.462924	0.536754	0.63988	0.550158	0.490924
30	0.573623	0.0613098	0.598076	0.561357	0.646256	0.600386	0.594377	0.588006	0.599404	0.589255	0.576513	0.514737	0.642949	0.673568	0.497473	0.530636	0.525594	0.448512	0.453586	0.529035	0.586745	0.604464	0.597558	0.571328	0.588091	0.572286	0.586418	0.497008	0.595746	0.697814	0.621624	0.519896
31	0.618493	0.0763303	0.639639	0.597426	0.686182	0.647119	0.639179	0.628288	0.672755	0.669558	0.649908	0.549768	0.734727	0.759812	0.518873	0.549803	0.55066	0.472782	0.469762	0.551356	0.615066	0.63554	0.62771	0.606608	0.609943	0.595529	0.646133	0.537872	0.662716	0.75393	0.691931	0.584214
32	0.66294	0.0937736	0.678849	0.638481	0.720027	0.689106	0.678233	0.668396	0.75036	0.751903	0.742372	0.588311	0.823521	0.845691	0.538441	0.565667	0.574266	0.491287	0.489064	0.571921	0.64408	0.667836	0.658143	0.633938	0.636898	0.623586	0.702971	0.580412	0.720962	0.802901	0.757659	0.65292
33	0.711556	0.107655	0.717375	0.676248	0.754751	0.730317	0.716664	0.708894	0.827356	0.836422	0.825953	0.649304	0.905013	0.92009	0.56305	0.591048	0.594867	0.517664	0.50745	0.604223	0.688778	0.741254	0.702135	0.669407	0.67799	0.653106	0.761222	0.652379	0.77556	0.84044	0.814719	0.72301
34	0.766164	0.117773	0.750984	0.712105	0.785318	0.766207	0.74951	0.741778	0.903366	0.908974	0.905805	0.733564	0.982319	0.98617	0.60077	0.64285	0.615339	0.538271	0.523664	0.683727	0.761807	0.833145	0.793637	0.709475	0.76062	0.712157	0.813891	0.730857	0.815692	0.867912	0.873185	0.781811
35	0.826507	0.121993	0.786583	0.747151	0.822004	0.803977	0.778386	0.781395	0.973427	0.975458	0.972437	0.825412	1.04666	1.04716	0.660046	0.735481	0.656626	0.562704	0.565073	0.780347	0.847101	0.909137	0.876874	0.801225	0.848664	0.799603	0.865379	0.80186	0.861446	0.907095	0.918526	0.837968
36	0.889747	0.119504	0.82659	0.782685	0.883863	0.834422	0.815512	0.816469	1.03566	1.04059	1.04108	0.908198	1.09622	1.09222	0.7416	0.824618	0.752036	0.603548	0.654612	0.873184	0.933605	0.994292	0.96287	0.891208	0.936115	0.883541	0.911277	0.864565	0.901566	0.938269	0.963347	0.88864
37	0.953433	0.112489	0.876655	0.822694	0.964992	0.875052	0.860579	0.859956	1.09281	1.10023	1.09928	0.985798	1.14215	1.13662	0.834078	0.914129	0.848389	0.694798	0.746134	0.966941	1.00875	1.06308	1.03516	0.97475	1.01072	0.960024	0.954869	0.924367	0.932181	0.980559	1.0027	0.934532
38	1.02056	0.0994927	0.952619	0.908314	1.0199	0.950399	0.942952	0.941528	1.14661	1.15238	1.15275	1.06886	1.18164	1.1774	0.928779	1.00255	0.948216	0.798857	0.836929	1.05735	1.07874	1.12272	1.10569	1.05046	1.0827	1.03215	0.996073	0.967471	0.968478	1.02941	1.03703	0.977977
39	1.08158	0.0887215	1.02374	0.986866	1.08223	1.01749	1.01945	1.01267	1.19329	1.19541	1.2026	1.13834	1.21816	1.21194	1.01852	1.08683	1.03949	0.899605	0.923739	1.14297	1.13788	1.17494	1.15929	1.11767	1.13979	1.09771	1.03448	1.00866	0.993992	1.08498	1.06868	1.01611
40	1.13759	0.0800342	1.08587	1.0559	1.13949	1.08075	1.0775	1.07573	1.23464	1.23581	1.25187	1.19542	1.25216	1.23793	1.10621	1.16443	1.13173	1.006	1.00718	1.22169	1.18872	1.22135	1.20752	1.17116	1.18922	1.15433	1.0725	1.04444	1.02886	1.13809	1.09576	1.05535
41	1.18854	0.0718138	1.15293	1.13886	1.2086	1.13771	1.14485	1.13462	1.2651	1.25954	1.28471	1.24781	1.27815	1.25529	1.18357	1.23348	1.2114	1.09782	1.08715	1.28799	1.23147	1.26459	1.24845	1.21338	1.22979	1.20114	1.10964	1.08228	1.06382	1.18542	1.12708	1.08958
42	1.23387	0.065684	1.22055	1.22049	1.27581	1.20152	1.20375	1.20116	1.28289	1.26547	1.3179	1.28314	1.29457	1.25337	1.25497	1.29511	1.29034	1.18794	1.15779	1.34366	1.26519	1.29805	1.2808	1.23788	1.26149	1.24775	1.14575	1.10964	1.1029	1.23286	1.15312	1.13023
43	1.27304	0.0640977	1.28718	1.29893	1.33759	1.26526	1.26652	1.26761	1.28133	1.25128	1.3248	1.29158	1.30026	1.23875	1.32289	1.35245	1.35825	1.2742	1.23107	1.39847	1.29431	1.32535	1.30774	1.26194	1.28937	1.28717	1.17947	1.14484	1.14715	1.25988	1.17766	1.1678
44	1.30014	0.0725541	1.34076	1.37135	1.3864	1.31779	1.30454	1.3237	1.26407	1.21648	1.3183	1.28845	1.28191	1.21517	1.37831	1.39881	1.41914	1.33827	1.29497	1.44037	1.31046	1.33797	1.31519	1.27681	1.3053	1.31704	1.20711	1.1728	1.18533	1.2795	1.20509	1.19284
45	1.31461	0.0883226	1.382	1.42825	1.40717	1.36385	1.33896	1.37175	1.22901	1.16539	1.28442	1.27066	1.24538	1.17918	1.42075	1.4364	1.46343	1.38476	1.34319	1.47598	1.31394	1.33403	1.30601	1.28743	1.31402	1.32821	1.22738	1.20166	1.22371	1.27431	1.21829	1.21891
46	1.31324	0.111875	1.40764	1.46142	1.41571	1.38556	1.36291	1.41261	1.17909	1.10091	1.23137	1.23158	1.19934	1.13227	1.45239	1.46737	1.49677	1.41426	1.38276	1.5008	1.29806	1.30527	1.27219	1.29321	1.30502	1.31461	1.22903	1.21772	1.2403	1.24835	1.21576	1.22304
47	1.29458	0.136147	1.39822	1.45711	1.37587	1.38391	1.35122	1.423	1.11395	1.0103	1.16498	1.18071	1.13656	1.07718	1.47141	1.48801	1.51454	1.43556	1.41234	1.50661	1.27268	1.26492	1.24304	1.29205	1.28723	1.27614	1.21662	1.22606	1.25621	1.19736	1.19628	1.20721
48	1.25949	0.161996	1.3683	1.42214	1.32529	1.35787	1.33008	1.40611	1.0334	0.905907	1.07947	1.09957	1.0698	1.01223	1.47538	1.49225	1.52005	1.44336	1.42595	1.49528	1.2356	1.22103	1.18737	1.27633	1.25701	1.23624	1.18478	1.22197	1.24326	1.14039	1.15284	1.16547
49	1.20529	0.189696	1.3124	1.35998	1.24957	1.30965	1.27718	1.36565	0.936184	0.790601	0.97969	1.00055	0.974055	0.936024	1.46574	1.48582	1.5181	1.42595	1.42375	1.47509	1.17842	1.14251	1.11366	1.25366	1.20203	1.18023	1.13371	1.19344	1.21711	1.05804	1.1	1.09994
50	1.13439	0.21302	1.23275	1.27426	1.16256	1.23229	1.21008	1.28455	0.833524	0.664825	0.876744	0.899556	0.874626	0.851867	1.43493	1.46123	1.49001	1.39186	1.41034	1.42123	1.10291	1.04636	1.02307	1.22053	1.13621	1.08838	1.06784	1.15835	1.16549	0.967046	1.02564	1.0227
51	1.04804	0.23464	1.13418	1.1658	1.04964	1.13878	1.12178	1.1949	0.720915	0.540841	0.758987	0.800592	0.759441	0.744713	1.38668	1.42214	1.4456	1.33654	1.38523	1.3439	1.00961	0.942007	0.904452	1.17272	1.04188	0.987016	0.98879	1.10232	1.0979	0.874889	0.938172	0.930669
52	0.946062	0.249576	1.01553	1.03531	0.928452	1.02817	1.01747	1.06824	0.601628	0.426462	0.634107	0.679354	0.638024	0.630193	1.31603	1.35424	1.37061	1.26845	1.33313	1.25371	0.898376	0.816185	0.777409	1.09038	0.928846	0.879058	0.898748	1.01893	1.01843	0.793252	0.846868	0.81626
53	0.838599	0.260167	0.89466	0.916477	0.811107	0.906642	0.901328	0.937748	0.483203	0.314838	0.511397	0.562762	0.515679	0.51134	1.23222	1.27573	1.28394	1.1858	1.26185	1.15379	0.77949	0.684368	0.654056	0.996754	0.804293	0.757979	0.803422	0.921835	0.917165	0.722488	0.740193	0.715431
54	0.73205	0.264431	0.7687	0.781551	0.685151	0.788498	0.776062	0.812238	0.370401	0.212092	0.385547	0.446923	0.407038	0.400405	1.13696	1.19115	1.18853	1.0862	1.19226	1.02666	0.669265	0.588516	0.555789	0.890608	0.67026	0.641151	0.714924	0.818778	0.830186	0.633482	0.667663	0.62451
55	0.629105	0.26322	0.649964	0.66856	0.5712	0.678646	0.656803	0.674611	0.25964	0.118728	0.279926	0.334133	0.275961	0.289454	1.02621	1.09197	1.0767	0.97422	1.1075	0.880668	0.572153	0.504477	0.46906	0.771947	0.558967	0.556315	0.637557	0.729534	0.769195	0.531012	0.60342	0.554623
56	0.523406	0.257563	0.534011	0.542829	0.451592	0.56528	0.549177	0.561176	0.154491	0.043483	0.170245	0.225511	0.160476	0.172739	0.900137	0.97106	0.957172	0.856167	1.00072	0.715561	0.477739	0.421788	0.375881	0.649875	0.469669	0.471483	0.550655	0.665467	0.688721	0.393589	0.528782	0.476715
57	0.417678	0.245089	0.413541	0.43057	0.32182	0.454912	0.43101	0.429394	0.0702696	-0.009428	0.082287	0.12097	0.066599	0.09092	0.765725	0.839171	0.825541	0.730706	0.87727	0.555937	0.385714	0.327951	0.27673	0.555922	0.388025	0.37994	0.453142	0.596004	0.599334	0.24759	0.444185	0.378595
58	0.312981	0.222171	0.291327	0.310906	0.19932	0.323065	0.323856	0.299486	0.0149456	-0.014371	0.012536	0.052371	0.00092	0.023272	0.628312	0.702048	0.684723	0.600968	0.7358	0.41802	0.290559	0.219316	0.180469	0.477946	0.297111	0.277954	0.339761	0.512734	0.47232	0.118308	0.340569	0.254874
59	0.214836	0.192208	0.166257	0.180354	0.077399	0.197633	0.195286	0.180615	-0.0140532	-0.01452	-0.017855	-0.00462	-0.016513	-0.016758	0.500831	0.558831	0.551958	0.466697	0.591151	0.335518	0.199555	0.134088	0.093731	0.389318	0.203018	0.177619	0.221591	0.407527	0.334583	0.010535	0.208756	0.146554
60	0.135816	0.161364	0.0520998	0.058214	-0.016594	0.078717	0.079506	0.060656	-0.014599	-0.013615	-0.015341	-0.015137	-0.015062	-0.01384	0.400971	0.442365	0.461558	0.372102	0.451654	0.277174	0.119169	0.057199	0.034704	0.288245	0.118091	0.097608	0.121441	0.276875	0.186772	-0.016332	0.107459	0.052431
61	0.0773474	0.144104	-0.0180322	-0.021728	-0.016884	-0.017118	-0.01734	-0.017091	-0.0139208	-0.012544	-0.014842	-0.014404	-0.014209	-0.013605	0.334098	0.371238	0.404376	0.306312	0.366707	0.221856	0.0472254	-0.018609	-0.015666	0.183581	0.050234	0.036587	0.037367	0.157123	0.053952	-0.016577	0.010582	-0.018245
62	0.0498069	0.121198	-0.017349	-0.018941	-0.017555	-0.016321	-0.017367	-0.016561	-0.012903	-0.011344	-0.01381	-0.013475	-0.013107	-0.012779	0.275055	0.317192	0.347593	0.259958	0.294631	0.155901	0.0097176	-0.012728	-0.011574	0.095273	-0.005882	-0.016501	-0.0054862	0.036962	-0.017142	-0.015535	-0.016606	-0.01511
63	0.0317808	0.0965023	-0.0169264	-0.018156	-0.016262	-0.016668	-0.016919	-0.016627	-0.0117254	-0.010198	-0.012533	-0.012369	-0.011837	-0.01169	0.209257	0.255435	0.275723	0.197176	0.242425	0.075525	-0.0058734	-0.011546	-0.010366	0.015489	-0.010944	-0.012	-0.0158276	-0.018477	-0.015954	-0.014236	-0.015413	-0.015058
64	0.0168053	0.0686135	-0.015609	-0.01689	-0.014703	-0.015372	-0.015755	-0.015325	-0.010547	-0.009211	-0.011253	-0.011092	-0.010596	-0.010583	0.135258	0.188447	0.187993	0.125323	0.173422	0.001106	-0.010296	-0.010264	-0.009138	-0.010811	-0.010565	-0.010702	-0.0147798	-0.016387	-0.015725	-0.012655	-0.014958	-0.014174
65	0.00507164	0.0400799	-0.014061	-0.015201	-0.013161	-0.013883	-0.014233	-0.013827	-0.0094876	-0.00841	-0.010083	-0.009837	-0.009498	-0.00961	0.071838	0.113161	0.097224	0.052946	0.1059	-0.010041	-0.0093724	-0.008906	-0.007879	-0.011199	-0.009377	-0.009501	-0.0135588	-0.015921	-0.014254	-0.011073	-0.013835	-0.012711
66	-0.00616376	0.0127962	-0.012613	-0.013517	-0.011803	-0.01251	-0.012745	-0.01249	-0.0086078	-0.007779	-0.009089	-0.008729	-0.008606	-0.008836	0.0105468	0.03542	0.006546	-0.01143	0.033052	-0.010854	-0.0080954	-0.0076	-0.006715	-0.009832	-0.008114	-0.008216	-0.0120494	-0.014752	-0.012411	-0.009677	-0.012322	-0.011085
67	-0.00938036	0.00192748	-0.0113978	-0.012042	-0.01072	-0.011294	-0.011517	-0.011416	-0.0079184	-0.00729	-0.008297	-0.007825	-0.007911	-0.008269	-0.0102072	-0.009767	-0.010194	-0.010117	-0.010639	-0.010319	-0.0068824	-0.006393	-0.005711	-0.008382	-0.006928	-0.006998	-0.010496	-0.013072	-0.01055	-0.008538	-0.010769	-0.009551
68	-0.00856304	0.00191135	-0.0104608	-0.010864	-0.009918	-0.010318	-0.010609	-0.010595	-0.0073898	-0.006893	-0.007684	-0.007136	-0.007375	-0.007861	-0.0100594	-0.010419	-0.010842	-0.009934	-0.009817	-0.009285	-0.005822	-0.005348	-0.004901	-0.007045	-0.005877	-0.005939	-0.0090832	-0.01125	-0.008873	-0.007666	-0.00938	-0.008247
69	-0.00781296	0.0018884	-0.0097522	-0.009962	-0.009337	-0.009583	-0.009917	-0.009962	-0.0069918	-0.00657	-0.007216	-0.006645	-0.006967	-0.007561	-0.0094514	-0.010152	-0.010041	-0.009336	-0.009577	-0.008151	-0.0049556	-0.004515	-0.004282	-0.005913	-0.004985	-0.005083	-0.0079138	-0.009502	-0.007486	-0.007081	-0.008266	-0.007234
70	-0.0071424	0.00182254	-0.0092122	-0.009268	-0.008928	-0.009034	-0.009367	-0.009464	-0.0066922	-0.00632	-0.006843	-0.006316	-0.006661	-0.007321	-0.0085132	-0.009321	-0.008797	-0.008437	-0.008851	-0.00716	-0.004261	-0.003864	-0.003813	-0.004954	-0.004252	-0.004422	-0.0070334	-0.008001	-0.006417	-0.006765	-0.00748	-0.006504
71	-0.00659176	0.00176425	-0.0088026	-0.008728	-0.008655	-0.008634	-0.008929	-0.009067	-0.0064658	-0.00616	-0.006556	-0.006118	-0.006399	-0.007096	-0.0075368	-0.008272	-0.007591	-0.007516	-0.007914	-0.006391	-0.003724	-0.003359	-0.003471	-0.004166	-0.003695	-0.003929	-0.0064296	-0.006824	-0.005666	-0.006635	-0.006997	-0.006026
72	-0.00618584	0.00173697	-0.0085056	-0.008331	-0.008488	-0.008349	-0.008603	-0.008757	-0.0063	-0.0061	-0.006343	-0.006006	-0.006175	-0.006876	-0.006717	-0.007321	-0.006629	-0.00674	-0.007052	-0.005843	-0.0033516	-0.002989	-0.003248	-0.003623	-0.003326	-0.003572	-0.006055	-0.005958	-0.005189	-0.006615	-0.006759	-0.005754
73	-0.00591936	0.00173777	-0.0083132	-0.008073	-0.008404	-0.008159	-0.00841	-0.00852	-0.0061898	-0.00612	-0.00619	-0.005947	-0.006009	-0.006683	-0.0061212	-0.006621	-0.005945	-0.006156	-0.006381	-0.005503	-0.0031194	-0.002746	-0.003141	-0.003309	-0.003109	-0.003292	-0.0058532	-0.005378	-0.004896	-0.00667	-0.006716	-0.005606
74	-0.00576876	0.00174783	-0.0082132	-0.007937	-0.008374	-0.008068	-0.008336	-0.008351	-0.006123	-0.006183	-0.006095	-0.005896	-0.00591	-0.006531	-0.0057234	-0.006145	-0.0055	-0.005767	-0.005916	-0.005289	-0.0030156	-0.002634	-0.003173	-0.003158	-0.003028	-0.003085	-0.0057686	-0.00503	-0.004717	-0.00677	-0.00682	-0.005506
75	-0.00571124	0.00174879	-0.0081954	-0.007897	-0.008392	-0.008079	-0.008336	-0.008273	-0.0061004	-0.00629	-0.006052	-0.005841	-0.005879	-0.00644	-0.0054622	-0.005808	-0.005221	-0.005509	-0.005621	-0.005152	-0.0030468	-0.002678	-0.003301	-0.003167	-0.0031	-0.002988	-0.0057514	-0.004844	-0.004617	-0.006893	-0.006974	-0.005429
76	-0.00572832	0.00174742	-0.0082578	-0.007941	-0.008484	-0.008191	-0.008379	-0.008294	-0.0061436	-0.006464	-0.006069	-0.005818	-0.005922	-0.006445	-0.0052744	-0.00554	-0.005027	-0.005305	-0.005421	-0.005079	-0.0031832	-0.002857	-0.00345	-0.003323	-0.003266	-0.00302	-0.0057826	-0.00476	-0.004583	-0.007046	-0.00713	-0.005394
77	-0.00580284	0.00175996	-0.008399	-0.00806	-0.008624	-0.008381	-0.008498	-0.008432	-0.0062588	-0.006702	-0.006149	-0.00586	-0.006036	-0.006547	-0.0051144	-0.005308	-0.00484	-0.005114	-0.005298	-0.005012	-0.003382	-0.003096	-0.003619	-0.003578	-0.003461	-0.003156	-0.00586	-0.00471	-0.004652	-0.007187	-0.007316	-0.005435
78	-0.00592196	0.00178658	-0.008591	-0.008219	-0.008748	-0.008631	-0.0087	-0.008657	-0.0064528	-0.007014	-0.006314	-0.00597	-0.006218	-0.006748	-0.0049902	-0.005129	-0.004676	-0.004962	-0.005237	-0.004947	-0.0036186	-0.003351	-0.003866	-0.003881	-0.003647	-0.003348	-0.0059572	-0.004673	-0.004788	-0.0073	-0.007492	-0.005533
79	-0.00608392	0.00180732	-0.0088026	-0.008397	-0.008882	-0.008889	-0.008953	-0.008892	-0.006734	-0.00741	-0.006569	-0.006141	-0.006501	-0.007049	-0.0049072	-0.004993	-0.004594	-0.004888	-0.005207	-0.004854	-0.0039312	-0.003701	-0.004227	-0.004193	-0.003932	-0.003603	-0.0060446	-0.00465	-0.004945	-0.007383	-0.007596	-0.005649
80	-0.00629864	0.00182453	-0.009057	-0.008611	-0.009095	-0.009171	-0.009252	-0.009156	-0.0071104	-0.007896	-0.006923	-0.006366	-0.006904	-0.007463	-0.004866	-0.004903	-0.004516	-0.00485	-0.005196	-0.004865	-0.0043618	-0.00417	-0.004748	-0.004567	-0.004398	-0.003926	-0.006098	-0.004671	-0.005089	-0.007372	-0.0076	-0.005758
81	-0.00657084	0.00185276	-0.009376	-0.008869	-0.00939	-0.009529	-0.009599	-0.009493	-0.0075794	-0.00845	-0.007373	-0.006681	-0.007411	-0.007982	-0.0048914	-0.004852	-0.004443	-0.004861	-0.005219	-0.005082	-0.0049116	-0.004699	-0.005404	-0.005075	-0.005036	-0.004344	-0.0060958	-0.004753	-0.005208	-0.007211	-0.007478	-0.005829
82	-0.00690292	0.00189228	-0.0097396	-0.009164	-0.009747	-0.009909	-0.009988	-0.00989	-0.008134	-0.009029	-0.00791	-0.007113	-0.008017	-0.008601	-0.0050528	-0.004839	-0.004555	-0.00512	-0.005298	-0.005452	-0.0055654	-0.005278	-0.006175	-0.005695	-0.005842	-0.004837	-0.0060228	-0.004893	-0.005296	-0.006913	-0.0072	-0.005812
83	-0.00729316	0.00196206	-0.0101526	-0.009525	-0.010205	-0.010273	-0.010424	-0.010336	-0.008748	-0.009536	-0.008537	-0.007649	-0.008747	-0.009271	-0.0053602	-0.004969	-0.004861	-0.005608	-0.005412	-0.005951	-0.0063342	-0.005959	-0.007038	-0.006489	-0.006786	-0.005399	-0.0058708	-0.004998	-0.005366	-0.006512	-0.006793	-0.005685
84	-0.0077148	0.00208367	-0.0106172	-0.009965	-0.010736	-0.010659	-0.01091	-0.010816	-0.009347	-0.009827	-0.009211	-0.008243	-0.009537	-0.009917	-0.005785	-0.005276	-0.005286	-0.006233	-0.00558	-0.00655	-0.007188	-0.00675	-0.007893	-0.007412	-0.007816	-0.006069	-0.0056368	-0.005028	-0.005383	-0.005998	-0.006308	-0.005467
85	-0.0081076	0.00223452	-0.0110586	-0.010474	-0.011199	-0.011019	-0.011379	-0.011222	-0.0097754	-0.009704	-0.009732	-0.008804	-0.010219	-0.010418	-0.0063	-0.00567	-0.005893	-0.006863	-0.005859	-0.007215	-0.008084	-0.007648	-0.008753	-0.008341	-0.008863	-0.006815	-0.00532	-0.005006	-0.005297	-0.005364	-0.005751	-0.005182
86	-0.00839748	0.00238169	-0.0113666	-0.011	-0.011453	-0.011247	-0.011711	-0.011422	-0.0098254	-0.00898	-0.00987	-0.009198	-0.01051	-0.010569	-0.006876	-0.006133	-0.006663	-0.007406	-0.006294	-0.007884	-0.0089968	-0.008675	-0.009618	-0.009298	-0.009833	-0.00756	-0.0049226	-0.004924	-0.00508	-0.004674	-0.005115	-0.00482
87	-0.0084982	0.00252865	-0.0114232	-0.011456	-0.011345	-0.011237	-0.011781	-0.011297	-0.0092962	-0.007558	-0.009401	-0.009261	-0.010114	-0.010147	-0.0074776	-0.006674	-0.007463	-0.007904	-0.006828	-0.008519	-0.009856	-0.009776	-0.010348	-0.01023	-0.010596	-0.00833	-0.004438	-0.004756	-0.004743	-0.003961	-0.004369	-0.004361
88	-0.00831744	0.0027336	-0.0111442	-0.011723	-0.010776	-0.010893	-0.011465	-0.010864	-0.008055	-0.005536	-0.008111	-0.008794	-0.008837	-0.008997	-0.008041	-0.007292	-0.008172	-0.008327	-0.007384	-0.00903	-0.0105032	-0.010838	-0.010729	-0.010841	-0.010955	-0.009153	-0.0038438	-0.004476	-0.004326	-0.00317	-0.003479	-0.003768
89	-0.00778044	0.00306307	-0.0104694	-0.011643	-0.009957	-0.010075	-0.010648	-0.010024	-0.0061228	-0.003213	-0.005935	-0.007641	-0.006725	-0.0071	-0.0084552	-0.007907	-0.008708	-0.008564	-0.007862	-0.009235	-0.0107508	-0.011654	-0.010552	-0.010876	-0.010663	-0.010009	-0.003104	-0.00405	-0.00381	-0.00222	-0.002434	-0.003006
90	-0.00683268	0.00347021	-0.0092512	-0.010996	-0.008909	-0.008686	-0.009212	-0.008453	-0.0037176	-0.000957	-0.003127	-0.005775	-0.004108	-0.004621	-0.0085828	-0.008437	-0.008925	-0.008493	-0.008174	-0.008885	-0.0103932	-0.011874	-0.00964	-0.010172	-0.009521	-0.010759	-0.0022186	-0.003487	-0.003176	-0.001108	-0.00126	-0.002062
91	-0.00546324	0.00378725	-0.0073574	-0.00954	-0.007174	-0.00678	-0.007148	-0.006145	-0.0012328	0.000914	-0.00022	-0.003378	-0.001523	-0.001957	-0.0082172	-0.008697	-0.008597	-0.007853	-0.008251	-0.007688	-0.009267	-0.011168	-0.007953	-0.008484	-0.007584	-0.011146	-0.0012418	-0.00276	-0.002448	3.8e-05	-6.5e-05	-0.000974
92	-0.00373412	0.00385108	-0.0048998	-0.00722	-0.00469	-0.004495	-0.004605	-0.003489	0.000935	0.002241	0.002262	-0.00084	0.000593	0.000419	-0.0071302	-0.008413	-0.007583	-0.006336	-0.007878	-0.005441	-0.0073564	-0.00933	-0.005581	-0.005823	-0.005162	-0.010886	-0.0002192	-0.001792	-0.001617	0.001098	0.001016	0.000199
93	-0.00180308	0.00359839	-0.0022526	-0.00426	-0.001906	-0.002119	-0.001952	-0.001026	0.0025908	0.003084	0.004086	0.001394	0.002128	0.002262	-0.0052774	-0.007332	-0.005875	-0.00394	-0.006824	-0.002416	-0.0048544	-0.006313	-0.002817	-0.002718	-0.002713	-0.009711	0.0007782	-0.000588	-0.000716	0.00197	0.001866	0.001359
94	8.976e-05	0.00306228	0.0001508	-0.001151	0.000602	1e-05	0.000393	0.0009	0.0037374	0.003561	0.00525	0.003047	0.00321	0.003619	-0.0029676	-0.00528	-0.003699	-0.001288	-0.005024	0.000453	-0.0021172	-0.002432	-0.000113	8.4e-05	-0.000644	-0.007481	0.0016454	0.000753	0.000111	0.002632	0.002414	0.002317
95	0.00168832	0.00233714	0.0020964	0.001503	0.002606	0.001746	0.002347	0.00228	0.004378	0.003682	0.005735	0.004047	0.003893	0.004533	-0.0007216	-0.00248	-0.001428	0.000679	-0.002693	0.002314	0.0004188	0.001537	0.002095	0.002011	0.000799	-0.004348	0.00227	0.002032	0.000713	0.003109	0.002656	0.00284
96	0.00276108	0.00164765	0.0034792	0.003438	0.004111	0.003003	0.003794	0.00305	0.0044252	0.003338	0.005408	0.004378	0.00407	0.004932	0.0009974	0.000231	0.000483	0.001703	-0.000541	0.003111	0.0023456	0.004643	0.003492	0.002802	0.001587	-0.000796	0.002558	0.00298	0.001024	0.003353	0.002617	0.002816
97	0.0031016	0.00130346	0.0041152	0.004716	0.004802	0.003606	0.004439	0.003013	0.0037294	0.002366	0.004099	0.003944	0.003573	0.004665	0.0018258	0.001928	0.001577	0.001946	0.000838	0.00284	0.0034128	0.006193	0.003902	0.002678	0.001839	0.002452	0.0024248	0.00335	0.001077	0.003233	0.002271	0.002193
98	0.002576	0.00138294	0.0037342	0.005033	0.004297	0.003353	0.003973	0.002015	0.0021448	0.000612	0.001739	0.002608	0.002227	0.003538	0.0016672	0.002446	0.001755	0.001351	0.001387	0.001397	0.0035104	0.005876	0.003292	0.001988	0.001728	0.004668	0.0018234	0.00303	0.000943	0.002635	0.001584	0.000925
99	0.00114316	0.00173326	0.0021574	0.003936	0.002449	0.002104	0.002322	-2.4e-05	-0.0003372	-0.001914	-0.001569	0.000378	-3e-05	0.001449	0.0005338	0.001831	0.001012	-0.000245	0.001174	-0.001103	0.0026254	0.003871	0.001753	0.000751	0.001272	0.00548	0.0007364	0.001974	0.000642	0.001501	0.000536	-0.000971
100	-0.00107896	0.00219542	-0.0004652	0.001513	-0.000567	-0.000154	-0.000186	-0.002932	-0.0034536	-0.004916	-0.005313	-0.002498	-0.002963	-0.001578	-0.0015154	-5e-06	-0.00075	-0.002791	0.000158	-0.004189	0.0008416	0.000799	-0.000644	-0.001111	0.000297	0.004867	-0.0008022	0.000214	0.00013	-0.000189	-0.00089	-0.003276
101	-0.00370428	0.00246883	-0.0036532	-0.001712	-0.004131	-0.003232	-0.003253	-0.005938	-0.006553	-0.007713	-0.008525	-0.005414	-0.005972	-0.005141	-0.0040324	-0.002709	-0.003266	-0.005682	-0.001718	-0.006787	-0.0015992	-0.002657	-0.003524	-0.003458	-0.001337	0.00298	-0.0026836	-0.0021	-0.000734	-0.002424	-0.002676	-0.005484

## Sheet: SKMY
Sound side			TF1	C:\Users\xb00012\Documents\Data\27_15_150415 SP\27_15_150415_0056.c3d	C:\Users\xb00012\Documents\Data\27_15_150415 SP\27_15_150415_0058.c3d	C:\Users\xb00012\Documents\Data\27_15_150415 SP\27_15_150415_0060.c3d	C:\Users\xb00012\Documents\Data\27_15_150415 SP\27_15_150415_0062.c3d	C:\Users\xb00012\Documents\Data\27_15_150415 SP\27_15_150415_0066.c3d	TF3	C:\Users\xb00012\Documents\Data\39_28_200515 SP\39_28_200515_0071.c3d	C:\Users\xb00012\Documents\Data\39_28_200515 SP\39_28_200515_0073.c3d	C:\Users\xb00012\Documents\Data\39_28_200515 SP\39_28_200515_0079.c3d	C:\Users\xb00012\Documents\Data\39_28_200515 SP\39_28_200515_0081.c3d	C:\Users\xb00012\Documents\Data\39_28_200515 SP\39_28_200515_0083.c3d	TF4	C:\Users\xb00012\Documents\Data\44_33_190615 SP\44_33_190615_0067.c3d	C:\Users\xb00012\Documents\Data\44_33_190615 SP\44_33_190615_0069.c3d	C:\Users\xb00012\Documents\Data\44_33_190615 SP\44_33_190615_0071.c3d	C:\Users\xb00012\Documents\Data\44_33_190615 SP\44_33_190615_0077.c3d	C:\Users\xb00012\Documents\Data\44_33_190615 SP\44_33_190615_0081.c3d	TF5	C:\Users\xb00012\Documents\Data\45_34_230615 SP\45_34_230615_0063.c3d	C:\Users\xb00012\Documents\Data\45_34_230615 SP\45_34_230615_0069.c3d	C:\Users\xb00012\Documents\Data\45_34_230615 SP\45_34_230615_0071.c3d	C:\Users\xb00012\Documents\Data\45_34_230615 SP\45_34_230615_0073.c3d	C:\Users\xb00012\Documents\Data\45_34_230615 SP\45_34_230615_0075.c3d
Sagittal plane			ELA	LKNEE_MOMENTS	LKNEE_MOMENTS	LKNEE_MOMENTS	LKNEE_MOMENTS	LKNEE_MOMENTS	ELA	LKNEE_MOMENTS	LKNEE_MOMENTS	LKNEE_MOMENTS	LKNEE_MOMENTS	LKNEE_MOMENTS	ELA	LKNEE_MOMENTS	LKNEE_MOMENTS	LKNEE_MOMENTS	LKNEE_MOMENTS	LKNEE_MOMENTS	ELA	RKNEE_MOMENTS	RKNEE_MOMENTS	RKNEE_MOMENTS	RKNEE_MOMENTS	RKNEE_MOMENTS
Knee Moment				LINK_MODEL_BASED	LINK_MODEL_BASED	LINK_MODEL_BASED	LINK_MODEL_BASED	LINK_MODEL_BASED		LINK_MODEL_BASED	LINK_MODEL_BASED	LINK_MODEL_BASED	LINK_MODEL_BASED	LINK_MODEL_BASED		LINK_MODEL_BASED	LINK_MODEL_BASED	LINK_MODEL_BASED	LINK_MODEL_BASED	LINK_MODEL_BASED		LINK_MODEL_BASED	LINK_MODEL_BASED	LINK_MODEL_BASED	LINK_MODEL_BASED	LINK_MODEL_BASED
101 points over gait cycle				Original	Original	Original	Original	Original		Original	Original	Original	Original	Original		Original	Original	Original	Original	Original		Original	Original	Original	Original	Original
ITEM	Mean	SD	C3_L	1	1	1	1	1	C3_L	1	1	1	1	1	C3_L	1	1	1	1	1	C3_R	1	1	1	1	1
1	-0.246858	0.0853035	-0.17586	-0.233811	-0.150101	-0.211117	-0.122697	-0.161575	-0.217049	-0.155493	-0.140322	-0.397282	-0.186309	-0.205839	-0.279073	-0.232629	-0.268159	-0.196835	-0.322753	-0.374991	-0.315449	-0.313573	-0.337161	-0.3019	-0.25088	-0.373731
2	-0.492132	0.174191	-0.306849	-0.440581	-0.215547	-0.348702	-0.329217	-0.200198	-0.55537	-0.698517	-0.68006	-0.529445	-0.335692	-0.533134	-0.525317	-0.294369	-0.318667	-0.645866	-0.553089	-0.814594	-0.580991	-0.551869	-0.558758	-0.555346	-0.53412	-0.70486
3	-0.471539	0.220575	-0.403792	-0.398944	-0.351433	-0.422905	-0.486949	-0.35873	-0.181768	-0.27019	-0.336854	-0.013674	-0.119957	-0.168167	-0.647186	-0.775078	-0.751299	-0.467571	-0.628843	-0.613137	-0.653409	-0.651405	-0.569145	-0.744527	-0.719579	-0.582388
4	-0.300267	0.103475	-0.264171	-0.21637	-0.198812	-0.212228	-0.251568	-0.441876	-0.24852	-0.23631	-0.205093	-0.308897	-0.191093	-0.301206	-0.376173	-0.536568	-0.52665	-0.213725	-0.269446	-0.334477	-0.312203	-0.301953	-0.306352	-0.390069	-0.332623	-0.230016
5	-0.235931	0.102442	-0.114423	-0.114246	-0.032283	-0.092499	-0.151	-0.182086	-0.24176	-0.28173	-0.285941	-0.206999	-0.175851	-0.258281	-0.370988	-0.365019	-0.334612	-0.341785	-0.37516	-0.438364	-0.216554	-0.186967	-0.255774	-0.196771	-0.231081	-0.212176
6	-0.221962	0.145745	-0.0337664	-0.037809	0.091425	-0.013505	-0.060542	-0.148401	-0.270913	-0.306693	-0.285948	-0.295124	-0.167028	-0.299771	-0.396033	-0.432909	-0.414653	-0.366842	-0.389544	-0.376215	-0.187138	-0.13873	-0.245692	-0.158042	-0.238391	-0.154836
7	-0.192968	0.165952	0.0300442	0.026962	0.184475	0.056982	0.018552	-0.13675	-0.271219	-0.343357	-0.331029	-0.291962	-0.125939	-0.263807	-0.36432	-0.369507	-0.357322	-0.384491	-0.386467	-0.323813	-0.166377	-0.12453	-0.238131	-0.136352	-0.178806	-0.154065
8	-0.16423	0.18691	0.0972008	0.120224	0.270988	0.146795	0.119887	-0.17189	-0.266817	-0.359113	-0.305234	-0.300256	-0.110737	-0.258744	-0.311204	-0.311641	-0.293509	-0.336407	-0.352722	-0.261741	-0.176101	-0.140229	-0.270924	-0.118826	-0.188993	-0.161531
9	-0.117404	0.201139	0.166901	0.195625	0.360793	0.224062	0.182247	-0.128222	-0.232481	-0.314954	-0.271451	-0.284105	-0.093199	-0.198697	-0.26423	-0.269844	-0.234185	-0.286273	-0.322567	-0.208283	-0.139803	-0.112589	-0.245404	-0.066592	-0.170785	-0.103647
10	-0.0722219	0.203447	0.217307	0.288514	0.351508	0.301155	0.208481	-0.063121	-0.210716	-0.274125	-0.24461	-0.262868	-0.090338	-0.181639	-0.216524	-0.222407	-0.195118	-0.230469	-0.278972	-0.155655	-0.0789546	-0.045667	-0.19221	0.005804	-0.134108	-0.028592
11	-0.0139071	0.22983	0.315242	0.358728	0.511368	0.392373	0.306117	0.007624	-0.192929	-0.234904	-0.20411	-0.247578	-0.101007	-0.177048	-0.165934	-0.165166	-0.140772	-0.178186	-0.232646	-0.112898	-0.0120074	0.016613	-0.135121	0.05494	-0.034393	0.037924
12	0.0231334	0.255878	0.39183	0.479312	0.510675	0.490182	0.408683	0.070296	-0.199078	-0.233549	-0.194913	-0.247096	-0.121027	-0.198803	-0.1392	-0.127973	-0.108193	-0.143859	-0.209477	-0.1065	0.038982	0.070115	-0.087639	0.161967	0.019729	0.030738
13	0.0400751	0.273755	0.434479	0.523234	0.544964	0.548288	0.440132	0.115778	-0.207987	-0.240076	-0.206924	-0.247649	-0.130973	-0.214311	-0.133959	-0.108319	-0.104026	-0.130593	-0.217156	-0.1097	0.0677666	0.093988	-0.057471	0.186782	0.049162	0.066372
14	0.0575183	0.27973	0.456035	0.578959	0.53943	0.551259	0.432225	0.178301	-0.208188	-0.250051	-0.194881	-0.229317	-0.133888	-0.232803	-0.128376	-0.090419	-0.094625	-0.121894	-0.22057	-0.114373	0.110603	0.125435	0.027767	0.234893	0.085079	0.079839
15	0.0705286	0.28324	0.461266	0.568856	0.528554	0.55691	0.438675	0.213336	-0.208334	-0.263574	-0.18607	-0.225962	-0.110792	-0.255272	-0.125032	-0.085618	-0.102333	-0.099796	-0.225277	-0.112137	0.154214	0.164063	0.075082	0.296758	0.136929	0.098239
16	0.0848539	0.286102	0.463562	0.57449	0.510077	0.567494	0.423052	0.242696	-0.206713	-0.264458	-0.178309	-0.225731	-0.080117	-0.28495	-0.114863	-0.068158	-0.092835	-0.08192	-0.222026	-0.109375	0.19743	0.18572	0.151747	0.347469	0.193777	0.108436
17	0.0887478	0.280663	0.435878	0.539054	0.4709	0.536209	0.388825	0.244404	-0.208119	-0.268826	-0.186188	-0.228941	-0.058218	-0.298422	-0.106358	-0.044894	-0.095505	-0.064055	-0.225033	-0.102301	0.233589	0.204297	0.228102	0.392247	0.23771	0.105591
18	0.0832564	0.267279	0.380923	0.465866	0.404899	0.460639	0.316524	0.256685	-0.213799	-0.277589	-0.191688	-0.243254	-0.040635	-0.315829	-0.0941118	-0.03366	-0.085247	-0.032713	-0.224054	-0.094885	0.260014	0.216097	0.286572	0.427539	0.267582	0.10228
19	0.0667701	0.248682	0.293172	0.371215	0.315744	0.342709	0.204489	0.231703	-0.220805	-0.283412	-0.193886	-0.247503	-0.045184	-0.334038	-0.0845558	-0.01037	-0.075117	-0.014112	-0.225409	-0.097771	0.279269	0.233527	0.337003	0.44205	0.285332	0.098432
20	0.0427238	0.237139	0.196731	0.252418	0.210441	0.241347	0.104576	0.174873	-0.240346	-0.28059	-0.199866	-0.257819	-0.105509	-0.357947	-0.0792046	0.001705	-0.069435	0.005496	-0.231758	-0.102031	0.293715	0.236212	0.386035	0.449655	0.293569	0.103104
21	0.00901295	0.233858	0.0879364	0.133954	0.104851	0.110382	-0.006697	0.097192	-0.272493	-0.291427	-0.209996	-0.264008	-0.223785	-0.373247	-0.0774562	0.008948	-0.065536	0.022231	-0.242899	-0.110025	0.298064	0.241395	0.414258	0.449599	0.292173	0.092896
22	-0.022041	0.230905	-0.0228544	0.009591	-0.004504	-0.013941	-0.115835	0.010417	-0.273022	-0.289523	-0.213967	-0.267548	-0.222903	-0.371168	-0.0868628	0.004958	-0.077815	0.024555	-0.265418	-0.120594	0.294575	0.227854	0.450442	0.429625	0.288805	0.076148
23	-0.0558823	0.23564	-0.120545	-0.095965	-0.094259	-0.118765	-0.211991	-0.081747	-0.284438	-0.293238	-0.221347	-0.263106	-0.271143	-0.373358	-0.101205	-0.005665	-0.087282	0.020587	-0.297008	-0.136658	0.28266	0.214309	0.473808	0.389647	0.275032	0.060502
24	-0.0852762	0.237894	-0.203604	-0.199006	-0.171215	-0.215764	-0.274638	-0.157399	-0.283604	-0.287099	-0.217274	-0.259494	-0.276959	-0.377196	-0.116363	-0.015917	-0.099923	0.007551	-0.329914	-0.14361	0.262466	0.191051	0.476095	0.347427	0.251656	0.046103
25	-0.114693	0.239278	-0.272578	-0.261771	-0.241826	-0.281869	-0.347521	-0.229904	-0.28593	-0.286018	-0.226439	-0.257781	-0.273128	-0.386285	-0.132851	-0.029958	-0.113446	-0.00612	-0.36269	-0.152039	0.232589	0.15188	0.467901	0.299014	0.216441	0.027709
26	-0.140544	0.237942	-0.329049	-0.327796	-0.303374	-0.348434	-0.3792	-0.286442	-0.285117	-0.284135	-0.221495	-0.257323	-0.268889	-0.393745	-0.14724	-0.053426	-0.117053	-0.021839	-0.395214	-0.148669	0.199231	0.119307	0.446006	0.243714	0.181024	0.006103
27	-0.166031	0.231263	-0.363022	-0.361209	-0.332085	-0.389993	-0.392458	-0.339367	-0.296902	-0.281426	-0.24511	-0.258518	-0.27856	-0.420896	-0.161436	-0.069929	-0.139541	-0.033593	-0.412937	-0.151178	0.157238	0.077992	0.414916	0.173777	0.130992	-0.011489
28	-0.190545	0.221519	-0.389316	-0.381297	-0.345282	-0.407652	-0.402472	-0.409876	-0.311337	-0.280077	-0.265097	-0.265591	-0.293514	-0.452405	-0.173108	-0.087484	-0.147583	-0.048332	-0.411852	-0.17029	0.11158	0.034021	0.374295	0.096162	0.078322	-0.0249
29	-0.213522	0.208866	-0.400653	-0.399665	-0.346333	-0.415684	-0.418213	-0.42337	-0.330229	-0.283502	-0.287667	-0.284409	-0.3043	-0.491268	-0.188133	-0.111314	-0.161561	-0.075494	-0.404337	-0.187961	0.0649286	-0.017313	0.331404	0.025301	0.02616	-0.040909
30	-0.23295	0.19225	-0.399551	-0.389278	-0.347056	-0.415649	-0.414947	-0.430827	-0.348299	-0.293021	-0.300498	-0.299493	-0.330034	-0.51845	-0.202195	-0.129647	-0.173935	-0.108273	-0.392977	-0.206143	0.0182454	-0.055979	0.276643	-0.043027	-0.027628	-0.058782
31	-0.255831	0.177749	-0.402663	-0.390233	-0.346668	-0.400373	-0.427595	-0.448445	-0.367689	-0.28787	-0.319329	-0.317976	-0.358593	-0.554676	-0.220593	-0.153599	-0.188937	-0.145006	-0.389958	-0.225465	-0.0323782	-0.108959	0.221947	-0.114568	-0.08548	-0.074831
32	-0.279665	0.162209	-0.400581	-0.382559	-0.349545	-0.397438	-0.423402	-0.449962	-0.390146	-0.29311	-0.337689	-0.333759	-0.400274	-0.585898	-0.247294	-0.184821	-0.226874	-0.180812	-0.389941	-0.254023	-0.0806398	-0.156796	0.156386	-0.175711	-0.129508	-0.09757
33	-0.302463	0.147498	-0.399244	-0.37455	-0.342286	-0.405157	-0.416962	-0.457267	-0.408807	-0.29985	-0.347021	-0.356651	-0.432062	-0.60845	-0.272466	-0.222455	-0.249047	-0.216589	-0.39071	-0.283531	-0.129334	-0.210292	0.092592	-0.231681	-0.179756	-0.117535
34	-0.327289	0.137788	-0.398013	-0.379671	-0.330962	-0.413768	-0.406809	-0.458856	-0.434603	-0.302999	-0.368749	-0.38235	-0.478393	-0.640524	-0.304608	-0.26308	-0.271452	-0.259464	-0.40601	-0.323034	-0.171932	-0.259181	0.031308	-0.268586	-0.222722	-0.140477
35	-0.349731	0.127656	-0.394816	-0.379352	-0.322843	-0.414915	-0.393925	-0.463047	-0.455844	-0.30642	-0.384601	-0.419387	-0.510721	-0.658091	-0.33372	-0.30366	-0.299234	-0.304373	-0.406224	-0.355108	-0.214543	-0.309813	-0.025545	-0.305139	-0.269486	-0.162732
36	-0.37864	0.123212	-0.400257	-0.369585	-0.32509	-0.441447	-0.402735	-0.46243	-0.488546	-0.336313	-0.42909	-0.439236	-0.54729	-0.690799	-0.370163	-0.351511	-0.326676	-0.345313	-0.426491	-0.400823	-0.255593	-0.363254	-0.078188	-0.337541	-0.309344	-0.189636
37	-0.407156	0.120023	-0.410285	-0.368681	-0.338892	-0.446749	-0.417891	-0.479214	-0.522222	-0.355679	-0.475857	-0.479227	-0.592854	-0.707492	-0.398746	-0.375957	-0.349529	-0.378728	-0.451564	-0.437954	-0.297372	-0.415919	-0.132282	-0.36582	-0.353207	-0.219631
38	-0.437366	0.117518	-0.420891	-0.382297	-0.349977	-0.451931	-0.447096	-0.473153	-0.557007	-0.384796	-0.519429	-0.516172	-0.633375	-0.731265	-0.432529	-0.407869	-0.37393	-0.418806	-0.474126	-0.487914	-0.339038	-0.460877	-0.183435	-0.399135	-0.393454	-0.25829
39	-0.470061	0.114491	-0.442349	-0.393128	-0.369222	-0.476881	-0.471519	-0.500996	-0.59023	-0.416476	-0.573923	-0.544595	-0.672476	-0.743681	-0.468759	-0.449757	-0.40229	-0.459492	-0.50834	-0.523915	-0.378907	-0.499686	-0.2402	-0.428527	-0.43047	-0.295652
40	-0.501785	0.112079	-0.462668	-0.421545	-0.385169	-0.497871	-0.488985	-0.519772	-0.624407	-0.456517	-0.619508	-0.566432	-0.715971	-0.763608	-0.501686	-0.478315	-0.439037	-0.491872	-0.546559	-0.552645	-0.418379	-0.533794	-0.29767	-0.458396	-0.470164	-0.331873
41	-0.533572	0.110911	-0.48685	-0.448012	-0.400028	-0.52487	-0.511111	-0.550228	-0.660192	-0.4977	-0.664246	-0.601772	-0.753862	-0.78338	-0.536582	-0.508254	-0.484971	-0.525897	-0.579897	-0.583892	-0.450663	-0.557331	-0.351546	-0.472607	-0.50497	-0.366862
42	-0.565824	0.107279	-0.516703	-0.485113	-0.43028	-0.559596	-0.534732	-0.573794	-0.693057	-0.538509	-0.721466	-0.628916	-0.789749	-0.786644	-0.571317	-0.548279	-0.524735	-0.557418	-0.61994	-0.606215	-0.48222	-0.570713	-0.4135	-0.506456	-0.527946	-0.392487
43	-0.602279	0.104218	-0.552694	-0.527166	-0.46286	-0.587142	-0.569494	-0.616806	-0.726887	-0.583698	-0.763335	-0.666255	-0.822881	-0.798267	-0.615039	-0.596989	-0.568284	-0.600856	-0.663744	-0.645321	-0.514498	-0.593254	-0.459945	-0.525078	-0.556598	-0.437613
44	-0.641145	0.103532	-0.592567	-0.575541	-0.489777	-0.628678	-0.608948	-0.659889	-0.764272	-0.624849	-0.80219	-0.719818	-0.850743	-0.823761	-0.659651	-0.635259	-0.617316	-0.648433	-0.716413	-0.680833	-0.54809	-0.61106	-0.51532	-0.563777	-0.587191	-0.4631
45	-0.678533	0.100843	-0.641783	-0.628399	-0.533502	-0.678565	-0.655074	-0.713374	-0.794629	-0.662413	-0.837097	-0.771145	-0.869703	-0.832785	-0.701758	-0.689758	-0.648511	-0.690494	-0.767279	-0.712749	-0.575963	-0.637645	-0.57008	-0.580709	-0.596051	-0.495328
46	-0.71767	0.100903	-0.699706	-0.691345	-0.585121	-0.734425	-0.707244	-0.780393	-0.832578	-0.716633	-0.882921	-0.831572	-0.887705	-0.844061	-0.737541	-0.725394	-0.684818	-0.734685	-0.802731	-0.740076	-0.600853	-0.654258	-0.615456	-0.602784	-0.603161	-0.528608
47	-0.75405	0.102334	-0.759136	-0.763738	-0.631576	-0.801151	-0.760585	-0.838631	-0.865485	-0.761998	-0.91602	-0.865586	-0.896425	-0.887396	-0.765488	-0.747911	-0.711401	-0.766985	-0.829	-0.772145	-0.626091	-0.678003	-0.651936	-0.621921	-0.618878	-0.559719
48	-0.789272	0.102398	-0.829024	-0.827894	-0.700693	-0.859486	-0.849452	-0.907597	-0.884509	-0.810537	-0.93528	-0.898633	-0.885085	-0.893009	-0.79423	-0.767654	-0.748351	-0.806043	-0.861928	-0.787172	-0.649324	-0.709797	-0.676737	-0.641281	-0.622913	-0.595891
49	-0.818228	0.107215	-0.893497	-0.892292	-0.764838	-0.917173	-0.924601	-0.96858	-0.895921	-0.844462	-0.9294	-0.922905	-0.878118	-0.904718	-0.815091	-0.775106	-0.768533	-0.832199	-0.892741	-0.806878	-0.668404	-0.72976	-0.70585	-0.651897	-0.630434	-0.624081
50	-0.84212	0.111808	-0.940569	-0.933274	-0.822092	-0.956547	-0.97485	-1.01608	-0.910349	-0.875596	-0.924173	-0.944418	-0.869017	-0.938539	-0.83014	-0.791317	-0.790136	-0.846976	-0.90973	-0.81254	-0.687422	-0.747176	-0.726832	-0.674434	-0.637985	-0.650685
51	-0.854483	0.113066	-0.958149	-0.9489	-0.856974	-0.94796	-0.998839	-1.03807	-0.922283	-0.89831	-0.921625	-0.954039	-0.866408	-0.971034	-0.837662	-0.798113	-0.813294	-0.848734	-0.918174	-0.809993	-0.699838	-0.766863	-0.732652	-0.690724	-0.641419	-0.667531
52	-0.857102	0.109288	-0.955307	-0.951915	-0.880517	-0.935587	-0.993192	-1.01532	-0.930278	-0.921952	-0.916939	-0.953054	-0.865406	-0.994041	-0.833784	-0.793155	-0.826132	-0.844589	-0.911031	-0.794012	-0.70904	-0.77248	-0.739384	-0.707856	-0.641212	-0.68427
53	-0.842183	0.100006	-0.919652	-0.919213	-0.872846	-0.899932	-0.919655	-0.986612	-0.923397	-0.932035	-0.911031	-0.931711	-0.844173	-0.998036	-0.814408	-0.782634	-0.821089	-0.821306	-0.88391	-0.763103	-0.711276	-0.776071	-0.735082	-0.710425	-0.643869	-0.690935
54	-0.815652	0.0934498	-0.843868	-0.864943	-0.81723	-0.813682	-0.805078	-0.918409	-0.925245	-0.948245	-0.925223	-0.914052	-0.845183	-0.993521	-0.787717	-0.759148	-0.805162	-0.778522	-0.854065	-0.741688	-0.705778	-0.768019	-0.716541	-0.71186	-0.635446	-0.697025
55	-0.776313	0.0969393	-0.756357	-0.770177	-0.755639	-0.755604	-0.681581	-0.818786	-0.912734	-0.934119	-0.909272	-0.891519	-0.834731	-0.994027	-0.747503	-0.728963	-0.77364	-0.708811	-0.818092	-0.708011	-0.688658	-0.734415	-0.680271	-0.70748	-0.613237	-0.707885
56	-0.720598	0.117064	-0.626477	-0.649639	-0.628707	-0.623387	-0.516406	-0.714247	-0.890225	-0.887957	-0.903573	-0.86076	-0.814545	-0.984291	-0.698764	-0.691719	-0.742962	-0.641731	-0.759755	-0.657654	-0.666924	-0.696523	-0.635935	-0.699812	-0.599465	-0.702887
57	-0.647316	0.146968	-0.484116	-0.512604	-0.491178	-0.492335	-0.351217	-0.573245	-0.849775	-0.846311	-0.86248	-0.803781	-0.791213	-0.945088	-0.630116	-0.627841	-0.684508	-0.5371	-0.698505	-0.602626	-0.625257	-0.633506	-0.58829	-0.649518	-0.564479	-0.69049
58	-0.56208	0.181812	-0.325881	-0.344637	-0.317653	-0.338516	-0.203505	-0.425092	-0.79627	-0.788766	-0.813879	-0.75437	-0.759713	-0.864621	-0.55473	-0.550258	-0.628571	-0.448404	-0.623848	-0.522569	-0.571438	-0.564626	-0.516782	-0.609535	-0.501593	-0.664655
59	-0.481002	0.207894	-0.196543	-0.199494	-0.207481	-0.200111	-0.121065	-0.254565	-0.74415	-0.727046	-0.792627	-0.699813	-0.721818	-0.779446	-0.473297	-0.450725	-0.55812	-0.369789	-0.553873	-0.433977	-0.510019	-0.482364	-0.436248	-0.547371	-0.457848	-0.626264
60	-0.411731	0.227474	-0.095056	-0.102394	-0.072704	-0.103702	-0.063515	-0.132965	-0.697199	-0.675019	-0.778372	-0.667139	-0.684103	-0.68136	-0.40313	-0.392985	-0.481602	-0.289129	-0.489518	-0.362416	-0.451541	-0.417003	-0.382692	-0.479977	-0.397961	-0.58007
61	-0.344395	0.217626	-0.0547714	-0.067246	-0.051237	-0.04815	-0.044921	-0.062303	-0.625979	-0.595456	-0.719157	-0.60351	-0.648726	-0.563048	-0.318572	-0.291131	-0.407833	-0.2058	-0.411557	-0.276541	-0.378255	-0.335584	-0.303095	-0.408021	-0.333161	-0.511415
62	-0.282745	0.209519	-0.0234242	-0.030761	-0.007887	-0.023507	-0.008983	-0.045983	-0.561114	-0.531399	-0.650882	-0.545444	-0.637874	-0.43997	-0.231981	-0.183555	-0.320714	-0.13302	-0.340808	-0.181808	-0.314459	-0.279408	-0.239951	-0.329273	-0.27284	-0.450824
63	-0.22269	0.193299	-0.001295	0.018974	0.006723	-0.015368	0.014006	-0.03081	-0.480245	-0.451666	-0.581868	-0.455788	-0.585417	-0.326484	-0.152672	-0.111067	-0.235036	-0.069361	-0.241568	-0.10633	-0.256549	-0.203919	-0.182724	-0.269251	-0.228715	-0.398134
64	-0.153286	0.172075	0.0407558	0.056827	0.040759	0.023413	0.054164	0.028616	-0.382379	-0.343245	-0.472888	-0.35065	-0.510279	-0.234835	-0.097829	-0.073305	-0.142319	-0.045577	-0.16219	-0.065754	-0.17369	-0.109602	-0.100431	-0.16039	-0.167702	-0.330327
65	-0.0899333	0.154911	0.0738008	0.089865	0.070801	0.064637	0.073733	0.069968	-0.297633	-0.26989	-0.360402	-0.274988	-0.43233	-0.150556	-0.052699	-0.030427	-0.093844	-0.029259	-0.09577	-0.014195	-0.0832016	-0.041019	-0.009144	-0.023421	-0.06805	-0.274374
66	-0.0558905	0.127735	0.0892382	0.109047	0.087181	0.081637	0.090636	0.07769	-0.220402	-0.197114	-0.266799	-0.208393	-0.351013	-0.078691	-0.0279392	-0.004268	-0.059534	-0.008607	-0.065571	-0.001716	-0.0644588	-0.072406	-0.043381	-0.027184	0.003427	-0.18275
67	-0.0263577	0.105518	0.10574	0.126354	0.102577	0.100668	0.103804	0.095299	-0.156787	-0.139778	-0.182178	-0.147898	-0.279971	-0.034111	-0.0109868	-0.004585	-0.014355	-0.007018	-0.025212	-0.003764	-0.0433972	-0.037811	-0.04856	0.001186	-0.039313	-0.092488
68	-0.00538025	0.0911925	0.117939	0.13574	0.118164	0.114391	0.108668	0.112731	-0.0983854	-0.086782	-0.094663	-0.116151	-0.206696	0.012365	-0.0056924	0.010821	-0.030133	0.01325	-0.033761	0.011361	-0.035382	-0.000616	-0.015218	-0.014358	-0.041236	-0.105482
69	0.017739	0.0743837	0.121872	0.13448	0.12946	0.11734	0.102335	0.125745	-0.0544632	-0.05619	-0.046579	-0.039135	-0.14738	0.016968	0.0148782	0.027934	-0.018212	0.040938	-0.011705	0.035436	-0.0113308	0.00833	0.003958	-0.006157	-0.005126	-0.057659
70	0.0361997	0.063319	0.116224	0.123076	0.1312	0.10941	0.08767	0.129766	-0.0294562	-0.030141	-0.010526	-0.031423	-0.094774	0.019583	0.0399298	0.05216	0.002067	0.072812	0.008643	0.063967	0.018101	0.038539	0.035801	0.060653	0.013306	-0.057794
71	0.0496819	0.0525732	0.103251	0.106173	0.122484	0.094123	0.069883	0.123593	-0.014958	-0.011232	0.01405	-0.035043	-0.061352	0.018787	0.065533	0.079755	0.023086	0.095242	0.03666	0.092922	0.0449016	0.061081	0.05467	0.081761	0.038063	-0.011067
72	0.0593544	0.046999	0.086419	0.089735	0.105182	0.075539	0.052935	0.108704	-0.0096474	-0.007756	0.010014	-0.036444	-0.027237	0.013186	0.0865376	0.09822	0.05262	0.099916	0.070032	0.1119	0.0741086	0.086169	0.0791	0.110195	0.061915	0.033164
73	0.0655074	0.0476047	0.0685172	0.075243	0.08257	0.05678	0.039655	0.088338	-0.0042278	-0.002827	0.013085	-0.037281	0.001853	0.004031	0.0965398	0.10239	0.081721	0.089888	0.09493	0.11377	0.1012	0.112209	0.107463	0.140461	0.088897	0.056972
74	0.0681023	0.0531208	0.0534174	0.063573	0.062119	0.040797	0.031023	0.069575	-0.0024804	3.4e-05	0.016424	-0.035546	0.00758	-0.000894	0.0939806	0.095046	0.098103	0.071197	0.103183	0.102374	0.127492	0.131322	0.133814	0.167295	0.116696	0.088331
75	0.0684465	0.0568405	0.0424862	0.055206	0.04833	0.028635	0.025467	0.054793	0.0029522	0.004812	0.01909	-0.023868	0.015357	-0.00063	0.0823812	0.080965	0.099407	0.049773	0.096507	0.085254	0.145966	0.137278	0.149981	0.181931	0.13853	0.122112
76	0.0657116	0.056832	0.0341162	0.048235	0.038914	0.020029	0.020265	0.043138	0.0106552	0.012617	0.021403	-0.003231	0.019158	0.003329	0.0666738	0.064156	0.090233	0.031775	0.081407	0.065798	0.151401	0.129828	0.150873	0.181022	0.148548	0.146734
77	0.060333	0.0534314	0.0269764	0.041069	0.032909	0.013963	0.013692	0.033249	0.0191148	0.024155	0.027148	0.01766	0.019315	0.007296	0.0507454	0.048691	0.076029	0.018198	0.06336	0.047449	0.144496	0.114767	0.139153	0.168789	0.146359	0.15341
78	0.0531952	0.0485187	0.0204656	0.034354	0.029627	0.010074	0.004302	0.023971	0.0256764	0.0354	0.034618	0.031363	0.019312	0.007689	0.0364316	0.036025	0.060076	0.006919	0.047182	0.031956	0.130207	0.099149	0.120479	0.150552	0.135518	0.145338
79	0.0446506	0.0436186	0.0131868	0.028659	0.026043	0.00598	-0.008633	0.013885	0.0287118	0.040956	0.040383	0.036269	0.021538	0.004413	0.0240644	0.025327	0.04466	-0.00201	0.033554	0.018791	0.112639	0.085275	0.098959	0.128346	0.120202	0.130415
80	0.0349848	0.039284	0.0049868	0.023564	0.020916	-0.000603	-0.022933	0.00399	0.0275308	0.038862	0.042726	0.034922	0.02334	-0.002196	0.0135946	0.016372	0.030488	-0.008448	0.020592	0.008969	0.093827	0.071537	0.077013	0.103642	0.10279	0.114153
81	0.0246398	0.0355104	-0.0026846	0.018788	0.015291	-0.008428	-0.034558	-0.004516	0.0216956	0.026806	0.041754	0.029094	0.021804	-0.01098	0.0043276	0.007901	0.01808	-0.014991	0.00863	0.002018	0.0752206	0.056437	0.056948	0.07919	0.08501	0.098518
82	0.0141534	0.0316234	-0.0083284	0.014494	0.009527	-0.014596	-0.039224	-0.011843	0.0119	0.008627	0.037177	0.019196	0.016395	-0.021895	-0.00401	-0.001892	0.007514	-0.022482	0.000928	-0.004118	0.057052	0.039354	0.039568	0.056114	0.067657	0.082567
83	0.0045093	0.0269218	-0.0101616	0.011319	0.005188	-0.015053	-0.035697	-0.016565	0.0005678	-0.00791	0.028765	0.006139	0.009412	-0.033567	-0.0115554	-0.012366	-0.002937	-0.027144	-0.004567	-0.010763	0.0391864	0.020856	0.024504	0.034748	0.050207	0.065617
84	-0.00388645	0.022562	-0.008855	0.00894	0.004808	-0.009372	-0.031531	-0.01712	-0.0112286	-0.022179	0.017601	-0.007247	0.000415	-0.044733	-0.0181526	-0.020514	-0.014564	-0.028524	-0.010655	-0.016506	0.0226904	0.003573	0.012298	0.016811	0.033339	0.047431
85	-0.0112986	0.0206482	-0.0083028	0.005748	0.005623	-0.004555	-0.032258	-0.016072	-0.0229714	-0.035583	0.005914	-0.019657	-0.007852	-0.057679	-0.0235006	-0.025616	-0.02545	-0.02859	-0.016815	-0.021032	0.0095804	-0.008322	0.004318	0.003418	0.018247	0.030241
86	-0.017373	0.0204438	-0.0108836	0.001125	0.002491	-0.005653	-0.035516	-0.016865	-0.0325376	-0.048381	-0.003679	-0.028015	-0.013825	-0.068788	-0.027283	-0.027241	-0.032867	-0.029679	-0.022334	-0.024294	0.0012122	-0.013303	0.000917	-0.005004	0.006237	0.017214
87	-0.0223168	0.0194087	-0.0184122	-0.007052	-0.008737	-0.016684	-0.038405	-0.021183	-0.0376122	-0.056423	-0.010856	-0.028196	-0.018195	-0.074391	-0.029257	-0.025291	-0.037607	-0.03214	-0.024782	-0.026465	-0.0039858	-0.015541	-0.000762	-0.010318	-0.001949	0.008641
88	-0.0274037	0.0180344	-0.0334454	-0.022499	-0.030244	-0.039794	-0.044012	-0.030678	-0.0377564	-0.056282	-0.015365	-0.021915	-0.018748	-0.076472	-0.0291316	-0.021022	-0.039901	-0.034066	-0.022254	-0.028415	-0.0092812	-0.019215	-0.005225	-0.016852	-0.007133	0.002019
89	-0.0355169	0.0214973	-0.05864	-0.051406	-0.064239	-0.073681	-0.055511	-0.048363	-0.035632	-0.050117	-0.014404	-0.019138	-0.015474	-0.079027	-0.0293258	-0.018333	-0.039845	-0.036878	-0.018455	-0.033118	-0.01847	-0.027035	-0.017988	-0.029528	-0.011641	-0.006158
90	-0.0498637	0.0322108	-0.0937814	-0.096926	-0.110537	-0.114481	-0.071331	-0.075632	-0.0350538	-0.047705	-0.009132	-0.020375	-0.014967	-0.08309	-0.0346398	-0.021423	-0.040884	-0.047534	-0.019834	-0.043524	-0.0359798	-0.042252	-0.043337	-0.053125	-0.020794	-0.020391
91	-0.072443	0.0462108	-0.135784	-0.155226	-0.164851	-0.156106	-0.090117	-0.112621	-0.0386306	-0.051927	-0.004882	-0.025005	-0.021594	-0.089745	-0.0498886	-0.031673	-0.048442	-0.073838	-0.034374	-0.061116	-0.0654686	-0.068495	-0.083258	-0.091071	-0.039544	-0.044975
92	-0.104855	0.059249	-0.18077	-0.218909	-0.219058	-0.194333	-0.112562	-0.158988	-0.0500016	-0.063936	-0.012252	-0.033828	-0.040739	-0.099253	-0.0796768	-0.053732	-0.066205	-0.120164	-0.067611	-0.090672	-0.108971	-0.108421	-0.137701	-0.144449	-0.07044	-0.083846
93	-0.14888	0.0683677	-0.226081	-0.28086	-0.265926	-0.229884	-0.141357	-0.212376	-0.0744148	-0.089756	-0.039729	-0.054548	-0.076214	-0.111827	-0.127828	-0.095682	-0.09736	-0.184136	-0.124399	-0.137562	-0.167198	-0.163558	-0.205107	-0.212362	-0.115203	-0.139761
94	-0.20482	0.072435	-0.270744	-0.335246	-0.307217	-0.272138	-0.175705	-0.263413	-0.11648	-0.131516	-0.096297	-0.095251	-0.130205	-0.129131	-0.19231	-0.160578	-0.148711	-0.249741	-0.20043	-0.202091	-0.239744	-0.232273	-0.283598	-0.293199	-0.17472	-0.214931
95	-0.269043	0.0734795	-0.313165	-0.383865	-0.348107	-0.318349	-0.210847	-0.304657	-0.175972	-0.183458	-0.188655	-0.155264	-0.199755	-0.152726	-0.263561	-0.240937	-0.218867	-0.302266	-0.280462	-0.275271	-0.323477	-0.30956	-0.368702	-0.382585	-0.248395	-0.308142
96	-0.332714	0.0755842	-0.347691	-0.422392	-0.382452	-0.352317	-0.251163	-0.330129	-0.245186	-0.235492	-0.304037	-0.228431	-0.274606	-0.183362	-0.327608	-0.318156	-0.293967	-0.339728	-0.346449	-0.339742	-0.410372	-0.386677	-0.451046	-0.470779	-0.332034	-0.411325
97	-0.382312	0.0821931	-0.364232	-0.43562	-0.398763	-0.363091	-0.290026	-0.333658	-0.30712	-0.27827	-0.410698	-0.296022	-0.332288	-0.218322	-0.372016	-0.374648	-0.359024	-0.356701	-0.387854	-0.381855	-0.485879	-0.449987	-0.515474	-0.542039	-0.415999	-0.505898
98	-0.403208	0.0915545	-0.354162	-0.411215	-0.390656	-0.346161	-0.308567	-0.314211	-0.339429	-0.304043	-0.464577	-0.330117	-0.350366	-0.24804	-0.388476	-0.402927	-0.403943	-0.341612	-0.398435	-0.395465	-0.530764	-0.483008	-0.54445	-0.576625	-0.484699	-0.565036
99	-0.382722	0.0985371	-0.313905	-0.348513	-0.353161	-0.303638	-0.295714	-0.268498	-0.322803	-0.304053	-0.436258	-0.30488	-0.315417	-0.253407	-0.368433	-0.398298	-0.419056	-0.284246	-0.365217	-0.375348	-0.525745	-0.469921	-0.523296	-0.555717	-0.518941	-0.560852
100	-0.312867	0.102572	-0.244198	-0.256955	-0.283094	-0.236867	-0.249596	-0.194477	-0.245089	-0.263117	-0.322044	-0.206763	-0.220517	-0.213002	-0.302933	-0.350791	-0.391288	-0.177773	-0.279678	-0.315136	-0.459249	-0.402475	-0.444173	-0.471276	-0.501519	-0.476801
101	-0.199803	0.104667	-0.153479	-0.152368	-0.184905	-0.148318	-0.177845	-0.103957	-0.114709	-0.174476	-0.14614	-0.052536	-0.082308	-0.118083	-0.194125	-0.254972	-0.310364	-0.041051	-0.149979	-0.214257	-0.336899	-0.289173	-0.313125	-0.334127	-0.423618	-0.324453

## Sheet: PKMY
Prosthetic side			TF1	C:\Users\xb00012\Documents\Data\27_15_150415 SP\27_15_150415_0056.c3d	C:\Users\xb00012\Documents\Data\27_15_150415 SP\27_15_150415_0058.c3d	C:\Users\xb00012\Documents\Data\27_15_150415 SP\27_15_150415_0060.c3d	C:\Users\xb00012\Documents\Data\27_15_150415 SP\27_15_150415_0062.c3d	C:\Users\xb00012\Documents\Data\27_15_150415 SP\27_15_150415_0066.c3d	TF2	C:\Users\xb00012\Documents\Data\37_26_130515 SP\37_26_130515_0069.c3d	C:\Users\xb00012\Documents\Data\37_26_130515 SP\37_26_130515_0073.c3d	C:\Users\xb00012\Documents\Data\37_26_130515 SP\37_26_130515_0077.c3d	C:\Users\xb00012\Documents\Data\37_26_130515 SP\37_26_130515_0079.c3d	C:\Users\xb00012\Documents\Data\37_26_130515 SP\37_26_130515_0081.c3d	TF3	C:\Users\xb00012\Documents\Data\39_28_200515 SP\39_28_200515_0071.c3d	C:\Users\xb00012\Documents\Data\39_28_200515 SP\39_28_200515_0073.c3d	C:\Users\xb00012\Documents\Data\39_28_200515 SP\39_28_200515_0079.c3d	C:\Users\xb00012\Documents\Data\39_28_200515 SP\39_28_200515_0081.c3d	C:\Users\xb00012\Documents\Data\39_28_200515 SP\39_28_200515_0083.c3d	TF4	C:\Users\xb00012\Documents\Data\44_33_190615 SP\44_33_190615_0067.c3d	C:\Users\xb00012\Documents\Data\44_33_190615 SP\44_33_190615_0069.c3d	C:\Users\xb00012\Documents\Data\44_33_190615 SP\44_33_190615_0071.c3d	C:\Users\xb00012\Documents\Data\44_33_190615 SP\44_33_190615_0077.c3d	C:\Users\xb00012\Documents\Data\44_33_190615 SP\44_33_190615_0081.c3d	TF5	C:\Users\xb00012\Documents\Data\45_34_230615 SP\45_34_230615_0063.c3d	C:\Users\xb00012\Documents\Data\45_34_230615 SP\45_34_230615_0069.c3d	C:\Users\xb00012\Documents\Data\45_34_230615 SP\45_34_230615_0071.c3d	C:\Users\xb00012\Documents\Data\45_34_230615 SP\45_34_230615_0073.c3d	C:\Users\xb00012\Documents\Data\45_34_230615 SP\45_34_230615_0075.c3d
Sagittal plane			ELA	RKNEE_MOMENTS	RKNEE_MOMENTS	RKNEE_MOMENTS	RKNEE_MOMENTS	RKNEE_MOMENTS	ELA	LKNEE_MOMENTS	LKNEE_MOMENTS	LKNEE_MOMENTS	LKNEE_MOMENTS	LKNEE_MOMENTS	ELA	RKNEE_MOMENTS	RKNEE_MOMENTS	RKNEE_MOMENTS	RKNEE_MOMENTS	RKNEE_MOMENTS	ELA	RKNEE_MOMENTS	RKNEE_MOMENTS	RKNEE_MOMENTS	RKNEE_MOMENTS	RKNEE_MOMENTS	ELA	LKNEE_MOMENTS	LKNEE_MOMENTS	LKNEE_MOMENTS	LKNEE_MOMENTS	LKNEE_MOMENTS
Knee Moment				LINK_MODEL_BASED	LINK_MODEL_BASED	LINK_MODEL_BASED	LINK_MODEL_BASED	LINK_MODEL_BASED		LINK_MODEL_BASED	LINK_MODEL_BASED	LINK_MODEL_BASED	LINK_MODEL_BASED	LINK_MODEL_BASED		LINK_MODEL_BASED	LINK_MODEL_BASED	LINK_MODEL_BASED	LINK_MODEL_BASED	LINK_MODEL_BASED		LINK_MODEL_BASED	LINK_MODEL_BASED	LINK_MODEL_BASED	LINK_MODEL_BASED	LINK_MODEL_BASED		LINK_MODEL_BASED	LINK_MODEL_BASED	LINK_MODEL_BASED	LINK_MODEL_BASED	LINK_MODEL_BASED
101 points over gait cycle				Original	Original	Original	Original	Original		Original	Original	Original	Original	Original		Original	Original	Original	Original	Original		Original	Original	Original	Original	Original		Original	Original	Original	Original	Original
ITEM	Mean	SD	C3_R	1	1	1	1	1	C3_L	1	1	1	1	1	C3_R	1	1	1	1	1	C3_R	1	1	1	1	1	C3_L	1	1	1	1	1
1	-0.215865	0.217801	-0.239885	-0.175253	-0.122513	-0.232464	-0.25137	-0.417827	-0.432658	-0.713078	-0.850808	-0.063056	-0.498072	-0.038277	-0.150188	-0.108344	-0.084531	-0.008873	-0.124487	-0.424704	-0.0969544	-0.077858	-0.15467	-0.213999	0.02326	-0.061505	-0.159638	-0.037247	-0.072528	-0.339951	-0.141336	-0.207126
2	-0.325994	0.188451	-0.386178	-0.421004	-0.356008	-0.524611	-0.404903	-0.224365	-0.605614	-0.707328	-0.611494	-0.572673	-0.552628	-0.583946	-0.161914	-0.184101	-0.234992	-0.150005	-0.13748	-0.102992	-0.204302	-0.263626	-0.211543	-0.470944	-0.102155	0.026758	-0.271962	-0.227111	-0.335482	-0.238952	-0.30819	-0.250075
3	-0.117814	0.118355	-0.238894	-0.310361	-0.174298	-0.206542	-0.273347	-0.229922	-0.0642104	0.039152	-0.041267	-0.176668	-0.02729	-0.114979	-0.0083388	-0.053615	-0.062629	0.136179	-0.038113	-0.023516	-0.220828	-0.109783	-0.122763	-0.30813	-0.278695	-0.284771	-0.0568006	-0.01564	-0.158146	-0.030582	-0.052019	-0.027616
4	-0.164466	0.0952011	-0.189887	-0.155974	-0.151434	-0.221198	-0.151552	-0.269275	-0.149013	-0.061142	-0.152539	-0.135199	-0.215018	-0.181167	-0.0903766	-0.05757	-0.075539	-0.185833	-0.071975	-0.060966	-0.2713	-0.293366	-0.420484	-0.183094	-0.354806	-0.10475	-0.121755	-0.039791	-0.094585	-0.223233	-0.117471	-0.133697
5	-0.155416	0.0745584	-0.206184	-0.186292	-0.185653	-0.264817	-0.193715	-0.200444	-0.184798	-0.195136	-0.159021	-0.234975	-0.1859	-0.148959	-0.0415964	-0.05031	-0.045656	-0.002657	-0.083558	-0.025801	-0.213537	-0.239341	-0.18813	-0.302899	-0.175293	-0.162024	-0.130963	-0.087809	-0.17751	-0.160808	-0.110207	-0.118481
6	-0.158143	0.0790826	-0.151019	-0.14366	-0.112024	-0.152632	-0.134443	-0.212334	-0.177826	-0.19776	-0.181993	-0.207346	-0.157185	-0.144848	-0.0614966	-0.045616	-0.050966	-0.076578	-0.090609	-0.043714	-0.265108	-0.273952	-0.310095	-0.272407	-0.326792	-0.142293	-0.135266	-0.060057	-0.156953	-0.198455	-0.131822	-0.129041
7	-0.169457	0.084246	-0.1485	-0.11712	-0.14196	-0.15904	-0.138742	-0.18564	-0.203762	-0.188274	-0.213167	-0.232329	-0.173343	-0.211696	-0.0449564	-0.051466	-0.051291	-0.010637	-0.071813	-0.039575	-0.284467	-0.324419	-0.285646	-0.299479	-0.278248	-0.234541	-0.165602	-0.106051	-0.207995	-0.206994	-0.159968	-0.147003
8	-0.188617	0.0857567	-0.149862	-0.131265	-0.146579	-0.137177	-0.135993	-0.198294	-0.219844	-0.226532	-0.20452	-0.257699	-0.202811	-0.207656	-0.0820928	-0.080136	-0.101056	-0.057209	-0.086486	-0.085577	-0.320445	-0.337211	-0.3246	-0.327409	-0.313823	-0.299184	-0.170844	-0.099729	-0.215196	-0.234846	-0.148503	-0.155945
9	-0.210709	0.0859535	-0.183137	-0.152114	-0.187472	-0.17298	-0.186612	-0.216506	-0.225498	-0.220143	-0.237532	-0.233447	-0.211192	-0.225175	-0.0972068	-0.093813	-0.133842	-0.051083	-0.077191	-0.130105	-0.337524	-0.374371	-0.364739	-0.352102	-0.346366	-0.25004	-0.210182	-0.142596	-0.241722	-0.273421	-0.197844	-0.195329
10	-0.242476	0.0939875	-0.216344	-0.191362	-0.219879	-0.18945	-0.231797	-0.249234	-0.256229	-0.239837	-0.247724	-0.306633	-0.237635	-0.249318	-0.115035	-0.111398	-0.162699	-0.060821	-0.084686	-0.155572	-0.383276	-0.405352	-0.420425	-0.378221	-0.393519	-0.318864	-0.241496	-0.185468	-0.26603	-0.298437	-0.236367	-0.221178
11	-0.262502	0.0996842	-0.239387	-0.237536	-0.232203	-0.211499	-0.256898	-0.2588	-0.258728	-0.25479	-0.259419	-0.279225	-0.243891	-0.256316	-0.127363	-0.137581	-0.198896	-0.065517	-0.096276	-0.138544	-0.415638	-0.445412	-0.461505	-0.410366	-0.425112	-0.335795	-0.271393	-0.23536	-0.288014	-0.323413	-0.264342	-0.245838
12	-0.283188	0.105285	-0.257014	-0.258694	-0.251349	-0.230503	-0.284157	-0.260369	-0.275684	-0.259467	-0.281801	-0.304121	-0.259647	-0.273385	-0.143678	-0.154476	-0.232288	-0.090631	-0.099776	-0.14122	-0.448017	-0.480546	-0.503456	-0.42829	-0.452218	-0.375577	-0.291548	-0.260418	-0.297693	-0.338334	-0.284657	-0.276637
13	-0.297211	0.114864	-0.254653	-0.25433	-0.228986	-0.23952	-0.286474	-0.263953	-0.292587	-0.258297	-0.292865	-0.325555	-0.286447	-0.299773	-0.150827	-0.169274	-0.252771	-0.096165	-0.102675	-0.133251	-0.478088	-0.517191	-0.541849	-0.452137	-0.474876	-0.404385	-0.309898	-0.2875	-0.297566	-0.361873	-0.306727	-0.295824
14	-0.309392	0.12178	-0.257196	-0.268841	-0.241279	-0.235155	-0.284106	-0.256597	-0.300236	-0.281885	-0.29901	-0.328014	-0.279598	-0.312674	-0.160539	-0.157073	-0.277885	-0.109994	-0.110222	-0.14752	-0.507014	-0.550346	-0.565491	-0.469654	-0.50623	-0.443348	-0.321977	-0.310937	-0.297989	-0.353819	-0.334685	-0.312453
15	-0.320923	0.127719	-0.250593	-0.257334	-0.231239	-0.229142	-0.28515	-0.250102	-0.319989	-0.296079	-0.315906	-0.337163	-0.323259	-0.327539	-0.1743	-0.171181	-0.297304	-0.116866	-0.117496	-0.168654	-0.531193	-0.573227	-0.593021	-0.488546	-0.51593	-0.485242	-0.328539	-0.325065	-0.293524	-0.374999	-0.323298	-0.325809
16	-0.332173	0.137189	-0.242142	-0.25466	-0.233491	-0.221422	-0.264223	-0.236915	-0.335273	-0.304838	-0.334722	-0.344646	-0.347278	-0.34488	-0.175292	-0.171791	-0.28197	-0.126685	-0.109646	-0.18637	-0.557333	-0.59863	-0.617685	-0.513756	-0.532239	-0.524357	-0.350823	-0.340023	-0.314321	-0.39315	-0.351223	-0.355399
17	-0.343532	0.145819	-0.234333	-0.247623	-0.22232	-0.213323	-0.255931	-0.232466	-0.350084	-0.326515	-0.332801	-0.374213	-0.342349	-0.374543	-0.188162	-0.175225	-0.30183	-0.148813	-0.117399	-0.197543	-0.583181	-0.636404	-0.643409	-0.538102	-0.55434	-0.543649	-0.3619	-0.336759	-0.316344	-0.425375	-0.376212	-0.354808
18	-0.363857	0.155404	-0.226134	-0.239814	-0.208319	-0.210115	-0.240691	-0.231733	-0.376771	-0.351053	-0.371113	-0.369756	-0.38588	-0.406053	-0.207739	-0.186549	-0.308004	-0.189537	-0.135191	-0.219415	-0.616379	-0.671144	-0.672328	-0.562838	-0.596057	-0.579526	-0.392262	-0.402013	-0.324237	-0.455891	-0.408695	-0.370474
19	-0.383139	0.164204	-0.224919	-0.234606	-0.250106	-0.201452	-0.234627	-0.203804	-0.403616	-0.382326	-0.404998	-0.381708	-0.419117	-0.42993	-0.226574	-0.202021	-0.314997	-0.232684	-0.140714	-0.242454	-0.648833	-0.713325	-0.693117	-0.602919	-0.61721	-0.617595	-0.411752	-0.399521	-0.343709	-0.481393	-0.433822	-0.400314
20	-0.404381	0.172726	-0.227484	-0.245197	-0.252289	-0.187755	-0.206921	-0.245256	-0.433617	-0.403454	-0.431353	-0.420921	-0.455797	-0.45656	-0.241456	-0.220232	-0.313129	-0.265534	-0.160779	-0.247607	-0.681191	-0.734315	-0.717429	-0.627571	-0.656096	-0.670544	-0.438156	-0.439519	-0.380707	-0.498889	-0.457362	-0.414303
21	-0.426868	0.170911	-0.249649	-0.266168	-0.267195	-0.216643	-0.243504	-0.254737	-0.455033	-0.424137	-0.460614	-0.440118	-0.483475	-0.466823	-0.267732	-0.241444	-0.330785	-0.281251	-0.171322	-0.313859	-0.701529	-0.751018	-0.723245	-0.648877	-0.682963	-0.70154	-0.460398	-0.459849	-0.412076	-0.499997	-0.480415	-0.449651
22	-0.448719	0.165286	-0.262513	-0.262987	-0.291875	-0.227391	-0.252606	-0.277706	-0.47869	-0.446086	-0.482817	-0.470163	-0.513339	-0.481045	-0.307185	-0.303503	-0.354878	-0.280103	-0.235319	-0.36212	-0.71301	-0.749703	-0.740328	-0.663942	-0.694384	-0.716693	-0.482196	-0.490941	-0.444833	-0.500906	-0.49341	-0.480888
23	-0.468038	0.15476	-0.2842	-0.272875	-0.317226	-0.256401	-0.271889	-0.302608	-0.495038	-0.464448	-0.505662	-0.482873	-0.526403	-0.495805	-0.350363	-0.363046	-0.395546	-0.337193	-0.2661	-0.38993	-0.716711	-0.742247	-0.737361	-0.683199	-0.690417	-0.73033	-0.493876	-0.510478	-0.459389	-0.500825	-0.505154	-0.493533
24	-0.484415	0.144841	-0.304444	-0.294046	-0.333068	-0.270565	-0.297321	-0.32722	-0.510714	-0.475494	-0.529253	-0.503163	-0.548933	-0.496729	-0.386316	-0.42257	-0.404947	-0.371016	-0.311294	-0.421754	-0.715665	-0.748918	-0.730279	-0.672813	-0.698262	-0.728054	-0.504934	-0.529401	-0.467522	-0.504022	-0.506784	-0.516941
25	-0.494941	0.133491	-0.333174	-0.324588	-0.357165	-0.300827	-0.332264	-0.351024	-0.517253	-0.48759	-0.52633	-0.507599	-0.557801	-0.506944	-0.406138	-0.439712	-0.418298	-0.410952	-0.33755	-0.424176	-0.713057	-0.738799	-0.727705	-0.669651	-0.696264	-0.732864	-0.505083	-0.536277	-0.478696	-0.490271	-0.508977	-0.511192
26	-0.500523	0.129166	-0.340053	-0.316666	-0.366298	-0.313287	-0.337981	-0.366034	-0.523607	-0.485765	-0.543734	-0.513298	-0.565771	-0.509467	-0.420114	-0.447682	-0.424604	-0.433072	-0.368042	-0.42717	-0.710495	-0.733961	-0.715561	-0.680667	-0.696292	-0.725996	-0.508345	-0.551021	-0.47329	-0.489105	-0.525603	-0.502704
27	-0.503704	0.120612	-0.360769	-0.350883	-0.381755	-0.344247	-0.361441	-0.365518	-0.528457	-0.487009	-0.544733	-0.523975	-0.565001	-0.521566	-0.421338	-0.437747	-0.424923	-0.44057	-0.377718	-0.42573	-0.702432	-0.718092	-0.711369	-0.671399	-0.68833	-0.722969	-0.505526	-0.553262	-0.471125	-0.490308	-0.514252	-0.498682
28	-0.505523	0.117308	-0.363117	-0.342473	-0.383554	-0.343833	-0.366795	-0.378931	-0.531206	-0.490951	-0.555728	-0.52026	-0.570733	-0.518358	-0.430629	-0.439146	-0.431409	-0.454342	-0.400971	-0.427276	-0.697979	-0.722709	-0.699691	-0.67547	-0.681698	-0.710327	-0.504684	-0.549399	-0.467789	-0.494701	-0.516907	-0.494623
29	-0.511192	0.114416	-0.375595	-0.359185	-0.396945	-0.360157	-0.378035	-0.383655	-0.538559	-0.485409	-0.553279	-0.537022	-0.570616	-0.546467	-0.431381	-0.433248	-0.438647	-0.464505	-0.404021	-0.416482	-0.697355	-0.719723	-0.695576	-0.681123	-0.683258	-0.707096	-0.513069	-0.556842	-0.464455	-0.506077	-0.536409	-0.501562
30	-0.515511	0.113818	-0.385105	-0.369396	-0.402967	-0.372071	-0.38251	-0.39858	-0.5537	-0.503075	-0.564225	-0.541092	-0.603321	-0.556787	-0.424306	-0.420612	-0.430468	-0.459477	-0.40727	-0.403704	-0.696883	-0.719392	-0.695451	-0.682978	-0.68709	-0.699503	-0.517561	-0.551016	-0.48688	-0.510526	-0.545579	-0.493802
31	-0.522235	0.114288	-0.390392	-0.370039	-0.409459	-0.380759	-0.39226	-0.399444	-0.570581	-0.516139	-0.581084	-0.543581	-0.61462	-0.597481	-0.423546	-0.414468	-0.427492	-0.467953	-0.405195	-0.402622	-0.695684	-0.716806	-0.69579	-0.695305	-0.68106	-0.689457	-0.530971	-0.555422	-0.49196	-0.521953	-0.573858	-0.511662
32	-0.529627	0.117954	-0.392489	-0.375002	-0.406363	-0.384454	-0.395222	-0.401404	-0.59698	-0.544256	-0.611582	-0.55232	-0.646843	-0.629901	-0.42068	-0.407485	-0.42658	-0.461918	-0.409394	-0.398022	-0.696688	-0.720464	-0.696242	-0.698442	-0.684008	-0.684285	-0.541299	-0.556351	-0.503634	-0.53479	-0.593744	-0.517978
33	-0.541968	0.12387	-0.399184	-0.382322	-0.409863	-0.391736	-0.404316	-0.407683	-0.62711	-0.579915	-0.646104	-0.576951	-0.669367	-0.663212	-0.420213	-0.40861	-0.424026	-0.464236	-0.402286	-0.401907	-0.707402	-0.738211	-0.711515	-0.710047	-0.700328	-0.67691	-0.555933	-0.572375	-0.517332	-0.539302	-0.606148	-0.544509
34	-0.555408	0.134584	-0.400782	-0.388457	-0.408997	-0.395682	-0.405477	-0.405295	-0.65796	-0.615786	-0.686384	-0.589847	-0.706567	-0.691214	-0.423771	-0.424613	-0.420671	-0.459101	-0.389455	-0.425016	-0.728718	-0.775089	-0.735803	-0.726801	-0.71684	-0.689056	-0.56581	-0.590746	-0.52284	-0.528324	-0.628645	-0.558497
35	-0.571297	0.140912	-0.407575	-0.395267	-0.418924	-0.401738	-0.407473	-0.414471	-0.680921	-0.625605	-0.69779	-0.63393	-0.73118	-0.716101	-0.433634	-0.441785	-0.434755	-0.454245	-0.388646	-0.448739	-0.751826	-0.794171	-0.761808	-0.743389	-0.752383	-0.707379	-0.582527	-0.614312	-0.538197	-0.54285	-0.638818	-0.578457
36	-0.589423	0.148109	-0.414681	-0.399757	-0.443751	-0.404433	-0.412925	-0.412539	-0.699998	-0.650497	-0.727601	-0.658882	-0.738598	-0.724414	-0.452164	-0.466321	-0.453235	-0.462425	-0.406899	-0.471941	-0.785765	-0.829556	-0.799941	-0.776706	-0.788797	-0.733826	-0.594504	-0.633393	-0.549503	-0.54258	-0.653857	-0.593188
37	-0.608434	0.148161	-0.43237	-0.414108	-0.470401	-0.417313	-0.433003	-0.427023	-0.715071	-0.662001	-0.750219	-0.682103	-0.748377	-0.732655	-0.47911	-0.496379	-0.485622	-0.480692	-0.432743	-0.500113	-0.809634	-0.850633	-0.822213	-0.809299	-0.814047	-0.751977	-0.605986	-0.657164	-0.548207	-0.551923	-0.663702	-0.608935
38	-0.625931	0.14498	-0.450123	-0.443676	-0.477144	-0.440938	-0.449977	-0.438882	-0.722231	-0.667004	-0.754973	-0.70825	-0.751481	-0.729445	-0.511171	-0.528203	-0.524631	-0.510208	-0.461444	-0.53137	-0.831289	-0.863213	-0.849041	-0.830866	-0.842571	-0.770755	-0.614842	-0.662515	-0.559202	-0.560187	-0.670906	-0.621398
39	-0.640927	0.138381	-0.475262	-0.469029	-0.492383	-0.460987	-0.486191	-0.467719	-0.725432	-0.664964	-0.760966	-0.724382	-0.745986	-0.730862	-0.53904	-0.558001	-0.554641	-0.537171	-0.485587	-0.559802	-0.843841	-0.868433	-0.857423	-0.855162	-0.854741	-0.783448	-0.621061	-0.670639	-0.556769	-0.571188	-0.676533	-0.630178
40	-0.650486	0.132446	-0.483306	-0.478762	-0.499435	-0.470319	-0.488964	-0.479049	-0.725735	-0.664449	-0.767426	-0.730204	-0.746753	-0.719844	-0.572425	-0.581108	-0.592247	-0.581823	-0.516448	-0.590497	-0.846496	-0.863252	-0.851281	-0.868788	-0.863477	-0.785681	-0.624466	-0.671848	-0.56455	-0.570458	-0.676913	-0.638562
41	-0.654822	0.122498	-0.501048	-0.506274	-0.51158	-0.486005	-0.509795	-0.491588	-0.71456	-0.647553	-0.754835	-0.735143	-0.734397	-0.700872	-0.595574	-0.608961	-0.608919	-0.606506	-0.540113	-0.613372	-0.84008	-0.857899	-0.840583	-0.870634	-0.858505	-0.772778	-0.622849	-0.675659	-0.568662	-0.562295	-0.674423	-0.633207
42	-0.653734	0.108591	-0.516077	-0.524053	-0.527303	-0.497059	-0.520907	-0.511061	-0.698232	-0.623803	-0.754314	-0.72772	-0.71746	-0.667862	-0.621432	-0.631881	-0.646474	-0.635489	-0.559305	-0.634009	-0.817425	-0.832375	-0.813021	-0.845855	-0.842065	-0.75381	-0.615507	-0.660514	-0.567786	-0.557639	-0.657519	-0.634077
43	-0.648023	0.0943022	-0.5338	-0.541677	-0.543608	-0.520505	-0.53623	-0.526982	-0.665391	-0.58878	-0.722472	-0.698448	-0.68816	-0.629096	-0.646221	-0.65098	-0.667214	-0.66991	-0.586066	-0.656936	-0.791807	-0.802289	-0.783035	-0.82987	-0.815282	-0.728559	-0.602894	-0.653643	-0.567698	-0.535665	-0.634276	-0.623189
44	-0.634277	0.0825026	-0.544625	-0.559033	-0.556098	-0.531354	-0.538058	-0.538584	-0.627617	-0.548447	-0.691028	-0.666507	-0.642785	-0.589316	-0.663592	-0.664266	-0.687872	-0.683867	-0.613255	-0.668699	-0.753264	-0.758739	-0.736456	-0.798988	-0.7767	-0.695435	-0.582287	-0.635777	-0.550991	-0.511323	-0.619602	-0.593743
45	-0.614428	0.0769812	-0.550981	-0.5724	-0.555628	-0.542659	-0.54423	-0.539989	-0.580538	-0.497235	-0.639209	-0.626876	-0.592563	-0.546808	-0.668742	-0.668517	-0.697715	-0.688088	-0.619115	-0.670276	-0.711595	-0.707893	-0.683913	-0.770716	-0.74111	-0.654343	-0.560281	-0.620558	-0.541779	-0.471397	-0.591697	-0.575975
46	-0.584602	0.0769517	-0.555909	-0.58741	-0.556098	-0.542364	-0.548071	-0.545603	-0.526607	-0.438614	-0.585031	-0.57747	-0.537628	-0.494294	-0.662655	-0.663357	-0.695453	-0.676265	-0.618029	-0.66017	-0.654066	-0.63208	-0.612249	-0.733449	-0.690135	-0.602416	-0.523771	-0.591452	-0.512993	-0.422029	-0.549919	-0.542464
47	-0.546113	0.0894066	-0.537345	-0.579488	-0.517229	-0.53145	-0.528282	-0.530275	-0.465604	-0.367762	-0.5245	-0.52095	-0.475085	-0.439722	-0.649161	-0.646445	-0.684799	-0.657593	-0.609193	-0.647774	-0.602094	-0.573166	-0.564437	-0.692211	-0.642637	-0.538021	-0.47636	-0.563167	-0.490507	-0.337821	-0.499653	-0.490654
48	-0.495548	0.104837	-0.509982	-0.549187	-0.485364	-0.503326	-0.502955	-0.509078	-0.38946	-0.285113	-0.44516	-0.43604	-0.406467	-0.374518	-0.623539	-0.61626	-0.65954	-0.640994	-0.592108	-0.608795	-0.540658	-0.507383	-0.487497	-0.640295	-0.586696	-0.48142	-0.414103	-0.52661	-0.434376	-0.251496	-0.428926	-0.429105
49	-0.435743	0.125089	-0.470843	-0.502034	-0.435033	-0.469499	-0.461478	-0.486173	-0.310484	-0.197951	-0.359279	-0.360658	-0.321032	-0.313498	-0.59546	-0.581937	-0.638533	-0.605355	-0.563828	-0.587645	-0.46545	-0.418586	-0.392774	-0.589301	-0.506441	-0.420147	-0.33648	-0.468267	-0.378732	-0.137082	-0.364207	-0.334112
50	-0.360128	0.144104	-0.410273	-0.437442	-0.372774	-0.403463	-0.411457	-0.426228	-0.219412	-0.12035	-0.26849	-0.263594	-0.222327	-0.222301	-0.550121	-0.53912	-0.587146	-0.563102	-0.535491	-0.525745	-0.372463	-0.314722	-0.294638	-0.52766	-0.421297	-0.303999	-0.248372	-0.415456	-0.293658	-0.017745	-0.26569	-0.249309
51	-0.284121	0.153815	-0.336982	-0.35283	-0.284266	-0.335413	-0.34078	-0.371621	-0.135766	-0.030247	-0.177759	-0.183114	-0.140251	-0.147457	-0.50134	-0.497878	-0.534273	-0.50469	-0.500877	-0.46898	-0.28055	-0.217193	-0.184282	-0.468423	-0.325947	-0.206907	-0.16597	-0.336486	-0.195963	0.006294	-0.162049	-0.141644
52	-0.196337	0.161619	-0.247216	-0.242679	-0.189763	-0.254081	-0.274446	-0.275109	-0.0641934	-0.011933	-0.098625	-0.102544	-0.048789	-0.059076	-0.444891	-0.440568	-0.477775	-0.450055	-0.460616	-0.395443	-0.162508	-0.090706	-0.046297	-0.368321	-0.210261	-0.096954	-0.0628752	-0.224165	-0.082455	0.039648	-0.046461	-0.000943
53	-0.120472	0.163131	-0.176956	-0.190353	-0.140737	-0.161489	-0.194489	-0.197711	0.0109828	0.06077	-0.003516	-0.024999	0.020052	0.002607	-0.383411	-0.376938	-0.412456	-0.387071	-0.404057	-0.336535	-0.059507	0.024899	0.029232	-0.26354	-0.101916	0.01379	0.0065308	-0.10346	0.01913	0.07142	0.038332	0.007232
54	-0.065929	0.144336	-0.0747144	-0.046759	-0.009633	-0.067128	-0.131953	-0.118099	0.0340936	0.08404	0.034617	0.008946	0.017326	0.025539	-0.318599	-0.315184	-0.343791	-0.325052	-0.353636	-0.255334	-0.0123622	0.019214	0.025079	-0.167433	0.014971	0.046358	0.0419372	0.007804	0.032611	0.115493	0.011749	0.042029
55	-0.0276653	0.123225	-0.03372	-0.055925	-0.013719	-0.05579	-0.031307	-0.011859	0.0740472	0.114299	0.054464	0.05427	0.086249	0.060954	-0.247936	-0.252816	-0.267674	-0.254354	-0.295476	-0.169361	0.0108302	0.024157	0.020492	-0.055074	0.02468	0.039896	0.0584522	0.019916	0.027809	0.119691	0.055284	0.069561
56	0.018424	0.106336	0.0334506	0.058941	0.071456	0.041709	-0.000352	-0.004501	0.108043	0.149426	0.097996	0.08085	0.115185	0.096758	-0.167981	-0.176849	-0.18476	-0.180276	-0.235648	-0.062371	0.0290486	0.018257	0.021886	0.041361	0.034009	0.02973	0.0895588	0.033558	0.089178	0.146681	0.092984	0.085393
57	0.0504228	0.0845754	0.0765866	0.070969	0.074714	0.054539	0.106995	0.075716	0.114926	0.07259	0.121187	0.124898	0.133708	0.122245	-0.0836258	-0.094019	-0.095926	-0.097895	-0.155665	0.025376	0.0224906	0.016433	0.020691	0.034292	0.023029	0.018008	0.121737	0.089316	0.100286	0.193082	0.113006	0.112994
58	0.070783	0.0621914	0.090612	0.088186	0.106819	0.088816	0.065478	0.103761	0.107602	0.061267	0.121983	0.110006	0.115362	0.129393	-0.0142892	-0.017367	-0.005629	-0.024922	-0.072824	0.049296	0.0295646	0.047446	0.022912	0.029663	0.024293	0.023509	0.140425	0.106541	0.13887	0.160905	0.121422	0.174388
59	0.0798529	0.0530996	0.11239	0.110787	0.120659	0.101447	0.11712	0.111936	0.0586454	0.06972	0.046715	0.093104	0.045545	0.038143	0.0339154	0.049274	0.042721	0.032995	0.017669	0.026918	0.0333208	0.019393	0.044401	0.029132	0.032624	0.041054	0.160993	0.129619	0.158916	0.170641	0.197259	0.14853
60	0.0754695	0.0497776	0.109125	0.129611	0.040676	0.114396	0.124056	0.136888	0.0637784	0.076809	0.066622	0.051125	0.063518	0.060818	0.036653	0.055134	0.014785	0.01207	0.055621	0.045655	0.0321276	0.041265	0.019657	0.028309	0.028043	0.043364	0.135663	0.162776	0.1629	0.049908	0.154463	0.148268
61	0.0685207	0.0492496	0.0652914	0.08232	0.055064	0.036711	0.10866	0.043702	0.0709416	0.07782	0.073687	0.064216	0.070618	0.068367	0.0426314	0.056608	0.043842	0.047622	0.016147	0.048938	0.0214494	0.007672	0.011222	0.034687	0.032843	0.020823	0.14229	0.151783	0.193182	0.063757	0.184918	0.117808
62	0.0550301	0.0351264	0.0557196	0.05587	0.065823	0.051628	0.047513	0.057764	0.073206	0.074389	0.076534	0.071177	0.072255	0.071675	0.0478914	0.044872	0.043713	0.045741	0.056565	0.048566	0.0211564	0.013981	0.014229	0.056207	0.010533	0.010832	0.077177	0.193579	0.040111	0.067269	0.032023	0.052903
63	0.0546423	0.022877	0.0642298	0.064819	0.073534	0.058769	0.061075	0.062952	0.0708646	0.067773	0.074819	0.072208	0.069459	0.070064	0.0515162	0.060812	0.047857	0.046713	0.036774	0.065425	0.0158776	0.018507	0.018608	0.0146	0.012645	0.015028	0.0707234	0.100864	0.059117	0.070373	0.060531	0.062732
64	0.0528266	0.0199331	0.068311	0.070231	0.073649	0.063801	0.06826	0.065614	0.0650708	0.059413	0.069426	0.068924	0.063196	0.064395	0.0475672	0.048876	0.057205	0.052819	0.051374	0.027562	0.0184766	0.022299	0.022362	0.01109	0.017676	0.018956	0.0647076	0.058129	0.061411	0.069286	0.068572	0.06614
65	0.0526916	0.0192409	0.0669932	0.068895	0.068011	0.06488	0.068137	0.065043	0.0573436	0.050612	0.062066	0.062394	0.055165	0.056481	0.052054	0.074585	0.065348	0.047082	0.054499	0.018756	0.021422	0.024161	0.023785	0.01582	0.021496	0.021848	0.0656454	0.064512	0.06318	0.065586	0.071272	0.063677
66	0.046691	0.0187882	0.0621744	0.063568	0.059917	0.061405	0.063947	0.062035	0.0491786	0.042343	0.05429	0.054207	0.046899	0.048154	0.0361672	0.062462	0.03316	0.004218	0.05537	0.025626	0.0226456	0.023765	0.023117	0.020579	0.02269	0.023077	0.0632892	0.066868	0.060729	0.060804	0.069994	0.058051
67	0.0389578	0.0179305	0.055899	0.056894	0.051942	0.054544	0.058791	0.057324	0.0413252	0.034867	0.046428	0.045749	0.039131	0.040451	0.0173336	0.011287	0.020103	0.018577	0.00655	0.030151	0.0219982	0.021146	0.020785	0.023365	0.022186	0.022509	0.058233	0.063874	0.054997	0.055749	0.065961	0.050584
68	0.0360079	0.0137658	0.0496412	0.050197	0.04499	0.047205	0.054116	0.051698	0.0339864	0.028233	0.038614	0.037821	0.032005	0.033259	0.024969	0.02081	0.026607	0.025953	0.02015	0.031325	0.0197916	0.017089	0.017616	0.023744	0.020042	0.020467	0.0516514	0.057627	0.047421	0.050379	0.060262	0.042568
69	0.0320594	0.0115064	0.0433894	0.043786	0.038473	0.040278	0.048685	0.045725	0.0274454	0.022879	0.031142	0.030937	0.025627	0.026642	0.0284088	0.02763	0.029535	0.028601	0.026763	0.029515	0.0166016	0.012845	0.013988	0.021909	0.016763	0.017503	0.0444518	0.049425	0.039306	0.044427	0.053901	0.0352
70	0.0274579	0.0104404	0.0370472	0.037786	0.032333	0.033858	0.041655	0.039604	0.0217946	0.018375	0.02442	0.025267	0.019948	0.020963	0.0283568	0.030157	0.028893	0.027807	0.028448	0.026479	0.0125822	0.008601	0.009763	0.017581	0.012756	0.01421	0.0375086	0.040927	0.031739	0.038259	0.047776	0.028842
71	0.0225584	0.0097824	0.0306194	0.032045	0.026497	0.027831	0.033416	0.033308	0.016838	0.013915	0.018585	0.020526	0.014817	0.016347	0.0259102	0.028788	0.025931	0.024874	0.027237	0.022721	0.0082054	0.004736	0.005473	0.011874	0.00819	0.010754	0.031219	0.03317	0.025352	0.032199	0.041942	0.023432
72	0.0177022	0.00910235	0.0241478	0.026348	0.020597	0.021884	0.025106	0.026804	0.0122712	0.009318	0.013411	0.01615	0.010202	0.012275	0.022448	0.025463	0.022424	0.021396	0.024526	0.018431	0.0042026	0.001524	0.00142	0.006503	0.004157	0.007409	0.0254412	0.026578	0.020242	0.025864	0.036031	0.018491
73	0.0130358	0.0082773	0.0177812	0.020643	0.014616	0.015863	0.017886	0.019898	0.0079326	0.004724	0.008819	0.011893	0.006006	0.008221	0.0187896	0.02163	0.019175	0.017512	0.021109	0.014522	0.0008666	-0.001273	-0.001662	0.002386	0.000986	0.003896	0.0198092	0.021127	0.015728	0.018995	0.029593	0.013603
74	0.00860012	0.00727743	0.0116826	0.014961	0.00885	0.009866	0.011692	0.013044	0.0038566	0.000507	0.004794	0.007686	0.002289	0.004007	0.0151454	0.017355	0.015908	0.013968	0.017339	0.011157	-0.0017058	-0.003381	-0.003316	-0.000446	-0.00197	0.000584	0.0140218	0.016433	0.011206	0.011478	0.02261	0.008382
75	0.00446496	0.00623704	0.0061188	0.009411	0.003687	0.004342	0.006143	0.007011	0.000231	-0.003046	0.001234	0.003618	-0.000662	1.1e-05	0.011825	0.013387	0.012559	0.011176	0.013564	0.008439	-0.0035722	-0.004572	-0.004378	-0.002429	-0.004354	-0.002128	0.0077222	0.011996	0.006249	0.003033	0.014621	0.002712
76	0.00061008	0.00555606	0.0012264	0.004382	-0.000849	-0.000264	0.00093	0.001933	-0.0028368	-0.005817	-0.001808	1.4e-05	-0.003223	-0.00335	0.00893	0.010157	0.009798	0.008883	0.009825	0.005987	-0.0048864	-0.005477	-0.005476	-0.004058	-0.005709	-0.003712	0.0006172	0.007023	0.000488	-0.006509	0.005486	-0.003402
77	-0.00303392	0.00587417	-0.002884	9e-05	-0.004818	-0.003881	-0.003702	-0.002109	-0.0054866	-0.008306	-0.004428	-0.002914	-0.005645	-0.00614	0.0063226	0.007418	0.007412	0.006611	0.006615	0.003557	-0.005871	-0.006793	-0.006301	-0.00516	-0.006457	-0.004644	-0.0072506	0.001281	-0.005973	-0.016929	-0.004283	-0.010349
78	-0.00656284	0.00737909	-0.0062062	-0.003523	-0.008139	-0.006597	-0.007339	-0.005433	-0.0080462	-0.011221	-0.007117	-0.005258	-0.008166	-0.008469	0.0039368	0.005182	0.004703	0.004277	0.00427	0.001252	-0.0066612	-0.008082	-0.006548	-0.00571	-0.007186	-0.00578	-0.0158374	-0.00502	-0.013517	-0.027604	-0.014706	-0.01834
79	-0.0101337	0.00956507	-0.0091326	-0.006586	-0.010964	-0.009205	-0.010241	-0.008667	-0.010715	-0.014484	-0.010201	-0.007534	-0.010802	-0.010554	0.0012284	0.002598	0.001812	0.001495	0.002012	-0.001775	-0.0070344	-0.007997	-0.006808	-0.006791	-0.006982	-0.006594	-0.025015	-0.012265	-0.022202	-0.037815	-0.025658	-0.027135
80	-0.0137618	0.0120751	-0.0119614	-0.009359	-0.013461	-0.012467	-0.012808	-0.011712	-0.0137274	-0.01812	-0.013906	-0.010535	-0.013401	-0.012675	-0.0016686	-0.000249	-0.001016	-0.001843	-0.00047	-0.004765	-0.0071232	-0.007192	-0.006889	-0.008243	-0.006213	-0.007079	-0.0343282	-0.020763	-0.031532	-0.047044	-0.036361	-0.035941
81	-0.017411	0.0145863	-0.0148456	-0.012381	-0.015581	-0.016194	-0.015455	-0.014617	-0.017258	-0.022392	-0.017835	-0.014277	-0.016612	-0.015174	-0.0045	-0.002984	-0.004068	-0.006006	-0.002694	-0.006748	-0.0071962	-0.006804	-0.007179	-0.008354	-0.006415	-0.007229	-0.0432552	-0.030172	-0.041159	-0.054661	-0.045953	-0.044331
82	-0.0208874	0.0169291	-0.0177084	-0.015618	-0.017521	-0.019596	-0.018249	-0.017558	-0.021464	-0.027257	-0.022015	-0.018335	-0.021296	-0.018417	-0.0065274	-0.00511	-0.006276	-0.008711	-0.004022	-0.008518	-0.0075172	-0.007126	-0.007816	-0.008137	-0.007454	-0.007053	-0.05122	-0.039581	-0.050412	-0.060058	-0.05372	-0.052329
83	-0.0241452	0.0188545	-0.0204594	-0.018705	-0.019809	-0.022147	-0.020856	-0.02078	-0.0263374	-0.03278	-0.026832	-0.022558	-0.027118	-0.022399	-0.0080036	-0.006444	-0.007676	-0.010399	-0.005305	-0.010194	-0.0081692	-0.007866	-0.008778	-0.008545	-0.008677	-0.00698	-0.0577566	-0.048874	-0.058358	-0.062916	-0.059057	-0.059578
84	-0.0273346	0.0201387	-0.0231146	-0.021459	-0.021968	-0.024426	-0.023272	-0.024448	-0.0318044	-0.038682	-0.032621	-0.027123	-0.033724	-0.026872	-0.009995	-0.008033	-0.009765	-0.012049	-0.00768	-0.012448	-0.0091522	-0.00873	-0.010607	-0.009341	-0.009656	-0.007427	-0.0626066	-0.057556	-0.064495	-0.063811	-0.062033	-0.065138
85	-0.0304768	0.0208199	-0.025786	-0.02412	-0.023935	-0.026543	-0.025865	-0.028467	-0.0380188	-0.04499	-0.040475	-0.031932	-0.040729	-0.031968	-0.012411	-0.010765	-0.011641	-0.013588	-0.010727	-0.015334	-0.0105202	-0.010141	-0.012966	-0.010658	-0.010528	-0.008308	-0.0656482	-0.06452	-0.06845	-0.063718	-0.06344	-0.068113
86	-0.0335776	0.021141	-0.0286606	-0.026761	-0.026336	-0.028269	-0.028866	-0.033071	-0.045243	-0.052473	-0.049953	-0.037124	-0.048252	-0.038413	-0.0151304	-0.01355	-0.013245	-0.016216	-0.014126	-0.018515	-0.0118932	-0.011863	-0.014342	-0.012329	-0.011496	-0.009436	-0.066961	-0.069174	-0.070241	-0.063121	-0.063692	-0.068577
87	-0.036783	0.0214344	-0.0322338	-0.029457	-0.030162	-0.030196	-0.032428	-0.038926	-0.0533834	-0.06178	-0.059683	-0.042847	-0.056278	-0.046329	-0.018023	-0.01645	-0.015354	-0.019506	-0.01725	-0.021555	-0.0132546	-0.013026	-0.014771	-0.014806	-0.013123	-0.010547	-0.0670202	-0.071687	-0.070218	-0.062189	-0.063408	-0.067599
88	-0.0404861	0.0220906	-0.0371492	-0.032952	-0.036416	-0.03381	-0.037208	-0.04536	-0.0628282	-0.072639	-0.070245	-0.049645	-0.065218	-0.056394	-0.0208866	-0.01986	-0.018434	-0.022254	-0.019463	-0.024422	-0.0149736	-0.013859	-0.015907	-0.017608	-0.015135	-0.012359	-0.066593	-0.072428	-0.068494	-0.061688	-0.063875	-0.06648
89	-0.045216	0.0235058	-0.0439762	-0.038017	-0.043986	-0.04059	-0.044507	-0.052781	-0.074106	-0.084228	-0.083088	-0.058417	-0.075849	-0.068948	-0.0240374	-0.02342	-0.022474	-0.025042	-0.021331	-0.02792	-0.0173788	-0.015408	-0.018786	-0.020627	-0.017442	-0.014631	-0.0665816	-0.072177	-0.065829	-0.062901	-0.065991	-0.06601
90	-0.0516226	0.0257538	-0.0539942	-0.045846	-0.052979	-0.051131	-0.055863	-0.064152	-0.0873058	-0.095512	-0.098605	-0.070529	-0.08824	-0.083643	-0.0278112	-0.026269	-0.02804	-0.028185	-0.023033	-0.033529	-0.0213462	-0.018933	-0.024291	-0.024909	-0.021861	-0.016737	-0.0676554	-0.071479	-0.063191	-0.066769	-0.069806	-0.067032
91	-0.0602363	0.028255	-0.0687718	-0.058633	-0.067788	-0.065312	-0.071576	-0.08055	-0.101152	-0.105316	-0.114907	-0.086156	-0.100493	-0.098886	-0.0331068	-0.028384	-0.036745	-0.032592	-0.024859	-0.042954	-0.0281598	-0.025869	-0.033301	-0.032473	-0.029464	-0.019692	-0.0699916	-0.07132	-0.061413	-0.072501	-0.074446	-0.070278
92	-0.0712501	0.0302819	-0.0885828	-0.078068	-0.090261	-0.082959	-0.09098	-0.100646	-0.113701	-0.112275	-0.129435	-0.103406	-0.110586	-0.112803	-0.0416762	-0.031914	-0.048618	-0.041533	-0.028141	-0.058175	-0.0386194	-0.03763	-0.046394	-0.044465	-0.039775	-0.024833	-0.073671	-0.073357	-0.06115	-0.079393	-0.07896	-0.075495
93	-0.0840965	0.0314824	-0.111598	-0.103764	-0.117964	-0.102817	-0.112239	-0.121204	-0.123456	-0.116134	-0.140048	-0.119328	-0.117863	-0.123907	-0.0544388	-0.039583	-0.062169	-0.056621	-0.035139	-0.078682	-0.0527166	-0.055561	-0.062798	-0.059813	-0.051851	-0.03356	-0.0782734	-0.07798	-0.062493	-0.086302	-0.082895	-0.081697
94	-0.097217	0.0319823	-0.134453	-0.132888	-0.146161	-0.122409	-0.131957	-0.138848	-0.129716	-0.117401	-0.14587	-0.130572	-0.122661	-0.132077	-0.0696512	-0.054048	-0.073597	-0.074687	-0.047505	-0.098419	-0.0693168	-0.079412	-0.080355	-0.075637	-0.064097	-0.047083	-0.0829482	-0.084656	-0.064558	-0.092589	-0.085922	-0.087016
95	-0.108624	0.0321679	-0.154243	-0.161044	-0.170683	-0.139328	-0.148188	-0.151972	-0.131699	-0.115554	-0.145929	-0.135262	-0.124801	-0.136948	-0.084563	-0.074848	-0.082072	-0.089974	-0.065525	-0.110396	-0.0859794	-0.105304	-0.095916	-0.088562	-0.074368	-0.065747	-0.0866362	-0.092232	-0.066405	-0.097983	-0.087343	-0.089218
96	-0.1159	0.0328017	-0.16837	-0.183853	-0.188151	-0.151424	-0.15941	-0.159014	-0.127982	-0.108923	-0.138451	-0.133304	-0.122425	-0.136805	-0.0958542	-0.096157	-0.089443	-0.098125	-0.0838	-0.111746	-0.0993316	-0.126057	-0.105523	-0.095359	-0.081878	-0.087841	-0.0879636	-0.098047	-0.067605	-0.101283	-0.086422	-0.086461
97	-0.116152	0.0341151	-0.173773	-0.197554	-0.193983	-0.156175	-0.163201	-0.157952	-0.116322	-0.095215	-0.120674	-0.123566	-0.112989	-0.129164	-0.0989302	-0.109392	-0.09332	-0.096411	-0.095509	-0.100019	-0.106225	-0.134917	-0.106224	-0.094871	-0.086177	-0.108938	-0.0855104	-0.099267	-0.067898	-0.10056	-0.082373	-0.077454
98	-0.107043	0.0358925	-0.167684	-0.198914	-0.184753	-0.151091	-0.1568	-0.146861	-0.0945142	-0.072297	-0.091087	-0.104407	-0.094082	-0.110698	-0.0906042	-0.109269	-0.091017	-0.082334	-0.096409	-0.073992	-0.104313	-0.127609	-0.096894	-0.087797	-0.085987	-0.123276	-0.0780984	-0.093762	-0.067136	-0.093914	-0.07461	-0.06107
99	-0.0874976	0.038243	-0.148614	-0.185267	-0.159785	-0.135092	-0.138431	-0.124494	-0.0625984	-0.040479	-0.05134	-0.076394	-0.065369	-0.07941	-0.0695304	-0.093179	-0.080092	-0.053166	-0.085701	-0.035514	-0.0919064	-0.103267	-0.077406	-0.072904	-0.079435	-0.12652	-0.064839	-0.080009	-0.064134	-0.079934	-0.062443	-0.037675
100	-0.0588572	0.0402349	-0.117129	-0.156215	-0.121388	-0.108527	-0.10903	-0.090486	-0.0249202	-0.004505	-0.009675	-0.043006	-0.031062	-0.036353	-0.0375268	-0.060351	-0.058444	-0.010885	-0.063769	0.005815	-0.068809	-0.065637	-0.048949	-0.048406	-0.064623	-0.11643	-0.0459006	-0.05836	-0.05734	-0.057557	-0.045013	-0.011233
101	-0.0266539	0.038427	-0.0775244	-0.114566	-0.076156	-0.074156	-0.072704	-0.05004	0.0082762	0.024606	0.019727	-0.012784	-0.000635	0.010467	-0.0032806	-0.01892	-0.02717	0.030094	-0.032041	0.031634	-0.0377392	-0.022871	-0.015954	-0.016951	-0.04002	-0.0929	-0.0230014	-0.031627	-0.044821	-0.027146	-0.022743	0.01133

## Sheet: SHMY
Sound side			TF1	C:\Users\xb00012\Documents\Data\27_15_150415 SP\27_15_150415_0056.c3d	C:\Users\xb00012\Documents\Data\27_15_150415 SP\27_15_150415_0058.c3d	C:\Users\xb00012\Documents\Data\27_15_150415 SP\27_15_150415_0060.c3d	C:\Users\xb00012\Documents\Data\27_15_150415 SP\27_15_150415_0062.c3d	C:\Users\xb00012\Documents\Data\27_15_150415 SP\27_15_150415_0066.c3d	TF3	C:\Users\xb00012\Documents\Data\39_28_200515 SP\39_28_200515_0071.c3d	C:\Users\xb00012\Documents\Data\39_28_200515 SP\39_28_200515_0073.c3d	C:\Users\xb00012\Documents\Data\39_28_200515 SP\39_28_200515_0079.c3d	C:\Users\xb00012\Documents\Data\39_28_200515 SP\39_28_200515_0081.c3d	C:\Users\xb00012\Documents\Data\39_28_200515 SP\39_28_200515_0083.c3d	TF4	C:\Users\xb00012\Documents\Data\44_33_190615 SP\44_33_190615_0067.c3d	C:\Users\xb00012\Documents\Data\44_33_190615 SP\44_33_190615_0069.c3d	C:\Users\xb00012\Documents\Data\44_33_190615 SP\44_33_190615_0071.c3d	C:\Users\xb00012\Documents\Data\44_33_190615 SP\44_33_190615_0077.c3d	C:\Users\xb00012\Documents\Data\44_33_190615 SP\44_33_190615_0081.c3d	TF5	C:\Users\xb00012\Documents\Data\45_34_230615 SP\45_34_230615_0063.c3d	C:\Users\xb00012\Documents\Data\45_34_230615 SP\45_34_230615_0069.c3d	C:\Users\xb00012\Documents\Data\45_34_230615 SP\45_34_230615_0071.c3d	C:\Users\xb00012\Documents\Data\45_34_230615 SP\45_34_230615_0073.c3d	C:\Users\xb00012\Documents\Data\45_34_230615 SP\45_34_230615_0075.c3d
Sagittal plane			ELA	LHIP_MOMENTS	LHIP_MOMENTS	LHIP_MOMENTS	LHIP_MOMENTS	LHIP_MOMENTS	ELA	LHIP_MOMENTS	LHIP_MOMENTS	LHIP_MOMENTS	LHIP_MOMENTS	LHIP_MOMENTS	ELA	LHIP_MOMENTS	LHIP_MOMENTS	LHIP_MOMENTS	LHIP_MOMENTS	LHIP_MOMENTS	ELA	RHIP_MOMENTS	RHIP_MOMENTS	RHIP_MOMENTS	RHIP_MOMENTS	RHIP_MOMENTS
Hip Moment				LINK_MODEL_BASED	LINK_MODEL_BASED	LINK_MODEL_BASED	LINK_MODEL_BASED	LINK_MODEL_BASED		LINK_MODEL_BASED	LINK_MODEL_BASED	LINK_MODEL_BASED	LINK_MODEL_BASED	LINK_MODEL_BASED		LINK_MODEL_BASED	LINK_MODEL_BASED	LINK_MODEL_BASED	LINK_MODEL_BASED	LINK_MODEL_BASED		LINK_MODEL_BASED	LINK_MODEL_BASED	LINK_MODEL_BASED	LINK_MODEL_BASED	LINK_MODEL_BASED
101 points over gait cycle				Original	Original	Original	Original	Original		Original	Original	Original	Original	Original		Original	Original	Original	Original	Original		Original	Original	Original	Original	Original
ITEM	Mean	SD	C3_L	1	1	1	1	1	C3_L	1	1	1	1	1	C3_L	1	1	1	1	1	C3_R	1	1	1	1	1
1	0.484146	0.198801	0.350835	0.425874	0.294887	0.411815	0.240207	0.381394	0.343249	0.246912	0.185816	0.680798	0.27382	0.328899	0.671739	0.605521	0.717067	0.431854	0.683051	0.921202	0.57076	0.638386	0.529514	0.543865	0.434441	0.707596
2	0.913208	0.308405	0.612096	0.846358	0.439892	0.719712	0.628986	0.425533	0.955779	1.21937	1.16705	0.869428	0.559507	0.963546	1.09469	0.689113	0.75273	1.25307	1.10731	1.67122	0.990269	0.982638	0.897993	0.922637	0.881323	1.26676
3	0.901869	0.461326	0.891512	0.849998	0.814755	0.993154	1.01348	0.786173	0.235136	0.376418	0.493435	-0.137281	0.159256	0.283854	1.30424	1.57738	1.52822	0.923037	1.25906	1.23352	1.17658	1.19175	0.988829	1.34282	1.26876	1.09075
4	0.631698	0.242872	0.763709	0.604457	0.756894	0.717837	0.738756	1.0006	0.379675	0.286079	0.263312	0.418179	0.36823	0.562577	0.745779	1.14262	1.0655	0.396514	0.529478	0.594782	0.637629	0.638681	0.606274	0.825253	0.62726	0.490678
5	0.607439	0.123382	0.629363	0.598534	0.641923	0.60367	0.73689	0.565797	0.472718	0.434411	0.502418	0.371291	0.451992	0.603476	0.760233	0.793101	0.683848	0.725798	0.760679	0.83774	0.567441	0.502069	0.637796	0.573669	0.547913	0.575759
6	0.755392	0.144055	0.682786	0.685983	0.674902	0.633898	0.805804	0.613341	0.678034	0.612185	0.646249	0.729361	0.565778	0.836598	0.961168	1.02697	0.958367	0.977338	0.940326	0.902833	0.699581	0.563042	0.817983	0.675706	0.72359	0.717582
7	0.898377	0.148615	0.827616	0.854109	0.853267	0.716114	0.933122	0.781467	0.800165	0.832234	0.887885	0.869038	0.537234	0.874435	1.08029	1.06754	1.04827	1.16828	1.08855	1.02879	0.885438	0.763959	1.02343	0.861835	0.79181	0.986158
8	1.01291	0.147509	0.997947	1.00302	1.05172	0.823965	1.04986	1.06117	0.871931	1.00141	0.935292	0.964787	0.530504	0.927657	1.08758	1.09393	1.09176	1.1064	1.08402	1.06181	1.09419	1.04166	1.23768	1.01247	0.963296	1.21586
9	1.03519	0.165569	1.11248	1.11616	1.1601	0.940468	1.15027	1.19539	0.843901	0.998495	0.890412	0.967081	0.519155	0.844362	1.02607	1.09206	1.05574	0.972151	1.01289	0.997502	1.15831	1.17951	1.28322	1.06269	1.06468	1.20143
10	1.01073	0.182128	1.19067	1.09729	1.36515	1.01468	1.2282	1.24801	0.833503	0.920118	0.845394	0.937884	0.563213	0.900905	0.909509	1.01184	0.981597	0.820786	0.883114	0.850205	1.10924	1.12547	1.19371	1.03913	1.09896	1.08894
11	0.950154	0.160974	1.13305	1.13678	1.12695	1.05801	1.14378	1.19971	0.860426	0.857865	0.862733	0.930398	0.664949	0.986185	0.775415	0.864005	0.832351	0.716209	0.760682	0.703827	1.03173	1.02042	1.09872	1.05074	1.02615	0.962622
12	0.935272	0.155595	1.05413	0.995468	1.12002	0.984533	1.01774	1.1529	0.962626	0.937633	0.986196	0.999599	0.784292	1.10541	0.709682	0.759054	0.72364	0.690644	0.715351	0.659723	1.01465	0.941083	1.08242	0.975881	1.07682	0.997038
13	0.975115	0.184781	1.09581	1.05044	1.12606	1.03773	1.08295	1.18186	1.05776	1.05241	1.12909	1.10207	0.845133	1.16008	0.697893	0.726498	0.700075	0.688419	0.723105	0.651369	1.049	0.930797	1.16201	1.04352	1.16153	0.947144
14	0.981892	0.211555	1.1315	1.06101	1.13598	1.10697	1.1461	1.20745	1.08779	1.12933	1.1682	1.14803	0.855948	1.13743	0.664624	0.720528	0.673972	0.628886	0.682404	0.617332	1.04366	0.902259	1.15164	1.05196	1.19994	0.912482
15	0.940169	0.239845	1.10752	1.07655	1.09645	1.06428	1.07771	1.2226	1.0633	1.14542	1.11691	1.16068	0.811825	1.08167	0.586274	0.688082	0.62766	0.496675	0.588193	0.530759	1.00358	0.832602	1.17112	1.00176	1.16522	0.847221
16	0.852245	0.255101	0.996349	0.966272	0.991616	0.901117	0.9375	1.18524	1.00124	1.08647	1.03105	1.11888	0.736655	1.03317	0.472585	0.58099	0.511247	0.376936	0.466106	0.427644	0.938804	0.775804	1.10903	0.945223	1.07542	0.788539
17	0.762594	0.262744	0.871535	0.826117	0.875746	0.773274	0.794741	1.0878	0.944272	1.02128	0.968959	1.06695	0.68543	0.978743	0.365245	0.441832	0.410082	0.285147	0.3687	0.320465	0.869323	0.720653	1.01363	0.889546	0.977463	0.745325
18	0.684617	0.27242	0.7703	0.730596	0.800592	0.699615	0.704504	0.916191	0.906257	0.987136	0.914072	1.03651	0.643356	0.950212	0.267929	0.341159	0.306555	0.184215	0.282916	0.224798	0.793985	0.655968	0.920221	0.818278	0.888817	0.686639
19	0.620982	0.283201	0.711306	0.645559	0.759808	0.683008	0.684043	0.784114	0.869049	0.959718	0.869412	0.984275	0.601702	0.930139	0.184648	0.238335	0.221805	0.098505	0.207841	0.156752	0.718926	0.572585	0.821292	0.761925	0.815587	0.623239
20	0.565193	0.291266	0.662716	0.590086	0.723898	0.647072	0.635098	0.717425	0.839522	0.915097	0.830617	0.937972	0.605928	0.907997	0.115911	0.161594	0.152505	0.015954	0.144325	0.105178	0.642624	0.509079	0.727553	0.681109	0.747999	0.547381
21	0.520946	0.29892	0.632914	0.546217	0.671457	0.650014	0.595744	0.70114	0.816945	0.87741	0.793928	0.884646	0.682024	0.846716	0.0569018	0.093593	0.086709	-0.056963	0.092705	0.068465	0.577025	0.437362	0.651139	0.604968	0.691335	0.50032
22	0.470447	0.289894	0.597313	0.511833	0.609773	0.623626	0.553255	0.688078	0.744319	0.813929	0.734075	0.818645	0.600081	0.754867	0.0174354	0.042692	0.050294	-0.102371	0.059489	0.037073	0.52272	0.395933	0.570619	0.550921	0.628892	0.467237
23	0.423199	0.27896	0.532905	0.460873	0.519669	0.541682	0.491936	0.650365	0.695994	0.761515	0.683083	0.749627	0.599094	0.686653	-0.0116246	0.00604	0.009034	-0.133908	0.035549	0.025162	0.475522	0.34764	0.49658	0.520608	0.575335	0.437449
24	0.373755	0.263462	0.458056	0.399817	0.448422	0.460858	0.416076	0.565109	0.640729	0.702311	0.613651	0.696718	0.546138	0.644829	-0.03376	-0.026958	-0.023216	-0.154867	0.025431	0.01081	0.429995	0.306557	0.441687	0.47746	0.523026	0.401246
25	0.339826	0.249337	0.406739	0.321906	0.426839	0.38287	0.420359	0.481721	0.599429	0.660592	0.569569	0.662403	0.494603	0.609979	-0.0422366	-0.05695	-0.029507	-0.161997	0.027287	0.009984	0.395373	0.298163	0.388441	0.430888	0.490908	0.368465
26	0.310106	0.232593	0.381192	0.306484	0.435028	0.374278	0.389405	0.400766	0.549724	0.616251	0.50719	0.617043	0.453434	0.554704	-0.0472426	-0.067897	-0.037103	-0.14908	0.05312	-0.035253	0.356748	0.275206	0.334323	0.388727	0.443951	0.341534
27	0.283088	0.215036	0.350224	0.284009	0.399994	0.3652	0.346229	0.355689	0.504178	0.556649	0.475923	0.551616	0.428346	0.508356	-0.0470328	-0.082136	-0.019124	-0.137204	0.069247	-0.065947	0.324981	0.269391	0.273599	0.354361	0.41682	0.310736
28	0.256992	0.201404	0.331885	0.265332	0.360597	0.328173	0.314616	0.390706	0.45562	0.491091	0.438131	0.483628	0.395514	0.469738	-0.0541314	-0.088226	-0.041355	-0.130085	0.063522	-0.074513	0.294593	0.261703	0.219629	0.33067	0.39058	0.270381
29	0.228592	0.190077	0.307144	0.265703	0.316375	0.302351	0.303079	0.348211	0.411229	0.434101	0.405324	0.433412	0.339424	0.443882	-0.0662548	-0.086405	-0.07204	-0.120713	0.041368	-0.093484	0.262252	0.252792	0.163975	0.30693	0.357903	0.229658
30	0.194407	0.182954	0.267905	0.23732	0.280783	0.263669	0.257151	0.300602	0.368306	0.395724	0.360311	0.37924	0.310333	0.395924	-0.090318	-0.103875	-0.103779	-0.125031	0.003436	-0.122341	0.231733	0.216141	0.125394	0.290857	0.332701	0.193574
31	0.167247	0.182825	0.239553	0.229603	0.250117	0.202104	0.240251	0.275691	0.334861	0.336316	0.335162	0.348998	0.298282	0.355549	-0.117814	-0.124289	-0.139722	-0.14691	-0.02114	-0.157007	0.212388	0.200042	0.095676	0.28823	0.322349	0.155641
32	0.146159	0.179728	0.210498	0.210044	0.228443	0.162098	0.207767	0.244139	0.312315	0.305465	0.298164	0.323832	0.307113	0.327003	-0.134365	-0.141572	-0.136058	-0.182671	-0.045977	-0.165549	0.196187	0.176885	0.089453	0.282298	0.298142	0.134157
33	0.125525	0.176742	0.186441	0.19581	0.197005	0.140347	0.178627	0.220416	0.283855	0.285045	0.24101	0.300291	0.29719	0.29574	-0.150533	-0.148903	-0.14918	-0.213553	-0.068598	-0.172429	0.182338	0.154493	0.086255	0.280499	0.282791	0.107652
34	0.108608	0.169803	0.169186	0.202666	0.163545	0.141772	0.147933	0.190014	0.259945	0.253421	0.207138	0.269622	0.290334	0.279212	-0.156712	-0.157114	-0.16428	-0.213735	-0.074085	-0.174345	0.162012	0.12166	0.082977	0.257423	0.257694	0.090305
35	0.0890044	0.164773	0.154313	0.202054	0.146355	0.129869	0.117798	0.17549	0.227698	0.210402	0.174347	0.247295	0.263129	0.243317	-0.170396	-0.168556	-0.167516	-0.21147	-0.103567	-0.200869	0.144402	0.105833	0.071354	0.237229	0.237759	0.069835
36	0.0802246	0.161341	0.15313	0.184998	0.141754	0.155747	0.11784	0.16531	0.214005	0.203832	0.172745	0.205177	0.255231	0.233041	-0.175322	-0.171901	-0.176146	-0.219771	-0.103838	-0.204956	0.129086	0.095169	0.064739	0.216982	0.213411	0.055127
37	0.0682248	0.167271	0.152336	0.173405	0.146449	0.144575	0.122205	0.175045	0.203825	0.174501	0.16936	0.212419	0.254097	0.208746	-0.19884	-0.205155	-0.199199	-0.243937	-0.122676	-0.223233	0.115579	0.090582	0.059802	0.188074	0.198281	0.041154
38	0.0574698	0.168097	0.146693	0.177624	0.15029	0.127952	0.127913	0.149685	0.190516	0.153742	0.152247	0.212998	0.232636	0.200955	-0.213571	-0.213554	-0.227967	-0.249126	-0.152331	-0.224876	0.106242	0.082266	0.050764	0.172318	0.180052	0.045808
39	0.0469195	0.170455	0.150088	0.165353	0.157297	0.140262	0.123386	0.164142	0.172067	0.138975	0.140833	0.191181	0.207181	0.182164	-0.230248	-0.211074	-0.259674	-0.253747	-0.178642	-0.248103	0.0957712	0.06581	0.041547	0.166068	0.156428	0.049003
40	0.0335816	0.174225	0.139547	0.155579	0.152455	0.137525	0.102973	0.149201	0.155758	0.138571	0.105373	0.156708	0.198997	0.179142	-0.250194	-0.225849	-0.284445	-0.274614	-0.194697	-0.271366	0.089216	0.054142	0.034954	0.162263	0.148323	0.046398
41	0.0186482	0.175829	0.122707	0.128348	0.135953	0.13493	0.081522	0.132783	0.144177	0.132934	0.07453	0.14081	0.193866	0.178744	-0.267344	-0.252106	-0.295661	-0.293218	-0.222354	-0.273381	0.075053	0.033825	0.01848	0.143093	0.140256	0.039611
42	0.00037865	0.174259	0.10192	0.102143	0.128507	0.128552	0.052826	0.097573	0.121376	0.114529	0.058726	0.107398	0.178729	0.147496	-0.282026	-0.261737	-0.319746	-0.316672	-0.243414	-0.26856	0.0602446	0.002335	0.018224	0.145658	0.123675	0.011331
43	-0.0133131	0.165707	0.0738218	0.067011	0.10878	0.091066	0.026397	0.075855	0.101487	0.093673	0.035455	0.080765	0.161336	0.136207	-0.279534	-0.258107	-0.327266	-0.323234	-0.246017	-0.243045	0.0509724	-0.017856	-0.004493	0.130712	0.132852	0.013647
44	-0.0224569	0.157528	0.0401362	0.037348	0.073471	0.061433	-0.014082	0.042511	0.093319	0.067527	0.022105	0.076174	0.153955	0.146834	-0.269434	-0.266182	-0.305216	-0.323136	-0.222738	-0.2299	0.0461514	-0.035507	-0.007659	0.141606	0.143193	-0.010876
45	-0.035883	0.148119	0.0053146	0.000432	0.049451	0.037709	-0.07413	0.013111	0.0789218	0.043763	0.020006	0.061246	0.14215	0.127444	-0.262669	-0.244198	-0.310001	-0.335885	-0.200254	-0.223009	0.0349012	-0.04093	-0.012455	0.122193	0.122886	-0.017188
46	-0.0479239	0.147974	-0.0271204	-0.025725	0.023643	0.020558	-0.148263	-0.005815	0.083099	0.056268	0.051586	0.069143	0.138017	0.100481	-0.268242	-0.248806	-0.30089	-0.34439	-0.214575	-0.232549	0.0205678	-0.067714	-0.016767	0.109058	0.100635	-0.022373
47	-0.0647876	0.154327	-0.0652924	-0.052585	-0.033952	0.014657	-0.210566	-0.044016	0.0811662	0.059613	0.071457	0.043568	0.119915	0.111278	-0.287199	-0.274827	-0.312817	-0.362925	-0.24309	-0.242337	0.012175	-0.079485	-0.020563	0.09565	0.095085	-0.029812
48	-0.0814788	0.154359	-0.0960864	-0.095453	-0.06853	-0.017075	-0.22181	-0.077564	0.0683376	0.073292	0.077146	0.025153	0.079563	0.086534	-0.304589	-0.303172	-0.312767	-0.36529	-0.257035	-0.28468	0.0064226	-0.073381	-0.036344	0.085187	0.075975	-0.019324
49	-0.105329	0.155739	-0.12759	-0.137187	-0.127667	-0.029572	-0.230584	-0.11294	0.0410586	0.061657	0.040956	0.006733	0.05086	0.045087	-0.330165	-0.341685	-0.345633	-0.380875	-0.266834	-0.315799	-0.0046196	-0.094055	-0.028724	0.064677	0.062153	-0.027149
50	-0.127652	0.160306	-0.165591	-0.201267	-0.188395	-0.063824	-0.238965	-0.135503	0.020333	0.035823	0.012833	0.001199	0.016361	0.035449	-0.35439	-0.362123	-0.378295	-0.397093	-0.288434	-0.346003	-0.0109614	-0.110548	-0.031205	0.067748	0.04733	-0.028132
51	-0.153329	0.162643	-0.218292	-0.269216	-0.266698	-0.144662	-0.236332	-0.174553	0.003135	-0.000561	-0.011515	-0.002913	-0.007245	0.037909	-0.371227	-0.380054	-0.402082	-0.412146	-0.296906	-0.364946	-0.0269304	-0.122421	-0.052284	0.059202	0.018587	-0.037736
52	-0.169111	0.166918	-0.254297	-0.303737	-0.313699	-0.180668	-0.236051	-0.237331	0.0011252	-0.011516	-0.026241	-0.002528	-0.002068	0.047979	-0.381323	-0.403189	-0.41366	-0.412877	-0.29567	-0.381218	-0.041948	-0.133923	-0.06682	0.044339	-0.017349	-0.035987
53	-0.186312	0.169011	-0.28603	-0.338959	-0.356761	-0.201491	-0.280812	-0.252128	-0.0090604	-0.011758	-0.032654	-0.014107	-0.024652	0.037869	-0.392857	-0.413442	-0.432956	-0.403916	-0.308684	-0.405286	-0.057301	-0.129781	-0.086639	0.004943	-0.043425	-0.031603
54	-0.1947	0.178276	-0.322001	-0.341092	-0.400638	-0.250582	-0.344728	-0.272965	0.0117356	0.019749	0.015209	0.003048	-0.000356	0.021028	-0.395568	-0.430078	-0.429698	-0.401378	-0.310453	-0.406232	-0.0729676	-0.119848	-0.118983	-0.03171	-0.07777	-0.016527
55	-0.195132	0.180072	-0.314073	-0.332701	-0.388526	-0.204775	-0.349872	-0.294492	0.021317	0.023027	0.021194	0.019468	0.005741	0.037155	-0.398074	-0.440322	-0.430093	-0.40294	-0.313288	-0.403728	-0.089696	-0.12932	-0.159386	-0.063338	-0.115222	0.018786
56	-0.194433	0.183873	-0.317855	-0.310735	-0.410473	-0.231315	-0.36321	-0.273543	0.034493	0.008952	0.042574	0.038223	0.010806	0.07191	-0.395686	-0.431757	-0.421218	-0.380069	-0.338216	-0.407168	-0.0986848	-0.127592	-0.188075	-0.085416	-0.1263	0.033959
57	-0.196636	0.183636	-0.30714	-0.279114	-0.41082	-0.222758	-0.348655	-0.274354	0.0421306	0.031335	0.028214	0.038507	0.02886	0.083737	-0.398897	-0.438926	-0.428589	-0.381505	-0.35578	-0.389687	-0.122637	-0.149279	-0.201038	-0.159394	-0.141212	0.037738
58	-0.198656	0.186847	-0.317209	-0.314239	-0.447164	-0.256172	-0.320606	-0.247863	0.0598888	0.050095	0.017202	0.083101	0.058309	0.090737	-0.384744	-0.422896	-0.423651	-0.333523	-0.366042	-0.377609	-0.152559	-0.161824	-0.237511	-0.191848	-0.191755	0.020142
59	-0.179373	0.183151	-0.277125	-0.299966	-0.372787	-0.240631	-0.202941	-0.2693	0.0904328	0.074311	0.068333	0.11082	0.063185	0.135515	-0.352183	-0.401828	-0.414683	-0.252375	-0.3442	-0.347828	-0.178618	-0.191105	-0.261307	-0.241104	-0.189279	-0.010296
60	-0.138097	0.180891	-0.234623	-0.246738	-0.364857	-0.198047	-0.112303	-0.251169	0.137144	0.129356	0.145096	0.159499	0.075864	0.175906	-0.279693	-0.272948	-0.390521	-0.176104	-0.285099	-0.273791	-0.175216	-0.173348	-0.214337	-0.255727	-0.192377	-0.040289
61	-0.0948425	0.157006	-0.129727	-0.138905	-0.201873	-0.105756	-0.024319	-0.177783	0.147704	0.131561	0.160242	0.168336	0.101784	0.176599	-0.222616	-0.215916	-0.328856	-0.128416	-0.222161	-0.217732	-0.174731	-0.161173	-0.188263	-0.241805	-0.186923	-0.095492
62	-0.0565618	0.145754	-0.0760672	-0.088303	-0.131832	-0.044792	-0.036862	-0.078547	0.1702	0.163245	0.172077	0.201043	0.160079	0.154557	-0.184266	-0.194261	-0.275406	-0.106824	-0.152841	-0.191996	-0.136114	-0.093466	-0.117645	-0.207848	-0.158224	-0.103389
63	-0.0332289	0.12763	-0.0576626	-0.133848	-0.068595	-0.008143	-0.070234	-0.007493	0.163571	0.167413	0.191856	0.178322	0.156873	0.123392	-0.153432	-0.146494	-0.227758	-0.09978	-0.133831	-0.159299	-0.085392	-0.068153	-0.051427	-0.137428	-0.09593	-0.074022
64	-0.0523798	0.113713	-0.123565	-0.195728	-0.105493	-0.071488	-0.158423	-0.086695	0.124081	0.097003	0.145219	0.134535	0.135712	0.107938	-0.115302	-0.094445	-0.207148	-0.058582	-0.103279	-0.113055	-0.0947332	-0.112009	-0.066512	-0.177967	-0.074529	-0.042649
65	-0.082618	0.131596	-0.206076	-0.287603	-0.178219	-0.181877	-0.216188	-0.166492	0.101568	0.076133	0.087399	0.142161	0.121967	0.080181	-0.0883254	-0.080559	-0.140252	-0.03372	-0.07951	-0.107586	-0.137639	-0.133911	-0.136039	-0.293709	-0.142671	0.018136
66	-0.0801543	0.133182	-0.256861	-0.344103	-0.226064	-0.253789	-0.25516	-0.205187	0.0766856	0.050862	0.055068	0.136917	0.092716	0.047865	-0.0565264	-0.070815	-0.082434	-0.023808	-0.020693	-0.084882	-0.0839156	-0.01739	-0.033009	-0.187363	-0.180601	-0.001215
67	-0.08432	0.141449	-0.298122	-0.377521	-0.267869	-0.319171	-0.273606	-0.252443	0.0580458	0.035411	0.033556	0.122674	0.074736	0.023852	-0.035032	-0.04235	-0.07235	-0.014409	-0.001464	-0.044587	-0.0621716	-0.035642	-0.017573	-0.171899	-0.042536	-0.043208
68	-0.0889239	0.147799	-0.314119	-0.369715	-0.29952	-0.348272	-0.266388	-0.286698	0.0278494	0.019543	-0.001348	0.121527	0.055322	-0.055797	-0.0191508	-0.06973	0.024513	-0.048499	0.06799	-0.070028	-0.0502754	-0.078879	-0.097977	-0.117954	-0.016979	0.060412
69	-0.10929	0.132266	-0.29923	-0.323906	-0.310585	-0.329669	-0.230735	-0.301255	0.0094954	0.032428	0.005646	0.016595	0.053433	-0.060625	-0.0490142	-0.10767	0.046441	-0.113789	0.043716	-0.113769	-0.09841	-0.124941	-0.175039	-0.120859	-0.082464	0.011253
70	-0.137994	0.120599	-0.260391	-0.251356	-0.299433	-0.273667	-0.180379	-0.297122	-0.0084888	0.024798	-0.011804	-0.02226	0.044105	-0.077283	-0.106958	-0.166685	0.012037	-0.199736	-0.010663	-0.169745	-0.176138	-0.181852	-0.257043	-0.285357	-0.148611	-0.007826
71	-0.159216	0.106683	-0.215722	-0.18004	-0.277065	-0.208595	-0.132464	-0.280444	-0.0247564	0.00228	-0.062358	-0.014268	0.050795	-0.100231	-0.173722	-0.233766	-0.043487	-0.266332	-0.102815	-0.222208	-0.222666	-0.216551	-0.27415	-0.30113	-0.21461	-0.106887
72	-0.176274	0.106712	-0.172997	-0.132516	-0.241727	-0.151637	-0.090624	-0.248483	-0.0302814	-0.001667	-0.067486	-0.006513	0.026951	-0.102692	-0.233177	-0.277361	-0.140296	-0.287248	-0.214042	-0.246939	-0.268638	-0.249522	-0.290374	-0.327296	-0.244696	-0.231302
73	-0.178727	0.113019	-0.127715	-0.101936	-0.181845	-0.097075	-0.057044	-0.200675	-0.0346272	-0.02682	-0.089056	0.0142	-0.016495	-0.054965	-0.261313	-0.282518	-0.237578	-0.263399	-0.290024	-0.233047	-0.291251	-0.280549	-0.304729	-0.344823	-0.268256	-0.257897
74	-0.167599	0.125643	-0.0896526	-0.083638	-0.120689	-0.047379	-0.038477	-0.15808	-0.024534	-0.03665	-0.109201	0.04262	-0.012436	-0.007003	-0.247985	-0.249949	-0.29237	-0.198612	-0.301744	-0.197252	-0.308222	-0.303335	-0.314443	-0.357646	-0.283024	-0.282664
75	-0.154428	0.127834	-0.0660724	-0.077303	-0.085508	-0.00669	-0.03524	-0.125621	-0.0296052	-0.038577	-0.1203	0.037874	-0.037624	0.010601	-0.205323	-0.190288	-0.298925	-0.120043	-0.263328	-0.154031	-0.31671	-0.309384	-0.315398	-0.3673	-0.288499	-0.302969
76	-0.141194	0.122798	-0.0521446	-0.072431	-0.06558	0.020101	-0.040771	-0.102042	-0.0453058	-0.039184	-0.116327	-0.006329	-0.066595	0.001906	-0.153076	-0.117738	-0.273988	-0.063224	-0.202893	-0.107538	-0.31425	-0.295641	-0.304073	-0.369112	-0.286588	-0.315836
77	-0.130327	0.11403	-0.0491878	-0.06594	-0.064591	0.025305	-0.052536	-0.088177	-0.0656616	-0.0558	-0.113849	-0.056103	-0.083643	-0.018913	-0.105004	-0.054408	-0.22736	-0.030051	-0.140992	-0.072211	-0.301453	-0.270114	-0.283055	-0.359668	-0.278242	-0.316186
78	-0.122726	0.102382	-0.0604736	-0.069944	-0.088307	0.003681	-0.066396	-0.081402	-0.0823134	-0.086686	-0.111949	-0.088748	-0.089069	-0.035115	-0.0672912	-0.014063	-0.166722	-0.011269	-0.093058	-0.051344	-0.280826	-0.244786	-0.256909	-0.336028	-0.261941	-0.304464
79	-0.118518	0.0890554	-0.0788872	-0.089914	-0.119705	-0.033522	-0.075764	-0.075531	-0.0959376	-0.115948	-0.112499	-0.102841	-0.095823	-0.052577	-0.0438288	0.000892	-0.10808	-0.009019	-0.063603	-0.039334	-0.255418	-0.223648	-0.231149	-0.296395	-0.239787	-0.286109
80	-0.118117	0.0754261	-0.0976428	-0.119664	-0.146028	-0.068525	-0.081513	-0.072484	-0.10902	-0.13578	-0.117798	-0.106735	-0.109175	-0.075614	-0.0365634	-0.010849	-0.059904	-0.026759	-0.041017	-0.044288	-0.229242	-0.204182	-0.209472	-0.246332	-0.220462	-0.265761
81	-0.120163	0.0623635	-0.116893	-0.153389	-0.165424	-0.1014	-0.088373	-0.075878	-0.115582	-0.140721	-0.124234	-0.102224	-0.113596	-0.097136	-0.04515	-0.042134	-0.031234	-0.053074	-0.027673	-0.071635	-0.203029	-0.183709	-0.185666	-0.19568	-0.207083	-0.243006
82	-0.122271	0.0490879	-0.134706	-0.182281	-0.174764	-0.135614	-0.10256	-0.078313	-0.114733	-0.131985	-0.125251	-0.105446	-0.106058	-0.104924	-0.0659694	-0.07375	-0.028248	-0.074157	-0.046111	-0.107581	-0.173673	-0.160523	-0.15265	-0.148166	-0.193666	-0.213362
83	-0.124018	0.0398424	-0.152547	-0.202131	-0.179619	-0.172325	-0.128601	-0.080058	-0.112571	-0.124157	-0.124426	-0.113006	-0.100584	-0.10068	-0.0887708	-0.089923	-0.045198	-0.091642	-0.087356	-0.129735	-0.142185	-0.134937	-0.120188	-0.105828	-0.173371	-0.176601
84	-0.124623	0.0417861	-0.172359	-0.215549	-0.19381	-0.212278	-0.145052	-0.095107	-0.109199	-0.115537	-0.12587	-0.113259	-0.104099	-0.087228	-0.102908	-0.092187	-0.064574	-0.106142	-0.119559	-0.132077	-0.114026	-0.111782	-0.099382	-0.074281	-0.148309	-0.136378
85	-0.122085	0.0500957	-0.185	-0.218419	-0.21212	-0.240461	-0.136371	-0.117629	-0.102107	-0.108328	-0.134832	-0.101352	-0.116221	-0.049803	-0.106418	-0.084807	-0.07595	-0.120387	-0.1295	-0.121446	-0.0948144	-0.099512	-0.093853	-0.054371	-0.127147	-0.099189
86	-0.119392	0.0551759	-0.185129	-0.214605	-0.218573	-0.246995	-0.116007	-0.129466	-0.0981956	-0.098589	-0.142691	-0.096512	-0.134802	-0.018384	-0.104932	-0.081989	-0.07955	-0.132436	-0.120564	-0.110121	-0.0893122	-0.103971	-0.102182	-0.050221	-0.115865	-0.074322
87	-0.118963	0.0485594	-0.168063	-0.20237	-0.199714	-0.215352	-0.094804	-0.128077	-0.104923	-0.084389	-0.144955	-0.118664	-0.153608	-0.023	-0.105867	-0.092825	-0.074747	-0.141316	-0.113678	-0.106771	-0.096999	-0.117472	-0.120125	-0.063362	-0.116771	-0.067265
88	-0.120307	0.0369192	-0.127237	-0.170345	-0.148426	-0.140329	-0.0633	-0.113783	-0.126626	-0.092632	-0.154551	-0.162181	-0.173277	-0.050488	-0.11526	-0.113562	-0.070619	-0.151703	-0.12903	-0.111385	-0.112105	-0.130304	-0.141266	-0.084225	-0.128788	-0.07594
89	-0.11501	0.0507722	-0.0560492	-0.099268	-0.059143	-0.032056	-0.012079	-0.0777	-0.152563	-0.130053	-0.175508	-0.189468	-0.196706	-0.071078	-0.127082	-0.127295	-0.077768	-0.157445	-0.159479	-0.113424	-0.124347	-0.131926	-0.150916	-0.098242	-0.147484	-0.093168
90	-0.0919966	0.0902124	0.0422986	0.019204	0.062924	0.096305	0.049477	-0.016417	-0.164081	-0.151415	-0.198629	-0.194893	-0.207335	-0.068134	-0.127805	-0.12943	-0.090885	-0.131148	-0.183503	-0.104058	-0.118399	-0.109977	-0.13166	-0.088273	-0.156558	-0.105527
91	-0.0457313	0.131933	0.154573	0.169894	0.201687	0.219397	0.10736	0.074525	-0.152664	-0.141732	-0.211657	-0.182197	-0.189628	-0.038104	-0.102914	-0.126406	-0.096152	-0.038815	-0.171453	-0.081742	-0.0819208	-0.058223	-0.072898	-0.040895	-0.139892	-0.097696
92	0.028861	0.164837	0.268614	0.32409	0.337458	0.325387	0.156691	0.199445	-0.112646	-0.10673	-0.186433	-0.153317	-0.127878	0.011127	-0.0323672	-0.094288	-0.080672	0.131658	-0.095952	-0.022582	-0.0081568	0.025944	0.028503	0.050327	-0.090102	-0.055456
93	0.139647	0.184521	0.38351	0.468599	0.461939	0.427126	0.205357	0.35453	-0.0364428	-0.033121	-0.113546	-0.08777	-0.019262	0.071485	0.104005	0.009767	-0.024353	0.348077	0.078427	0.108108	0.107515	0.147928	0.171341	0.185313	-0.001911	0.034904
94	0.287401	0.189194	0.502224	0.607708	0.578538	0.547414	0.264858	0.5126	0.0804518	0.089708	0.01769	0.029171	0.126292	0.139398	0.299331	0.20289	0.110183	0.53269	0.334284	0.31661	0.267597	0.303726	0.355415	0.36286	0.128933	0.187053
95	0.457105	0.180694	0.615577	0.750221	0.687295	0.667865	0.333188	0.639316	0.233928	0.242055	0.226925	0.195479	0.290648	0.214532	0.512595	0.449539	0.324454	0.645551	0.591411	0.552021	0.466322	0.479336	0.569225	0.575437	0.30077	0.40684
96	0.621978	0.167405	0.704044	0.878697	0.77538	0.746176	0.415962	0.704004	0.408695	0.388892	0.500036	0.395595	0.459002	0.299949	0.691695	0.668226	0.560146	0.718214	0.773294	0.738595	0.683479	0.653765	0.785928	0.799204	0.503925	0.674571
97	0.751472	0.165517	0.745382	0.939972	0.825153	0.759408	0.504337	0.698038	0.568762	0.507234	0.776376	0.575841	0.594721	0.389639	0.81	0.80861	0.758058	0.768046	0.868541	0.846743	0.881743	0.797105	0.964598	0.995449	0.715071	0.936494
98	0.816387	0.181894	0.726225	0.894802	0.825759	0.708611	0.566598	0.635355	0.663395	0.585152	0.946558	0.669574	0.653065	0.462627	0.864098	0.880659	0.898639	0.76484	0.891709	0.884642	1.01183	0.873169	1.05811	1.11578	0.894911	1.11717
99	0.788824	0.198313	0.644464	0.759332	0.76062	0.608983	0.572065	0.521318	0.648444	0.608072	0.926128	0.630549	0.597351	0.48012	0.839511	0.890129	0.965148	0.670712	0.8201	0.851466	1.02288	0.847824	1.02534	1.10599	0.995249	1.13998
100	0.644252	0.206137	0.500017	0.570068	0.620358	0.468664	0.502188	0.338806	0.492149	0.533	0.700642	0.432033	0.401713	0.393358	0.704884	0.803636	0.920802	0.446058	0.626963	0.726961	0.879958	0.702446	0.845218	0.931233	0.970718	0.950177
101	0.385785	0.212105	0.302193	0.347733	0.406933	0.281503	0.371713	0.103085	0.200072	0.33525	0.310907	0.083092	0.090508	0.180605	0.449579	0.592401	0.733018	0.105159	0.321188	0.496128	0.591297	0.455572	0.533928	0.608901	0.792773	0.565309
Mean		0.167024	0.215315						0.272954						0.0685217						0.226484
Max		0.461326	1.19067						1.08779						1.30424						1.17658
Min			-0.322001						-0.164081						-0.398897						-0.31671
									C3	C4					C3	C4
									0.204433	0.226484					-0.157962	0
									C3	C4					C3	C4
									0.735035	#DIV/0!					1.14053	#DIV/0!
									C3	C4					C3	C4
									-0.204433	-0.226484					0.157962	0
									C3	C4					C3	C4
									1.36048	#DIV/0!					0.876787	#DIV/0!

## Sheet: PHMY
Prosthetic side			TF1	C:\Users\xb00012\Documents\Data\27_15_150415 SP\27_15_150415_0056.c3d	C:\Users\xb00012\Documents\Data\27_15_150415 SP\27_15_150415_0058.c3d	C:\Users\xb00012\Documents\Data\27_15_150415 SP\27_15_150415_0060.c3d	C:\Users\xb00012\Documents\Data\27_15_150415 SP\27_15_150415_0062.c3d	C:\Users\xb00012\Documents\Data\27_15_150415 SP\27_15_150415_0066.c3d	TF2	C:\Users\xb00012\Documents\Data\37_26_130515 SP\37_26_130515_0069.c3d	C:\Users\xb00012\Documents\Data\37_26_130515 SP\37_26_130515_0073.c3d	C:\Users\xb00012\Documents\Data\37_26_130515 SP\37_26_130515_0077.c3d	C:\Users\xb00012\Documents\Data\37_26_130515 SP\37_26_130515_0079.c3d	C:\Users\xb00012\Documents\Data\37_26_130515 SP\37_26_130515_0081.c3d	TF3	C:\Users\xb00012\Documents\Data\39_28_200515 SP\39_28_200515_0071.c3d	C:\Users\xb00012\Documents\Data\39_28_200515 SP\39_28_200515_0073.c3d	C:\Users\xb00012\Documents\Data\39_28_200515 SP\39_28_200515_0079.c3d	C:\Users\xb00012\Documents\Data\39_28_200515 SP\39_28_200515_0081.c3d	C:\Users\xb00012\Documents\Data\39_28_200515 SP\39_28_200515_0083.c3d	TF4	C:\Users\xb00012\Documents\Data\44_33_190615 SP\44_33_190615_0067.c3d	C:\Users\xb00012\Documents\Data\44_33_190615 SP\44_33_190615_0069.c3d	C:\Users\xb00012\Documents\Data\44_33_190615 SP\44_33_190615_0071.c3d	C:\Users\xb00012\Documents\Data\44_33_190615 SP\44_33_190615_0077.c3d	C:\Users\xb00012\Documents\Data\44_33_190615 SP\44_33_190615_0081.c3d	TF5	C:\Users\xb00012\Documents\Data\45_34_230615 SP\45_34_230615_0063.c3d	C:\Users\xb00012\Documents\Data\45_34_230615 SP\45_34_230615_0069.c3d	C:\Users\xb00012\Documents\Data\45_34_230615 SP\45_34_230615_0071.c3d	C:\Users\xb00012\Documents\Data\45_34_230615 SP\45_34_230615_0073.c3d	C:\Users\xb00012\Documents\Data\45_34_230615 SP\45_34_230615_0075.c3d
Sagittal plane			ELA	RHIP_MOMENTS	RHIP_MOMENTS	RHIP_MOMENTS	RHIP_MOMENTS	RHIP_MOMENTS	ELA	LHIP_MOMENTS	LHIP_MOMENTS	LHIP_MOMENTS	LHIP_MOMENTS	LHIP_MOMENTS	ELA	RHIP_MOMENTS	RHIP_MOMENTS	RHIP_MOMENTS	RHIP_MOMENTS	RHIP_MOMENTS	ELA	RHIP_MOMENTS	RHIP_MOMENTS	RHIP_MOMENTS	RHIP_MOMENTS	RHIP_MOMENTS	ELA	LHIP_MOMENTS	LHIP_MOMENTS	LHIP_MOMENTS	LHIP_MOMENTS	LHIP_MOMENTS
Hip Moment				LINK_MODEL_BASED	LINK_MODEL_BASED	LINK_MODEL_BASED	LINK_MODEL_BASED	LINK_MODEL_BASED		LINK_MODEL_BASED	LINK_MODEL_BASED	LINK_MODEL_BASED	LINK_MODEL_BASED	LINK_MODEL_BASED		LINK_MODEL_BASED	LINK_MODEL_BASED	LINK_MODEL_BASED	LINK_MODEL_BASED	LINK_MODEL_BASED		LINK_MODEL_BASED	LINK_MODEL_BASED	LINK_MODEL_BASED	LINK_MODEL_BASED	LINK_MODEL_BASED		LINK_MODEL_BASED	LINK_MODEL_BASED	LINK_MODEL_BASED	LINK_MODEL_BASED	LINK_MODEL_BASED
101 points over gait cycle				Original	Original	Original	Original	Original		Original	Original	Original	Original	Original		Original	Original	Original	Original	Original		Original	Original	Original	Original	Original		Original	Original	Original	Original	Original
ITEM	Mean	SD	C3_R	1	1	1	1	1	C3_L	1	1	1	1	1	C3_R	1	1	1	1	1	C3_R	1	1	1	1	1	C3_L	1	1	1	1	1
1	0.3999	0.376109	0.485592	0.291989	0.32634	0.446683	0.453497	0.909452	0.772045	1.26956	1.39788	0.176302	0.892743	0.123742	0.268712	0.215907	0.146489	0.007563	0.221031	0.752569	0.187976	0.147252	0.278182	0.34599	0.02255	0.145906	0.285173	0.059325	0.106066	0.661441	0.254304	0.344728
2	0.626991	0.328937	0.87178	0.907567	0.854318	1.10679	0.879489	0.610737	1.03096	1.19199	1.02444	0.943578	0.979027	1.01578	0.304588	0.366582	0.423359	0.272849	0.254313	0.205838	0.372102	0.466068	0.398253	0.812844	0.19742	-0.014075	0.555523	0.446753	0.669805	0.516612	0.635229	0.509217
3	0.278294	0.253672	0.647117	0.772358	0.549749	0.589315	0.670212	0.65395	0.140477	-0.052246	0.082214	0.320998	0.113223	0.238198	0.0530318	0.120661	0.139268	-0.224247	0.093332	0.136145	0.39055	0.178891	0.21326	0.494337	0.49055	0.575712	0.160293	0.079504	0.333136	0.136818	0.160644	0.091361
4	0.375484	0.181368	0.604901	0.51764	0.548346	0.669084	0.51497	0.774467	0.28792	0.161647	0.278976	0.265482	0.402752	0.330743	0.227137	0.212331	0.209336	0.351927	0.15235	0.20974	0.437504	0.455158	0.674631	0.214009	0.569293	0.274431	0.319959	0.153996	0.241309	0.551637	0.32335	0.329502
5	0.367734	0.197456	0.691183	0.628481	0.664116	0.835925	0.645735	0.681659	0.3572	0.363334	0.319872	0.442592	0.36468	0.295524	0.135379	0.183973	0.149528	0.03827	0.17387	0.131256	0.296674	0.331907	0.223985	0.437922	0.188604	0.30095	0.358231	0.262429	0.42868	0.447888	0.335291	0.316867
6	0.386803	0.161722	0.629957	0.584471	0.564964	0.679434	0.578541	0.742374	0.374734	0.412178	0.390381	0.402533	0.362194	0.306383	0.176769	0.189257	0.167811	0.175747	0.176501	0.174527	0.375248	0.3705	0.444783	0.383975	0.448258	0.228725	0.377306	0.224644	0.397068	0.526185	0.383826	0.354808
7	0.420955	0.178149	0.671321	0.569769	0.671785	0.747069	0.649188	0.718792	0.441854	0.424089	0.458091	0.466492	0.403485	0.457115	0.147493	0.192508	0.170342	0.065021	0.146263	0.163333	0.40474	0.448222	0.404429	0.435547	0.365751	0.369749	0.439366	0.318523	0.501581	0.547591	0.435604	0.393531
8	0.461914	0.168691	0.709781	0.632338	0.711103	0.744264	0.683529	0.77767	0.470521	0.494418	0.449305	0.508267	0.457214	0.443402	0.216363	0.239779	0.262801	0.153461	0.174526	0.251247	0.460016	0.459285	0.471868	0.468668	0.434958	0.4653	0.452889	0.318994	0.517831	0.600835	0.414355	0.412431
9	0.49926	0.191675	0.798676	0.698672	0.813224	0.83385	0.817756	0.829876	0.452639	0.455217	0.47852	0.451485	0.443051	0.434921	0.245506	0.267091	0.325633	0.150499	0.159555	0.324754	0.477129	0.507651	0.532363	0.49521	0.479125	0.371296	0.52235	0.409854	0.568144	0.661004	0.490288	0.48246
10	0.543885	0.207542	0.87353	0.799828	0.87874	0.875014	0.918714	0.895355	0.448668	0.420769	0.454237	0.534743	0.426992	0.406599	0.281267	0.296399	0.383283	0.17274	0.176215	0.377698	0.538012	0.532637	0.610535	0.524852	0.530288	0.49175	0.577948	0.493871	0.613576	0.698106	0.549065	0.53512
11	0.564961	0.21873	0.910807	0.889906	0.885574	0.90361	0.962628	0.912315	0.413317	0.402019	0.423632	0.461183	0.401336	0.378417	0.307001	0.342132	0.450917	0.185078	0.201359	0.355518	0.56843	0.567775	0.654556	0.555658	0.552651	0.511511	0.625248	0.584832	0.652602	0.721579	0.587528	0.579698
12	0.586939	0.216257	0.925595	0.9223	0.900036	0.913691	0.989375	0.902575	0.423196	0.401948	0.440709	0.461488	0.419843	0.391993	0.341627	0.37576	0.518698	0.233178	0.213791	0.366708	0.592638	0.588549	0.690822	0.556669	0.569388	0.557763	0.651637	0.627037	0.663322	0.734829	0.606001	0.626995
13	0.597707	0.203553	0.903841	0.905995	0.846232	0.898653	0.973134	0.895189	0.445191	0.412298	0.452176	0.470024	0.455639	0.435819	0.364251	0.409401	0.569404	0.250793	0.22291	0.368747	0.606629	0.603006	0.713987	0.561754	0.571508	0.582891	0.668621	0.659775	0.651145	0.751004	0.630344	0.650837
14	0.597275	0.194269	0.885791	0.90908	0.842609	0.863677	0.9512	0.862389	0.429763	0.410529	0.464228	0.450969	0.416428	0.406659	0.393985	0.399796	0.634862	0.285323	0.23928	0.410664	0.613141	0.607211	0.706646	0.555357	0.58393	0.612561	0.663695	0.689271	0.638572	0.676531	0.645174	0.668928
15	0.589868	0.179253	0.850814	0.870717	0.802307	0.82342	0.924532	0.833093	0.425984	0.417704	0.438421	0.441155	0.445186	0.387456	0.427402	0.432388	0.681125	0.307518	0.254206	0.461772	0.605402	0.592391	0.699135	0.538798	0.563328	0.633357	0.639737	0.69866	0.614363	0.652675	0.553329	0.679656
16	0.580769	0.169216	0.81712	0.848167	0.784298	0.783854	0.874515	0.794764	0.415082	0.398445	0.443319	0.435847	0.441943	0.355858	0.436595	0.443346	0.660139	0.335253	0.248928	0.495309	0.596071	0.573062	0.682667	0.52897	0.546533	0.649123	0.638977	0.705525	0.624305	0.604376	0.549144	0.711535
17	0.561994	0.155407	0.781338	0.816686	0.743769	0.744722	0.834042	0.767472	0.400866	0.388394	0.415455	0.453312	0.393575	0.353595	0.458185	0.451411	0.687593	0.379796	0.252545	0.519582	0.576882	0.559431	0.662086	0.506354	0.525624	0.630917	0.592696	0.654426	0.562805	0.58181	0.514471	0.64997
18	0.549202	0.14018	0.743783	0.784646	0.681762	0.714458	0.791816	0.746235	0.401551	0.394664	0.425701	0.425491	0.406249	0.355648	0.484404	0.465028	0.685835	0.447086	0.276597	0.547472	0.547357	0.529864	0.620605	0.470318	0.503706	0.612293	0.568913	0.70254	0.49996	0.544973	0.48908	0.608013
19	0.528674	0.129723	0.712989	0.758436	0.702704	0.678902	0.760817	0.664085	0.395466	0.384435	0.429814	0.414356	0.410438	0.338286	0.502967	0.475886	0.677449	0.516079	0.280244	0.565177	0.514254	0.518201	0.57208	0.459041	0.456367	0.565581	0.517693	0.631454	0.41588	0.506296	0.460306	0.57453
20	0.507357	0.117327	0.666244	0.726225	0.632901	0.616304	0.675702	0.68009	0.393209	0.372688	0.427607	0.426534	0.410085	0.329131	0.504147	0.482379	0.650463	0.555419	0.299338	0.533137	0.490364	0.485037	0.531103	0.427502	0.436921	0.571257	0.482821	0.637917	0.383245	0.460713	0.430425	0.501805
21	0.480757	0.114767	0.633987	0.701092	0.571398	0.605646	0.671828	0.619972	0.380522	0.351707	0.420821	0.425743	0.398811	0.305527	0.488079	0.468101	0.621409	0.544517	0.274389	0.531978	0.45637	0.459692	0.474453	0.400756	0.407354	0.539597	0.444826	0.592289	0.340783	0.407694	0.411749	0.471617
22	0.45031	0.0977709	0.578402	0.620768	0.53293	0.546226	0.611205	0.580882	0.374739	0.338515	0.409158	0.423356	0.402712	0.299955	0.45235	0.460934	0.566447	0.445038	0.283492	0.505838	0.426342	0.427172	0.450436	0.381996	0.376302	0.495803	0.419718	0.575393	0.309931	0.374748	0.393449	0.445069
23	0.424399	0.0904403	0.534643	0.561416	0.493974	0.512058	0.561752	0.544014	0.362633	0.328143	0.407655	0.40555	0.387362	0.284454	0.430296	0.453027	0.544503	0.44402	0.252086	0.457842	0.407207	0.39597	0.426545	0.394842	0.346018	0.472659	0.387219	0.538612	0.279083	0.336636	0.379303	0.402462
24	0.398957	0.0824655	0.491945	0.515073	0.451485	0.456482	0.52847	0.508213	0.347209	0.299527	0.404026	0.391383	0.385341	0.255769	0.411209	0.458421	0.482681	0.420102	0.259405	0.435438	0.378102	0.388086	0.382928	0.353148	0.330741	0.435609	0.366321	0.510611	0.252447	0.309583	0.353526	0.40544
25	0.37362	0.0824435	0.470247	0.491964	0.434525	0.430757	0.516034	0.477954	0.323545	0.275884	0.373879	0.372836	0.364037	0.231089	0.385404	0.412232	0.442015	0.42745	0.248984	0.396337	0.355453	0.362124	0.358434	0.327232	0.312432	0.417041	0.33345	0.489405	0.236962	0.259184	0.326113	0.355588
26	0.345059	0.0762486	0.41545	0.40574	0.393025	0.380191	0.454333	0.443963	0.297239	0.233464	0.359514	0.347138	0.345504	0.200573	0.373694	0.387372	0.411071	0.421708	0.273008	0.37531	0.332015	0.338487	0.319611	0.319081	0.291887	0.391011	0.306898	0.471682	0.200806	0.225487	0.322661	0.313854
27	0.319142	0.0791437	0.398705	0.414806	0.360746	0.383222	0.441219	0.393533	0.26976	0.195832	0.329037	0.326538	0.317131	0.180261	0.353388	0.343797	0.381832	0.415753	0.275044	0.350516	0.302021	0.30429	0.288418	0.287265	0.262478	0.367655	0.271837	0.441036	0.173073	0.193729	0.273874	0.277472
28	0.289121	0.0780302	0.346607	0.343105	0.317917	0.319767	0.388427	0.363821	0.239472	0.165666	0.304008	0.290789	0.292604	0.144291	0.347673	0.325413	0.365316	0.415444	0.298603	0.333589	0.275767	0.290864	0.251962	0.268029	0.234969	0.33301	0.236084	0.40137	0.143701	0.148401	0.243647	0.243303
29	0.262859	0.0833552	0.318868	0.32139	0.290722	0.298051	0.357191	0.326988	0.211009	0.123597	0.272484	0.276087	0.253846	0.129031	0.332503	0.301682	0.352728	0.41126	0.296075	0.300769	0.247639	0.256189	0.217028	0.244989	0.215027	0.304963	0.204276	0.376782	0.11041	0.087976	0.225756	0.220457
30	0.231554	0.0865332	0.286171	0.285102	0.258827	0.264979	0.315128	0.306817	0.1824	0.114115	0.253361	0.245682	0.232986	0.065855	0.308151	0.269629	0.320893	0.388807	0.296297	0.265131	0.22074	0.229211	0.187675	0.216753	0.197983	0.27208	0.160309	0.331817	0.100347	0.028761	0.162691	0.177928
31	0.200157	0.0926441	0.253415	0.244323	0.231642	0.235905	0.28668	0.268524	0.143559	0.060708	0.22038	0.212576	0.164565	0.059565	0.292619	0.248823	0.297223	0.383554	0.288878	0.244616	0.189333	0.191118	0.154988	0.198061	0.16419	0.23831	0.121857	0.299381	0.037947	-0.013469	0.139049	0.146379
32	0.169317	0.0956644	0.217424	0.210806	0.190605	0.200867	0.251895	0.232947	0.119003	0.038688	0.195456	0.189058	0.135111	0.036702	0.274432	0.227918	0.279348	0.355931	0.2882	0.220761	0.158127	0.159376	0.118001	0.167511	0.139216	0.206529	0.0776004	0.255081	-0.004435	-0.047281	0.102804	0.081833
33	0.140973	0.0992517	0.192041	0.18561	0.162266	0.175357	0.230064	0.206907	0.09522	0.010533	0.175142	0.168649	0.094714	0.027062	0.255382	0.21224	0.260382	0.336447	0.265034	0.202807	0.12591	0.107406	0.093385	0.144824	0.120315	0.163621	0.0363136	0.201935	-0.042362	-0.090718	0.058417	0.054296
34	0.107597	0.105119	0.161547	0.160555	0.128768	0.149422	0.197974	0.171018	0.0741448	-0.004129	0.171664	0.111453	0.086717	0.005019	0.232056	0.200515	0.238725	0.309434	0.233311	0.178297	0.0801966	0.07596	0.026639	0.126061	0.052198	0.120125	-0.0099586	0.146624	-0.084775	-0.153524	0.031536	0.010346
35	0.0739063	0.107053	0.138303	0.136579	0.109291	0.126382	0.169842	0.149422	0.0414318	-0.060574	0.124325	0.097831	0.057865	-0.012288	0.202542	0.155059	0.231583	0.280903	0.201472	0.143691	0.0290632	0.027884	-0.016541	0.050305	0.024905	0.058763	-0.0418082	0.110009	-0.11555	-0.17377	-0.008004	-0.021726
36	0.0400595	0.109638	0.112494	0.106786	0.096836	0.102678	0.145528	0.110642	0.0028582	-0.09836	0.087043	0.053775	0.01755	-0.045717	0.169584	0.125345	0.185383	0.263022	0.164038	0.11013	-0.0034596	-0.002756	-0.042854	0.01756	-0.00633	0.017082	-0.0811786	0.066574	-0.150869	-0.218657	-0.040493	-0.062448
37	0.0064478	0.118268	0.0976576	0.093521	0.066357	0.091187	0.141103	0.09612	-0.0420996	-0.147932	0.058295	0.007295	-0.032437	-0.095719	0.142166	0.10391	0.164529	0.220545	0.137619	0.084229	-0.0464252	-0.049053	-0.087703	-0.011162	-0.04573	-0.038478	-0.11906	0.036886	-0.200364	-0.260494	-0.07576	-0.095569
38	-0.0341191	0.125142	0.0566126	0.066774	0.020242	0.066195	0.092469	0.037383	-0.097778	-0.215934	-0.006129	-0.042477	-0.078251	-0.146099	0.121105	0.085363	0.151185	0.189716	0.114181	0.065082	-0.089451	-0.101239	-0.124437	-0.055053	-0.076543	-0.089983	-0.161085	-0.011965	-0.229639	-0.316111	-0.11368	-0.134028
39	-0.0735568	0.136189	0.034353	0.036826	-0.009246	0.034464	0.085746	0.023975	-0.153683	-0.284124	-0.069591	-0.100972	-0.130179	-0.183551	0.0944192	0.063951	0.126387	0.156374	0.083327	0.042057	-0.139567	-0.159198	-0.179537	-0.084127	-0.126317	-0.148655	-0.203306	-0.053036	-0.273862	-0.373395	-0.1465	-0.169736
40	-0.116901	0.148911	-0.0098658	-0.011588	-0.049375	-0.008173	0.031338	-0.011531	-0.206263	-0.333755	-0.124796	-0.162711	-0.172842	-0.237209	0.0780886	0.035047	0.113725	0.147735	0.067273	0.026663	-0.196001	-0.227808	-0.254925	-0.11869	-0.167342	-0.211239	-0.250463	-0.100193	-0.309415	-0.450199	-0.186497	-0.206009
41	-0.163363	0.163795	-0.0370872	-0.033545	-0.091228	-0.02916	0.009409	-0.040912	-0.267012	-0.393607	-0.198792	-0.221247	-0.232256	-0.289158	0.0492472	0.021423	0.071657	0.110262	0.037584	0.00531	-0.255528	-0.287005	-0.319754	-0.161283	-0.22083	-0.288768	-0.306433	-0.142776	-0.353215	-0.532607	-0.236221	-0.267344
42	-0.213581	0.181575	-0.0733598	-0.074311	-0.125875	-0.070688	-0.029532	-0.066393	-0.320875	-0.446996	-0.245532	-0.279216	-0.286348	-0.346284	0.0297308	0.002789	0.068454	0.080068	0.007942	-0.010599	-0.3328	-0.372233	-0.401062	-0.233548	-0.281781	-0.375375	-0.370603	-0.209182	-0.414145	-0.601537	-0.305573	-0.32258
43	-0.262471	0.200386	-0.104328	-0.113438	-0.153535	-0.088391	-0.066707	-0.09957	-0.373904	-0.483444	-0.316897	-0.338036	-0.342561	-0.388584	0.0098196	-0.018874	0.041154	0.063679	-0.013734	-0.023127	-0.403622	-0.450397	-0.471393	-0.2802	-0.354783	-0.461335	-0.44032	-0.26796	-0.476573	-0.676843	-0.383721	-0.396505
44	-0.311449	0.218623	-0.136748	-0.147804	-0.177509	-0.120755	-0.104785	-0.132885	-0.410553	-0.499406	-0.360072	-0.380661	-0.396007	-0.416619	-0.011926	-0.03985	0.020668	0.029747	-0.025605	-0.04459	-0.482405	-0.533264	-0.545603	-0.347366	-0.436162	-0.549632	-0.515615	-0.340295	-0.564091	-0.744016	-0.44366	-0.486011
45	-0.354222	0.23105	-0.165515	-0.176182	-0.2003	-0.145689	-0.126261	-0.179144	-0.43895	-0.511536	-0.400598	-0.420601	-0.427723	-0.434293	-0.0418838	-0.065428	-0.00415	-0.003487	-0.061737	-0.074617	-0.545535	-0.598534	-0.602315	-0.401636	-0.49819	-0.627001	-0.579224	-0.403667	-0.628911	-0.808607	-0.50628	-0.548656
46	-0.396301	0.243763	-0.183202	-0.178784	-0.208836	-0.173954	-0.14474	-0.209694	-0.462066	-0.528376	-0.424627	-0.444088	-0.458134	-0.455106	-0.0796974	-0.098235	-0.038658	-0.049384	-0.099109	-0.113101	-0.612033	-0.678478	-0.664355	-0.465852	-0.564175	-0.687303	-0.644509	-0.47816	-0.698426	-0.864579	-0.5729	-0.608481
47	-0.434127	0.251422	-0.214313	-0.192535	-0.250867	-0.198685	-0.17707	-0.252407	-0.478524	-0.532843	-0.438965	-0.465283	-0.478935	-0.476592	-0.116889	-0.13929	-0.073446	-0.097622	-0.138488	-0.135598	-0.649456	-0.699399	-0.678078	-0.525343	-0.607529	-0.736932	-0.711453	-0.536394	-0.751886	-0.965013	-0.628006	-0.675966
48	-0.476402	0.260895	-0.243086	-0.221865	-0.266903	-0.234714	-0.210082	-0.281867	-0.506593	-0.551616	-0.464061	-0.50145	-0.511736	-0.5041	-0.159769	-0.187469	-0.121639	-0.124699	-0.175381	-0.189655	-0.688285	-0.731235	-0.715617	-0.585937	-0.648539	-0.760096	-0.784279	-0.59372	-0.839259	-1.05965	-0.703045	-0.725725
49	-0.51606	0.276561	-0.26957	-0.257257	-0.296614	-0.257489	-0.245323	-0.291165	-0.526392	-0.555535	-0.50254	-0.514653	-0.537487	-0.521744	-0.192474	-0.231992	-0.152401	-0.161608	-0.215969	-0.200402	-0.727404	-0.766655	-0.766908	-0.634002	-0.699074	-0.770383	-0.864459	-0.666991	-0.903853	-1.17936	-0.750225	-0.821865
50	-0.56727	0.291092	-0.316681	-0.30384	-0.340351	-0.319209	-0.28368	-0.336325	-0.555048	-0.542273	-0.525848	-0.544238	-0.589618	-0.573265	-0.236292	-0.274478	-0.213071	-0.194874	-0.243609	-0.255429	-0.778862	-0.811125	-0.80314	-0.686908	-0.740364	-0.852774	-0.949468	-0.718187	-1.00587	-1.2947	-0.847725	-0.880849
51	-0.604691	0.285694	-0.373125	-0.372644	-0.413746	-0.370555	-0.347147	-0.361532	-0.569026	-0.564303	-0.538068	-0.569924	-0.591525	-0.581311	-0.270404	-0.301472	-0.260444	-0.239196	-0.271348	-0.279562	-0.805383	-0.836292	-0.833715	-0.70818	-0.764745	-0.883981	-1.00552	-0.800757	-1.11372	-1.19796	-0.942448	-0.972707
52	-0.651684	0.299967	-0.445801	-0.476089	-0.490159	-0.43381	-0.390069	-0.438877	-0.558145	-0.460022	-0.540823	-0.569399	-0.61625	-0.60423	-0.299734	-0.334506	-0.287139	-0.264296	-0.287737	-0.324991	-0.865695	-0.897956	-0.915886	-0.766237	-0.813403	-0.934993	-1.08905	-0.920918	-1.23763	-1.12095	-1.05569	-1.11005
53	-0.666292	0.294467	-0.474696	-0.468177	-0.471802	-0.509657	-0.450323	-0.473519	-0.545768	-0.453327	-0.56409	-0.572789	-0.577336	-0.561298	-0.327767	-0.371551	-0.320651	-0.292662	-0.318874	-0.335099	-0.893706	-0.940348	-0.886078	-0.819232	-0.8431	-0.979773	-1.08952	-1.04302	-1.30549	-1.02984	-1.08703	-0.982229
54	-0.641292	0.259891	-0.563504	-0.635463	-0.617327	-0.584323	-0.463392	-0.517016	-0.449796	-0.382726	-0.475684	-0.4844	-0.433082	-0.473087	-0.354105	-0.400422	-0.354893	-0.306236	-0.34154	-0.367434	-0.821706	-0.779489	-0.720798	-0.845859	-0.887304	-0.875082	-1.01735	-1.13388	-1.19259	-0.931648	-0.913226	-0.915395
55	-0.584663	0.219848	-0.52219	-0.496325	-0.47618	-0.479604	-0.553511	-0.605328	-0.39454	-0.358928	-0.389809	-0.428122	-0.402117	-0.393723	-0.380771	-0.420636	-0.391601	-0.328695	-0.365634	-0.397289	-0.719538	-0.654159	-0.573719	-0.893945	-0.745464	-0.730403	-0.906276	-1.02327	-1.05188	-0.744135	-0.87721	-0.834889
56	-0.544978	0.193353	-0.53059	-0.593958	-0.516447	-0.550014	-0.491571	-0.500961	-0.353294	-0.366264	-0.354018	-0.359227	-0.349434	-0.337525	-0.415755	-0.451104	-0.43825	-0.357379	-0.376336	-0.455707	-0.613301	-0.506595	-0.43983	-0.910105	-0.631531	-0.578443	-0.811952	-0.931285	-1.00469	-0.608267	-0.800483	-0.715032
57	-0.484601	0.169877	-0.486203	-0.49204	-0.387917	-0.447725	-0.57555	-0.527785	-0.300883	-0.172725	-0.325641	-0.352842	-0.327963	-0.325244	-0.45654	-0.49018	-0.489565	-0.40114	-0.413305	-0.488508	-0.465491	-0.368443	-0.305572	-0.74798	-0.484231	-0.421228	-0.713887	-0.898542	-0.834381	-0.549488	-0.678277	-0.608745
58	-0.414561	0.150153	-0.398606	-0.405756	-0.356481	-0.395031	-0.374843	-0.46092	-0.247844	-0.141577	-0.281409	-0.279929	-0.247513	-0.288793	-0.471688	-0.518328	-0.539055	-0.429989	-0.445417	-0.425652	-0.356546	-0.302833	-0.206342	-0.609418	-0.358104	-0.306031	-0.59812	-0.759174	-0.70067	-0.414094	-0.534483	-0.582177
59	-0.344339	0.159126	-0.351319	-0.359797	-0.31136	-0.331585	-0.373254	-0.380599	-0.134086	-0.154958	-0.114263	-0.205421	-0.107108	-0.088679	-0.457324	-0.526953	-0.51873	-0.431146	-0.493708	-0.316082	-0.261238	-0.164273	-0.174311	-0.467028	-0.262065	-0.238511	-0.517727	-0.629883	-0.570458	-0.407245	-0.546223	-0.434826
60	-0.277685	0.13054	-0.294358	-0.340862	-0.14076	-0.302277	-0.320463	-0.36743	-0.141653	-0.167067	-0.15202	-0.118106	-0.139829	-0.131244	-0.379143	-0.445022	-0.388308	-0.318441	-0.45222	-0.291724	-0.182991	-0.148095	-0.090854	-0.328706	-0.170335	-0.176964	-0.390282	-0.54537	-0.452711	-0.185979	-0.391021	-0.376328
61	-0.231376	0.115622	-0.198766	-0.237317	-0.17383	-0.143097	-0.268818	-0.17077	-0.154449	-0.168029	-0.163011	-0.142806	-0.153243	-0.145156	-0.327609	-0.384591	-0.377821	-0.322582	-0.310741	-0.242309	-0.114977	-0.067327	-0.058547	-0.228334	-0.125903	-0.094775	-0.36108	-0.429246	-0.446341	-0.199756	-0.420867	-0.309189
62	-0.18746	0.0907712	-0.181821	-0.186817	-0.210674	-0.165079	-0.15732	-0.189217	-0.15862	-0.161528	-0.166706	-0.155809	-0.15696	-0.152097	-0.276637	-0.303885	-0.309507	-0.264764	-0.313762	-0.191268	-0.0879432	-0.064698	-0.054904	-0.194912	-0.062909	-0.062293	-0.232279	-0.461713	-0.172681	-0.191746	-0.145263	-0.18999
63	-0.170367	0.0660458	-0.197733	-0.204162	-0.236763	-0.173189	-0.184278	-0.190273	-0.154311	-0.149999	-0.162374	-0.156824	-0.152352	-0.150006	-0.225136	-0.271318	-0.246709	-0.20451	-0.224189	-0.178952	-0.062138	-0.062652	-0.055614	-0.08004	-0.054428	-0.057956	-0.21252	-0.296622	-0.195686	-0.17972	-0.189559	-0.201011
64	-0.152889	0.0563965	-0.200438	-0.210194	-0.230682	-0.178556	-0.195941	-0.186817	-0.143617	-0.135773	-0.151446	-0.149165	-0.141147	-0.140552	-0.171636	-0.195372	-0.204138	-0.165685	-0.193235	-0.099748	-0.058266	-0.063529	-0.057019	-0.058635	-0.054849	-0.057298	-0.190489	-0.217832	-0.186046	-0.158817	-0.19399	-0.195758
65	-0.140903	0.052408	-0.187884	-0.195343	-0.198425	-0.178942	-0.187215	-0.179495	-0.129773	-0.121077	-0.137421	-0.135534	-0.127024	-0.127811	-0.151593	-0.198768	-0.179086	-0.131663	-0.15986	-0.088587	-0.0574212	-0.063097	-0.055159	-0.053377	-0.057205	-0.058268	-0.177846	-0.222353	-0.170991	-0.133444	-0.185238	-0.177202
66	-0.121458	0.0463767	-0.166138	-0.169279	-0.156481	-0.167646	-0.167837	-0.169447	-0.115821	-0.10739	-0.123474	-0.119652	-0.113081	-0.115509	-0.112975	-0.154605	-0.112843	-0.053777	-0.14005	-0.103601	-0.0546462	-0.05791	-0.049535	-0.052465	-0.056906	-0.056415	-0.157711	-0.214196	-0.146975	-0.108421	-0.166815	-0.152149
67	-0.102181	0.0401885	-0.14421	-0.143817	-0.12232	-0.145303	-0.152366	-0.157242	-0.102755	-0.094136	-0.10994	-0.104198	-0.100483	-0.105019	-0.0827802	-0.069458	-0.091108	-0.08489	-0.056975	-0.11147	-0.048146	-0.046809	-0.041636	-0.049948	-0.052124	-0.050213	-0.133015	-0.192344	-0.118392	-0.086904	-0.142957	-0.124477
68	-0.09248	0.034932	-0.128294	-0.12384	-0.102111	-0.125234	-0.146191	-0.144092	-0.0903064	-0.080906	-0.096483	-0.090298	-0.089165	-0.09468	-0.0973498	-0.08848	-0.101097	-0.101979	-0.084188	-0.111005	-0.0387278	-0.032566	-0.033509	-0.044027	-0.041877	-0.04166	-0.107722	-0.163474	-0.08956	-0.069492	-0.118175	-0.097911
69	-0.0825344	0.0342498	-0.116017	-0.108622	-0.090498	-0.110749	-0.139048	-0.13117	-0.0788668	-0.06935	-0.083619	-0.078517	-0.078704	-0.084144	-0.104279	-0.104267	-0.10541	-0.107627	-0.097649	-0.106444	-0.0284796	-0.019329	-0.025549	-0.035392	-0.029369	-0.032759	-0.0850286	-0.131991	-0.064658	-0.056451	-0.095539	-0.076504
70	-0.0725406	0.0348133	-0.104932	-0.097038	-0.083883	-0.100635	-0.123968	-0.119135	-0.0685528	-0.059245	-0.071607	-0.068724	-0.068405	-0.074783	-0.104441	-0.110985	-0.103438	-0.106125	-0.100463	-0.101193	-0.0181104	-0.007277	-0.016925	-0.023604	-0.018152	-0.024594	-0.0666672	-0.101851	-0.046131	-0.046508	-0.077164	-0.061682
71	-0.062711	0.0348348	-0.0942952	-0.087886	-0.079908	-0.093051	-0.103278	-0.107353	-0.058948	-0.049196	-0.060381	-0.060424	-0.057969	-0.06677	-0.0994302	-0.108443	-0.096549	-0.100556	-0.097177	-0.094426	-0.008851	0.001995	-0.008152	-0.01156	-0.009063	-0.017475	-0.0520308	-0.075411	-0.032319	-0.03773	-0.063213	-0.051481
72	-0.053668	0.0343698	-0.0845498	-0.080619	-0.075849	-0.086391	-0.084085	-0.095805	-0.049805	-0.039385	-0.049679	-0.052686	-0.048056	-0.059219	-0.0923884	-0.102265	-0.089251	-0.092119	-0.091889	-0.086418	-0.001844	0.008088	-0.000898	-0.002971	-0.001577	-0.011862	-0.0397526	-0.053881	-0.020994	-0.028857	-0.052476	-0.042555
73	-0.0457617	0.0337909	-0.0762438	-0.074696	-0.06992	-0.079536	-0.072041	-0.085026	-0.0410328	-0.030247	-0.039572	-0.045157	-0.038824	-0.051364	-0.0857806	-0.095697	-0.084269	-0.084361	-0.085813	-0.078763	0.0025702	0.011756	0.002264	0.000499	0.004817	-0.006485	-0.0283216	-0.036565	-0.00961	-0.020004	-0.04279	-0.032639
74	-0.0386884	0.0327907	-0.068607	-0.068746	-0.062459	-0.071429	-0.064689	-0.075712	-0.0324292	-0.021744	-0.030254	-0.037335	-0.030471	-0.042342	-0.0792982	-0.088408	-0.08003	-0.07796	-0.078793	-0.0713	0.0043514	0.012848	0.001042	0.001532	0.008107	-0.001772	-0.0174588	-0.02164	0.002198	-0.012413	-0.034192	-0.021247
75	-0.0320885	0.0313352	-0.0602556	-0.06102	-0.053784	-0.061597	-0.05733	-0.067547	-0.023786	-0.013123	-0.021428	-0.029036	-0.023035	-0.032308	-0.0728332	-0.081352	-0.074628	-0.072312	-0.07156	-0.064314	0.0039684	0.01174	-0.001809	0.001301	0.007255	0.001355	-0.007536	-0.008429	0.013497	-0.005908	-0.027394	-0.009446
76	-0.0256974	0.029559	-0.05044	-0.051232	-0.043873	-0.050471	-0.047382	-0.059242	-0.0151916	-0.004924	-0.012735	-0.02047	-0.015308	-0.022521	-0.0662126	-0.075125	-0.067604	-0.066443	-0.064162	-0.057729	0.0021704	0.009298	-0.003877	-1.5e-05	0.003769	0.001677	0.0011868	0.004072	0.023998	-0.000969	-0.022113	0.000946
77	-0.0197256	0.0277477	-0.0401172	-0.041294	-0.033648	-0.039255	-0.036007	-0.050382	-0.0066698	0.002935	-0.004227	-0.012018	-0.0062	-0.013839	-0.0595368	-0.068522	-0.058629	-0.059479	-0.06008	-0.050974	-0.0004836	0.006191	-0.005867	-0.002685	7.1e-05	-0.000128	0.0081794	0.015398	0.03157	0.002103	-0.017539	0.009365
78	-0.0142932	0.0261975	-0.0304692	-0.032273	-0.024659	-0.029586	-0.026065	-0.039763	0.0017934	0.010778	0.004305	-0.003829	0.004313	-0.0066	-0.0526966	-0.059787	-0.04879	-0.051529	-0.059284	-0.044093	-0.0037018	0.002368	-0.009591	-0.006332	-0.00222	-0.002734	0.013608	0.02409	0.036419	0.003989	-0.012959	0.016501
79	-0.0093222	0.024863	-0.0214726	-0.02388	-0.017432	-0.021104	-0.018109	-0.026838	0.0098294	0.017647	0.013004	0.00413	0.014839	-0.000473	-0.0452844	-0.050259	-0.040546	-0.043572	-0.056638	-0.035407	-0.0075842	-0.002965	-0.013862	-0.008892	-0.005278	-0.006924	0.0179008	0.030458	0.039198	0.005854	-0.007848	0.021842
80	-0.00490356	0.0242378	-0.0135674	-0.016509	-0.011859	-0.012528	-0.011861	-0.01508	0.017158	0.023285	0.021981	0.012049	0.023629	0.004846	-0.0387478	-0.04285	-0.034671	-0.035862	-0.051849	-0.028507	-0.0109362	-0.007809	-0.017082	-0.008192	-0.009877	-0.011721	0.0215756	0.03503	0.039915	0.009716	-0.001537	0.024754
81	-0.00109888	0.0246337	-0.0072974	-0.009977	-0.00839	-0.004944	-0.006832	-0.006344	0.023855	0.028231	0.029897	0.019529	0.031348	0.01027	-0.0340102	-0.038118	-0.029513	-0.028653	-0.047727	-0.02604	-0.0136408	-0.011121	-0.01861	-0.008273	-0.014235	-0.015965	0.025599	0.038369	0.039245	0.016667	0.006938	0.026776
82	0.00188504	0.0263097	-0.0027646	-0.004724	-0.00679	-0.000178	-0.002751	0.00062	0.0301018	0.032612	0.036336	0.025985	0.039147	0.016429	-0.0317414	-0.034247	-0.026496	-0.02702	-0.044562	-0.026382	-0.0167106	-0.013703	-0.020951	-0.011377	-0.018418	-0.019104	0.03054	0.040398	0.038326	0.025684	0.017433	0.030859
83	0.00413552	0.0291363	0.0001906	-0.000828	-0.006152	0.001534	-0.000577	0.006976	0.035751	0.037007	0.041822	0.03147	0.045773	0.022683	-0.0315794	-0.031673	-0.026237	-0.02975	-0.04111	-0.029127	-0.0201654	-0.015635	-0.025065	-0.015097	-0.023438	-0.021592	0.0364808	0.042503	0.037534	0.035413	0.028417	0.038537
84	0.00605256	0.0325678	0.0019834	0.002489	-0.006386	0.001439	-0.000551	0.012926	0.0406252	0.041135	0.046791	0.036326	0.050503	0.028371	-0.0318808	-0.029387	-0.0264	-0.034005	-0.036841	-0.032771	-0.0238046	-0.017042	-0.028283	-0.019169	-0.031455	-0.023074	0.0433396	0.045282	0.037942	0.045812	0.039365	0.048297
85	0.00782768	0.0363435	0.0033936	0.005567	-0.006318	0.000245	-0.000495	0.017969	0.0452302	0.045356	0.053577	0.040107	0.053366	0.033745	-0.03237	-0.026312	-0.029144	-0.038325	-0.033262	-0.034807	-0.0274792	-0.017485	-0.031157	-0.022988	-0.041845	-0.023921	0.0503638	0.048742	0.040062	0.056255	0.050695	0.056065
86	0.00941056	0.0401912	0.0047338	0.008064	-0.004349	-0.002139	0.000474	0.021619	0.0505646	0.051682	0.061576	0.04328	0.055725	0.04056	-0.0326914	-0.025648	-0.033538	-0.039279	-0.031097	-0.033895	-0.0318758	-0.018092	-0.036559	-0.027329	-0.052272	-0.025127	0.0563216	0.05309	0.04377	0.064418	0.060069	0.060261
87	0.0110082	0.0438881	0.006268	0.010062	8.9e-05	-0.004733	0.001556	0.024366	0.0572392	0.062557	0.068671	0.046695	0.058798	0.049475	-0.0325992	-0.026797	-0.036985	-0.037082	-0.030142	-0.03199	-0.0366518	-0.021193	-0.043	-0.031526	-0.060908	-0.026632	0.060785	0.058854	0.048238	0.068008	0.066067	0.062758
88	0.0135233	0.047616	0.0086622	0.012508	0.007797	-0.004972	0.003316	0.024662	0.0670482	0.078577	0.077485	0.052011	0.064764	0.062404	-0.0316678	-0.028364	-0.037116	-0.033938	-0.029939	-0.028982	-0.040508	-0.026701	-0.045695	-0.035713	-0.06725	-0.027181	0.0640818	0.065962	0.051581	0.067776	0.070353	0.064737
89	0.0184332	0.0519458	0.0129488	0.015535	0.016373	0.000207	0.008787	0.023842	0.0825868	0.099788	0.093091	0.061909	0.077003	0.081143	-0.0280428	-0.028637	-0.032835	-0.028279	-0.027653	-0.02281	-0.0426294	-0.03159	-0.043419	-0.039548	-0.070596	-0.027994	0.0673024	0.073621	0.053623	0.068167	0.074783	0.066318
90	0.0276414	0.0573241	0.022611	0.02047	0.027082	0.012721	0.022302	0.03048	0.106071	0.126637	0.119025	0.080371	0.0983	0.10602	-0.020781	-0.026064	-0.02261	-0.0199	-0.023643	-0.011688	-0.0411848	-0.033102	-0.035387	-0.040795	-0.066601	-0.030039	0.0714914	0.079899	0.054091	0.073923	0.080726	0.068818
91	0.0431068	0.0635317	0.0437158	0.033093	0.051201	0.034439	0.047048	0.052798	0.136907	0.157779	0.154087	0.109506	0.126878	0.136284	-0.0092232	-0.020585	-0.003292	-0.009007	-0.018818	0.005586	-0.033567	-0.028877	-0.020177	-0.034799	-0.052919	-0.031063	0.0777018	0.084834	0.053959	0.085824	0.088985	0.074907
92	0.0662987	0.0700234	0.0809976	0.060108	0.094777	0.069205	0.085834	0.095064	0.172159	0.188215	0.194191	0.147574	0.159617	0.171197	0.0082324	-0.010765	0.023845	0.008797	-0.011992	0.031277	-0.0174676	-0.015933	0.004018	-0.017538	-0.029258	-0.028627	0.0875724	0.091361	0.054711	0.10516	0.101272	0.085358
93	0.0970281	0.0760103	0.1349	0.105205	0.156338	0.118866	0.140128	0.153962	0.207125	0.213344	0.232434	0.189694	0.192774	0.207378	0.0326844	0.005744	0.054135	0.036193	-0.000215	0.067565	0.0090054	0.009677	0.037866	0.013443	0.004413	-0.020372	0.101426	0.100564	0.058217	0.129468	0.118138	0.100743
94	0.132545	0.0808366	0.199198	0.167641	0.229242	0.178629	0.202875	0.217604	0.236945	0.231237	0.263148	0.227358	0.222343	0.240639	0.0625908	0.032471	0.078064	0.072816	0.019087	0.110516	0.046346	0.050871	0.080214	0.05793	0.045804	-0.003089	0.117646	0.112965	0.065292	0.154727	0.136426	0.118821
95	0.16823	0.0834377	0.263026	0.241952	0.301459	0.236956	0.26201	0.272753	0.257056	0.239388	0.281481	0.25356	0.244502	0.266348	0.0957962	0.070608	0.094703	0.114488	0.050308	0.148874	0.0918968	0.106322	0.126415	0.109914	0.090221	0.026612	0.133376	0.129677	0.076205	0.177641	0.150637	0.132722
96	0.197583	0.0833258	0.314407	0.314287	0.35865	0.281734	0.307198	0.310167	0.262985	0.23424	0.282309	0.265528	0.253973	0.278877	0.127547	0.116625	0.113218	0.148154	0.090395	0.169344	0.138631	0.165511	0.167247	0.157485	0.133267	0.069647	0.144344	0.147019	0.089401	0.194003	0.156722	0.134575
97	0.212526	0.0817723	0.343045	0.36821	0.38695	0.30502	0.331192	0.323851	0.249714	0.211407	0.259094	0.259512	0.245566	0.272991	0.146856	0.156485	0.131742	0.159566	0.126121	0.160364	0.177085	0.212901	0.192597	0.188936	0.169464	0.121526	0.145932	0.157283	0.101831	0.199304	0.153072	0.118172
98	0.205767	0.081204	0.341309	0.391619	0.37774	0.301427	0.327436	0.308322	0.212894	0.167385	0.208343	0.231259	0.215323	0.242158	0.142425	0.171228	0.141415	0.140908	0.141061	0.117513	0.197874	0.23206	0.19521	0.199028	0.190209	0.172861	0.134333	0.152306	0.110178	0.189566	0.139484	0.080129
99	0.173058	0.0835405	0.3052	0.376835	0.328842	0.268967	0.29077	0.260588	0.152874	0.103684	0.133571	0.181471	0.162848	0.182796	0.107959	0.149282	0.132489	0.087116	0.127937	0.042972	0.192917	0.210828	0.172116	0.182125	0.187966	0.21155	0.106341	0.125641	0.109072	0.160424	0.113662	0.022906
100	0.116153	0.0862977	0.235428	0.321274	0.244418	0.208504	0.222825	0.180121	0.0788962	0.03099	0.052435	0.117467	0.096443	0.097146	0.046705	0.088378	0.098989	0.001468	0.08671	-0.04202	0.158097	0.148971	0.124401	0.133685	0.158562	0.224865	0.0616378	0.077491	0.093754	0.106973	0.071645	-0.041674
101	0.0470483	0.0812701	0.142501	0.230885	0.140058	0.126656	0.134593	0.080311	0.0127516	-0.027122	-0.004351	0.057548	0.035891	0.001792	-0.0223486	0.005953	0.041683	-0.084565	0.019645	-0.094459	0.097188	0.061412	0.059582	0.05979	0.100942	0.204214	0.00515	0.016844	0.060756	0.028535	0.014233	-0.094618
