# Supplementary material for: A biomechanical assessment of hydraulic ankle-foot devices with and without micro-processor control during slope ambulation in trans-femoral amputees
Source: PLoS One. 2018 Oct 5;13(10):e0205093. doi: 10.1371/journal.pone.0205093 (PMC6173401; doi:10.1371/journal.pone.0205093)
Supplement: S1 Dataset — A set of five trails from each subject in two walking conditions (ascending and descending a 5-degree slope) with three types of prosthetic ankle/foot (Echelon/Esprit/Elan). All data have been time-normalised to 101 points over stance phase and exported to excel files. (ZIP) [file pone.0205093.s003.zip › S1 Dataset Ascending Slope_Kinetics_Esprit.xlsx]

## Sheet: SAMY
Sound side			TF1	C:\Users\xb00012\Documents\Data\27_15_150415 SP\27_15_150415_0041.c3d	C:\Users\xb00012\Documents\Data\27_15_150415 SP\27_15_150415_0043.c3d	C:\Users\xb00012\Documents\Data\27_15_150415 SP\27_15_150415_0047.c3d	C:\Users\xb00012\Documents\Data\27_15_150415 SP\27_15_150415_0049.c3d	C:\Users\xb00012\Documents\Data\27_15_150415 SP\27_15_150415_0053.c3d	TF3	C:\Users\xb00012\Documents\Data\39_28_200515 SP\39_28_200515_0042.c3d	C:\Users\xb00012\Documents\Data\39_28_200515 SP\39_28_200515_0044.c3d	C:\Users\xb00012\Documents\Data\39_28_200515 SP\39_28_200515_0046.c3d	C:\Users\xb00012\Documents\Data\39_28_200515 SP\39_28_200515_0050.c3d	C:\Users\xb00012\Documents\Data\39_28_200515 SP\39_28_200515_0052.c3d	TF4	C:\Users\xb00012\Documents\Data\44_33_190615 SP\44_33_190615_0034.c3d	C:\Users\xb00012\Documents\Data\44_33_190615 SP\44_33_190615_0038.c3d	C:\Users\xb00012\Documents\Data\44_33_190615 SP\44_33_190615_0040.c3d	C:\Users\xb00012\Documents\Data\44_33_190615 SP\44_33_190615_0042.c3d	C:\Users\xb00012\Documents\Data\44_33_190615 SP\44_33_190615_0046.c3d	TF5	C:\Users\xb00012\Documents\Data\45_34_230615 SP\45_34_230615_0037.c3d	C:\Users\xb00012\Documents\Data\45_34_230615 SP\45_34_230615_0039.c3d	C:\Users\xb00012\Documents\Data\45_34_230615 SP\45_34_230615_0041.c3d	C:\Users\xb00012\Documents\Data\45_34_230615 SP\45_34_230615_0043.c3d	C:\Users\xb00012\Documents\Data\45_34_230615 SP\45_34_230615_0045.c3d
Sagittal plane			ESP	LANKLE_MOMENTS	LANKLE_MOMENTS	LANKLE_MOMENTS	LANKLE_MOMENTS	LANKLE_MOMENTS	ESP	LANKLE_MOMENTS	LANKLE_MOMENTS	LANKLE_MOMENTS	LANKLE_MOMENTS	LANKLE_MOMENTS	ESP	LANKLE_MOMENTS	LANKLE_MOMENTS	LANKLE_MOMENTS	LANKLE_MOMENTS	LANKLE_MOMENTS	ESP	RANKLE_MOMENTS	RANKLE_MOMENTS	RANKLE_MOMENTS	RANKLE_MOMENTS	RANKLE_MOMENTS
Ankle Moment				LINK_MODEL_BASED	LINK_MODEL_BASED	LINK_MODEL_BASED	LINK_MODEL_BASED	LINK_MODEL_BASED		LINK_MODEL_BASED	LINK_MODEL_BASED	LINK_MODEL_BASED	LINK_MODEL_BASED	LINK_MODEL_BASED		LINK_MODEL_BASED	LINK_MODEL_BASED	LINK_MODEL_BASED	LINK_MODEL_BASED	LINK_MODEL_BASED		LINK_MODEL_BASED	LINK_MODEL_BASED	LINK_MODEL_BASED	LINK_MODEL_BASED	LINK_MODEL_BASED
101 points over gait cycle				Original	Original	Original	Original	Original		Original	Original	Original	Original	Original		Original	Original	Original	Original	Original		Original	Original	Original	Original	Original
ITEM	Mean	SD	C3_L	1	1	1	1	1	C3_L	1	1	1	1	1	C3_L	1	1	1	1	1	C3_R	1	1	1	1	1
1	0.0144183	0.0295833	0.0264542	0.03606	-0.022016	0.075603	0.029106	0.013518	-0.005718	-0.045313	-0.027257	-0.013412	0.061234	-0.003842	0.0140362	0.002817	0.009129	0.014522	0.039541	0.004172	0.0229008	0.034272	-0.005041	0.030058	0.026208	0.029007
2	0.0299714	0.0249401	0.0228968	0.027622	0.001706	0.06014	0.025123	-0.000107	0.0187482	-0.03094	0.049977	0.05161	0.004793	0.018301	0.0246704	0.016806	0.03037	0.014159	0.046192	0.015825	0.0535702	0.058254	0.042927	0.057417	0.053392	0.055861
3	-0.0203103	0.0336529	-0.0194778	-0.013788	0.042973	-0.011476	-0.044085	-0.071013	-0.0348646	-0.019692	-0.033236	-0.015643	-0.056439	-0.049313	-0.0366968	0.007571	-0.04946	-0.025541	-0.049024	-0.06703	0.0097978	-0.003127	0.011274	0.052163	0.00627	-0.017591
4	-0.0808161	0.0486516	-0.0824478	-0.08005	0.023734	-0.12257	-0.117852	-0.115501	-0.0608892	-0.062835	-0.063131	-0.065526	-0.059309	-0.053645	-0.13039	-0.062491	-0.143923	-0.096585	-0.168869	-0.18008	-0.0495376	-0.046796	-0.053145	-0.029881	-0.060291	-0.057575
5	-0.0959673	0.0483209	-0.110733	-0.168711	-0.017743	-0.14512	-0.104816	-0.117275	-0.0764308	-0.035996	-0.093093	-0.085784	-0.09565	-0.071631	-0.143965	-0.105342	-0.155667	-0.109322	-0.170501	-0.178994	-0.0527402	-0.046628	-0.058668	-0.050912	-0.055106	-0.052387
6	-0.0967978	0.0441648	-0.109238	-0.129119	-0.083743	-0.126004	-0.094804	-0.112521	-0.0895762	-0.024148	-0.115632	-0.127075	-0.114246	-0.06678	-0.13967	-0.106209	-0.159016	-0.090239	-0.165955	-0.176933	-0.0487062	-0.04761	-0.049981	-0.060351	-0.044579	-0.04101
7	-0.0840121	0.045118	-0.09581	-0.126789	-0.070766	-0.11341	-0.074763	-0.093322	-0.0887854	-0.008578	-0.127336	-0.135558	-0.118851	-0.053604	-0.11752	-0.10385	-0.134977	-0.062809	-0.137123	-0.148843	-0.0339326	-0.02691	-0.033976	-0.046728	-0.035413	-0.026636
8	-0.0677825	0.0484897	-0.0924204	-0.122395	-0.06265	-0.109679	-0.068451	-0.098927	-0.0688486	0.01258	-0.119889	-0.125966	-0.111326	0.000358	-0.0898358	-0.076139	-0.105972	-0.029943	-0.115777	-0.121348	-0.020025	-0.016593	-0.018288	-0.035251	-0.016932	-0.013061
9	-0.0476574	0.0496959	-0.075323	-0.109425	-0.055019	-0.097464	-0.033599	-0.081108	-0.0404816	0.031632	-0.110409	-0.093988	-0.087877	0.058234	-0.064349	-0.058295	-0.08024	-0.003345	-0.088909	-0.090956	-0.010476	-0.00879	-0.008515	-0.028231	-0.005291	-0.001553
10	-0.024781	0.0521854	-0.0472438	-0.095739	-0.042199	-0.077742	0.026091	-0.04663	-0.0068334	0.048322	-0.092247	-0.051446	-0.054655	0.115859	-0.042015	-0.037673	-0.062112	0.016745	-0.064947	-0.062088	-0.0030318	-0.001429	-0.001256	-0.022802	-0.000758	0.011086
11	0.00626585	0.0586283	-0.0054814	-0.06597	0.014506	-0.050911	0.086499	-0.011531	0.03647	0.072552	-0.065496	-0.002035	-0.00889	0.186219	-0.0169116	-0.015252	-0.032598	0.036327	-0.039391	-0.033644	0.0109864	0.009367	0.011178	-0.015638	0.026214	0.023811
12	0.036262	0.0698557	0.0386142	-0.030772	0.064586	-0.01422	0.151091	0.022386	0.0771858	0.091805	-0.036363	0.03786	0.030037	0.26259	0.0011488	0.001722	-0.017926	0.050268	-0.016225	-0.012095	0.0280992	0.016038	0.024074	-0.001432	0.055538	0.046278
13	0.0701923	0.0859231	0.108068	0.006783	0.126867	0.108068	0.234039	0.064581	0.11357	0.107122	-0.01305	0.080306	0.054807	0.338667	0.0145168	0.010208	-0.008726	0.063167	0.004147	0.003788	0.0446144	0.03469	0.039127	0.014344	0.069794	0.065117
14	0.100096	0.10763	0.171267	0.063766	0.187868	0.171267	0.333761	0.099673	0.146907	0.117293	0.007974	0.111406	0.08178	0.416082	0.025596	0.016305	-0.001617	0.07265	0.024093	0.016549	0.0566134	0.041886	0.049468	0.031697	0.081921	0.078095
15	0.134405	0.134194	0.247322	0.114021	0.284138	0.247322	0.447846	0.143283	0.17791	0.126553	0.029575	0.143994	0.098578	0.490852	0.0418646	0.029335	0.010186	0.083732	0.047326	0.038744	0.0705236	0.049026	0.06485	0.044551	0.098483	0.095708
16	0.169659	0.164107	0.334505	0.178058	0.396068	0.334505	0.562456	0.201439	0.201021	0.138657	0.037206	0.163723	0.107631	0.557887	0.058522	0.036247	0.018398	0.105345	0.076967	0.055653	0.0845898	0.062014	0.078927	0.063817	0.106438	0.111753
17	0.204599	0.194012	0.420607	0.252877	0.503097	0.420607	0.658082	0.268372	0.224787	0.147928	0.039801	0.176539	0.12763	0.632035	0.0792822	0.055726	0.036265	0.125898	0.102692	0.07583	0.0937216	0.07287	0.088128	0.069433	0.111657	0.12652
18	0.240114	0.223408	0.506843	0.318964	0.611856	0.506843	0.745786	0.350765	0.245161	0.157012	0.04399	0.19333	0.131875	0.699596	0.0997354	0.077359	0.050834	0.143636	0.130156	0.096692	0.108719	0.082632	0.09968	0.081941	0.125457	0.153885
19	0.278776	0.256589	0.599583	0.417401	0.713974	0.599584	0.829688	0.437271	0.273847	0.161588	0.052751	0.22261	0.141864	0.790421	0.123095	0.098728	0.063409	0.175816	0.163767	0.113756	0.118578	0.093165	0.111594	0.090345	0.129441	0.168346
20	0.313537	0.28393	0.676084	0.503115	0.799879	0.676084	0.892005	0.509336	0.305544	0.172585	0.063706	0.264523	0.153861	0.873044	0.144479	0.117882	0.076603	0.200043	0.199668	0.1282	0.128042	0.104279	0.117912	0.097067	0.135762	0.185188
21	0.345864	0.30768	0.743056	0.583739	0.87048	0.743056	0.944319	0.573687	0.338949	0.186434	0.081197	0.310544	0.164025	0.952543	0.162	0.132379	0.090152	0.21723	0.230012	0.140228	0.139449	0.118952	0.126924	0.108385	0.145428	0.197557
22	0.375926	0.331639	0.801547	0.652862	0.938621	0.801547	0.976726	0.63798	0.372417	0.194486	0.104858	0.344394	0.16297	1.05537	0.181278	0.1512	0.100958	0.241079	0.255129	0.158026	0.148461	0.12824	0.133996	0.110073	0.158736	0.211262
23	0.403158	0.34578	0.842075	0.70877	0.986071	0.842075	0.990742	0.682717	0.402387	0.212033	0.112558	0.388257	0.16709	1.132	0.205249	0.174968	0.11418	0.275819	0.288506	0.17277	0.162922	0.151597	0.138441	0.117097	0.175566	0.231907
24	0.424932	0.353357	0.86593	0.740907	1.00512	0.865929	0.9932	0.72449	0.429155	0.229979	0.12581	0.420509	0.172226	1.19725	0.229651	0.196595	0.131135	0.315438	0.321018	0.184067	0.174995	0.166651	0.14164	0.125381	0.193143	0.248158
25	0.439857	0.351559	0.862501	0.763498	1.01194	0.811669	0.974062	0.751332	0.453304	0.255393	0.138067	0.446811	0.171644	1.2546	0.254414	0.220007	0.145887	0.347708	0.360783	0.197686	0.189209	0.18522	0.150296	0.127241	0.213563	0.269723
26	0.45732	0.348495	0.861211	0.769853	1.00529	0.828537	0.937082	0.765298	0.478251	0.272838	0.148305	0.475811	0.18736	1.30694	0.27773	0.238678	0.157598	0.379015	0.399467	0.213891	0.212088	0.213706	0.166284	0.145175	0.233484	0.301793
27	0.472454	0.339114	0.845478	0.760701	0.975557	0.82312	0.897934	0.770079	0.503024	0.283602	0.1624	0.526156	0.200803	1.34216	0.301779	0.255262	0.172602	0.40591	0.444832	0.230291	0.239536	0.247623	0.199048	0.154161	0.258267	0.338582
28	0.486562	0.324789	0.820546	0.74192	0.930693	0.811034	0.851174	0.767908	0.529896	0.3066	0.185538	0.587147	0.21001	1.36018	0.326159	0.270737	0.191456	0.435622	0.484156	0.248822	0.269648	0.289556	0.226427	0.173268	0.280222	0.378768
29	0.498812	0.305274	0.785585	0.704082	0.878687	0.792445	0.807777	0.744935	0.554317	0.333056	0.213117	0.646757	0.22277	1.35589	0.352399	0.289739	0.216289	0.458031	0.526947	0.27099	0.302947	0.324762	0.252486	0.19715	0.310016	0.43032
30	0.512189	0.285422	0.750283	0.670535	0.822466	0.764178	0.769598	0.724639	0.579832	0.357982	0.233264	0.713255	0.253318	1.34134	0.382761	0.306008	0.244258	0.488459	0.56879	0.306289	0.335882	0.369346	0.277384	0.216728	0.336962	0.478988
31	0.52873	0.263747	0.719092	0.640107	0.760536	0.74947	0.74155	0.703799	0.605508	0.396917	0.256199	0.779991	0.287557	1.30688	0.41942	0.327733	0.282597	0.518647	0.616734	0.351388	0.370902	0.414505	0.303208	0.244995	0.362195	0.529606
32	0.549568	0.244076	0.693058	0.618336	0.706873	0.735368	0.719396	0.685317	0.635594	0.45294	0.281775	0.847634	0.326336	1.26929	0.458785	0.342942	0.323251	0.556467	0.668427	0.402837	0.410835	0.470966	0.336512	0.274324	0.391529	0.580842
33	0.57529	0.225255	0.674215	0.59993	0.662333	0.723766	0.706665	0.678379	0.6675	0.518504	0.305598	0.91096	0.37747	1.22497	0.503142	0.364789	0.376047	0.595793	0.722731	0.456351	0.456304	0.530981	0.379249	0.315433	0.419824	0.636035
34	0.604694	0.214618	0.667012	0.596909	0.635403	0.717384	0.708533	0.676831	0.702181	0.576604	0.333261	0.98111	0.425531	1.1944	0.548054	0.383268	0.423798	0.640579	0.784834	0.507793	0.501529	0.589674	0.427591	0.353027	0.452358	0.684995
35	0.640171	0.206142	0.671299	0.605645	0.620154	0.715182	0.720865	0.694651	0.741915	0.642935	0.359183	1.04724	0.494706	1.16551	0.5961	0.404146	0.476502	0.692255	0.842476	0.565119	0.551369	0.652378	0.485145	0.395997	0.485786	0.737541
36	0.681397	0.200898	0.693125	0.628417	0.626636	0.730997	0.747083	0.73249	0.785834	0.709636	0.389541	1.10879	0.571931	1.14927	0.644988	0.427423	0.535836	0.740436	0.899085	0.622162	0.601642	0.718833	0.540155	0.44588	0.522337	0.781005
37	0.729279	0.198163	0.727293	0.664973	0.642672	0.760447	0.797492	0.770882	0.832901	0.799187	0.417129	1.16453	0.644893	1.13877	0.702687	0.460214	0.601337	0.803535	0.964448	0.683902	0.654234	0.781918	0.599162	0.502608	0.560898	0.826586
38	0.781788	0.195075	0.77406	0.71584	0.669036	0.800087	0.86133	0.824005	0.88591	0.88907	0.455502	1.20562	0.741332	1.13803	0.758108	0.489876	0.669497	0.85838	1.02375	0.749038	0.709073	0.846544	0.665096	0.559197	0.601716	0.872812
39	0.839577	0.190654	0.832711	0.780451	0.714453	0.858459	0.930298	0.879896	0.939476	0.979493	0.504388	1.23645	0.834499	1.14255	0.821109	0.530453	0.74427	0.923259	1.08919	0.818376	0.765013	0.904966	0.728083	0.625512	0.647726	0.91878
40	0.90198	0.185261	0.898304	0.855821	0.77437	0.920246	0.996828	0.944257	0.994928	1.06478	0.55831	1.25515	0.935422	1.16098	0.889245	0.57774	0.825839	0.993743	1.15508	0.893825	0.825442	0.960652	0.795319	0.695337	0.704083	0.971819
41	0.968678	0.178012	0.978115	0.942828	0.854097	0.994982	1.0755	1.02317	1.05047	1.14949	0.616387	1.25782	1.04394	1.18472	0.958946	0.638006	0.907243	1.06141	1.21802	0.970049	0.887178	1.01716	0.862677	0.771979	0.764463	1.01961
42	1.0393	0.170817	1.06321	1.03908	0.929253	1.07644	1.16279	1.10848	1.10507	1.23076	0.688184	1.2593	1.12994	1.21716	1.03665	0.707502	0.988004	1.15704	1.28118	1.04951	0.952279	1.07207	0.922616	0.851535	0.84763	1.06755
43	1.11313	0.16103	1.15422	1.13881	1.03144	1.16466	1.24244	1.19374	1.15906	1.29974	0.773062	1.26156	1.21287	1.24809	1.11691	0.790792	1.07188	1.2508	1.34319	1.12789	1.02233	1.1337	0.995425	0.931229	0.929643	1.12165
44	1.18642	0.152516	1.24885	1.24517	1.13101	1.25012	1.33085	1.2871	1.20855	1.34994	0.863781	1.26153	1.27826	1.28925	1.1962	0.871384	1.15526	1.34157	1.40635	1.20645	1.09208	1.18811	1.06201	1.02277	1.015	1.17253
45	1.25745	0.141982	1.33935	1.34981	1.231	1.33157	1.40461	1.37978	1.25675	1.39912	0.960217	1.26659	1.32821	1.32961	1.27307	0.976078	1.22958	1.42209	1.45568	1.28192	1.16062	1.24297	1.13388	1.10448	1.09577	1.22602
46	1.3272	0.134525	1.43089	1.46124	1.33645	1.41546	1.47612	1.46517	1.29875	1.43131	1.05438	1.2687	1.37352	1.36582	1.3495	1.07991	1.30112	1.50031	1.50922	1.35692	1.22966	1.29015	1.21332	1.19288	1.17229	1.27966
47	1.38975	0.129082	1.51538	1.56291	1.43973	1.49172	1.54039	1.54215	1.33253	1.45667	1.13891	1.27776	1.39837	1.39094	1.41582	1.18452	1.36705	1.55817	1.54785	1.4215	1.29526	1.34088	1.28948	1.27975	1.24143	1.32477
48	1.44837	0.129536	1.5946	1.65832	1.53373	1.56292	1.60311	1.61493	1.36532	1.47496	1.21246	1.2905	1.42577	1.42289	1.47672	1.28017	1.42103	1.61134	1.58461	1.48647	1.35684	1.38057	1.36355	1.36453	1.31221	1.36336
49	1.50028	0.132737	1.66203	1.7349	1.62517	1.62121	1.64998	1.67887	1.39372	1.48922	1.28083	1.29765	1.44091	1.45997	1.53555	1.37751	1.47675	1.66064	1.61492	1.54792	1.40984	1.41621	1.42654	1.4402	1.36941	1.39683
50	1.54358	0.131454	1.71215	1.78301	1.70458	1.66389	1.68728	1.722	1.42388	1.49355	1.34155	1.32574	1.4659	1.49265	1.58047	1.47153	1.51826	1.69098	1.62897	1.5926	1.45782	1.45025	1.477	1.50594	1.41888	1.43704
51	1.57301	0.122526	1.72818	1.7919	1.75394	1.67518	1.67837	1.7415	1.45415	1.50159	1.38843	1.34906	1.50216	1.5295	1.6108	1.54722	1.54173	1.69527	1.63552	1.63426	1.49892	1.48281	1.51285	1.5643	1.46603	1.46861
52	1.5876	0.10836	1.7146	1.76245	1.77841	1.6571	1.65051	1.72452	1.47523	1.5042	1.42083	1.37606	1.52683	1.54825	1.63116	1.61663	1.55825	1.68823	1.63325	1.65945	1.52942	1.50362	1.54077	1.60227	1.49773	1.5027
53	1.5825	0.0883974	1.656	1.69274	1.76366	1.60904	1.54235	1.67222	1.49424	1.51944	1.4395	1.3974	1.55113	1.56371	1.63372	1.66518	1.56909	1.65216	1.62028	1.66188	1.54605	1.51627	1.54786	1.6169	1.52861	1.52058
54	1.55588	0.0797065	1.55103	1.57594	1.70206	1.50846	1.40703	1.56168	1.5034	1.51137	1.4496	1.41155	1.57821	1.56629	1.62306	1.6984	1.56389	1.6138	1.59766	1.64153	1.54603	1.51077	1.53841	1.61549	1.53101	1.53447
55	1.50848	0.106759	1.40108	1.40979	1.59812	1.36073	1.2229	1.41385	1.5096	1.51285	1.45037	1.42641	1.59127	1.56709	1.59578	1.71933	1.55138	1.55821	1.54873	1.60125	1.52747	1.48638	1.51438	1.585	1.52129	1.5303
56	1.43738	0.167402	1.2042	1.20564	1.44364	1.17676	0.997171	1.19781	1.51247	1.50553	1.47896	1.43781	1.5821	1.55797	1.54371	1.72441	1.51008	1.47693	1.47134	1.53577	1.48915	1.45415	1.47156	1.5313	1.47308	1.51563
57	1.34322	0.246358	0.969096	0.948168	1.22989	0.962332	0.752917	0.952171	1.50561	1.49299	1.48573	1.43827	1.55833	1.55273	1.46668	1.70232	1.44629	1.37394	1.3674	1.44344	1.43151	1.39954	1.40332	1.46313	1.41043	1.4811
58	1.22334	0.332487	0.708597	0.668484	0.996553	0.706271	0.502112	0.669566	1.4824	1.46389	1.47852	1.44819	1.51533	1.50609	1.36004	1.67285	1.35006	1.23442	1.22339	1.31949	1.34231	1.31631	1.3005	1.35835	1.31388	1.42248
59	1.0867	0.398018	0.468804	0.427613	0.719772	0.476445	0.298801	0.42139	1.43279	1.4249	1.45646	1.44554	1.41366	1.42337	1.21776	1.60095	1.21922	1.06246	1.04307	1.16308	1.22746	1.20183	1.17346	1.23382	1.19604	1.33214
60	0.939874	0.429179	0.287238	0.244968	0.488294	0.291646	0.156878	0.254402	1.3517	1.38299	1.40008	1.39534	1.26992	1.31015	1.04227	1.48599	1.05184	0.870895	0.824066	0.978571	1.07829	1.05247	1.01168	1.07067	1.05185	1.20478
61	0.785785	0.438806	0.14906	0.120326	0.279647	0.1555	0.063218	0.12661	1.25468	1.34851	1.34614	1.30348	1.10989	1.16538	0.839839	1.33849	0.845809	0.656293	0.590887	0.76772	0.899561	0.866953	0.823732	0.87352	0.888169	1.04543
62	0.633301	0.422981	0.069971	0.050621	0.157862	0.083371	0.01073	0.047271	1.13473	1.28302	1.28087	1.18435	0.922628	1.00276	0.628339	1.15115	0.620945	0.441612	0.375756	0.552225	0.700168	0.652568	0.618191	0.661448	0.713597	0.855034
63	0.488733	0.397193	0.0169602	-0.002209	0.068994	0.04897	-0.0302	-0.000754	0.995417	1.19095	1.21587	1.03549	0.717678	0.817101	0.438993	0.951148	0.411557	0.260856	0.216633	0.354771	0.503561	0.456629	0.422498	0.455827	0.538061	0.644791
64	0.36215	0.363144	-0.0160902	-0.031823	0.027299	-0.007919	-0.028977	-0.039031	0.84874	1.08871	1.13321	0.866829	0.51742	0.637536	0.287536	0.728344	0.246281	0.134544	0.116304	0.212209	0.328414	0.28826	0.265328	0.278514	0.369177	0.440789
65	0.260321	0.320447	-0.0336204	-0.038358	-0.02457	-0.034221	-0.031822	-0.039131	0.695154	0.971092	1.02981	0.682368	0.335406	0.457096	0.168108	0.490156	0.137216	0.056524	0.051213	0.105429	0.211643	0.179111	0.169235	0.179766	0.249999	0.280103
66	0.179996	0.27551	-0.0388662	-0.042377	-0.037397	-0.038052	-0.034261	-0.042244	0.546789	0.833869	0.908497	0.508079	0.183505	0.299993	0.0819534	0.289155	0.065369	0.017582	-0.008697	0.046358	0.130107	0.106487	0.096326	0.110931	0.169417	0.167376
67	0.110834	0.234702	-0.0411784	-0.044958	-0.041296	-0.040809	-0.035713	-0.043116	0.4122	0.692965	0.779064	0.343548	0.0734	0.172024	0.0242738	0.148164	0.024122	-0.025113	-0.021987	-0.003817	0.048042	0.039965	0.03488	-0.017678	0.097959	0.085084
68	0.0638298	0.19065	-0.0416712	-0.045408	-0.043059	-0.042333	-0.035955	-0.041601	0.28904	0.546978	0.641093	0.195975	-0.008971	0.070126	-0.005357	0.064773	-0.023524	-0.023411	-0.024	-0.020623	0.0133072	-0.00626	-0.006598	0.001614	0.052187	0.025593
69	0.0294055	0.147832	-0.0401052	-0.043277	-0.042842	-0.041405	-0.034989	-0.038013	0.192594	0.394405	0.505005	0.08992	-0.019915	-0.006444	-0.013641	0.024246	-0.021647	-0.023527	-0.024082	-0.023195	-0.021226	-0.024538	-0.02463	-0.021022	-0.005743	-0.030197
70	0.00794555	0.105212	-0.0367188	-0.03896	-0.040186	-0.038238	-0.033021	-0.033189	0.11692	0.254481	0.365137	0.004829	-0.020591	-0.019254	-0.0230854	-0.023459	-0.022386	-0.022608	-0.023009	-0.023965	-0.025334	-0.02632	-0.026697	-0.023411	-0.022849	-0.027393
71	-0.0047101	0.0672557	-0.0323262	-0.03347	-0.035786	-0.033653	-0.030492	-0.02823	0.062115	0.141242	0.232073	-0.024012	-0.018292	-0.020436	-0.0217788	-0.022159	-0.02226	-0.020481	-0.020817	-0.023177	-0.0268504	-0.027225	-0.027909	-0.02469	-0.025921	-0.028507
72	-0.0131813	0.0363849	-0.0279776	-0.028098	-0.030803	-0.028834	-0.028039	-0.024114	0.0228756	0.048475	0.123887	-0.024205	-0.014732	-0.019047	-0.0202494	-0.023742	-0.020554	-0.017855	-0.018202	-0.020894	-0.0273736	-0.026955	-0.027887	-0.025179	-0.027897	-0.02895
73	-0.0188408	0.0139166	-0.0244264	-0.02384	-0.026328	-0.024517	-0.026019	-0.021428	-0.0063152	-0.016724	0.036679	-0.023198	-0.011681	-0.016652	-0.0182766	-0.024044	-0.017971	-0.015423	-0.015939	-0.018006	-0.026345	-0.025076	-0.026097	-0.023963	-0.029051	-0.027538
74	-0.0199914	0.0045125	-0.0219354	-0.021117	-0.02307	-0.020787	-0.02447	-0.020233	-0.0177988	-0.020622	-0.022647	-0.020858	-0.010171	-0.014696	-0.0163914	-0.02273	-0.01551	-0.013699	-0.014509	-0.015509	-0.02384	-0.022031	-0.022931	-0.021395	-0.028412	-0.024431
75	-0.0182886	0.00398358	-0.0203856	-0.019654	-0.021199	-0.017719	-0.023294	-0.020062	-0.0171218	-0.02147	-0.021689	-0.018454	-0.010334	-0.013662	-0.0150596	-0.02048	-0.013823	-0.013019	-0.01398	-0.013996	-0.0205874	-0.018693	-0.019362	-0.01832	-0.026073	-0.020489
76	-0.0170093	0.00342225	-0.0194606	-0.018954	-0.020292	-0.015338	-0.02244	-0.020279	-0.0166748	-0.020119	-0.02169	-0.01678	-0.011504	-0.013281	-0.0143648	-0.01806	-0.013013	-0.013227	-0.01402	-0.013504	-0.0175372	-0.015992	-0.016485	-0.01561	-0.022775	-0.016824
77	-0.0160991	0.00294799	-0.0189866	-0.018758	-0.019958	-0.013886	-0.02186	-0.020471	-0.0158568	-0.017654	-0.019858	-0.01579	-0.012833	-0.013149	-0.0141272	-0.016169	-0.012727	-0.013871	-0.0142	-0.013669	-0.015426	-0.014453	-0.014921	-0.013933	-0.019556	-0.014267
78	-0.0156207	0.00267341	-0.0188966	-0.018925	-0.019947	-0.013627	-0.021468	-0.020516	-0.0149036	-0.015168	-0.017362	-0.014953	-0.013864	-0.013171	-0.0141576	-0.015182	-0.012642	-0.014639	-0.014344	-0.013981	-0.014525	-0.01408	-0.014646	-0.013472	-0.017292	-0.013135
79	-0.0155433	0.00258689	-0.0191074	-0.019387	-0.020014	-0.014424	-0.021212	-0.0205	-0.014055	-0.01331	-0.015295	-0.013957	-0.014445	-0.013268	-0.014355	-0.015027	-0.012714	-0.015312	-0.014529	-0.014193	-0.0146558	-0.014528	-0.015297	-0.013971	-0.016234	-0.013249
80	-0.0157928	0.00267348	-0.0196152	-0.020152	-0.020111	-0.015862	-0.021218	-0.020733	-0.0135078	-0.012484	-0.013902	-0.013076	-0.01461	-0.013467	-0.0146888	-0.015325	-0.012933	-0.015943	-0.014841	-0.014402	-0.0153592	-0.015334	-0.016322	-0.014926	-0.016145	-0.014069
81	-0.0163117	0.00290568	-0.020486	-0.02134	-0.020429	-0.017571	-0.021555	-0.021535	-0.013368	-0.012481	-0.013147	-0.012773	-0.014636	-0.013803	-0.015151	-0.015841	-0.013323	-0.016564	-0.015273	-0.014754	-0.016242	-0.016221	-0.017328	-0.015895	-0.016658	-0.015108
82	-0.0170497	0.00324839	-0.02178	-0.022976	-0.021188	-0.019498	-0.022331	-0.022907	-0.0135726	-0.012894	-0.013007	-0.013095	-0.014749	-0.014118	-0.0157474	-0.01645	-0.013944	-0.017196	-0.015785	-0.015362	-0.0170988	-0.017066	-0.018179	-0.016743	-0.017419	-0.016087
83	-0.0179825	0.00370398	-0.0235284	-0.024848	-0.022557	-0.021765	-0.023745	-0.024727	-0.0140316	-0.013329	-0.013324	-0.013926	-0.015198	-0.014381	-0.0164706	-0.017071	-0.014813	-0.017775	-0.016467	-0.016227	-0.0178994	-0.01788	-0.019056	-0.017507	-0.018223	-0.016831
84	-0.0191321	0.00425948	-0.025696	-0.026857	-0.024601	-0.0243	-0.025875	-0.026847	-0.0147816	-0.013806	-0.013917	-0.015181	-0.016235	-0.014769	-0.0172772	-0.017753	-0.015794	-0.018169	-0.01735	-0.01732	-0.0187734	-0.018778	-0.020168	-0.018368	-0.019038	-0.017515
85	-0.0204327	0.0048648	-0.028042	-0.028797	-0.027076	-0.026853	-0.028562	-0.028922	-0.0156718	-0.014384	-0.014534	-0.016426	-0.017714	-0.015301	-0.0181502	-0.018725	-0.016697	-0.018459	-0.018307	-0.018563	-0.019867	-0.019901	-0.021458	-0.019484	-0.02002	-0.018472
86	-0.021728	0.00541087	-0.0301776	-0.030336	-0.029508	-0.029177	-0.031383	-0.030484	-0.0165306	-0.014978	-0.014945	-0.017374	-0.019426	-0.01593	-0.0189812	-0.01979	-0.017561	-0.018715	-0.019226	-0.019614	-0.0212226	-0.021286	-0.02282	-0.020923	-0.021267	-0.019817
87	-0.0228372	0.00575088	-0.0316702	-0.03129	-0.031462	-0.030967	-0.033674	-0.030958	-0.017323	-0.015573	-0.015331	-0.017991	-0.021157	-0.016563	-0.0196336	-0.020639	-0.01852	-0.018882	-0.019957	-0.02017	-0.0227222	-0.022762	-0.02414	-0.022572	-0.022701	-0.021436
88	-0.0235359	0.00571618	-0.0319994	-0.031281	-0.032543	-0.031738	-0.034653	-0.029782	-0.0180354	-0.016246	-0.016199	-0.018307	-0.022524	-0.016901	-0.0199866	-0.021167	-0.01939	-0.0188	-0.020281	-0.020295	-0.024122	-0.024033	-0.025248	-0.024181	-0.024095	-0.023053
89	-0.023508	0.00516292	-0.0305106	-0.029676	-0.032062	-0.030866	-0.033414	-0.026535	-0.0185364	-0.016886	-0.01764	-0.01836	-0.023111	-0.016685	-0.0199304	-0.021336	-0.019907	-0.018217	-0.020136	-0.020056	-0.0250546	-0.024759	-0.025802	-0.025357	-0.025106	-0.024249
90	-0.0224681	0.00417094	-0.0267658	-0.026065	-0.029284	-0.027908	-0.029415	-0.021157	-0.0187114	-0.01745	-0.019338	-0.018418	-0.022563	-0.015788	-0.019296	-0.021132	-0.019783	-0.016888	-0.019283	-0.019394	-0.0250994	-0.024454	-0.025412	-0.025671	-0.025394	-0.024566
91	-0.0202072	0.00340321	-0.0208262	-0.020544	-0.023994	-0.022669	-0.022674	-0.01425	-0.0183446	-0.017653	-0.020776	-0.018528	-0.020489	-0.014277	-0.017831	-0.020397	-0.01865	-0.014844	-0.017292	-0.017972	-0.0238272	-0.022602	-0.023766	-0.024682	-0.024535	-0.023551
92	-0.0166171	0.00390998	-0.0131688	-0.013547	-0.016778	-0.015332	-0.013333	-0.006854	-0.0171288	-0.017118	-0.021461	-0.018425	-0.016255	-0.012385	-0.0152926	-0.018583	-0.016106	-0.012253	-0.014139	-0.015382	-0.0208782	-0.018931	-0.020529	-0.021976	-0.022102	-0.020853
93	-0.0117576	0.00552762	-0.0045866	-0.005628	-0.008685	-0.00695	-0.002076	0.000406	-0.014761	-0.015462	-0.021086	-0.01751	-0.009541	-0.010206	-0.011613	-0.015306	-0.012119	-0.008991	-0.010132	-0.011517	-0.01607	-0.013528	-0.01543	-0.017307	-0.017823	-0.016262
94	-0.00592855	0.00721952	0.0039394	0.002497	-0.000761	0.001732	0.008894	0.007335	-0.0111046	-0.012233	-0.01929	-0.015372	-0.001095	-0.007533	-0.0070628	-0.010791	-0.007036	-0.005238	-0.005543	-0.006706	-0.0094862	-0.006629	-0.008584	-0.010678	-0.011727	-0.009813
95	0.0003622	0.00823677	0.0114688	0.009968	0.006408	0.010217	0.017229	0.013522	-0.0063024	-0.007414	-0.015259	-0.011978	0.007231	-0.004092	-0.0021084	-0.005601	-0.001276	-0.001516	-0.000599	-0.00155	-0.0016092	0.001112	-0.00055	-0.002504	-0.00414	-0.001964
96	0.00636	0.00813321	0.017043	0.015909	0.012631	0.017016	0.021953	0.017706	-0.000875	-0.001551	-0.00831	-0.007356	0.012823	1.9e-05	0.002706	-0.00014	0.004454	0.00168	0.004278	0.003258	0.006566	0.008614	0.007563	0.006203	0.004193	0.006257
97	0.0110828	0.00693312	0.0198016	0.019271	0.017313	0.02083	0.022869	0.018725	0.0042714	0.004421	0.000921	-0.001748	0.013659	0.004104	0.0067128	0.005088	0.009118	0.004071	0.008183	0.007104	0.0135456	0.014485	0.014226	0.013758	0.01196	0.013299
98	0.0134617	0.00542384	0.0191832	0.019102	0.019309	0.020831	0.020107	0.016567	0.0078318	0.009269	0.009904	0.004143	0.009059	0.006784	0.0091436	0.009172	0.01155	0.005434	0.010217	0.009345	0.017688	0.017372	0.017961	0.018159	0.017537	0.017411
99	0.0126403	0.0049841	0.0150662	0.015349	0.017543	0.016614	0.013999	0.011826	0.0085102	0.011289	0.015231	0.008828	0.00047	0.006733	0.0092024	0.010967	0.010721	0.005443	0.009711	0.00917	0.0177826	0.016345	0.017754	0.018141	0.019407	0.017266
100	0.00839625	0.00538489	0.0079086	0.008935	0.011993	0.008561	0.005208	0.004846	0.0056966	0.008473	0.014302	0.010429	-0.007814	0.003093	0.00643	0.009612	0.006323	0.003898	0.006236	0.006081	0.0135498	0.011235	0.013326	0.013858	0.016688	0.012642
101	0.0014721	0.0051985	-0.0010052	0.001285	0.003742	-0.00164	-0.004919	-0.003494	-0.0001056	0.000781	0.007165	0.00742	-0.012289	-0.003605	0.0009718	0.004844	-0.000907	0.000636	6.5e-05	0.000221	0.0060274	0.003165	0.00545	0.006828	0.009796	0.004898

## Sheet: PAMY
Prosthetic side			TF1	C:\Users\xb00012\Documents\Data\27_15_150415 SP\27_15_150415_0041.c3d	C:\Users\xb00012\Documents\Data\27_15_150415 SP\27_15_150415_0043.c3d	C:\Users\xb00012\Documents\Data\27_15_150415 SP\27_15_150415_0047.c3d	C:\Users\xb00012\Documents\Data\27_15_150415 SP\27_15_150415_0049.c3d	C:\Users\xb00012\Documents\Data\27_15_150415 SP\27_15_150415_0053.c3d	TF2	C:\Users\xb00012\Documents\Data\37_26_130515 SP\37_26_130515_0038.c3d	C:\Users\xb00012\Documents\Data\37_26_130515 SP\37_26_130515_0040.c3d	C:\Users\xb00012\Documents\Data\37_26_130515 SP\37_26_130515_0042.c3d	C:\Users\xb00012\Documents\Data\37_26_130515 SP\37_26_130515_0046.c3d	C:\Users\xb00012\Documents\Data\37_26_130515 SP\37_26_130515_0048.c3d	TF3	C:\Users\xb00012\Documents\Data\39_28_200515 SP\39_28_200515_0042.c3d	C:\Users\xb00012\Documents\Data\39_28_200515 SP\39_28_200515_0044.c3d	C:\Users\xb00012\Documents\Data\39_28_200515 SP\39_28_200515_0046.c3d	C:\Users\xb00012\Documents\Data\39_28_200515 SP\39_28_200515_0050.c3d	C:\Users\xb00012\Documents\Data\39_28_200515 SP\39_28_200515_0052.c3d	TF4	C:\Users\xb00012\Documents\Data\44_33_190615 SP\44_33_190615_0034.c3d	C:\Users\xb00012\Documents\Data\44_33_190615 SP\44_33_190615_0038.c3d	C:\Users\xb00012\Documents\Data\44_33_190615 SP\44_33_190615_0040.c3d	C:\Users\xb00012\Documents\Data\44_33_190615 SP\44_33_190615_0042.c3d	C:\Users\xb00012\Documents\Data\44_33_190615 SP\44_33_190615_0046.c3d	TF5	C:\Users\xb00012\Documents\Data\45_34_230615 SP\45_34_230615_0037.c3d	C:\Users\xb00012\Documents\Data\45_34_230615 SP\45_34_230615_0039.c3d	C:\Users\xb00012\Documents\Data\45_34_230615 SP\45_34_230615_0041.c3d	C:\Users\xb00012\Documents\Data\45_34_230615 SP\45_34_230615_0043.c3d	C:\Users\xb00012\Documents\Data\45_34_230615 SP\45_34_230615_0045.c3d
Sagittal plane			ESP	RANKLE_MOMENTS	RANKLE_MOMENTS	RANKLE_MOMENTS	RANKLE_MOMENTS	RANKLE_MOMENTS	ESP	LANKLE_MOMENTS	LANKLE_MOMENTS	LANKLE_MOMENTS	LANKLE_MOMENTS	LANKLE_MOMENTS	ESP	RANKLE_MOMENTS	RANKLE_MOMENTS	RANKLE_MOMENTS	RANKLE_MOMENTS	RANKLE_MOMENTS	ESP	RANKLE_MOMENTS	RANKLE_MOMENTS	RANKLE_MOMENTS	RANKLE_MOMENTS	RANKLE_MOMENTS	ESP	LANKLE_MOMENTS	LANKLE_MOMENTS	LANKLE_MOMENTS	LANKLE_MOMENTS	LANKLE_MOMENTS
Ankle Moment				LINK_MODEL_BASED	LINK_MODEL_BASED	LINK_MODEL_BASED	LINK_MODEL_BASED	LINK_MODEL_BASED		LINK_MODEL_BASED	LINK_MODEL_BASED	LINK_MODEL_BASED	LINK_MODEL_BASED	LINK_MODEL_BASED		LINK_MODEL_BASED	LINK_MODEL_BASED	LINK_MODEL_BASED	LINK_MODEL_BASED	LINK_MODEL_BASED		LINK_MODEL_BASED	LINK_MODEL_BASED	LINK_MODEL_BASED	LINK_MODEL_BASED	LINK_MODEL_BASED		LINK_MODEL_BASED	LINK_MODEL_BASED	LINK_MODEL_BASED	LINK_MODEL_BASED	LINK_MODEL_BASED
101 points over gait cycle				Original	Original	Original	Original	Original		Original	Original	Original	Original	Original		Original	Original	Original	Original	Original		Original	Original	Original	Original	Original		Original	Original	Original	Original	Original
ITEM	Mean	SD	C3_R	1	1	1	1	1	C3_L	1	1	1	1	1	C3_R	1	1	1	1	1	C3_R	1	1	1	1	1	C3_L	1	1	1	1	1
1	0.0411184	0.0791409	0.135589	0.231159	0.146165	0.156881	0.138291	0.005449	0.0532222	-0.007878	0.03972	0.099307	0.094929	0.040033	0.0383142	-0.036442	-0.01179	0.078718	0.173355	-0.01227	-0.011953	-0.048331	-0.05236	0.043415	0.049064	-0.051553	-0.0095802	0.015468	-0.033579	0.002991	-0.023478	-0.009303
2	-0.0755811	0.0480655	-0.118837	-0.130316	-0.144598	-0.044395	-0.138086	-0.13679	-0.058421	-0.08457	-0.043692	-0.072338	-0.12082	0.029315	-0.0901722	-0.063502	-0.12276	-0.096363	-0.063374	-0.104862	-0.0769614	-0.108282	-0.042269	-0.087956	-0.009953	-0.136347	-0.033514	0.003371	-0.046705	-0.046422	-0.047699	-0.030115
3	-0.165213	0.0509454	-0.227664	-0.219024	-0.23945	-0.15513	-0.250618	-0.274096	-0.181883	-0.218678	-0.177434	-0.166671	-0.185606	-0.161028	-0.151874	-0.10244	-0.130097	-0.164122	-0.202097	-0.160615	-0.146315	-0.135265	-0.114412	-0.20729	-0.149156	-0.125451	-0.118329	-0.047077	-0.137899	-0.125645	-0.145888	-0.135137
4	-0.201619	0.0485601	-0.271801	-0.232634	-0.264643	-0.223295	-0.310394	-0.328038	-0.219287	-0.245792	-0.223191	-0.229888	-0.213469	-0.184094	-0.180905	-0.163974	-0.170102	-0.162187	-0.208736	-0.199527	-0.18006	-0.172309	-0.145207	-0.208618	-0.18829	-0.185874	-0.156041	-0.141012	-0.169004	-0.140588	-0.163411	-0.16619
5	-0.22622	0.0556744	-0.31599	-0.285451	-0.3031	-0.275034	-0.349505	-0.36686	-0.23878	-0.26919	-0.225817	-0.240763	-0.227353	-0.230779	-0.185226	-0.156866	-0.155015	-0.183255	-0.223246	-0.207747	-0.199529	-0.162591	-0.204391	-0.236389	-0.199793	-0.194481	-0.191573	-0.180793	-0.19697	-0.168747	-0.200482	-0.210875
6	-0.237511	0.0624516	-0.341013	-0.308677	-0.320511	-0.295065	-0.366175	-0.414639	-0.238996	-0.273202	-0.219222	-0.247248	-0.22145	-0.233856	-0.191849	-0.165514	-0.166201	-0.183326	-0.235607	-0.208597	-0.205558	-0.177726	-0.200613	-0.261694	-0.19748	-0.190278	-0.210138	-0.214468	-0.213018	-0.1794	-0.217304	-0.226502
7	-0.252534	0.0668897	-0.365896	-0.344882	-0.349749	-0.315813	-0.39211	-0.426926	-0.241413	-0.273255	-0.228212	-0.243987	-0.22646	-0.235153	-0.214251	-0.175337	-0.174077	-0.216125	-0.26572	-0.239996	-0.2114	-0.173695	-0.211232	-0.27948	-0.211538	-0.181055	-0.22971	-0.234705	-0.237837	-0.194917	-0.234287	-0.246805
8	-0.263583	0.0693091	-0.38228	-0.371335	-0.36782	-0.332924	-0.403624	-0.435695	-0.242553	-0.269124	-0.230766	-0.242408	-0.226009	-0.244456	-0.229474	-0.176594	-0.191975	-0.24227	-0.286623	-0.249907	-0.217705	-0.17597	-0.221521	-0.285962	-0.219075	-0.185998	-0.245905	-0.262992	-0.248097	-0.208828	-0.244019	-0.26559
9	-0.273057	0.0704289	-0.393727	-0.39417	-0.383537	-0.346822	-0.409041	-0.435067	-0.24549	-0.271628	-0.2325	-0.242763	-0.227372	-0.253188	-0.248605	-0.194856	-0.198519	-0.267096	-0.307656	-0.274897	-0.221622	-0.179272	-0.22863	-0.286068	-0.22658	-0.187559	-0.25584	-0.281153	-0.252505	-0.224168	-0.245777	-0.275596
10	-0.277871	0.0689393	-0.39628	-0.403921	-0.378437	-0.365278	-0.411176	-0.422589	-0.248576	-0.261797	-0.243185	-0.245744	-0.231392	-0.260763	-0.26007	-0.202809	-0.210683	-0.282346	-0.320239	-0.284272	-0.224451	-0.180508	-0.229207	-0.285805	-0.233127	-0.19361	-0.259976	-0.286307	-0.255858	-0.228223	-0.250988	-0.278505
11	-0.27908	0.0667524	-0.392557	-0.403443	-0.380118	-0.362437	-0.407781	-0.409005	-0.247437	-0.257145	-0.244752	-0.25	-0.22589	-0.259396	-0.273103	-0.216861	-0.216757	-0.302816	-0.330833	-0.298247	-0.224734	-0.183624	-0.228777	-0.276094	-0.232745	-0.202432	-0.257569	-0.285348	-0.251451	-0.232984	-0.2452	-0.272862
12	-0.277234	0.0631759	-0.37941	-0.39082	-0.37229	-0.354137	-0.389084	-0.390717	-0.239633	-0.24965	-0.231863	-0.239317	-0.225738	-0.251595	-0.287804	-0.23053	-0.230863	-0.322718	-0.341122	-0.313788	-0.221618	-0.175968	-0.223247	-0.264796	-0.234141	-0.209938	-0.257705	-0.283829	-0.250104	-0.239711	-0.241901	-0.272981
13	-0.273201	0.0620078	-0.366887	-0.382333	-0.355379	-0.34969	-0.373323	-0.37371	-0.224251	-0.238649	-0.218778	-0.218498	-0.22138	-0.223949	-0.300966	-0.251337	-0.242432	-0.335641	-0.347872	-0.327549	-0.216506	-0.181818	-0.215368	-0.250519	-0.223166	-0.211657	-0.257397	-0.282247	-0.252973	-0.238369	-0.236992	-0.276402
14	-0.263886	0.0617352	-0.346325	-0.353583	-0.344292	-0.333904	-0.351331	-0.348517	-0.201985	-0.22353	-0.186461	-0.192937	-0.21236	-0.194638	-0.309057	-0.269198	-0.260148	-0.336911	-0.350049	-0.328978	-0.206046	-0.179101	-0.205979	-0.234102	-0.208824	-0.202222	-0.256015	-0.279358	-0.25183	-0.23942	-0.236154	-0.273313
15	-0.250063	0.0674806	-0.327147	-0.338399	-0.321625	-0.317252	-0.328066	-0.330394	-0.169959	-0.195796	-0.156825	-0.162614	-0.175456	-0.159102	-0.314763	-0.28641	-0.285216	-0.33159	-0.344743	-0.325856	-0.187157	-0.175026	-0.184608	-0.212902	-0.184517	-0.178732	-0.251289	-0.274255	-0.250865	-0.235713	-0.227923	-0.267691
16	-0.230975	0.0765545	-0.29839	-0.317489	-0.296124	-0.296581	-0.279436	-0.302322	-0.129275	-0.168687	-0.107993	-0.113515	-0.151186	-0.104992	-0.316726	-0.302623	-0.302903	-0.319525	-0.339222	-0.319355	-0.165434	-0.165127	-0.161832	-0.188933	-0.158121	-0.153156	-0.245053	-0.262586	-0.243235	-0.234528	-0.222551	-0.262365
17	-0.20416	0.091268	-0.267291	-0.288632	-0.268014	-0.274033	-0.227402	-0.278375	-0.074531	-0.126421	-0.045226	-0.051753	-0.111457	-0.037798	-0.311086	-0.31303	-0.308435	-0.300603	-0.326177	-0.307187	-0.136608	-0.146201	-0.128111	-0.161975	-0.122258	-0.124493	-0.231284	-0.246782	-0.233245	-0.227214	-0.197793	-0.251385
18	-0.168758	0.107107	-0.227904	-0.247372	-0.219397	-0.252044	-0.174463	-0.246243	-0.011408	-0.086115	0.025195	0.020912	-0.051749	0.034717	-0.297255	-0.309628	-0.314387	-0.273585	-0.302081	-0.286594	-0.100252	-0.114267	-0.085686	-0.129633	-0.084196	-0.08748	-0.206972	-0.2137	-0.210082	-0.218273	-0.168782	-0.224023
19	-0.122195	0.121704	-0.176895	-0.189858	-0.171345	-0.199457	-0.112236	-0.211581	0.0601986	-0.022362	0.094468	0.097893	0.017355	0.113639	-0.2699	-0.307591	-0.306152	-0.218689	-0.277561	-0.239506	-0.0554672	-0.079358	-0.033	-0.08713	-0.040427	-0.037421	-0.16891	-0.173343	-0.164529	-0.190587	-0.12625	-0.18984
20	-0.0623898	0.134061	-0.115245	-0.135264	-0.109715	-0.142455	-0.037171	-0.151619	0.136524	0.0499	0.169641	0.174897	0.098348	0.189834	-0.218797	-0.297095	-0.292146	-0.129911	-0.221747	-0.153084	0.0063396	-0.028848	0.044783	-0.03962	0.027529	0.027854	-0.120771	-0.118851	-0.121931	-0.151823	-0.068974	-0.142276
21	0.0058632	0.143837	-0.0439498	-0.061357	-0.031629	-0.069809	0.035663	-0.092617	0.212887	0.131796	0.240805	0.249423	0.172509	0.269903	-0.152452	-0.281498	-0.266975	-0.03262	-0.128271	-0.052897	0.0790664	0.040915	0.121988	0.018634	0.101883	0.111912	-0.0662356	-0.06579	-0.064292	-0.100952	-0.008694	-0.09145
22	0.0811272	0.150673	0.0367728	0.016678	0.048424	0.013912	0.115713	-0.010863	0.289645	0.21595	0.314584	0.324104	0.246157	0.347432	-0.07609	-0.256275	-0.21221	0.05733	-0.018858	0.049563	0.159444	0.121054	0.204295	0.089833	0.186783	0.195253	-0.0041356	-0.002412	-0.000414	-0.041993	0.061006	-0.036865
23	0.160002	0.15147	0.122981	0.108362	0.132728	0.105795	0.190762	0.077256	0.366505	0.296321	0.38402	0.39817	0.32621	0.427806	0.010856	-0.208268	-0.11064	0.147358	0.087054	0.138776	0.236079	0.196146	0.279405	0.160255	0.262768	0.281823	0.0635868	0.064263	0.065914	0.019632	0.141657	0.026468
24	0.243303	0.14698	0.207321	0.194361	0.217883	0.19116	0.270189	0.163012	0.445312	0.381641	0.456829	0.474854	0.407167	0.506068	0.106727	-0.111435	-0.003163	0.230593	0.184969	0.232671	0.316517	0.280287	0.356717	0.240338	0.344353	0.360891	0.140638	0.139764	0.145357	0.100218	0.22111	0.096743
25	0.324363	0.140849	0.292926	0.279131	0.300485	0.282022	0.349909	0.253082	0.517943	0.461305	0.523847	0.540357	0.480839	0.583365	0.199256	-0.012677	0.096411	0.311472	0.281618	0.319458	0.392501	0.349443	0.429781	0.318224	0.421993	0.443065	0.219188	0.215505	0.223809	0.179519	0.304012	0.173093
26	0.404883	0.136106	0.376606	0.369315	0.384541	0.364209	0.426209	0.338756	0.594131	0.543166	0.595658	0.612666	0.559143	0.660021	0.288897	0.080776	0.196566	0.387724	0.377751	0.40167	0.466606	0.420585	0.49797	0.392391	0.498279	0.523806	0.298175	0.292587	0.30457	0.261752	0.38106	0.250906
27	0.483412	0.130518	0.458761	0.453755	0.465497	0.448898	0.499573	0.426082	0.665655	0.614678	0.664825	0.67685	0.639879	0.732041	0.371995	0.1775	0.275285	0.461364	0.467115	0.47871	0.539668	0.492045	0.567602	0.463476	0.577384	0.597832	0.380984	0.374985	0.393067	0.349794	0.456624	0.330449
28	0.559755	0.126289	0.53784	0.529903	0.54871	0.528403	0.567515	0.514667	0.735273	0.693128	0.732892	0.739468	0.705933	0.804946	0.456255	0.264535	0.357994	0.539241	0.561453	0.558051	0.612441	0.558627	0.638051	0.53854	0.654808	0.672178	0.456967	0.448065	0.465643	0.436015	0.526496	0.408615
29	0.634348	0.122988	0.615188	0.61478	0.621101	0.604254	0.64077	0.595033	0.802633	0.757321	0.798785	0.801145	0.781904	0.874011	0.534674	0.347582	0.429841	0.613172	0.647713	0.635064	0.684563	0.626136	0.700348	0.612287	0.735814	0.748232	0.534682	0.528594	0.5411	0.507673	0.607568	0.488475
30	0.705088	0.117883	0.681888	0.678852	0.688094	0.66959	0.701345	0.671558	0.8658	0.820528	0.864363	0.863722	0.846427	0.933962	0.614454	0.430975	0.51532	0.685991	0.731682	0.7083	0.754492	0.689063	0.770314	0.686016	0.809598	0.817467	0.608807	0.604666	0.61476	0.588587	0.674038	0.561984
31	0.771681	0.11345	0.742542	0.74281	0.752043	0.727817	0.756041	0.733997	0.92436	0.884351	0.925001	0.918414	0.90404	0.989996	0.689021	0.507413	0.593786	0.752038	0.81285	0.779018	0.822405	0.754583	0.828953	0.758335	0.882272	0.887881	0.680076	0.670708	0.692649	0.661503	0.739781	0.635738
32	0.832858	0.109607	0.79057	0.789309	0.802642	0.773787	0.795788	0.791325	0.978094	0.94104	0.983805	0.969373	0.9608	1.03545	0.761602	0.583448	0.663768	0.823921	0.889254	0.847621	0.887429	0.817762	0.893891	0.823245	0.95008	0.952168	0.746594	0.736453	0.758385	0.731616	0.799802	0.706713
33	0.888244	0.104994	0.827942	0.828832	0.841952	0.805306	0.830315	0.833307	1.02364	0.994896	1.02233	1.01502	1.01096	1.07501	0.834119	0.65856	0.736873	0.88905	0.968987	0.917125	0.945622	0.874913	0.952563	0.885768	1.00699	1.00787	0.809894	0.802002	0.82556	0.793789	0.854238	0.773881
34	0.938218	0.101724	0.860575	0.859057	0.87608	0.833407	0.865918	0.868413	1.0638	1.04512	1.0664	1.05532	1.05199	1.10015	0.90063	0.730278	0.807221	0.94521	1.03758	0.98286	1.0014	0.937448	1.00593	0.944253	1.05968	1.05967	0.864692	0.855706	0.879192	0.848936	0.903955	0.83567
35	0.984032	0.0983917	0.889701	0.879037	0.903477	0.858209	0.900959	0.906823	1.09633	1.08508	1.09567	1.09142	1.08222	1.12726	0.967956	0.802821	0.88353	1.00888	1.10431	1.04024	1.05163	0.992094	1.04975	1.00652	1.10507	1.1047	0.914548	0.910173	0.930159	0.899707	0.946884	0.885819
36	1.02525	0.0965168	0.919052	0.909523	0.92735	0.874831	0.935624	0.947934	1.12339	1.12007	1.12252	1.12145	1.10698	1.14593	1.02563	0.87311	0.942876	1.0648	1.16016	1.08719	1.09939	1.04548	1.0972	1.05457	1.14925	1.15047	0.958789	0.94944	0.980005	0.940862	0.984284	0.939353
37	1.06532	0.0937037	0.955834	0.940112	0.961849	0.905679	0.977085	0.994446	1.14946	1.14831	1.14569	1.14849	1.13668	1.16814	1.08378	0.939801	1.01295	1.11703	1.21459	1.13451	1.1405	1.08997	1.14071	1.09676	1.18802	1.18706	0.997008	0.990066	1.01468	0.983008	1.01903	0.978251
38	1.10263	0.0918251	0.993703	0.967062	0.997337	0.94266	1.01611	1.04535	1.17317	1.16508	1.17271	1.17882	1.15617	1.19306	1.13531	1.00583	1.07339	1.16125	1.26331	1.17277	1.18141	1.14024	1.17643	1.13854	1.22233	1.22953	1.02956	1.02433	1.04623	1.01182	1.04951	1.01591
39	1.14027	0.0872953	1.04326	1.01674	1.04456	0.991623	1.06039	1.10297	1.19655	1.1815	1.19835	1.2039	1.18079	1.2182	1.18057	1.06246	1.12859	1.20076	1.30316	1.20789	1.21967	1.18513	1.21755	1.17481	1.25755	1.26329	1.06131	1.0518	1.08285	1.03872	1.08157	1.05159
40	1.17481	0.0832947	1.09013	1.06734	1.08587	1.03089	1.11406	1.15249	1.21787	1.19772	1.22329	1.22533	1.20799	1.23501	1.21998	1.11636	1.17796	1.23772	1.333	1.23488	1.2557	1.23012	1.25392	1.2067	1.28857	1.29918	1.09038	1.08178	1.10919	1.06398	1.11149	1.08544
41	1.20877	0.0757355	1.14762	1.12322	1.1472	1.0913	1.17019	1.20616	1.23483	1.20942	1.24079	1.24623	1.23222	1.24546	1.25604	1.16487	1.22032	1.27055	1.36497	1.25947	1.28463	1.26925	1.28164	1.23854	1.31104	1.32266	1.12075	1.1121	1.13985	1.08648	1.14185	1.12349
42	1.24023	0.068334	1.20232	1.18026	1.20071	1.14498	1.22803	1.25762	1.25137	1.22193	1.26014	1.25991	1.25429	1.26059	1.2874	1.20934	1.26341	1.30179	1.38244	1.28002	1.30832	1.313	1.30011	1.26113	1.32916	1.33822	1.15171	1.14547	1.16863	1.11024	1.17164	1.16255
43	1.26476	0.0614165	1.24902	1.2306	1.24542	1.20036	1.26776	1.30095	1.26027	1.2299	1.26916	1.26517	1.27283	1.26431	1.31387	1.24683	1.3037	1.3237	1.39797	1.29715	1.32152	1.33634	1.30708	1.2802	1.341	1.34299	1.17914	1.1738	1.19544	1.13867	1.19519	1.1926
44	1.28348	0.0560541	1.28684	1.27318	1.27867	1.25287	1.30128	1.32819	1.26615	1.23759	1.27948	1.2635	1.283	1.26719	1.33678	1.27876	1.33611	1.35056	1.40325	1.31519	1.32577	1.36184	1.30734	1.29361	1.33478	1.33129	1.20186	1.19821	1.21298	1.16888	1.21234	1.21691
45	1.29232	0.0536023	1.31116	1.30906	1.30011	1.29028	1.3114	1.34498	1.26082	1.23727	1.27613	1.24738	1.28704	1.25626	1.35351	1.30673	1.36557	1.36713	1.4025	1.3256	1.31736	1.3657	1.29712	1.30153	1.31689	1.30556	1.21876	1.21321	1.23079	1.19232	1.22608	1.23139
46	1.28975	0.0553133	1.31514	1.32494	1.30204	1.31052	1.30625	1.33195	1.24899	1.24141	1.26566	1.22702	1.27702	1.23383	1.3623	1.32379	1.38486	1.37533	1.39225	1.33527	1.29895	1.3657	1.27378	1.30332	1.29053	1.2614	1.22337	1.22118	1.22806	1.21042	1.23151	1.22569
47	1.27539	0.0621903	1.29663	1.31821	1.28315	1.30982	1.27115	1.30081	1.22658	1.23062	1.24873	1.19109	1.2603	1.20215	1.36649	1.33843	1.39114	1.37458	1.38182	1.34646	1.26866	1.35786	1.24304	1.29201	1.24217	1.20822	1.2186	1.22416	1.22489	1.21676	1.22018	1.207
48	1.24972	0.0737078	1.25934	1.29156	1.2497	1.2905	1.21808	1.24688	1.19565	1.2263	1.21955	1.15118	1.23013	1.15112	1.365	1.35182	1.38725	1.37113	1.36082	1.35401	1.22739	1.33688	1.19413	1.26513	1.19182	1.14901	1.20119	1.21348	1.21045	1.21002	1.20057	1.17145
49	1.20669	0.0907331	1.20001	1.23654	1.19192	1.24218	1.14672	1.18268	1.14817	1.20245	1.17744	1.10092	1.18748	1.07253	1.3513	1.3552	1.35861	1.35822	1.32905	1.35543	1.16561	1.29484	1.1321	1.22348	1.11621	1.06144	1.16835	1.19014	1.18462	1.1924	1.16828	1.10631
50	1.15002	0.108517	1.12421	1.16542	1.10737	1.19093	1.05647	1.10085	1.09127	1.1641	1.12116	1.04406	1.13687	0.99018	1.31956	1.34145	1.31337	1.32584	1.2705	1.34663	1.09532	1.24849	1.06021	1.16108	1.04153	0.965281	1.11975	1.15099	1.14828	1.17039	1.10647	1.02262
51	1.07663	0.12723	1.03029	1.06593	1.02181	1.11346	0.949989	1.00029	1.0215	1.10516	1.05704	0.979797	1.06604	0.89946	1.27326	1.31483	1.24891	1.2778	1.20555	1.31922	1.00121	1.17503	0.960039	1.06927	0.943649	0.858039	1.0569	1.10075	1.09613	1.13068	1.03221	0.924752
52	0.988316	0.14516	0.91813	0.955311	0.907173	1.00696	0.831315	0.889891	0.942658	1.03188	0.976613	0.909607	0.997839	0.79735	1.21124	1.26931	1.16913	1.22156	1.12757	1.26863	0.896349	1.08439	0.856501	0.969319	0.832755	0.738783	0.973202	1.03093	1.01169	1.0692	0.938206	0.81599
53	0.891872	0.160753	0.798939	0.831999	0.793645	0.895575	0.704939	0.768539	0.852965	0.944157	0.896459	0.826929	0.918646	0.678634	1.1335	1.20479	1.07136	1.14803	1.03859	1.2047	0.782083	0.979483	0.73521	0.854764	0.718812	0.622148	0.891878	0.958458	0.933813	1.00333	0.850427	0.713367
54	0.790783	0.169604	0.682623	0.716376	0.682131	0.77709	0.590316	0.647204	0.749898	0.842806	0.794535	0.728591	0.831136	0.552423	1.04545	1.12965	0.96018	1.06826	0.931528	1.13765	0.673927	0.865568	0.616198	0.73178	0.625306	0.530785	0.802013	0.863028	0.825951	0.920331	0.778627	0.622129
55	0.688414	0.171436	0.562244	0.582249	0.559993	0.663033	0.468439	0.537506	0.641462	0.743825	0.681735	0.618689	0.727876	0.435187	0.942738	1.03965	0.837827	0.965005	0.818956	1.05225	0.575278	0.744888	0.521118	0.613703	0.540921	0.455759	0.720349	0.767252	0.737313	0.832887	0.709841	0.554454
56	0.583434	0.172789	0.438669	0.458144	0.428507	0.548571	0.341803	0.416322	0.526126	0.621901	0.565947	0.513994	0.612208	0.316581	0.827389	0.932565	0.703726	0.857117	0.692335	0.951203	0.484506	0.630728	0.442735	0.526669	0.453236	0.369162	0.64048	0.69238	0.666575	0.761344	0.612285	0.469814
57	0.472698	0.175844	0.306109	0.310363	0.304246	0.412998	0.210497	0.292442	0.410089	0.497378	0.458025	0.404582	0.493184	0.197274	0.701694	0.814225	0.560561	0.734621	0.55993	0.839131	0.392384	0.534256	0.352008	0.452189	0.350128	0.273341	0.553216	0.609503	0.585482	0.695525	0.504556	0.371013
58	0.361336	0.175645	0.180565	0.171885	0.184162	0.289953	0.089909	0.166914	0.297973	0.379098	0.337792	0.28799	0.383744	0.101242	0.571927	0.676044	0.429441	0.596174	0.438919	0.719055	0.303586	0.459351	0.262297	0.37105	0.241921	0.18331	0.45263	0.524656	0.495159	0.621483	0.368226	0.253625
59	0.250209	0.172424	0.055682	0.024293	0.058618	0.16007	-0.008656	0.044085	0.189275	0.263334	0.218018	0.167642	0.263635	0.033744	0.45306	0.530731	0.320173	0.468042	0.364111	0.582243	0.214472	0.386764	0.1704	0.278653	0.135622	0.10092	0.338555	0.422219	0.384286	0.526592	0.223012	0.136665
60	0.162927	0.155043	-0.0101716	-0.022117	-0.015947	0.030555	-0.01844	-0.024909	0.100476	0.154452	0.11864	0.085075	0.154827	-0.010616	0.365699	0.401688	0.268061	0.378683	0.304028	0.476033	0.137601	0.299133	0.10052	0.177305	0.069576	0.041471	0.221029	0.29215	0.256111	0.415111	0.103365	0.038409
61	0.0993676	0.131845	-0.0195267	-0.021187	-0.019289		-0.018785	-0.018846	0.0369132	0.064669	0.044342	0.016419	0.073219	-0.014083	0.298046	0.315846	0.217737	0.31329	0.241453	0.401905	0.062238	0.20802	0.039773	0.092232	-0.017235	-0.0116	0.119167	0.176926	0.13842	0.278978	0.01226	-0.010748
62	0.0545812	0.106961	-0.0187247	-0.019685	-0.018889		-0.017467	-0.018858	-0.0021356	0.012687	-0.005687	-0.01376	0.009847	-0.013765	0.234786	0.259811	0.164392	0.244701	0.159881	0.345144	0.0191236	0.117131	-0.015314	0.015269	-0.011055	-0.010413	0.039857	0.056448	0.019675	0.152552	-0.015232	-0.014158
63	0.0264324	0.0825946	-0.0173925	-0.018072	-0.017636		-0.016083	-0.017779	-0.0127986	-0.012125	-0.013155	-0.012492	-0.013217	-0.013004	0.167033	0.221049	0.098894	0.149737	0.079384	0.286103	0.0008552	0.047135	-0.011214	-0.011274	-0.010485	-0.009886	-0.0055356	-0.019059	-0.014261	0.034083	-0.01424	-0.014201
64	0.00873105	0.0583251	-0.0157158	-0.0161	-0.016041		-0.014504	-0.016218	-0.0125272	-0.012138	-0.012955	-0.012352	-0.013237	-0.011954	0.0957938	0.167121	0.039406	0.061435	0.001197	0.20981	-0.0105774	-0.014091	-0.009932	-0.010786	-0.009314	-0.008764	-0.0133182	-0.013359	-0.014765	-0.011583	-0.013557	-0.013327
65	-0.00356096	0.0298186	-0.014034	-0.014192	-0.014364		-0.012957	-0.014623	-0.0118772	-0.011648	-0.01232	-0.011646	-0.012983	-0.010789	0.0308992	0.110758	-0.008799	-0.009801	-0.010271	0.072609	-0.0090916	-0.011638	-0.008825	-0.009305	-0.008086	-0.007604	-0.0137012	-0.014826	-0.014448	-0.014723	-0.012471	-0.012038
66	-0.00546618	0.0193249	-0.0125295	-0.012518	-0.012863		-0.011586	-0.013151	-0.0109828	-0.010885	-0.01145	-0.010663	-0.012236	-0.00968	0.0167588	0.055148	-0.009665	-0.009716	-0.01115	0.059177	-0.0078288	-0.009989	-0.007671	-0.008026	-0.006941	-0.006517	-0.0127486	-0.014064	-0.013356	-0.014711	-0.011053	-0.010559
67	-0.00970974	0.002309	-0.0112865	-0.01115	-0.011652		-0.010479	-0.011865	-0.009996	-0.009942	-0.010433	-0.00963	-0.011257	-0.008718	-0.0091972	-0.004656	-0.009761	-0.010556	-0.010548	-0.010465	-0.0067056	-0.008626	-0.006617	-0.006878	-0.005888	-0.005519	-0.0113634	-0.01266	-0.011796	-0.013683	-0.00957	-0.009108
68	-0.0089735	0.00202173	-0.0102995	-0.010068	-0.010728		-0.009642	-0.01076	-0.0090722	-0.009047	-0.009452	-0.008681	-0.01023	-0.007951	-0.0099066	-0.009276	-0.009162	-0.010641	-0.009379	-0.011075	-0.0056978	-0.007307	-0.005707	-0.005866	-0.004969	-0.00464	-0.0098914	-0.011008	-0.010082	-0.012248	-0.008227	-0.007892
69	-0.00811037	0.00199559	-0.00952225	-0.009212	-0.010042		-0.009006	-0.009829	-0.0082958	-0.008325	-0.00862	-0.007891	-0.009287	-0.007356	-0.00937	-0.009865	-0.008216	-0.009962	-0.008109	-0.010698	-0.0048248	-0.006098	-0.00492	-0.004984	-0.004183	-0.003939	-0.008539	-0.00937	-0.008538	-0.010681	-0.00714	-0.006966
70	-0.00731499	0.00192862	-0.00890175	-0.008517	-0.009508		-0.008516	-0.009066	-0.0076902	-0.007832	-0.007942	-0.007267	-0.008506	-0.006904	-0.0084674	-0.009504	-0.007264	-0.00889	-0.007016	-0.009663	-0.0040866	-0.005038	-0.004217	-0.004238	-0.003555	-0.003385	-0.007429	-0.007976	-0.007335	-0.009191	-0.006346	-0.006297
71	-0.00665047	0.00184879	-0.00839575	-0.007944	-0.009055		-0.008148	-0.008436	-0.0072448	-0.00758	-0.007384	-0.006794	-0.007901	-0.006565	-0.0075204	-0.008689	-0.006497	-0.007779	-0.006229	-0.008408	-0.0034842	-0.004141	-0.003643	-0.003617	-0.003087	-0.002933	-0.0066072	-0.006913	-0.00649	-0.007947	-0.005818	-0.005868
72	-0.00614275	0.00177845	-0.00797775	-0.007478	-0.008653		-0.007878	-0.007902	-0.0069174	-0.007443	-0.00694	-0.006438	-0.007439	-0.006327	-0.0067132	-0.007779	-0.005953	-0.006841	-0.005706	-0.007287	-0.0030462	-0.00346	-0.00322	-0.00314	-0.002789	-0.002622	-0.0060592	-0.006161	-0.005955	-0.007028	-0.005517	-0.005635
73	-0.00578768	0.00171038	-0.007627	-0.007134	-0.008255		-0.007677	-0.007442	-0.0066834	-0.007333	-0.006613	-0.006201	-0.007084	-0.006186	-0.0061056	-0.007026	-0.005572	-0.00617	-0.005347	-0.006413	-0.002789	-0.003027	-0.002955	-0.002825	-0.002639	-0.002499	-0.0057334	-0.005675	-0.005663	-0.006429	-0.005387	-0.005513
74	-0.00555984	0.00165663	-0.0073592	-0.006936	-0.007782	-0.007531	-0.007525	-0.007022	-0.0065238	-0.007243	-0.006378	-0.006065	-0.006809	-0.006124	-0.0056782	-0.006517	-0.005313	-0.005725	-0.005068	-0.005768	-0.002668	-0.002788	-0.002827	-0.002648	-0.00257	-0.002507	-0.00557	-0.005418	-0.005564	-0.006069	-0.005358	-0.005441
75	-0.00539688	0.00157838	-0.0070586	-0.006879	-0.00719	-0.007163	-0.007442	-0.006619	-0.0064164	-0.007138	-0.006216	-0.005991	-0.0066	-0.006137	-0.0053852	-0.006174	-0.005159	-0.00542	-0.004866	-0.005307	-0.0026288	-0.002648	-0.002806	-0.00255	-0.002549	-0.002591	-0.0054954	-0.005316	-0.005544	-0.005839	-0.005369	-0.005409
76	-0.0053134	0.00151652	-0.006914	-0.00691	-0.006776	-0.00703	-0.007452	-0.006402	-0.0063578	-0.007012	-0.006118	-0.005993	-0.006435	-0.006231	-0.0051714	-0.005896	-0.005079	-0.005193	-0.004734	-0.004955	-0.002683	-0.002643	-0.002844	-0.002576	-0.002602	-0.00275	-0.0054408	-0.005247	-0.005507	-0.005684	-0.005365	-0.005401
77	-0.00531552	0.00147503	-0.0069972	-0.006955	-0.006953	-0.006991	-0.007512	-0.006575	-0.006345	-0.006902	-0.006087	-0.006043	-0.006308	-0.006385	-0.0050102	-0.005656	-0.005078	-0.004996	-0.004638	-0.004683	-0.0028432	-0.002829	-0.002935	-0.00276	-0.002745	-0.002947	-0.005382	-0.005173	-0.005471	-0.005603	-0.005315	-0.005348
78	-0.00538488	0.00145695	-0.0072178	-0.007015	-0.00744	-0.007088	-0.007606	-0.00694	-0.0063902	-0.006884	-0.006137	-0.00609	-0.006242	-0.006598	-0.0049108	-0.005443	-0.005149	-0.004817	-0.004621	-0.004524	-0.003088	-0.003122	-0.003096	-0.003006	-0.002976	-0.00324	-0.0053176	-0.005113	-0.00543	-0.005589	-0.005227	-0.005229
79	-0.00549568	0.00143745	-0.0074438	-0.007142	-0.007797	-0.007251	-0.007749	-0.00728	-0.0064996	-0.006974	-0.006246	-0.006161	-0.006256	-0.006861	-0.0048724	-0.005226	-0.005241	-0.00471	-0.004704	-0.004481	-0.0034178	-0.003414	-0.003395	-0.003308	-0.003313	-0.003659	-0.0052448	-0.00505	-0.005368	-0.005592	-0.005127	-0.005087
80	-0.00565608	0.00141187	-0.0076826	-0.007387	-0.008023	-0.007425	-0.007965	-0.007613	-0.0066778	-0.007128	-0.006408	-0.00631	-0.006361	-0.007182	-0.0048974	-0.005041	-0.005305	-0.004697	-0.004879	-0.004565	-0.0038608	-0.003755	-0.003847	-0.003725	-0.003796	-0.004181	-0.0051618	-0.005003	-0.005292	-0.005567	-0.005005	-0.004942
81	-0.00586772	0.00140246	-0.0079534	-0.007756	-0.008201	-0.00762	-0.008265	-0.007925	-0.0069248	-0.007347	-0.006625	-0.00657	-0.006538	-0.007544	-0.0049962	-0.004914	-0.005409	-0.004755	-0.005164	-0.004739	-0.0044132	-0.004184	-0.00438	-0.004289	-0.0044	-0.004813	-0.005051	-0.004952	-0.005207	-0.005497	-0.004834	-0.004765
82	-0.0061056	0.00144175	-0.0082522	-0.008168	-0.00839	-0.007869	-0.008639	-0.008195	-0.0072188	-0.007586	-0.006906	-0.006926	-0.00678	-0.007896	-0.0051424	-0.004842	-0.00555	-0.00485	-0.005546	-0.004924	-0.0050508	-0.004699	-0.004999	-0.004914	-0.005117	-0.005525	-0.0048638	-0.004831	-0.005044	-0.005376	-0.004578	-0.00449
83	-0.00636868	0.00154365	-0.0085714	-0.008558	-0.008623	-0.008182	-0.00904	-0.008454	-0.0075476	-0.007847	-0.007252	-0.007339	-0.007085	-0.008215	-0.005359	-0.004878	-0.005765	-0.005019	-0.006004	-0.005129	-0.005764	-0.005331	-0.005737	-0.005551	-0.005944	-0.006257	-0.0046014	-0.004641	-0.004781	-0.005173	-0.004263	-0.004149
84	-0.00665108	0.00169798	-0.0088842	-0.008892	-0.008876	-0.00856	-0.009414	-0.008679	-0.007884	-0.008071	-0.007637	-0.007798	-0.00745	-0.008464	-0.0056672	-0.005023	-0.00602	-0.005322	-0.00653	-0.005441	-0.0065296	-0.006063	-0.006532	-0.006221	-0.006845	-0.006987	-0.0042904	-0.004401	-0.004465	-0.004866	-0.003917	-0.003803
85	-0.00691004	0.00188718	-0.0091442	-0.009116	-0.009082	-0.008996	-0.009682	-0.008845	-0.0081504	-0.008135	-0.007999	-0.008219	-0.007843	-0.008556	-0.0060198	-0.005244	-0.006192	-0.005732	-0.00705	-0.005881	-0.0072982	-0.006841	-0.007289	-0.006937	-0.007759	-0.007665	-0.0039376	-0.004133	-0.004117	-0.004463	-0.003546	-0.003429
86	-0.00709844	0.00209532	-0.009311	-0.009231	-0.00912	-0.009429	-0.00976	-0.009015	-0.0082466	-0.007959	-0.00825	-0.008441	-0.00823	-0.008353	-0.0063842	-0.005489	-0.006285	-0.00626	-0.007443	-0.006444	-0.00802	-0.007589	-0.00797	-0.007669	-0.008588	-0.008284	-0.0035304	-0.003781	-0.003759	-0.003958	-0.003136	-0.003018
87	-0.00715368	0.00228808	-0.009314	-0.00929	-0.008817	-0.009778	-0.009502	-0.009183	-0.008036	-0.007423	-0.008238	-0.008267	-0.008548	-0.007704	-0.0067184	-0.005725	-0.006322	-0.006863	-0.007645	-0.007037	-0.0086028	-0.008299	-0.00849	-0.008299	-0.009209	-0.008717	-0.0030972	-0.003374	-0.0034	-0.003389	-0.00271	-0.002613
88	-0.0069586	0.00241616	-0.008929	-0.009075	-0.007987	-0.009909	-0.008693	-0.008981	-0.007376	-0.006414	-0.007768	-0.007526	-0.008669	-0.006503	-0.0069396	-0.005945	-0.006235	-0.00741	-0.007553	-0.007555	-0.0088866	-0.008828	-0.008744	-0.008657	-0.009444	-0.00876	-0.0026618	-0.00297	-0.003021	-0.002823	-0.002287	-0.002208
89	-0.0063788	0.00245509	-0.0078924	-0.008145	-0.006461	-0.009612	-0.007155	-0.008089	-0.0061564	-0.004929	-0.006641	-0.006119	-0.008374	-0.004719	-0.0069548	-0.006148	-0.005983	-0.007659	-0.00706	-0.007924	-0.0086722	-0.008921	-0.008621	-0.008499	-0.009077	-0.008243	-0.0022182	-0.002559	-0.002614	-0.002265	-0.001855	-0.001798
90	-0.00531584	0.00243303	-0.0060758	-0.006299	-0.004166	-0.008651	-0.004823	-0.00644	-0.0043628	-0.00306	-0.004772	-0.00408	-0.007437	-0.002465	-0.0066432	-0.0063	-0.005486	-0.007409	-0.006042	-0.007979	-0.007747	-0.008305	-0.007932	-0.00753	-0.007946	-0.007022	-0.0017504	-0.002105	-0.002151	-0.001709	-0.00141	-0.001377
91	-0.00374148	0.00241571	-0.0035244	-0.003543	-0.001215	-0.006872	-0.001824	-0.004168	-0.002167	-0.001046	-0.002316	-0.001679	-0.005757	-3.7e-05	-0.0058396	-0.006298	-0.004569	-0.006464	-0.004386	-0.007481	-0.0059732	-0.006774	-0.006488	-0.005587	-0.006018	-0.004999	-0.0012032	-0.001551	-0.0016	-0.001064	-0.000896	-0.000905
92	-0.00174824	0.00242322	-0.0004598	-8.3e-05	0.002001	-0.004283	0.001493	-0.001427	9.84e-05	0.000734	0.00034	0.000643	-0.003424	0.002199	-0.0044202	-0.005996	-0.003079	-0.004622	-0.002249	-0.006155	-0.0034104	-0.00434	-0.004262	-0.002785	-0.003365	-0.0023	-0.0005492	-0.000899	-0.000943	-0.000218	-0.000311	-0.000375
93	0.00041336	0.00244074	0.0026934	0.003576	0.004878	-0.001082	0.004588	0.001507	0.002058	0.001959	0.002681	0.002469	-0.00075	0.003931	-0.0024926	-0.005277	-0.001153	-0.00201	-0.000219	-0.003804	-0.0003678	-0.001263	-0.001459	0.000488	-0.000253	0.000648	0.0001758	-0.000198	-0.000176	0.000825	0.000289	0.000139
94	0.0023766	0.00248164	0.005382	0.006656	0.006882	0.002368	0.006867	0.004137	0.0034536	0.002569	0.004293	0.003606	0.0018	0.005	-0.0004514	-0.003976	0.000658	0.000699	0.001111	-0.000749	0.002602	0.001853	0.001485	0.00363	0.002794	0.003248	0.0008968	0.000517	0.000619	0.001961	0.000836	0.000551
95	0.00377132	0.00253814	0.0071676	0.008515	0.007795	0.005486	0.00799	0.006052	0.0041762	0.002638	0.005054	0.004047	0.00377	0.005372	0.0011698	-0.002045	0.001802	0.002536	0.001709	0.001847	0.0048622	0.004307	0.003979	0.005883	0.00516	0.004982	0.0014808	0.001183	0.001276	0.002946	0.001181	0.000818
96	0.00436056	0.00250948	0.0078056	0.008947	0.007545	0.007672	0.007805	0.007059	0.004178	0.00218	0.004976	0.003788	0.004941	0.005005	0.002082	0.000139	0.002224	0.003076	0.001816	0.003155	0.0059726	0.005627	0.005539	0.006696	0.006397	0.005604	0.0017646	0.001666	0.001632	0.003419	0.001229	0.000877
97	0.00404496	0.00234393	0.0071584	0.007891	0.006079	0.008596	0.006219	0.007007	0.00342	0.001198	0.004021	0.002793	0.005265	0.003823	0.0022142	0.001846	0.001999	0.002472	0.001443	0.003311	0.005792	0.005718	0.005952	0.005897	0.006345	0.005048	0.0016402	0.001816	0.001656	0.003111	0.000962	0.000656
98	0.00279104	0.00210863	0.0051866	0.005343	0.00345	0.00808	0.003304	0.005756	0.0018588	-0.000366	0.002147	0.001027	0.004733	0.001753	0.0014946	0.002509	0.001106	0.000804	0.000524	0.00253	0.0043436	0.004625	0.005173	0.003534	0.005068	0.003318	0.0010716	0.001544	0.001381	0.001948	0.000354	0.000131
99	0.00063956	0.00201409	0.0020746	0.001611	-0.000101	0.006045	-0.000498	0.003316	-0.0005028	-0.002596	-0.000578	-0.001495	0.003332	-0.001177	-0.000173	0.002039	-0.000755	-0.001803	-0.00111	0.000764	0.0017494	0.002389	0.003221	-8.8e-05	0.002672	0.000553	4.96e-05	0.000815	0.000746	-1.8e-05	-0.00059	-0.000705
100	-0.0021438	0.00212996	-0.001654	-0.002598	-0.003985	0.002673	-0.00432	-4e-05	-0.0034304	-0.005354	-0.003791	-0.004484	0.001104	-0.004627	-0.0026144	0.000505	-0.003677	-0.004561	-0.003494	-0.001845	-0.0016262	-0.000839	0.000276	-0.004061	-0.000688	-0.002819	-0.001394	-0.000362	-0.000324	-0.002532	-0.001856	-0.001896
101	-0.00496516	0.00213263	-0.0051934	-0.006299	-0.007332	-0.001406	-0.007301	-0.003629	-0.0062612	-0.007888	-0.006721	-0.007186	-0.001759	-0.007752	-0.0051652	-0.001983	-0.00677	-0.006485	-0.005998	-0.00459	-0.0050636	-0.004599	-0.003289	-0.007039	-0.004485	-0.005906	-0.0031424	-0.001957	-0.001901	-0.005019	-0.003394	-0.003441

## Sheet: SKMY
Sound side			TF1	C:\Users\xb00012\Documents\Data\27_15_150415 SP\27_15_150415_0041.c3d	C:\Users\xb00012\Documents\Data\27_15_150415 SP\27_15_150415_0043.c3d	C:\Users\xb00012\Documents\Data\27_15_150415 SP\27_15_150415_0047.c3d	C:\Users\xb00012\Documents\Data\27_15_150415 SP\27_15_150415_0049.c3d	C:\Users\xb00012\Documents\Data\27_15_150415 SP\27_15_150415_0053.c3d	TF3	C:\Users\xb00012\Documents\Data\39_28_200515 SP\39_28_200515_0042.c3d	C:\Users\xb00012\Documents\Data\39_28_200515 SP\39_28_200515_0044.c3d	C:\Users\xb00012\Documents\Data\39_28_200515 SP\39_28_200515_0046.c3d	C:\Users\xb00012\Documents\Data\39_28_200515 SP\39_28_200515_0050.c3d	C:\Users\xb00012\Documents\Data\39_28_200515 SP\39_28_200515_0052.c3d	TF4	C:\Users\xb00012\Documents\Data\44_33_190615 SP\44_33_190615_0034.c3d	C:\Users\xb00012\Documents\Data\44_33_190615 SP\44_33_190615_0038.c3d	C:\Users\xb00012\Documents\Data\44_33_190615 SP\44_33_190615_0040.c3d	C:\Users\xb00012\Documents\Data\44_33_190615 SP\44_33_190615_0042.c3d	C:\Users\xb00012\Documents\Data\44_33_190615 SP\44_33_190615_0046.c3d	TF5	C:\Users\xb00012\Documents\Data\45_34_230615 SP\45_34_230615_0037.c3d	C:\Users\xb00012\Documents\Data\45_34_230615 SP\45_34_230615_0039.c3d	C:\Users\xb00012\Documents\Data\45_34_230615 SP\45_34_230615_0041.c3d	C:\Users\xb00012\Documents\Data\45_34_230615 SP\45_34_230615_0043.c3d	C:\Users\xb00012\Documents\Data\45_34_230615 SP\45_34_230615_0045.c3d
Sagittal plane			ESP	LKNEE_MOMENTS	LKNEE_MOMENTS	LKNEE_MOMENTS	LKNEE_MOMENTS	LKNEE_MOMENTS	ESP	LKNEE_MOMENTS	LKNEE_MOMENTS	LKNEE_MOMENTS	LKNEE_MOMENTS	LKNEE_MOMENTS	ESP	LKNEE_MOMENTS	LKNEE_MOMENTS	LKNEE_MOMENTS	LKNEE_MOMENTS	LKNEE_MOMENTS	ESP	RKNEE_MOMENTS	RKNEE_MOMENTS	RKNEE_MOMENTS	RKNEE_MOMENTS	RKNEE_MOMENTS
Knee Moment				LINK_MODEL_BASED	LINK_MODEL_BASED	LINK_MODEL_BASED	LINK_MODEL_BASED	LINK_MODEL_BASED		LINK_MODEL_BASED	LINK_MODEL_BASED	LINK_MODEL_BASED	LINK_MODEL_BASED	LINK_MODEL_BASED		LINK_MODEL_BASED	LINK_MODEL_BASED	LINK_MODEL_BASED	LINK_MODEL_BASED	LINK_MODEL_BASED		LINK_MODEL_BASED	LINK_MODEL_BASED	LINK_MODEL_BASED	LINK_MODEL_BASED	LINK_MODEL_BASED
101 points over gait cycle				Original	Original	Original	Original	Original		Original	Original	Original	Original	Original		Original	Original	Original	Original	Original		Original	Original	Original	Original	Original
ITEM	Mean	SD	C3_L	1	1	1	1	1	C3_L	1	1	1	1	1	C3_L	1	1	1	1	1	C3_R	1	1	1	1	1
1	-0.311737	0.134774	-0.334115	-0.413048	-0.166252	-0.434442	-0.396307	-0.260525	-0.215422	-0.027481	-0.122419	-0.159536	-0.578512	-0.189163	-0.304553	-0.227326	-0.306657	-0.301156	-0.351638	-0.335987	-0.392858	-0.429367	-0.283522	-0.369451	-0.409021	-0.472931
2	-0.538442	0.172609	-0.459413	-0.438006	-0.230681	-0.65193	-0.607356	-0.369094	-0.427772	-0.17386	-0.627428	-0.633653	-0.27795	-0.425969	-0.612662	-0.427872	-0.651319	-0.567904	-0.741042	-0.675172	-0.653922	-0.670542	-0.604528	-0.531146	-0.696935	-0.766457
3	-0.534343	0.204721	-0.595474	-0.654654	-0.546936	-0.69504	-0.624888	-0.45585	-0.246766	-0.410686	-0.265616	-0.385208	-0.009177	-0.163141	-0.720392	-0.683001	-0.664455	-0.718954	-0.801488	-0.734063	-0.57474	-0.462392	-0.625183	-0.644485	-0.623562	-0.518076
4	-0.308093	0.116522	-0.382635	-0.466716	-0.679642	-0.30704	-0.282126	-0.177649	-0.222298	-0.210416	-0.234162	-0.208461	-0.202945	-0.255506	-0.339967	-0.445043	-0.262765	-0.405278	-0.284051	-0.302697	-0.287471	-0.268815	-0.326236	-0.327693	-0.253086	-0.261525
5	-0.266566	0.119932	-0.2294	-0.14302	-0.560931	-0.213833	-0.195798	-0.033417	-0.242335	-0.256599	-0.228026	-0.28846	-0.216068	-0.222522	-0.390365	-0.367149	-0.381021	-0.438186	-0.351057	-0.414412	-0.204162	-0.2097	-0.216594	-0.226643	-0.180328	-0.187547
6	-0.243259	0.140917	-0.119186	-0.20046	-0.216519	-0.165334	-0.095651	0.082036	-0.240938	-0.242362	-0.223384	-0.22587	-0.26757	-0.245504	-0.444801	-0.477486	-0.42515	-0.503887	-0.403934	-0.41355	-0.16811	-0.182482	-0.171654	-0.170722	-0.143486	-0.172206
7	-0.22277	0.169407	-0.0343152	-0.127849	-0.137951	-0.048956	-0.052317	0.195497	-0.22583	-0.117084	-0.233097	-0.260632	-0.301391	-0.216944	-0.44746	-0.484122	-0.431366	-0.517555	-0.409094	-0.395165	-0.183476	-0.224365	-0.17398	-0.208184	-0.131815	-0.179037
8	-0.169461	0.21295	0.101907	-0.010108	-0.03487	0.079781	0.104161	0.370571	-0.19176	-0.088578	-0.227949	-0.268354	-0.252747	-0.121174	-0.425946	-0.509702	-0.400805	-0.513707	-0.363846	-0.341671	-0.162042	-0.1949	-0.136176	-0.204893	-0.129132	-0.145111
9	-0.109783	0.237665	0.213788	0.116744	0.098082	0.20061	0.184327	0.469178	-0.175728	-0.052862	-0.191377	-0.253488	-0.208408	-0.172507	-0.382395	-0.477893	-0.349304	-0.494018	-0.306295	-0.284467	-0.0947962	-0.131366	-0.062017	-0.139697	-0.065257	-0.075644
10	-0.0341173	0.245661	0.299965	0.20665	0.203317	0.256488	0.312471	0.520901	-0.130966	-0.059382	-0.152934	-0.232246	-0.127088	-0.083181	-0.312989	-0.425595	-0.265382	-0.440204	-0.221201	-0.212562	0.0075206	-0.03431	0.050123	-0.039864	0.047532	0.014122
11	0.0245153	0.261434	0.376211	0.259299	0.298292	0.306572	0.366834	0.650059	-0.127033	-0.085712	-0.119183	-0.203675	-0.131825	-0.094771	-0.244391	-0.371615	-0.193438	-0.384892	-0.130975	-0.141034	0.0932742	0.043437	0.137451	0.051596	0.151533	0.082354
12	0.070045	0.282961	0.467401	0.384945	0.363178	0.428564	0.488149	0.672168	-0.124322	-0.109814	-0.126936	-0.181601	-0.122762	-0.080496	-0.202958	-0.33461	-0.151445	-0.355434	-0.069897	-0.103404	0.140059	0.098622	0.200465	0.106769	0.173517	0.120923
13	0.0991943	0.307435	0.533776	0.473875	0.438869	0.533776	0.496004	0.726355	-0.132025	-0.116758	-0.123604	-0.183311	-0.132973	-0.103478	-0.188402	-0.306425	-0.139369	-0.343838	-0.046035	-0.106342	0.183428	0.126884	0.267438	0.153777	0.213344	0.155698
14	0.115273	0.316653	0.553582	0.49929	0.509689	0.553582	0.475525	0.729825	-0.143773	-0.123478	-0.12762	-0.189391	-0.149913	-0.128461	-0.176255	-0.286329	-0.137798	-0.319565	-0.03726	-0.100321	0.227538	0.177957	0.333132	0.191463	0.246483	0.188655
15	0.120145	0.314249	0.530531	0.485273	0.516013	0.530531	0.423716	0.697123	-0.158945	-0.130941	-0.1399	-0.204961	-0.156325	-0.162597	-0.165535	-0.268386	-0.128564	-0.294943	-0.032111	-0.103671	0.274529	0.226161	0.404057	0.241215	0.274242	0.226972
16	0.122834	0.311386	0.504509	0.429256	0.517328	0.504509	0.382635	0.688815	-0.172632	-0.152262	-0.133572	-0.210055	-0.171534	-0.195737	-0.150478	-0.233151	-0.115378	-0.277916	-0.027563	-0.098382	0.309936	0.25831	0.455897	0.276738	0.304487	0.254246
17	0.122235	0.311121	0.473787	0.387023	0.524368	0.473787	0.324623	0.659134	-0.193585	-0.166548	-0.136891	-0.216836	-0.194753	-0.252898	-0.135794	-0.212234	-0.107497	-0.249512	-0.017927	-0.091801	0.344533	0.286856	0.501049	0.326433	0.326403	0.281926
18	0.113875	0.301619	0.421529	0.354414	0.495515	0.421529	0.24056	0.595628	-0.212886	-0.186295	-0.146439	-0.229149	-0.196498	-0.306047	-0.11514	-0.174736	-0.094668	-0.208243	-0.003511	-0.094544	0.361998	0.311811	0.530387	0.360079	0.323711	0.284003
19	0.0908278	0.287988	0.322883	0.251972	0.410104	0.322883	0.124072	0.505384	-0.235789	-0.193817	-0.15615	-0.249624	-0.20203	-0.377322	-0.101864	-0.142137	-0.083311	-0.189697	0.002589	-0.096763	0.37808	0.328826	0.544621	0.392218	0.32644	0.298297
20	0.0646277	0.279326	0.22247	0.159946	0.314444	0.22247	0.022954	0.392537	-0.258727	-0.2153	-0.161667	-0.271718	-0.209902	-0.435047	-0.0936966	-0.108869	-0.081531	-0.167766	-0.002905	-0.107412	0.388464	0.335101	0.562495	0.415895	0.324476	0.304353
21	0.0325918	0.271539	0.110208	0.060063	0.204116	0.110208	-0.089448	0.2661	-0.27799	-0.233322	-0.176691	-0.292391	-0.222907	-0.46464	-0.0890502	-0.075998	-0.091483	-0.147008	-0.008886	-0.121876	0.3872	0.330057	0.565357	0.424406	0.309803	0.306377
22	-0.00403726	0.274977	-0.00513125	-0.038906	0.078244	-0.00513125	-0.18387	0.124007	-0.301143	-0.239945	-0.201471	-0.297686	-0.225153	-0.541458	-0.0950298	-0.059992	-0.099523	-0.141435	-0.027341	-0.146858	0.385155	0.321432	0.562439	0.436985	0.296973	0.307944
23	-0.0386544	0.276086	-0.10188	-0.123394	-0.04054	-0.10188	-0.252639	0.009054	-0.314483	-0.251075	-0.192634	-0.32803	-0.223886	-0.576789	-0.106374	-0.044964	-0.116501	-0.139845	-0.060947	-0.169611	0.368118	0.296848	0.542945	0.422384	0.279714	0.298701
24	-0.0702007	0.280882	-0.189257	-0.197182	-0.124773	-0.189257	-0.323443	-0.111629	-0.324903	-0.260126	-0.19126	-0.340665	-0.222692	-0.60977	-0.118001	-0.0281	-0.140501	-0.141756	-0.092162	-0.187488	0.351358	0.282368	0.520649	0.399862	0.268677	0.285233
25	-0.0986964	0.285289	-0.261536	-0.26837	-0.211703	-0.258369	-0.36914	-0.200098	-0.333587	-0.278379	-0.184769	-0.34896	-0.214544	-0.641285	-0.129307	-0.022969	-0.160245	-0.142993	-0.113116	-0.20721	0.329645	0.252071	0.488004	0.390315	0.250206	0.267627
26	-0.125835	0.283534	-0.315881	-0.315715	-0.294883	-0.319434	-0.38832	-0.261054	-0.342679	-0.277671	-0.178743	-0.356645	-0.224708	-0.675629	-0.138741	-0.018712	-0.169282	-0.144973	-0.130263	-0.230476	0.293963	0.212141	0.439582	0.361355	0.222514	0.234224
27	-0.14948	0.280619	-0.356608	-0.356293	-0.345461	-0.360069	-0.411833	-0.309383	-0.350376	-0.270179	-0.179749	-0.376471	-0.225896	-0.699586	-0.149633	-0.016037	-0.179005	-0.14512	-0.159766	-0.248236	0.258695	0.172371	0.387456	0.342517	0.186058	0.205074
28	-0.170521	0.276714	-0.382965	-0.388379	-0.360692	-0.393157	-0.413348	-0.359251	-0.365375	-0.27981	-0.188568	-0.416701	-0.229107	-0.712687	-0.159503	-0.014932	-0.192813	-0.149418	-0.177265	-0.263085	0.225758	0.129545	0.349726	0.308051	0.156438	0.185029
29	-0.187924	0.265856	-0.385354	-0.372451	-0.366361	-0.41383	-0.416763	-0.357364	-0.380978	-0.283221	-0.203346	-0.456535	-0.239067	-0.722722	-0.171149	-0.011122	-0.207441	-0.153266	-0.208758	-0.275159	0.185784	0.096826	0.305372	0.267681	0.115665	0.143375
30	-0.206938	0.25244	-0.383997	-0.365957	-0.363573	-0.412269	-0.414729	-0.363455	-0.397708	-0.288551	-0.214751	-0.503873	-0.261497	-0.719869	-0.187017	-0.006067	-0.217199	-0.17488	-0.245375	-0.291562	0.14097	0.041308	0.252573	0.227594	0.08443	0.098943
31	-0.226681	0.24016	-0.383052	-0.367173	-0.345278	-0.425717	-0.412361	-0.364729	-0.417796	-0.309816	-0.230028	-0.54292	-0.288079	-0.718137	-0.205573	-0.018039	-0.22982	-0.193345	-0.290586	-0.296076	0.0996984	0.00114	0.202558	0.180755	0.057097	0.056942
32	-0.247619	0.227099	-0.380764	-0.37092	-0.330863	-0.428786	-0.412097	-0.361156	-0.437351	-0.335901	-0.245447	-0.594036	-0.314007	-0.697363	-0.229063	-0.035791	-0.246268	-0.22569	-0.333735	-0.303832	0.0567008	-0.050461	0.15049	0.147461	0.022252	0.013762
33	-0.267567	0.213143	-0.372098	-0.363279	-0.311029	-0.421433	-0.407168	-0.357581	-0.45723	-0.376565	-0.25779	-0.636086	-0.336051	-0.679657	-0.252475	-0.059919	-0.26613	-0.251591	-0.37065	-0.314084	0.0115332	-0.104673	0.10593	0.100236	-0.007951	-0.035876
34	-0.289407	0.202388	-0.370797	-0.371164	-0.30243	-0.408109	-0.409823	-0.362458	-0.479944	-0.416624	-0.278737	-0.676082	-0.369581	-0.658694	-0.275219	-0.076536	-0.280624	-0.277433	-0.41298	-0.32852	-0.0316672	-0.15835	0.057431	0.059835	-0.041878	-0.075374
35	-0.315553	0.192858	-0.371963	-0.374239	-0.290633	-0.388274	-0.412066	-0.394603	-0.509605	-0.462092	-0.299873	-0.71202	-0.434193	-0.639849	-0.302398	-0.094448	-0.307413	-0.309312	-0.448288	-0.35253	-0.0782448	-0.210205	0.002499	0.012576	-0.074541	-0.121553
36	-0.343049	0.186012	-0.384745	-0.383112	-0.295772	-0.390293	-0.418842	-0.435705	-0.536553	-0.498493	-0.318079	-0.746846	-0.482722	-0.636623	-0.32527	-0.114866	-0.334772	-0.329765	-0.476676	-0.370269	-0.125629	-0.266873	-0.040136	-0.040306	-0.115626	-0.165203
37	-0.373647	0.176456	-0.395494	-0.394444	-0.301294	-0.399193	-0.437705	-0.444834	-0.562136	-0.53848	-0.349053	-0.779224	-0.509535	-0.63439	-0.358242	-0.150861	-0.367276	-0.358847	-0.516626	-0.397602	-0.178715	-0.32524	-0.095152	-0.101051	-0.155305	-0.216828
38	-0.403669	0.165801	-0.407994	-0.40641	-0.305262	-0.413163	-0.456236	-0.458901	-0.58958	-0.57684	-0.389425	-0.796405	-0.558452	-0.626776	-0.382902	-0.187918	-0.399738	-0.36398	-0.536678	-0.426194	-0.2342	-0.391069	-0.160076	-0.158279	-0.193894	-0.267682
39	-0.436161	0.15599	-0.426976	-0.424269	-0.317518	-0.438952	-0.479222	-0.474919	-0.61666	-0.617255	-0.43808	-0.803301	-0.597914	-0.626751	-0.413919	-0.233584	-0.433829	-0.37978	-0.569551	-0.452853	-0.287086	-0.453544	-0.209966	-0.220474	-0.237618	-0.31383
40	-0.472325	0.147286	-0.451103	-0.445163	-0.337655	-0.468319	-0.50432	-0.500059	-0.647685	-0.660118	-0.483822	-0.816825	-0.653146	-0.624516	-0.449101	-0.274778	-0.477905	-0.408527	-0.602354	-0.48194	-0.341412	-0.495969	-0.271813	-0.283391	-0.287503	-0.368383
41	-0.510699	0.138909	-0.49793	-0.484912	-0.385029	-0.516914	-0.551764	-0.551033	-0.675994	-0.70555	-0.525401	-0.810385	-0.713596	-0.625039	-0.480233	-0.319188	-0.523099	-0.427568	-0.629327	-0.501984	-0.388638	-0.533527	-0.335676	-0.335825	-0.319895	-0.418269
42	-0.549919	0.130328	-0.547869	-0.536551	-0.421757	-0.564794	-0.611087	-0.605156	-0.701478	-0.745905	-0.5697	-0.805189	-0.76216	-0.624435	-0.516852	-0.368314	-0.555249	-0.472616	-0.652314	-0.535769	-0.433477	-0.566667	-0.38848	-0.380796	-0.371528	-0.459913
43	-0.592814	0.123091	-0.610258	-0.604496	-0.499973	-0.621418	-0.669769	-0.655635	-0.733591	-0.784887	-0.638732	-0.792937	-0.821927	-0.629472	-0.552557	-0.426132	-0.595422	-0.504064	-0.666626	-0.570541	-0.47485	-0.595079	-0.448428	-0.415651	-0.407027	-0.508063
44	-0.636392	0.121632	-0.680494	-0.685804	-0.570076	-0.674961	-0.745931	-0.725698	-0.765271	-0.816273	-0.699462	-0.789619	-0.866882	-0.654119	-0.586992	-0.460059	-0.63025	-0.535637	-0.695358	-0.613658	-0.512811	-0.613355	-0.498999	-0.459103	-0.450641	-0.541955
45	-0.676601	0.124916	-0.750704	-0.778987	-0.632865	-0.722007	-0.821353	-0.79831	-0.791725	-0.846779	-0.737465	-0.7997	-0.901443	-0.673239	-0.617894	-0.504776	-0.662607	-0.554073	-0.717444	-0.650569	-0.546081	-0.635069	-0.544482	-0.484712	-0.490713	-0.575427
46	-0.719386	0.130211	-0.823698	-0.879764	-0.704591	-0.773129	-0.896011	-0.864995	-0.821261	-0.863778	-0.787811	-0.80874	-0.939994	-0.705983	-0.655099	-0.549847	-0.696959	-0.590886	-0.745357	-0.692447	-0.577484	-0.64875	-0.584061	-0.526223	-0.528054	-0.60033
47	-0.756596	0.135341	-0.891391	-0.958667	-0.778372	-0.841514	-0.960386	-0.918015	-0.844299	-0.889562	-0.841658	-0.818108	-0.947348	-0.724818	-0.684676	-0.602092	-0.72552	-0.618728	-0.756004	-0.721035	-0.606017	-0.668117	-0.606975	-0.576279	-0.55732	-0.621396
48	-0.79067	0.143213	-0.95305	-1.02214	-0.842289	-0.921456	-1.0138	-0.965565	-0.871329	-0.907512	-0.899481	-0.826911	-0.966221	-0.756522	-0.705489	-0.645449	-0.736489	-0.642374	-0.761184	-0.741949	-0.632811	-0.676708	-0.633609	-0.622756	-0.596914	-0.634066
49	-0.817261	0.148012	-1.00035	-1.06742	-0.914689	-0.989457	-1.03563	-0.994548	-0.888183	-0.923205	-0.935177	-0.8214	-0.967516	-0.793616	-0.729481	-0.689761	-0.7491	-0.672375	-0.769902	-0.766266	-0.65103	-0.681207	-0.643794	-0.665292	-0.618903	-0.645956
50	-0.833052	0.1513	-1.02322	-1.08001	-0.968235	-1.03977	-1.04077	-0.9873	-0.910423	-0.936444	-0.963107	-0.848111	-0.973935	-0.830516	-0.735094	-0.706409	-0.746822	-0.695063	-0.767891	-0.759284	-0.663475	-0.683631	-0.652345	-0.693038	-0.63447	-0.65389
51	-0.835415	0.145318	-1.0038	-1.06344	-0.972811	-1.03211	-0.996757	-0.953861	-0.932295	-0.951773	-0.978385	-0.870695	-0.984322	-0.8763	-0.733113	-0.721187	-0.733559	-0.683639	-0.768279	-0.758901	-0.672454	-0.691003	-0.649974	-0.71082	-0.65827	-0.652203
52	-0.827134	0.137202	-0.963163	-1.01548	-0.942864	-0.984471	-0.978824	-0.894178	-0.946128	-0.948667	-0.98621	-0.898098	-0.987764	-0.909903	-0.730734	-0.740821	-0.727408	-0.675895	-0.761826	-0.747718	-0.66851	-0.676623	-0.649538	-0.705363	-0.656616	-0.65441
53	-0.80473	0.131514	-0.886236	-0.938735	-0.890046	-0.923036	-0.857502	-0.821863	-0.960525	-0.97028	-0.989175	-0.923051	-0.976397	-0.943723	-0.718766	-0.771505	-0.705157	-0.647081	-0.744156	-0.725931	-0.653394	-0.655998	-0.628503	-0.685479	-0.656489	-0.640502
54	-0.768547	0.13671	-0.78785	-0.834275	-0.816313	-0.817175	-0.765436	-0.706052	-0.963178	-0.969346	-0.988353	-0.933625	-0.969035	-0.955529	-0.699993	-0.802967	-0.678798	-0.615338	-0.716377	-0.686484	-0.623168	-0.620626	-0.584721	-0.666157	-0.621688	-0.622649
55	-0.719676	0.155627	-0.669224	-0.700492	-0.730596	-0.67329	-0.621644	-0.620098	-0.961721	-0.982255	-0.965631	-0.942158	-0.944604	-0.973956	-0.668169	-0.809065	-0.637983	-0.585129	-0.660959	-0.647708	-0.57959	-0.56355	-0.536213	-0.622131	-0.598371	-0.577684
56	-0.659113	0.189464	-0.537011	-0.57298	-0.617067	-0.536516	-0.486042	-0.472451	-0.956955	-0.972439	-0.99206	-0.951079	-0.904769	-0.96443	-0.617623	-0.793364	-0.58798	-0.515984	-0.598322	-0.592467	-0.524863	-0.515831	-0.482255	-0.560176	-0.526364	-0.539689
57	-0.594815	0.224846	-0.405275	-0.416947	-0.476164	-0.415947	-0.359704	-0.357611	-0.948649	-0.963028	-0.975921	-0.938837	-0.892744	-0.972715	-0.559207	-0.746769	-0.543713	-0.460996	-0.527001	-0.517554	-0.466129	-0.454236	-0.423325	-0.500762	-0.465863	-0.48646
58	-0.512493	0.270298	-0.248117	-0.229754	-0.384558	-0.242889	-0.208219	-0.175165	-0.929257	-0.947417	-0.938299	-0.94159	-0.871186	-0.947793	-0.481136	-0.690777	-0.456228	-0.378697	-0.441782	-0.438195	-0.391462	-0.391546	-0.343133	-0.408244	-0.394563	-0.419822
59	-0.435686	0.295569	-0.127621	-0.12012	-0.21963	-0.115088	-0.1203	-0.062967	-0.890835	-0.90985	-0.90961	-0.925408	-0.802121	-0.907187	-0.398472	-0.604198	-0.376961	-0.295432	-0.357343	-0.358425	-0.325816	-0.324207	-0.287934	-0.337073	-0.322198	-0.357667
60	-0.367837	0.300436	-0.0544474	-0.020213	-0.121188	-0.0405	-0.068533	-0.021803	-0.833171	-0.877722	-0.862714	-0.861133	-0.71755	-0.846734	-0.320203	-0.509974	-0.313871	-0.232802	-0.252931	-0.291435	-0.263528	-0.266195	-0.228217	-0.272742	-0.258726	-0.291762
61	-0.304078	0.296924	-0.000105	0.017911	-0.021124	0.022727	-0.0189	-0.001139	-0.764187	-0.829899	-0.828346	-0.804452	-0.61076	-0.747478	-0.248597	-0.439284	-0.247963	-0.181229	-0.15622	-0.218291	-0.203422	-0.214668	-0.166206	-0.204956	-0.19456	-0.23672
62	-0.24388	0.286229	0.0291792	0.0438	0.000992	0.044361	0.019282	0.037461	-0.689125	-0.777276	-0.793585	-0.740544	-0.489725	-0.644494	-0.164118	-0.355656	-0.157885	-0.093128	-0.082571	-0.131349	-0.151456	-0.139766	-0.110781	-0.16107	-0.147374	-0.19829
63	-0.18001	0.271078	0.0492488	0.077583	0.048538	0.033943	0.021754	0.064426	-0.596957	-0.746981	-0.751623	-0.633177	-0.346326	-0.50668	-0.0999326	-0.292449	-0.07408	-0.029454	-0.040488	-0.063192	-0.0723984	-0.059182	-0.01584	-0.075193	-0.094542	-0.117235
64	-0.126045	0.255181	0.0718782	0.090144	0.046735	0.081749	0.053439	0.087324	-0.510709	-0.7091	-0.70407	-0.510356	-0.237909	-0.39211	-0.0679136	-0.229033	-0.03359	-0.011346	-0.020609	-0.04499	0.0025628	0.003659	0.034969	0.007438	-0.007975	-0.025277
65	-0.0914617	0.221105	0.101223	0.111456	0.077697	0.120586	0.084906	0.111471	-0.406834	-0.623457	-0.629107	-0.388982	-0.14113	-0.251494	-0.0364746	-0.134216	-0.032437	-0.002995	-0.007819	-0.004906	-0.0237614	-0.046087	-0.012214	-0.055855	0.000822	-0.005473
66	-0.0640301	0.192415	0.124074	0.138321	0.099317	0.134972	0.112795	0.134966	-0.317501	-0.527055	-0.56222	-0.258932	-0.085433	-0.153867	-0.0183188	-0.058973	-0.0287	-0.006397	0.003857	-0.001381	-0.0443744	-0.060918	-0.02468	-0.062727	-0.042803	-0.030744
67	-0.0280629	0.164626	0.143186	0.161062	0.121944	0.145228	0.133842	0.153852	-0.233885	-0.416038	-0.461631	-0.156653	-0.042805	-0.092296	-0.0077378	-0.024957	-0.044833	0.01028	0.027226	-0.006405	-0.013815	-0.009336	0.018684	-0.031461	-0.029289	-0.017673
68	0.004761	0.137367	0.156137	0.176186	0.142114	0.152146	0.146695	0.163543	-0.155604	-0.310173	-0.35622	-0.073728	0.002159	-0.04006	0.01465	-0.015326	-0.022727	0.039943	0.054196	0.017164	0.0038616	0.010571	0.019812	-0.008021	-0.005341	0.002287
69	0.0314241	0.112649	0.16047	0.181336	0.15569	0.152047	0.151146	0.16213	-0.0952782	-0.199662	-0.26704	-0.016807	0.002676	0.004442	0.0366502	-0.032406	0.005734	0.076685	0.08296	0.050278	0.0238548	0.029928	0.030667	0.005254	0.013779	0.039646
70	0.0542497	0.0904594	0.154334	0.174645	0.158887	0.14075	0.147058	0.150329	-0.0483392	-0.125944	-0.182257	0.053007	0.004481	0.009017	0.0691058	-0.003801	0.045624	0.109227	0.106693	0.087786	0.0418986	0.049426	0.049469	0.027794	0.028048	0.054756
71	0.0687692	0.0727881	0.138792	0.157174	0.151381	0.118351	0.136472	0.13058	-0.0244276	-0.079339	-0.119152	0.059121	0.003193	0.014039	0.0959386	0.032112	0.08562	0.125015	0.118948	0.117998	0.0647742	0.073434	0.073566	0.053707	0.047183	0.075981
72	0.0798043	0.0575493	0.118804	0.133199	0.136712	0.093192	0.124005	0.106912	-0.00258	-0.031852	-0.069549	0.076769	-0.004507	0.016239	0.112538	0.081599	0.10971	0.122327	0.118496	0.130558	0.0904552	0.099044	0.100213	0.079486	0.073072	0.100461
73	0.0848552	0.0489758	0.0991086	0.107445	0.119835	0.072514	0.111544	0.084205	0.011278	0.000681	-0.022509	0.077586	-0.012102	0.012734	0.116309	0.128727	0.11307	0.107261	0.107284	0.125204	0.112725	0.119141	0.123104	0.098512	0.103823	0.119045
74	0.0826317	0.0477324	0.0818824	0.08416	0.104214	0.056584	0.098171	0.066283	0.015186	0.000225	0.013228	0.062532	-0.011174	0.011119	0.10896	0.156226	0.100887	0.087625	0.091602	0.108459	0.124498	0.126276	0.133988	0.107664	0.131185	0.123379
75	0.0761149	0.0454494	0.0674238	0.065709	0.090577	0.044275	0.083052	0.053506	0.018296	0.0091	0.021099	0.043856	0.001538	0.015887	0.0950868	0.160622	0.081594	0.069461	0.076657	0.0871	0.123653	0.119858	0.130658	0.107401	0.146915	0.113433
76	0.0677891	0.0399867	0.0545502	0.051814	0.07689	0.032718	0.067279	0.04405	0.0249376	0.017231	0.03107	0.031567	0.01906	0.02576	0.0780724	0.147736	0.061233	0.053704	0.062311	0.065378	0.113596	0.106439	0.11814	0.099905	0.147616	0.09588
77	0.0579389	0.0339909	0.0432522	0.041814	0.062807	0.02226	0.053113	0.036267	0.0296988	0.023146	0.030856	0.02847	0.030555	0.035467	0.060346	0.126596	0.041576	0.039434	0.047774	0.04635	0.0984586	0.089924	0.101443	0.087962	0.13601	0.076954
78	0.0477503	0.0286904	0.0343144	0.035532	0.050131	0.015555	0.041069	0.029285	0.0310826	0.029061	0.022925	0.030116	0.034299	0.039012	0.0440198	0.10507	0.02444	0.026541	0.033428	0.03062	0.0815846	0.072165	0.08383	0.07368	0.118769	0.059479
79	0.0378778	0.0245604	0.0272574	0.031109	0.039733	0.012601	0.030477	0.022367	0.0294718	0.035139	0.018184	0.029343	0.031867	0.032826	0.0291182	0.084672	0.011487	0.013384	0.019032	0.017016	0.065664	0.055538	0.068226	0.059418	0.100563	0.044575
80	0.0281526	0.0216552	0.021481	0.025653	0.031196	0.011391	0.022418	0.016747	0.0250566	0.039415	0.019803	0.022874	0.023013	0.020178	0.014799	0.064315	6.3e-05	-0.000541	0.004966	0.005192	0.0512738	0.04	0.054525	0.047005	0.082388	0.032451
81	0.0182307	0.0206337	0.0170154	0.020045	0.023545	0.010377	0.017493	0.013617	0.0181842	0.038103	0.024647	0.011578	0.012175	0.004418	-0.0001838	0.044101	-0.012399	-0.015844	-0.010523	-0.006254	0.0379068	0.025183	0.040841	0.036032	0.064879	0.022599
82	0.0082169	0.0213885	0.0134838	0.017282	0.015625	0.00912	0.013976	0.011416	0.0093782	0.030658	0.027747	-0.000903	0.002454	-0.013065	-0.0152198	0.024266	-0.026089	-0.029923	-0.026608	-0.017745	0.0252254	0.011667	0.026978	0.025404	0.04806	0.014018
83	-0.00086525	0.0222265	0.0113422	0.016367	0.011034	0.009223	0.010909	0.009178	-0.0009336	0.017764	0.025245	-0.013307	-0.005706	-0.028664	-0.0275246	0.005334	-0.03675	-0.039833	-0.038715	-0.027659	0.013655	0.00093	0.01481	0.015559	0.031975	0.005001
84	-0.0080113	0.0223345	0.010571	0.015707	0.010731	0.009889	0.009232	0.007296	-0.011221	0.001762	0.018975	-0.024661	-0.012222	-0.039959	-0.035265	-0.011063	-0.041588	-0.04508	-0.044996	-0.033598	0.0038698	-0.005669	0.005316	0.006981	0.016806	-0.004085
85	-0.0132167	0.0219649	0.0098602	0.013399	0.011531	0.009521	0.008998	0.005852	-0.0207162	-0.015434	0.010768	-0.033891	-0.016753	-0.048271	-0.0383914	-0.021994	-0.042493	-0.046087	-0.047001	-0.034382	-0.0036194	-0.008672	-0.002637	0.000295	0.004089	-0.011172
86	-0.0166551	0.0208529	0.0074856	0.006875	0.01126	0.00922	0.007534	0.002539	-0.0277054	-0.027628	0.001216	-0.039706	-0.019967	-0.052442	-0.0382576	-0.028545	-0.038699	-0.045508	-0.046536	-0.032	-0.0081428	-0.009639	-0.008688	-0.003981	-0.003256	-0.01515
87	-0.0198216	0.0189247	0.0017186	-0.002114	0.008181	0.009333	0.002068	-0.008875	-0.0320622	-0.034403	-0.009668	-0.040748	-0.021688	-0.053804	-0.0377844	-0.03275	-0.031062	-0.046553	-0.047216	-0.031341	-0.0111584	-0.011491	-0.014309	-0.007542	-0.005908	-0.016542
88	-0.0255733	0.0169225	-0.0113602	-0.014999	-0.000725	0.005454	-0.010955	-0.035576	-0.0346542	-0.03861	-0.017274	-0.037533	-0.023931	-0.055923	-0.0404258	-0.036342	-0.027759	-0.050812	-0.052176	-0.03504	-0.0158532	-0.018015	-0.021291	-0.012798	-0.008664	-0.018498
89	-0.0378959	0.0176988	-0.0385628	-0.042229	-0.021583	-0.010582	-0.03876	-0.07966	-0.0385892	-0.042637	-0.020329	-0.035074	-0.032127	-0.062779	-0.0488638	-0.04302	-0.032929	-0.060477	-0.062819	-0.045074	-0.0255678	-0.031565	-0.032315	-0.021907	-0.015797	-0.026255
90	-0.0593311	0.0266376	-0.0836638	-0.089055	-0.060259	-0.045837	-0.083429	-0.139739	-0.0458286	-0.047353	-0.020678	-0.0346	-0.048594	-0.077918	-0.064855	-0.055316	-0.048148	-0.077752	-0.081362	-0.061697	-0.0429772	-0.053964	-0.05008	-0.03743	-0.030798	-0.042614
91	-0.0914794	0.0427307	-0.145847	-0.151198	-0.118076	-0.103317	-0.14558	-0.211066	-0.0583284	-0.05796	-0.020232	-0.038504	-0.075577	-0.099369	-0.091198	-0.077086	-0.077274	-0.102141	-0.111979	-0.08751	-0.0705436	-0.08744	-0.076783	-0.061929	-0.057152	-0.069414
92	-0.135171	0.0612748	-0.22073	-0.223375	-0.190049	-0.178579	-0.228289	-0.283358	-0.0790786	-0.079413	-0.025534	-0.049008	-0.119255	-0.122183	-0.130291	-0.114427	-0.12382	-0.131855	-0.15603	-0.125324	-0.110585	-0.134425	-0.114709	-0.098626	-0.096462	-0.108703
93	-0.188629	0.0783133	-0.299021	-0.297869	-0.267298	-0.25815	-0.322984	-0.348806	-0.108536	-0.110989	-0.041908	-0.067332	-0.179006	-0.143446	-0.181867	-0.16862	-0.184639	-0.169326	-0.209385	-0.177363	-0.165091	-0.195217	-0.167084	-0.151028	-0.150058	-0.162069
94	-0.247405	0.0904939	-0.369833	-0.366113	-0.337569	-0.332148	-0.407214	-0.40612	-0.145616	-0.152096	-0.072146	-0.0914	-0.248354	-0.164085	-0.239797	-0.229834	-0.250581	-0.212944	-0.266054	-0.239574	-0.234372	-0.268165	-0.235018	-0.220301	-0.218311	-0.230066
95	-0.306056	0.0958513	-0.425929	-0.424003	-0.395013	-0.396881	-0.463246	-0.4505	-0.188626	-0.201593	-0.123295	-0.118663	-0.313231	-0.186348	-0.29519	-0.286451	-0.312844	-0.255367	-0.32119	-0.300098	-0.314478	-0.346989	-0.314139	-0.303504	-0.297467	-0.310292
96	-0.357518	0.0934423	-0.459766	-0.466477	-0.43938	-0.441132	-0.48408	-0.46776	-0.233606	-0.254476	-0.200231	-0.152623	-0.348357	-0.212344	-0.340993	-0.332813	-0.3653	-0.289868	-0.369286	-0.347696	-0.395708	-0.420323	-0.394111	-0.391143	-0.3798	-0.393165
97	-0.392175	0.0863682	-0.463325	-0.482276	-0.466335	-0.453558	-0.46619	-0.448264	-0.272229	-0.301096	-0.291758	-0.195926	-0.332579	-0.239784	-0.370778	-0.366592	-0.398476	-0.313732	-0.398438	-0.376654	-0.462369	-0.474335	-0.459282	-0.46514	-0.451053	-0.462037
98	-0.398559	0.0839437	-0.432439	-0.458919	-0.465832	-0.42771	-0.40919	-0.400543	-0.289918	-0.326621	-0.368502	-0.245348	-0.252545	-0.256572	-0.376001	-0.381673	-0.39828	-0.323168	-0.395651	-0.381235	-0.495878	-0.494022	-0.492039	-0.503805	-0.494269	-0.495253
99	-0.365407	0.0934908	-0.369113	-0.391786	-0.429263	-0.362814	-0.318168	-0.343533	-0.267202	-0.307288	-0.390734	-0.28318	-0.114308	-0.2405	-0.345792	-0.364885	-0.350984	-0.312234	-0.3505	-0.350359	-0.479521	-0.464161	-0.478292	-0.489628	-0.49256	-0.472963
100	-0.287615	0.103671	-0.277778	-0.290752	-0.358062	-0.26446	-0.204579	-0.271038	-0.196593	-0.221595	-0.331738	-0.283732	0.025597	-0.171496	-0.271368	-0.304384	-0.248662	-0.271793	-0.258934	-0.273069	-0.404721	-0.376833	-0.410273	-0.414861	-0.432984	-0.388654
101	-0.174883	0.0981729	-0.171229	-0.181649	-0.261801	-0.148432	-0.089984	-0.17428	-0.0925572	-0.086835	-0.198661	-0.224829	0.102065	-0.054526	-0.157412	-0.202738	-0.104099	-0.194523	-0.132303	-0.153396	-0.278333	-0.240557	-0.289334	-0.288561	-0.317165	-0.25605

## Sheet: PKMY
Prosthetic side			TF1	C:\Users\xb00012\Documents\Data\27_15_150415 SP\27_15_150415_0041.c3d	C:\Users\xb00012\Documents\Data\27_15_150415 SP\27_15_150415_0043.c3d	C:\Users\xb00012\Documents\Data\27_15_150415 SP\27_15_150415_0047.c3d	C:\Users\xb00012\Documents\Data\27_15_150415 SP\27_15_150415_0049.c3d	C:\Users\xb00012\Documents\Data\27_15_150415 SP\27_15_150415_0053.c3d	TF2	C:\Users\xb00012\Documents\Data\37_26_130515 SP\37_26_130515_0038.c3d	C:\Users\xb00012\Documents\Data\37_26_130515 SP\37_26_130515_0040.c3d	C:\Users\xb00012\Documents\Data\37_26_130515 SP\37_26_130515_0042.c3d	C:\Users\xb00012\Documents\Data\37_26_130515 SP\37_26_130515_0046.c3d	C:\Users\xb00012\Documents\Data\37_26_130515 SP\37_26_130515_0048.c3d	TF3	C:\Users\xb00012\Documents\Data\39_28_200515 SP\39_28_200515_0042.c3d	C:\Users\xb00012\Documents\Data\39_28_200515 SP\39_28_200515_0044.c3d	C:\Users\xb00012\Documents\Data\39_28_200515 SP\39_28_200515_0046.c3d	C:\Users\xb00012\Documents\Data\39_28_200515 SP\39_28_200515_0050.c3d	C:\Users\xb00012\Documents\Data\39_28_200515 SP\39_28_200515_0052.c3d	TF4	C:\Users\xb00012\Documents\Data\44_33_190615 SP\44_33_190615_0034.c3d	C:\Users\xb00012\Documents\Data\44_33_190615 SP\44_33_190615_0038.c3d	C:\Users\xb00012\Documents\Data\44_33_190615 SP\44_33_190615_0040.c3d	C:\Users\xb00012\Documents\Data\44_33_190615 SP\44_33_190615_0042.c3d	C:\Users\xb00012\Documents\Data\44_33_190615 SP\44_33_190615_0046.c3d	TF5	C:\Users\xb00012\Documents\Data\45_34_230615 SP\45_34_230615_0037.c3d	C:\Users\xb00012\Documents\Data\45_34_230615 SP\45_34_230615_0039.c3d	C:\Users\xb00012\Documents\Data\45_34_230615 SP\45_34_230615_0041.c3d	C:\Users\xb00012\Documents\Data\45_34_230615 SP\45_34_230615_0043.c3d	C:\Users\xb00012\Documents\Data\45_34_230615 SP\45_34_230615_0045.c3d
Sagittal plane			ESP	RKNEE_MOMENTS	RKNEE_MOMENTS	RKNEE_MOMENTS	RKNEE_MOMENTS	RKNEE_MOMENTS	ESP	LKNEE_MOMENTS	LKNEE_MOMENTS	LKNEE_MOMENTS	LKNEE_MOMENTS	LKNEE_MOMENTS	ESP	RKNEE_MOMENTS	RKNEE_MOMENTS	RKNEE_MOMENTS	RKNEE_MOMENTS	RKNEE_MOMENTS	ESP	RKNEE_MOMENTS	RKNEE_MOMENTS	RKNEE_MOMENTS	RKNEE_MOMENTS	RKNEE_MOMENTS	ESP	LKNEE_MOMENTS	LKNEE_MOMENTS	LKNEE_MOMENTS	LKNEE_MOMENTS	LKNEE_MOMENTS
Knee Moment				LINK_MODEL_BASED	LINK_MODEL_BASED	LINK_MODEL_BASED	LINK_MODEL_BASED	LINK_MODEL_BASED		LINK_MODEL_BASED	LINK_MODEL_BASED	LINK_MODEL_BASED	LINK_MODEL_BASED	LINK_MODEL_BASED		LINK_MODEL_BASED	LINK_MODEL_BASED	LINK_MODEL_BASED	LINK_MODEL_BASED	LINK_MODEL_BASED		LINK_MODEL_BASED	LINK_MODEL_BASED	LINK_MODEL_BASED	LINK_MODEL_BASED	LINK_MODEL_BASED		LINK_MODEL_BASED	LINK_MODEL_BASED	LINK_MODEL_BASED	LINK_MODEL_BASED	LINK_MODEL_BASED
101 points over gait cycle				Original	Original	Original	Original	Original		Original	Original	Original	Original	Original		Original	Original	Original	Original	Original		Original	Original	Original	Original	Original		Original	Original	Original	Original	Original
ITEM	Mean	SD	C3_R	1	1	1	1	1	C3_L	1	1	1	1	1	C3_R	1	1	1	1	1	C3_R	1	1	1	1	1	C3_L	1	1	1	1	1
1	-0.401655	0.34043	-0.808257	-0.976473	-0.938045	-0.513997	-0.952111	-0.660659	-0.429965	0.025754	-0.490932	-0.42757	-0.837326	-0.419753	-0.445628	0.039356	-0.257457	-0.754973	-0.961147	-0.29392	-0.209401	-0.117819	-0.012859	-0.46165	-0.245094	-0.209584	-0.115025	-0.11129	-0.020033	-0.246093	-0.106767	-0.090943
2	-0.289633	0.176455	-0.392552	-0.472674	-0.165743	-0.537718	-0.25741	-0.529213	-0.437884	-0.321921	-0.43858	-0.431606	-0.189431	-0.807883	-0.138961	-0.066848	-0.032565	-0.11724	-0.205963	-0.272191	-0.214173	-0.103385	-0.201254	-0.332488	-0.3559	-0.077839	-0.264595	-0.244504	-0.250885	-0.249576	-0.239217	-0.338792
3	-0.0883555	0.100221	-0.127534	0.00184	-0.067537	-0.205492	-0.17094	-0.195543	-0.0392308	-0.049678	-0.042228	-0.097341	0.01641	-0.023317	-0.0544744	-0.141135	-0.139808	0.040199	0.06412	-0.095748	-0.163244	-0.147969	-0.118516	-0.052381	-0.144341	-0.353012	-0.057294	-0.259823	-0.034389	0.014403	0.000146	-0.006807
4	-0.147773	0.0791006	-0.236768	-0.235012	-0.197155	-0.197708	-0.230405	-0.323559	-0.125428	-0.142823	-0.077278	-0.078912	-0.135079	-0.193046	-0.0754056	0.010734	-0.015606	-0.158453	-0.127828	-0.085875	-0.195992	-0.137967	-0.272561	-0.238663	-0.17757	-0.153197	-0.105272	-0.032763	-0.104735	-0.137663	-0.126053	-0.125148
5	-0.124643	0.0661913	-0.161409	-0.166696	-0.090747	-0.176636	-0.122427	-0.250541	-0.125618	-0.120422	-0.125037	-0.123512	-0.122062	-0.137055	-0.0476432	-0.060673	-0.067158	-0.032213	-0.025179	-0.052993	-0.206197	-0.259458	-0.136688	-0.197165	-0.23042	-0.207252	-0.0823506	-0.120154	-0.081652	-0.07239	-0.06188	-0.075677
6	-0.128754	0.0632012	-0.11173	-0.1156	-0.085814	-0.136746	-0.096422	-0.124067	-0.143613	-0.130077	-0.147464	-0.135407	-0.141983	-0.163132	-0.0571644	-0.027223	-0.014457	-0.105354	-0.046685	-0.092103	-0.226799	-0.216884	-0.257274	-0.184494	-0.280025	-0.195319	-0.104466	-0.077391	-0.114188	-0.119346	-0.094314	-0.117093
7	-0.128548	0.0687874	-0.106256	-0.128663	-0.074662	-0.113898	-0.069892	-0.144166	-0.159113	-0.154801	-0.141745	-0.156787	-0.146149	-0.196082	-0.0457346	-0.025899	-0.048877	-0.068441	-0.024369	-0.061087	-0.230723	-0.255901	-0.197742	-0.175439	-0.287602	-0.236931	-0.100914	-0.110401	-0.098542	-0.098937	-0.089857	-0.106834
8	-0.144478	0.0693783	-0.0905974	-0.109744	-0.054532	-0.0976	-0.075242	-0.115869	-0.179197	-0.187308	-0.168321	-0.180337	-0.1684	-0.191619	-0.0903016	-0.07599	-0.045907	-0.11131	-0.090572	-0.127729	-0.25168	-0.280671	-0.191812	-0.218062	-0.312786	-0.255068	-0.110612	-0.091289	-0.113664	-0.12946	-0.10884	-0.109809
9	-0.166153	0.0740995	-0.126771	-0.142362	-0.09251	-0.121949	-0.121651	-0.155381	-0.191246	-0.198072	-0.18287	-0.178577	-0.1804	-0.216313	-0.0991618	-0.077346	-0.081042	-0.111414	-0.100482	-0.125525	-0.285385	-0.307141	-0.203641	-0.249179	-0.362571	-0.304392	-0.128201	-0.111734	-0.133708	-0.136936	-0.133043	-0.125585
10	-0.19012	0.0781372	-0.146557	-0.157778	-0.130859	-0.135132	-0.128725	-0.180291	-0.20853	-0.232607	-0.194409	-0.21346	-0.1671	-0.235075	-0.123505	-0.112463	-0.08688	-0.149064	-0.114246	-0.154872	-0.318541	-0.336857	-0.243636	-0.276754	-0.398557	-0.336901	-0.153468	-0.133896	-0.153489	-0.180306	-0.154858	-0.14479
11	-0.209625	0.0821387	-0.161267	-0.167938	-0.136832	-0.157781	-0.141734	-0.20205	-0.222208	-0.247318	-0.211849	-0.202273	-0.202866	-0.246735	-0.138907	-0.123788	-0.102562	-0.18499	-0.117871	-0.165326	-0.345881	-0.370572	-0.264889	-0.299693	-0.430948	-0.363305	-0.179859	-0.163326	-0.180437	-0.199986	-0.181015	-0.17453
12	-0.225377	0.0881401	-0.166089	-0.176607	-0.128805	-0.17455	-0.146737	-0.203744	-0.238153	-0.260561	-0.240261	-0.223915	-0.219332	-0.246694	-0.152246	-0.135573	-0.099213	-0.205195	-0.135056	-0.186192	-0.371774	-0.41174	-0.292389	-0.312531	-0.449904	-0.392306	-0.198625	-0.179549	-0.196202	-0.218895	-0.202213	-0.196268
13	-0.23246	0.0943833	-0.160634	-0.160061	-0.135002	-0.169478	-0.141083	-0.197546	-0.247361	-0.274602	-0.225969	-0.232867	-0.227101	-0.276265	-0.152528	-0.126941	-0.110742	-0.197815	-0.150524	-0.176617	-0.389468	-0.425651	-0.318298	-0.318228	-0.471467	-0.413697	-0.21231	-0.19575	-0.206169	-0.23028	-0.220996	-0.208357
14	-0.241422	0.0978453	-0.156641	-0.170544	-0.11606	-0.161692	-0.146595	-0.188314	-0.267129	-0.271688	-0.274488	-0.250388	-0.229423	-0.309658	-0.158692	-0.130828	-0.113457	-0.198291	-0.164204	-0.186682	-0.398773	-0.442724	-0.331842	-0.321571	-0.474951	-0.422779	-0.225876	-0.210296	-0.212961	-0.24379	-0.232018	-0.230313
15	-0.250558	0.105197	-0.142454	-0.147448	-0.115041	-0.157542	-0.118474	-0.173764	-0.295057	-0.30443	-0.292799	-0.267902	-0.287781	-0.322375	-0.164716	-0.130666	-0.108155	-0.201099	-0.187196	-0.196465	-0.411799	-0.457802	-0.355039	-0.330408	-0.47898	-0.436767	-0.238763	-0.22082	-0.22048	-0.260442	-0.248243	-0.24383
16	-0.25634	0.107286	-0.142949	-0.132647	-0.115308	-0.154351	-0.144248	-0.16819	-0.308523	-0.306653	-0.310404	-0.284617	-0.305302	-0.335641	-0.166544	-0.136525	-0.108639	-0.200066	-0.190049	-0.197439	-0.418435	-0.467248	-0.378256	-0.334105	-0.474082	-0.438485	-0.245247	-0.226869	-0.225362	-0.272541	-0.255389	-0.246076
17	-0.261626	0.114914	-0.133829	-0.126322	-0.09476	-0.152899	-0.142655	-0.15251	-0.331262	-0.334756	-0.337677	-0.310615	-0.311164	-0.362098	-0.163565	-0.135797	-0.113975	-0.179988	-0.196464	-0.191602	-0.426302	-0.484869	-0.403321	-0.334224	-0.473349	-0.435746	-0.253171	-0.230115	-0.228509	-0.282554	-0.278271	-0.246408
18	-0.266224	0.121931	-0.126515	-0.118829	-0.099749	-0.11579	-0.145086	-0.153122	-0.358498	-0.350781	-0.370749	-0.340787	-0.347145	-0.383029	-0.163657	-0.154108	-0.114201	-0.166225	-0.198611	-0.185142	-0.430523	-0.504014	-0.417292	-0.329612	-0.468518	-0.433177	-0.251928	-0.229359	-0.218017	-0.288258	-0.272902	-0.251103
19	-0.276998	0.120675	-0.135561	-0.138717	-0.106547	-0.152274	-0.149286	-0.130981	-0.381382	-0.364936	-0.39049	-0.368649	-0.371172	-0.411662	-0.170767	-0.17758	-0.137079	-0.161027	-0.190765	-0.187385	-0.430012	-0.507157	-0.422976	-0.339142	-0.450262	-0.430522	-0.267266	-0.247066	-0.256985	-0.289725	-0.286828	-0.255726
20	-0.295042	0.124466	-0.145191	-0.148561	-0.115636	-0.147341	-0.173816	-0.140602	-0.412644	-0.394902	-0.423406	-0.399282	-0.408104	-0.437528	-0.188855	-0.201606	-0.153589	-0.19123	-0.191735	-0.206113	-0.443526	-0.518514	-0.448816	-0.346877	-0.46598	-0.437443	-0.284993	-0.267687	-0.257189	-0.315354	-0.313846	-0.270887
21	-0.313756	0.127077	-0.157229	-0.15716	-0.1446	-0.164202	-0.182662	-0.137521	-0.438846	-0.421978	-0.44803	-0.422264	-0.433704	-0.468253	-0.210479	-0.223823	-0.163165	-0.218674	-0.21292	-0.233812	-0.459528	-0.536491	-0.473141	-0.355673	-0.481224	-0.451111	-0.302697	-0.280329	-0.279677	-0.337863	-0.330923	-0.284695
22	-0.33352	0.131143	-0.172382	-0.170572	-0.157814	-0.175037	-0.205954	-0.152533	-0.465199	-0.447196	-0.474658	-0.447522	-0.460096	-0.496525	-0.22698	-0.232502	-0.1629	-0.244148	-0.249904	-0.245445	-0.479207	-0.562454	-0.498805	-0.369679	-0.500799	-0.464298	-0.323834	-0.300534	-0.301662	-0.362391	-0.355326	-0.299257
23	-0.355443	0.128919	-0.196306	-0.200999	-0.181275	-0.201023	-0.219987	-0.178244	-0.49062	-0.466489	-0.496634	-0.470777	-0.49601	-0.523189	-0.252309	-0.227449	-0.211868	-0.27778	-0.280766	-0.263683	-0.49383	-0.571485	-0.51508	-0.382291	-0.513688	-0.486604	-0.344149	-0.317595	-0.317744	-0.381269	-0.383257	-0.320881
24	-0.380208	0.129565	-0.213757	-0.221376	-0.19848	-0.212702	-0.242304	-0.193921	-0.519039	-0.488575	-0.525565	-0.502817	-0.532805	-0.545431	-0.285983	-0.27101	-0.244946	-0.311254	-0.307038	-0.295667	-0.515214	-0.595965	-0.54	-0.404258	-0.530953	-0.504894	-0.367045	-0.339535	-0.3438	-0.406839	-0.405313	-0.33974
25	-0.401935	0.127262	-0.236186	-0.23859	-0.220947	-0.238493	-0.264555	-0.218346	-0.537642	-0.503093	-0.5452	-0.516926	-0.549092	-0.573897	-0.311482	-0.285928	-0.273007	-0.337055	-0.334002	-0.327419	-0.534173	-0.603876	-0.559003	-0.429352	-0.55288	-0.525752	-0.39019	-0.36265	-0.365068	-0.424204	-0.435408	-0.363621
26	-0.425766	0.126368	-0.25767	-0.264057	-0.246611	-0.254069	-0.290003	-0.233608	-0.564458	-0.529408	-0.569426	-0.539495	-0.58633	-0.597629	-0.340529	-0.2976	-0.315059	-0.36539	-0.368402	-0.356196	-0.552362	-0.615681	-0.576478	-0.452742	-0.567251	-0.54966	-0.413809	-0.386989	-0.393982	-0.440748	-0.458718	-0.388606
27	-0.449644	0.124295	-0.280385	-0.287422	-0.271871	-0.279789	-0.307897	-0.254945	-0.584716	-0.542227	-0.590724	-0.55386	-0.616773	-0.619998	-0.366855	-0.333993	-0.3341	-0.39137	-0.38946	-0.385354	-0.570607	-0.632918	-0.595625	-0.469242	-0.587353	-0.567898	-0.445657	-0.424226	-0.432679	-0.474764	-0.480283	-0.416334
28	-0.473079	0.123113	-0.302399	-0.30618	-0.299496	-0.300606	-0.32471	-0.281005	-0.606361	-0.579227	-0.611614	-0.566537	-0.631509	-0.642919	-0.396817	-0.360162	-0.359635	-0.426884	-0.420346	-0.417058	-0.593264	-0.654806	-0.618234	-0.493139	-0.612607	-0.587534	-0.466554	-0.446297	-0.449297	-0.498737	-0.494457	-0.443981
29	-0.497777	0.123038	-0.325472	-0.333866	-0.319329	-0.325137	-0.348004	-0.301023	-0.629521	-0.597904	-0.631724	-0.584744	-0.660897	-0.672336	-0.423333	-0.39067	-0.377627	-0.457197	-0.44066	-0.450511	-0.617583	-0.676163	-0.632273	-0.522622	-0.642785	-0.614072	-0.492978	-0.478072	-0.471957	-0.510434	-0.531075	-0.473354
30	-0.520868	0.123293	-0.341718	-0.345187	-0.336714	-0.338623	-0.366442	-0.321625	-0.652923	-0.621582	-0.657645	-0.614453	-0.680018	-0.690919	-0.454907	-0.421662	-0.417319	-0.489906	-0.465911	-0.479737	-0.63974	-0.692535	-0.65773	-0.549185	-0.663988	-0.635263	-0.515049	-0.505041	-0.491302	-0.537536	-0.545458	-0.495909
31	-0.544027	0.123375	-0.363871	-0.374005	-0.362465	-0.357176	-0.387791	-0.337918	-0.676602	-0.654292	-0.681647	-0.635237	-0.694444	-0.717389	-0.48046	-0.441093	-0.449556	-0.51362	-0.489461	-0.508572	-0.663093	-0.715895	-0.674729	-0.57366	-0.690265	-0.660918	-0.536107	-0.517821	-0.52384	-0.555479	-0.564878	-0.518517
32	-0.565956	0.125849	-0.38138	-0.391602	-0.385446	-0.3736	-0.391218	-0.365032	-0.702412	-0.684178	-0.713584	-0.660942	-0.71838	-0.734975	-0.505279	-0.463321	-0.467738	-0.546673	-0.510802	-0.537862	-0.687493	-0.736196	-0.701412	-0.595545	-0.717874	-0.686436	-0.553219	-0.534175	-0.54221	-0.572494	-0.577585	-0.539631
33	-0.584821	0.130081	-0.384473	-0.400562	-0.383956	-0.371865	-0.39828	-0.367701	-0.722649	-0.713048	-0.721179	-0.681027	-0.73929	-0.758701	-0.535567	-0.493795	-0.494715	-0.572882	-0.541623	-0.574818	-0.707338	-0.753913	-0.725908	-0.618728	-0.734504	-0.703635	-0.574078	-0.561685	-0.567399	-0.588632	-0.591406	-0.561267
34	-0.602622	0.134646	-0.391675	-0.405318	-0.394076	-0.381077	-0.405623	-0.372283	-0.742954	-0.74373	-0.747756	-0.699407	-0.758728	-0.765147	-0.558062	-0.520298	-0.515868	-0.587698	-0.56404	-0.602407	-0.730398	-0.780761	-0.750352	-0.641131	-0.754888	-0.724857	-0.59002	-0.575619	-0.583236	-0.600143	-0.606088	-0.585014
35	-0.617567	0.138249	-0.391982	-0.398758	-0.394697	-0.381474	-0.412911	-0.372071	-0.755508	-0.76383	-0.757014	-0.713504	-0.767526	-0.775668	-0.584927	-0.548316	-0.545337	-0.620413	-0.588781	-0.621789	-0.748106	-0.802174	-0.760503	-0.675823	-0.767846	-0.734186	-0.607309	-0.600192	-0.60337	-0.613951	-0.617768	-0.601263
36	-0.628712	0.142248	-0.392208	-0.400485	-0.393786	-0.367478	-0.419365	-0.379924	-0.765049	-0.779392	-0.768249	-0.724895	-0.775219	-0.77749	-0.60133	-0.56658	-0.560105	-0.643445	-0.605925	-0.630596	-0.76327	-0.823175	-0.774455	-0.693493	-0.777956	-0.747273	-0.621703	-0.609634	-0.622699	-0.620667	-0.627019	-0.628497
37	-0.639736	0.142065	-0.398696	-0.402683	-0.39847	-0.369924	-0.430185	-0.392218	-0.772845	-0.79389	-0.769512	-0.732062	-0.790407	-0.778352	-0.623831	-0.586371	-0.592713	-0.663849	-0.628737	-0.647483	-0.771014	-0.83272	-0.782766	-0.707703	-0.783617	-0.748262	-0.632294	-0.629282	-0.631578	-0.629011	-0.63332	-0.63828
38	-0.647147	0.142052	-0.403211	-0.398376	-0.397283	-0.375092	-0.434301	-0.411002	-0.777043	-0.793137	-0.778867	-0.745058	-0.788449	-0.779706	-0.63998	-0.606902	-0.612869	-0.675916	-0.64378	-0.660434	-0.778264	-0.851619	-0.777232	-0.725994	-0.780785	-0.755689	-0.637237	-0.636626	-0.635588	-0.627472	-0.638858	-0.647642
39	-0.654023	0.13884	-0.415747	-0.414443	-0.400201	-0.390358	-0.438829	-0.434902	-0.780561	-0.796768	-0.784385	-0.74426	-0.795192	-0.782199	-0.650754	-0.619842	-0.625029	-0.687102	-0.653235	-0.668561	-0.781575	-0.86128	-0.777142	-0.734475	-0.780755	-0.754224	-0.641478	-0.639479	-0.647073	-0.626865	-0.646237	-0.647736
40	-0.656065	0.136195	-0.423482	-0.418339	-0.402591	-0.391804	-0.452677	-0.452001	-0.778574	-0.798245	-0.788474	-0.739833	-0.797202	-0.769116	-0.658662	-0.633169	-0.644946	-0.692382	-0.651284	-0.671529	-0.781069	-0.875337	-0.770924	-0.736942	-0.77226	-0.749882	-0.638536	-0.640874	-0.641519	-0.625167	-0.643284	-0.641835
41	-0.656775	0.126393	-0.441908	-0.434166	-0.425219	-0.414148	-0.468983	-0.467023	-0.768661	-0.788333	-0.775203	-0.736346	-0.791882	-0.751539	-0.668866	-0.654773	-0.656371	-0.696137	-0.662705	-0.674342	-0.770626	-0.880577	-0.752495	-0.737637	-0.753433	-0.728987	-0.633813	-0.64021	-0.637696	-0.618245	-0.637676	-0.635239
42	-0.653716	0.115582	-0.462502	-0.446725	-0.447004	-0.429671	-0.498506	-0.490603	-0.757898	-0.782389	-0.769865	-0.720618	-0.785133	-0.731486	-0.672586	-0.667026	-0.667106	-0.701762	-0.65381	-0.673224	-0.750518	-0.88131	-0.725696	-0.72777	-0.722112	-0.695704	-0.625078	-0.635546	-0.621985	-0.613663	-0.626883	-0.627313
43	-0.642154	0.104131	-0.47457	-0.453845	-0.464534	-0.442847	-0.509365	-0.50226	-0.73672	-0.768222	-0.743192	-0.69637	-0.770162	-0.705652	-0.671386	-0.674001	-0.67775	-0.694053	-0.644616	-0.666512	-0.71875	-0.860342	-0.689797	-0.704543	-0.681446	-0.657624	-0.609344	-0.625603	-0.606885	-0.603859	-0.606042	-0.604329
44	-0.626409	0.0967088	-0.48134	-0.449776	-0.471563	-0.460888	-0.526221	-0.498253	-0.715408	-0.753547	-0.731708	-0.667869	-0.7478	-0.676115	-0.667197	-0.676705	-0.675384	-0.689213	-0.628729	-0.665956	-0.679701	-0.84477	-0.647336	-0.674778	-0.625893	-0.60573	-0.588397	-0.609735	-0.582175	-0.592356	-0.577289	-0.580432
45	-0.602494	0.087058	-0.48289	-0.455233	-0.4715	-0.465889	-0.5183	-0.503528	-0.679902	-0.720532	-0.700322	-0.628399	-0.715688	-0.634569	-0.652233	-0.673326	-0.664716	-0.671207	-0.601085	-0.65083	-0.633853	-0.804339	-0.603068	-0.635885	-0.573356	-0.552617	-0.563591	-0.584101	-0.56106	-0.569932	-0.548186	-0.554676
46	-0.573036	0.0820907	-0.476308	-0.452854	-0.46543	-0.459772	-0.511505	-0.49198	-0.641174	-0.696757	-0.656603	-0.591806	-0.67464	-0.586064	-0.633473	-0.658409	-0.650624	-0.652291	-0.568898	-0.637144	-0.584786	-0.760661	-0.554434	-0.593094	-0.519825	-0.495917	-0.529441	-0.554278	-0.519201	-0.545349	-0.514097	-0.514279
47	-0.538661	0.0817077	-0.455446	-0.434846	-0.443877	-0.455454	-0.471154	-0.4719	-0.596299	-0.645639	-0.616359	-0.545002	-0.637522	-0.536971	-0.613422	-0.649708	-0.621209	-0.626527	-0.543556	-0.62611	-0.531011	-0.71672	-0.504366	-0.546909	-0.453222	-0.433837	-0.497128	-0.532634	-0.490327	-0.515545	-0.467446	-0.47969
48	-0.501264	0.0850737	-0.427618	-0.412029	-0.418776	-0.431399	-0.449813	-0.426072	-0.552234	-0.61636	-0.572218	-0.502743	-0.586544	-0.483305	-0.592599	-0.63772	-0.597255	-0.601028	-0.515004	-0.61199	-0.47764	-0.668508	-0.439643	-0.489647	-0.405426	-0.384978	-0.456228	-0.50125	-0.455204	-0.478457	-0.413907	-0.432321
49	-0.446677	0.0947173	-0.377418	-0.360751	-0.389957	-0.381232	-0.361595	-0.393556	-0.497073	-0.565132	-0.520653	-0.449257	-0.53781	-0.412513	-0.557797	-0.6166	-0.545672	-0.561848	-0.4752	-0.589667	-0.398074	-0.586629	-0.373103	-0.42632	-0.305932	-0.298388	-0.403024	-0.463096	-0.419001	-0.439041	-0.348812	-0.345171
50	-0.385293	0.109746	-0.31385	-0.303959	-0.304561	-0.348351	-0.293481	-0.318898	-0.438006	-0.514643	-0.463467	-0.397868	-0.479455	-0.334599	-0.518321	-0.578817	-0.505939	-0.527635	-0.424107	-0.555105	-0.327127	-0.526781	-0.300795	-0.365703	-0.240222	-0.202136	-0.329162	-0.396312	-0.367155	-0.400408	-0.251111	-0.230822
51	-0.313573	0.126829	-0.236828	-0.209545	-0.243354	-0.282354	-0.207313	-0.241573	-0.373634	-0.456025	-0.407582	-0.338799	-0.409998	-0.255765	-0.473822	-0.533481	-0.453112	-0.483044	-0.38217	-0.517304	-0.237129	-0.444596	-0.19489	-0.28787	-0.145385	-0.112904	-0.246453	-0.325545	-0.301377	-0.341206	-0.143693	-0.120444
52	-0.233277	0.146338	-0.173468	-0.167545	-0.170323	-0.211807	-0.153884	-0.163782	-0.305481	-0.38798	-0.334206	-0.26239	-0.353998	-0.188829	-0.422299	-0.485885	-0.394163	-0.430976	-0.322982	-0.477488	-0.136744	-0.352343	-0.111837	-0.190712	-0.028412	-0.000417	-0.128391	-0.221828	-0.190063	-0.247152	0.005659	0.011429
53	-0.154007	0.151204	-0.0712392	-0.038261	-0.084552	-0.124821	-0.013682	-0.09488	-0.23245	-0.319656	-0.257545	-0.193796	-0.274224	-0.117029	-0.362476	-0.435677	-0.324833	-0.367599	-0.269554	-0.414719	-0.0359824	-0.254098	0.005654	-0.089667	0.075733	0.082466	-0.0678884	-0.127937	-0.093064	-0.162162	0.041247	0.002474
54	-0.0900581	0.140623	-0.0238374	-0.043765	-0.025094	-0.021856	-0.026985	-0.001487	-0.152152	-0.232191	-0.184093	-0.132833	-0.203224	-0.008419	-0.303148	-0.374488	-0.2533	-0.324048	-0.20023	-0.363675	0.0119822	-0.15851	0.066358	0.024848	0.068314	0.058901	0.016865	-0.006492	0.037784	-0.035892	0.040434	0.048491
55	-0.0419587	0.122186	0.028528	0.048667	-0.01114	-0.016797	0.068166	0.053744	-0.0950476	-0.174537	-0.121537	-0.029852	-0.132622	-0.01669	-0.231891	-0.306864	-0.179052	-0.239704	-0.126473	-0.307364	0.04625	-0.043728	0.058738	0.098484	0.068624	0.049132	0.0423676	0.027565	0.017093	0.026116	0.0702	0.070864
56	-0.00021384	0.100544	0.0795806	0.065362	0.110421	0.060496	0.086806	0.074818	-0.0272174	-0.103312	-0.014644	-0.016161	-0.038283	0.036313	-0.16046	-0.232811	-0.097909	-0.176756	-0.050877	-0.243949	0.0472684	0.024208	0.042762	0.074437	0.057552	0.037383	0.0597596	0.021608	0.044234	0.021204	0.118957	0.092795
57	0.0381447	0.0809581	0.115374	0.133333	0.103132	0.088915	0.13319	0.1183	0.0153566	-0.011378	-0.022312	0.013279	0.014717	0.082477	-0.0794782	-0.162363	-0.009961	-0.095456	0.028765	-0.158376	0.048888	0.038216	0.041457	0.073778	0.046288	0.044701	0.090583	0.076685	0.091558	0.056702	0.120684	0.107286
58	0.0629349	0.0621763	0.126836	0.126056	0.135138	0.120308	0.130584	0.122096	0.0495304	0.0142	0.04223	0.063571	0.015284	0.112367	-0.0151066	-0.076171	0.027335	0.000961	0.053431	-0.081089	0.0392552	0.032316	0.03635	0.061461	0.034788	0.031361	0.114159	0.097748	0.103603	0.08473	0.14493	0.139785
59	0.0850858	0.0498938	0.126217	0.165001	0.143997	0.122024	0.072775	0.127286	0.0864366	0.03243	0.099839	0.12447	0.056029	0.119415	0.0309538	0.018063	0.037493	0.038686	0.038493	0.022034	0.0461654	0.02164	0.041681	0.054745	0.060636	0.052125	0.135657	0.111369	0.126731	0.110112	0.182662	0.147409
60	0.0799426	0.046606	0.082331	0.085013	0.089306	0.109607	0.071928	0.055801	0.106187	0.087994	0.137209	0.125387	0.094242	0.086101	0.0384038	0.049517	0.03822	0.023605	0.044576	0.036101	0.0280846	0.033021	0.034735	0.042076	0.020181	0.01041	0.144707	0.156055	0.144942	0.122379	0.143646	0.156512
61	0.0766489	0.0470186	0.0800437	0.086094	0.075861		0.081181	0.077039	0.115049	0.133404	0.133464	0.147299	0.10475	0.05633	0.0401034	0.030138	0.050015	0.048581	0.049738	0.022045	0.023622	0.017236	0.012457	0.056328	0.017665	0.014424	0.124426	0.139141	0.136385	0.151815	0.123172	0.071616
62	0.0711922	0.0481246	0.0856032	0.085396	0.083575		0.088121	0.085321	0.0807644	0.088188	0.09407	0.030004	0.123136	0.068424	0.0464754	0.042093	0.048061	0.031701	0.067958	0.042564	0.0241082	0.052704	0.017909	0.012888	0.019227	0.017813	0.11901	0.176186	0.184519	0.147092	0.034361	0.052892
63	0.0614298	0.0391806	0.087808	0.084314	0.087662		0.089623	0.089633	0.0539102	0.044757	0.049745	0.055637	0.046262	0.07315	0.0529072	0.045824	0.060901	0.03036	0.075551	0.0519	0.0188154	0.008972	0.020603	0.019531	0.023181	0.02179	0.0937082	0.142113	0.036295	0.178724	0.05089	0.060519
64	0.0538869	0.0244302	0.085053	0.080108	0.085413		0.08619	0.088501	0.0637508	0.059296	0.061812	0.063293	0.063021	0.071332	0.0386868	0.049279	0.059345	-0.007372	0.03331	0.058872	0.023849	0.019381	0.024504	0.024131	0.026366	0.024863	0.0580948	0.041733	0.05777	0.067202	0.058957	0.064812
65	0.0525525	0.0229588	0.0787123	0.074067	0.079114		0.078819	0.082849	0.0673068	0.067449	0.068602	0.065788	0.069284	0.065411	0.0297854	0.061479	0.017148	0.004188	0.030646	0.035466	0.0264184	0.021718	0.027392	0.028448	0.028098	0.026436	0.0605398	0.061794	0.063798	0.053535	0.060475	0.063097
66	0.0536223	0.0190698	0.0706665	0.066658	0.071235		0.06964	0.075133	0.0656806	0.067754	0.068448	0.063067	0.071791	0.057343	0.0425346	0.06615	0.029052	0.016054	0.038039	0.063378	0.027613	0.025102	0.02812	0.030798	0.027904	0.026141	0.061617	0.06772	0.065773	0.059726	0.057262	0.057604
67	0.0474385	0.017464	0.0623705	0.058852	0.063203		0.060648	0.066779	0.0599768	0.062054	0.063609	0.056786	0.068701	0.048734	0.0292536	0.028416	0.036165	0.028098	0.040489	0.0131	0.026874	0.027763	0.026821	0.030029	0.025854	0.023903	0.0587174	0.066744	0.062028	0.063106	0.051391	0.050318
68	0.0434713	0.0137442	0.0544315	0.051273	0.055566		0.052583	0.058304	0.052115	0.053107	0.056162	0.048734	0.062065	0.040507	0.0337602	0.028236	0.037587	0.036234	0.038915	0.027829	0.0242982	0.028201	0.024307	0.026736	0.022286	0.019961	0.0527514	0.060856	0.054748	0.060971	0.044354	0.042828
69	0.0384484	0.011408	0.0468575	0.043939	0.048396		0.045097	0.049998	0.043754	0.043481	0.048069	0.040489	0.053819	0.032912	0.0358852	0.035811	0.035111	0.038777	0.034927	0.0348	0.0203648	0.026253	0.020834	0.022028	0.017253	0.015456	0.0453804	0.052746	0.046381	0.054983	0.037096	0.035696
70	0.0326596	0.0104279	0.039392	0.036857	0.041286		0.037501	0.041924	0.0359684	0.035078	0.04021	0.03293	0.045391	0.026233	0.0346496	0.03875	0.03105	0.037148	0.029627	0.036673	0.0155008	0.022138	0.016167	0.016464	0.011714	0.011021	0.037787	0.04454	0.038275	0.046994	0.030238	0.028888
71	0.026587	0.00979069	0.0318315	0.029926	0.034065		0.02956	0.033775	0.0290186	0.028068	0.032899	0.026153	0.037655	0.020318	0.0311294	0.037135	0.026186	0.033235	0.024433	0.034658	0.0104938	0.016681	0.011206	0.010789	0.007078	0.006715	0.0304616	0.036933	0.030671	0.038454	0.023663	0.022587
72	0.0206173	0.00901419	0.0241555	0.022825	0.026861		0.021428	0.025508	0.0227144	0.021623	0.026146	0.020148	0.030809	0.014846	0.0265006	0.032792	0.021	0.028076	0.019989	0.030646	0.0060404	0.011079	0.006625	0.006019	0.003571	0.002908	0.0236756	0.029914	0.023578	0.030741	0.01733	0.016815
73	0.0149488	0.00808153	0.0164743	0.015886	0.019349		0.013371	0.017291	0.0169908	0.015691	0.019922	0.014703	0.024843	0.009795	0.0214076	0.027628	0.016022	0.022431	0.015467	0.02549	0.0024642	0.006146	0.002616	0.002507	0.000919	0.000133	0.0174074	0.023604	0.016919	0.024241	0.011236	0.011037
74	0.00996232	0.00719763	0.0104578	0.009474	0.011498	0.016394	0.005726	0.009197	0.0118356	0.010439	0.014271	0.009505	0.01964	0.005323	0.0166042	0.022785	0.012207	0.016952	0.011187	0.01989	-0.0003988	0.002144	-0.000368	-0.000327	-0.001518	-0.001925	0.0113128	0.017756	0.010786	0.018241	0.005077	0.004704
75	0.0050724	0.00661067	0.0032736	0.003507	0.0034	0.009025	-0.000969	0.001405	0.0073108	0.005787	0.009295	0.004768	0.015069	0.001635	0.0124442	0.018527	0.008939	0.012483	0.007577	0.014695	-0.002614	-0.001042	-0.001915	-0.002614	-0.003726	-0.003773	0.0049474	0.011748	0.004781	0.012249	-0.001604	-0.002437
76	0.00061572	0.00654132	-0.0031024	-0.001982	-0.004082	0.002143	-0.006344	-0.005247	0.003539	0.00179	0.005079	0.001302	0.010735	-0.001211	0.0087988	0.014843	0.004844	0.009289	0.004423	0.010595	-0.004083	-0.003368	-0.002877	-0.00406	-0.005243	-0.004867	-0.0020738	0.004723	-0.002226	0.00616	-0.008929	-0.010097
77	-0.00339016	0.00715491	-0.0080772	-0.006823	-0.00954	-0.003717	-0.010668	-0.009638	0.0003796	-0.001316	0.001655	-0.001062	0.006327	-0.003706	0.0054694	0.012156	0.00083	0.006499	0.001047	0.006815	-0.0049012	-0.004564	-0.003946	-0.004814	-0.005939	-0.005243	-0.0098214	-0.003199	-0.010479	-0.000316	-0.016739	-0.018374
78	-0.007168	0.00855947	-0.012093	-0.011141	-0.013681	-0.00824	-0.014603	-0.0128	-0.002266	-0.003211	-0.001184	-0.003018	0.002094	-0.006011	0.0023308	0.009261	-0.002454	0.003663	-0.00248	0.003664	-0.0055596	-0.004964	-0.005163	-0.006014	-0.006044	-0.005613	-0.0182522	-0.011642	-0.019304	-0.007922	-0.025329	-0.027064
79	-0.0109411	0.0105187	-0.0160162	-0.015396	-0.018014	-0.011775	-0.018476	-0.01642	-0.0045634	-0.004572	-0.003678	-0.004938	-0.001436	-0.008193	-0.0006778	0.005209	-0.005286	0.000823	-0.00558	0.001445	-0.006479	-0.0055	-0.006304	-0.007925	-0.00609	-0.006576	-0.0269692	-0.020644	-0.028214	-0.016577	-0.034028	-0.035383
80	-0.0145523	0.0126533	-0.0199608	-0.019748	-0.022443	-0.014963	-0.022225	-0.020425	-0.0066942	-0.006366	-0.005812	-0.006908	-0.004124	-0.010261	-0.0035324	0.000751	-0.007789	-0.001966	-0.007768	-0.00089	-0.0072258	-0.006143	-0.007251	-0.009078	-0.006258	-0.007399	-0.0353484	-0.029911	-0.036624	-0.0256	-0.041856	-0.042751
81	-0.017842	0.0147141	-0.0235698	-0.023446	-0.026443	-0.018097	-0.02576	-0.024103	-0.0088794	-0.00888	-0.007817	-0.009013	-0.006125	-0.012562	-0.0061492	-0.003004	-0.010328	-0.004185	-0.01006	-0.003169	-0.0076612	-0.006583	-0.00801	-0.008906	-0.007002	-0.007805	-0.0429504	-0.038814	-0.043749	-0.034729	-0.048647	-0.048813
82	-0.0210209	0.016483	-0.026787	-0.026232	-0.030069	-0.020969	-0.028946	-0.027719	-0.0113046	-0.01169	-0.009923	-0.011582	-0.007705	-0.015623	-0.0089442	-0.006132	-0.013576	-0.006513	-0.013202	-0.005298	-0.0083614	-0.007331	-0.008446	-0.009057	-0.008403	-0.00857	-0.0497074	-0.047029	-0.049908	-0.043467	-0.054554	-0.053579
83	-0.0242	0.0177417	-0.0301636	-0.029287	-0.033715	-0.024044	-0.031734	-0.032038	-0.014016	-0.013981	-0.012375	-0.01487	-0.009608	-0.019246	-0.0119638	-0.009315	-0.016931	-0.009493	-0.016694	-0.007386	-0.0096098	-0.008599	-0.009053	-0.010182	-0.010189	-0.010026	-0.055247	-0.053965	-0.055075	-0.051282	-0.05919	-0.056723
84	-0.0272837	0.0182432	-0.0338896	-0.033275	-0.037685	-0.027788	-0.033997	-0.036703	-0.0172254	-0.016136	-0.015759	-0.018901	-0.012465	-0.022866	-0.0151208	-0.012608	-0.019546	-0.013583	-0.020052	-0.009815	-0.0112192	-0.010054	-0.0102	-0.011821	-0.012283	-0.011738	-0.0589636	-0.05891	-0.058564	-0.057641	-0.061649	-0.058054
85	-0.0302962	0.0179093	-0.0378468	-0.038299	-0.042115	-0.031353	-0.036223	-0.041244	-0.0211664	-0.018819	-0.02061	-0.023542	-0.016398	-0.026463	-0.0186464	-0.015382	-0.022409	-0.019017	-0.023117	-0.013307	-0.0131402	-0.01153	-0.011787	-0.014118	-0.01446	-0.013806	-0.060681	-0.061472	-0.059847	-0.062258	-0.061728	-0.0581
86	-0.033338	0.0170751	-0.0422224	-0.044408	-0.047596	-0.03453	-0.039127	-0.045451	-0.0260526	-0.022518	-0.026776	-0.028931	-0.021207	-0.030831	-0.0222508	-0.018464	-0.025109	-0.024166	-0.026154	-0.017361	-0.015279	-0.013431	-0.013646	-0.0168	-0.016594	-0.015924	-0.0608852	-0.062455	-0.059082	-0.06546	-0.060369	-0.05706
87	-0.0365611	0.0161955	-0.0476302	-0.051305	-0.055373	-0.037798	-0.044234	-0.049441	-0.0323648	-0.028288	-0.033939	-0.035623	-0.026724	-0.03725	-0.025604	-0.022204	-0.027069	-0.028327	-0.028599	-0.021821	-0.0173308	-0.015092	-0.015636	-0.019361	-0.018596	-0.017969	-0.0598758	-0.06241	-0.056817	-0.067243	-0.058039	-0.05487
88	-0.040509	0.016089	-0.055664	-0.060021	-0.066868	-0.042144	-0.053843	-0.055444	-0.0406544	-0.037109	-0.042374	-0.044222	-0.032909	-0.046658	-0.0285654	-0.025729	-0.028694	-0.031455	-0.03079	-0.026159	-0.0196938	-0.016552	-0.018012	-0.022051	-0.021214	-0.02064	-0.0579676	-0.061227	-0.053948	-0.067423	-0.05482	-0.05242
89	-0.0460442	0.0180342	-0.0683078	-0.073823	-0.083479	-0.049087	-0.069641	-0.065509	-0.0512234	-0.04858	-0.052938	-0.05486	-0.04017	-0.059569	-0.0314054	-0.02866	-0.030224	-0.034606	-0.033554	-0.029983	-0.0235116	-0.019085	-0.021492	-0.026058	-0.025735	-0.025188	-0.0557728	-0.05898	-0.051343	-0.066506	-0.051776	-0.050259
90	-0.0540537	0.0227697	-0.0869092	-0.09509	-0.106029	-0.060811	-0.092295	-0.080321	-0.06415	-0.061398	-0.06637	-0.067634	-0.049616	-0.075732	-0.0350756	-0.030812	-0.032835	-0.038734	-0.038581	-0.034416	-0.0301282	-0.024366	-0.02708	-0.033077	-0.033292	-0.032826	-0.0540054	-0.056571	-0.049638	-0.065307	-0.04982	-0.048691
91	-0.0651393	0.0298561	-0.111874	-0.124612	-0.134208	-0.079214	-0.121424	-0.09991	-0.0786922	-0.074177	-0.082055	-0.08151	-0.062281	-0.093438	-0.0410114	-0.032615	-0.038371	-0.04538	-0.047828	-0.040863	-0.0405914	-0.033395	-0.03594	-0.044533	-0.04462	-0.044469	-0.053528	-0.055256	-0.049254	-0.065352	-0.049463	-0.048315
92	-0.0792265	0.0380596	-0.142115	-0.160987	-0.165543	-0.104787	-0.154937	-0.12432	-0.0929062	-0.084875	-0.098152	-0.094076	-0.077629	-0.109799	-0.0509356	-0.035504	-0.04833	-0.057533	-0.061862	-0.051449	-0.0554262	-0.046871	-0.049062	-0.061159	-0.060054	-0.059985	-0.0547498	-0.055484	-0.050501	-0.067828	-0.050627	-0.049309
93	-0.0948539	0.0460865	-0.174285	-0.19972	-0.19491	-0.136469	-0.188324	-0.152	-0.104135	-0.091282	-0.111355	-0.102644	-0.093794	-0.121601	-0.064673	-0.040599	-0.062754	-0.075332	-0.076659	-0.068021	-0.073644	-0.064694	-0.066114	-0.081453	-0.078606	-0.077353	-0.0575328	-0.057303	-0.053467	-0.072865	-0.053068	-0.050961
94	-0.109276	0.0527125	-0.202892	-0.233097	-0.216322	-0.171659	-0.214741	-0.178639	-0.110507	-0.092443	-0.118674	-0.105818	-0.108419	-0.127181	-0.0795186	-0.049582	-0.077744	-0.094507	-0.086354	-0.089406	-0.0922214	-0.084274	-0.084851	-0.101372	-0.097723	-0.092887	-0.0612402	-0.060567	-0.057584	-0.079431	-0.055937	-0.052682
95	-0.119208	0.0568299	-0.22198	-0.252897	-0.225166	-0.204823	-0.227631	-0.199383	-0.111424	-0.089001	-0.1192	-0.103387	-0.118715	-0.126815	-0.0913106	-0.063925	-0.087733	-0.108149	-0.089325	-0.107421	-0.106755	-0.101197	-0.101324	-0.115406	-0.113013	-0.102837	-0.0645718	-0.064469	-0.0614	-0.085088	-0.057618	-0.054284
96	-0.121795	0.0574798	-0.226655	-0.253433	-0.218391	-0.228716	-0.222744	-0.209992	-0.106466	-0.081262	-0.113128	-0.095285	-0.122988	-0.119669	-0.0968458	-0.081452	-0.089943	-0.110307	-0.087184	-0.115343	-0.113123	-0.110775	-0.111551	-0.118451	-0.120134	-0.104705	-0.0658866	-0.067346	-0.063622	-0.086511	-0.057157	-0.054797
97	-0.115031	0.0545161	-0.214141	-0.231971	-0.194718	-0.237374	-0.198976	-0.207668	-0.0950318	-0.068803	-0.099948	-0.081184	-0.120973	-0.104251	-0.093684	-0.096178	-0.083532	-0.099737	-0.078308	-0.110665	-0.108517	-0.110302	-0.112616	-0.106376	-0.116469	-0.096822	-0.0637832	-0.067983	-0.063499	-0.080805	-0.054044	-0.052585
98	-0.0978406	0.048981	-0.184324	-0.189323	-0.155526	-0.227109	-0.158552	-0.191109	-0.0763666	-0.050016	-0.079181	-0.060579	-0.112771	-0.079286	-0.0798752	-0.100951	-0.067042	-0.075687	-0.062098	-0.093598	-0.0914234	-0.097948	-0.102549	-0.077604	-0.100852	-0.078164	-0.0572138	-0.06508	-0.060464	-0.066606	-0.047371	-0.046548
99	-0.0705046	0.0431515	-0.14072	-0.131837	-0.106139	-0.196729	-0.108272	-0.160623	-0.0504418	-0.023764	-0.052058	-0.033693	-0.097716	-0.044978	-0.0537138	-0.091434	-0.036631	-0.039966	-0.036978	-0.06356	-0.0620732	-0.072227	-0.079986	-0.03556	-0.073028	-0.049565	-0.0455744	-0.057128	-0.052999	-0.044407	-0.036755	-0.036583
100	-0.0366258	0.0386863	-0.0912044	-0.071821	-0.056345	-0.149602	-0.058759	-0.119495	-0.0203326	0.007279	-0.023003	-0.004203	-0.075577	-0.006159	-0.018148	-0.066563	0.007066	-0.003159	-0.003464	-0.02462	-0.0243746	-0.034277	-0.045933	0.008428	-0.034553	-0.015538	-0.0290694	-0.043398	-0.039644	-0.018003	-0.021988	-0.022314
101	-0.00428504	0.0336434	-0.0458654	-0.023015	-0.016514	-0.0957	-0.019219	-0.074879	0.00565	0.03176	0.000314	0.019038	-0.048526	0.025664	0.0153848	-0.029885	0.047485	0.021589	0.027439	0.010296	0.0127462	0.008531	-0.005099	0.037834	0.008001	0.014464	-0.0093408	-0.024296	-0.019319	0.005252	-0.003925	-0.004416

## Sheet: SHMY
Sound side			TF1	C:\Users\xb00012\Documents\Data\27_15_150415 SP\27_15_150415_0041.c3d	C:\Users\xb00012\Documents\Data\27_15_150415 SP\27_15_150415_0043.c3d	C:\Users\xb00012\Documents\Data\27_15_150415 SP\27_15_150415_0047.c3d	C:\Users\xb00012\Documents\Data\27_15_150415 SP\27_15_150415_0049.c3d	C:\Users\xb00012\Documents\Data\27_15_150415 SP\27_15_150415_0053.c3d	TF3	C:\Users\xb00012\Documents\Data\39_28_200515 SP\39_28_200515_0042.c3d	C:\Users\xb00012\Documents\Data\39_28_200515 SP\39_28_200515_0044.c3d	C:\Users\xb00012\Documents\Data\39_28_200515 SP\39_28_200515_0046.c3d	C:\Users\xb00012\Documents\Data\39_28_200515 SP\39_28_200515_0050.c3d	C:\Users\xb00012\Documents\Data\39_28_200515 SP\39_28_200515_0052.c3d	TF4	C:\Users\xb00012\Documents\Data\44_33_190615 SP\44_33_190615_0034.c3d	C:\Users\xb00012\Documents\Data\44_33_190615 SP\44_33_190615_0038.c3d	C:\Users\xb00012\Documents\Data\44_33_190615 SP\44_33_190615_0040.c3d	C:\Users\xb00012\Documents\Data\44_33_190615 SP\44_33_190615_0042.c3d	C:\Users\xb00012\Documents\Data\44_33_190615 SP\44_33_190615_0046.c3d	TF5	C:\Users\xb00012\Documents\Data\45_34_230615 SP\45_34_230615_0037.c3d	C:\Users\xb00012\Documents\Data\45_34_230615 SP\45_34_230615_0039.c3d	C:\Users\xb00012\Documents\Data\45_34_230615 SP\45_34_230615_0041.c3d	C:\Users\xb00012\Documents\Data\45_34_230615 SP\45_34_230615_0043.c3d	C:\Users\xb00012\Documents\Data\45_34_230615 SP\45_34_230615_0045.c3d
Sagittal plane			ESP	LHIP_MOMENTS	LHIP_MOMENTS	LHIP_MOMENTS	LHIP_MOMENTS	LHIP_MOMENTS	ESP	LHIP_MOMENTS	LHIP_MOMENTS	LHIP_MOMENTS	LHIP_MOMENTS	LHIP_MOMENTS	ESP	LHIP_MOMENTS	LHIP_MOMENTS	LHIP_MOMENTS	LHIP_MOMENTS	LHIP_MOMENTS	ESP	RHIP_MOMENTS	RHIP_MOMENTS	RHIP_MOMENTS	RHIP_MOMENTS	RHIP_MOMENTS
Hip Moment				LINK_MODEL_BASED	LINK_MODEL_BASED	LINK_MODEL_BASED	LINK_MODEL_BASED	LINK_MODEL_BASED		LINK_MODEL_BASED	LINK_MODEL_BASED	LINK_MODEL_BASED	LINK_MODEL_BASED	LINK_MODEL_BASED		LINK_MODEL_BASED	LINK_MODEL_BASED	LINK_MODEL_BASED	LINK_MODEL_BASED	LINK_MODEL_BASED		LINK_MODEL_BASED	LINK_MODEL_BASED	LINK_MODEL_BASED	LINK_MODEL_BASED	LINK_MODEL_BASED
101 points over gait cycle				Original	Original	Original	Original	Original		Original	Original	Original	Original	Original		Original	Original	Original	Original	Original		Original	Original	Original	Original	Original
ITEM	Mean	SD	C3_L	1	1	1	1	1	C3_L	1	1	1	1	1	C3_L	1	1	1	1	1	C3_R	1	1	1	1	1
1	0.557416	0.251055	0.574448	0.766939	0.303909	0.692172	0.742117	0.367104	0.342744	0.026528	0.232914	0.264758	0.978057	0.211464	0.651099	0.421375	0.656783	0.671454	0.779666	0.726215	0.661371	0.670328	0.464106	0.671618	0.710347	0.790458
2	0.958777	0.354172	0.767295	0.769768	0.345778	1.06335	1.11988	0.537695	0.712422	0.245151	1.14413	1.11413	0.401636	0.657057	1.2236	0.87579	1.27551	1.17394	1.4666	1.32614	1.1318	1.14136	1.03344	0.940039	1.21498	1.32915
3	0.999006	0.443519	1.13461	1.25727	0.965014	1.22439	1.26752	0.95884	0.36157	0.75099	0.40367	0.600024	-0.137846	0.191014	1.39821	1.31034	1.2354	1.45258	1.60541	1.38731	1.10164	0.897136	1.20743	1.19412	1.23396	0.975529
4	0.634839	0.255126	0.860121	0.954797	1.35069	0.623006	0.715457	0.65665	0.355213	0.464126	0.314678	0.235363	0.298405	0.463492	0.624945	0.823634	0.409646	0.795329	0.576119	0.519995	0.699078	0.671	0.833235	0.704676	0.700466	0.586012
5	0.665709	0.196727	0.768077	0.516892	1.3451	0.674834	0.692024	0.611533	0.506018	0.701162	0.361673	0.431994	0.486893	0.548368	0.706734	0.649979	0.626232	0.81403	0.704884	0.738546	0.682009	0.706035	0.791683	0.624485	0.682961	0.60488
6	0.805079	0.137713	0.813227	0.853308	0.879756	0.85444	0.770078	0.708555	0.63956	0.77428	0.497016	0.441227	0.775153	0.710122	0.909205	0.884143	0.849106	0.974512	0.94826	0.890004	0.858325	0.885155	0.959081	0.752171	0.839113	0.856103
7	0.972705	0.188375	0.970803	1.03577	1.00206	0.953065	1.01184	0.85128	0.715017	0.520222	0.682225	0.66734	0.986637	0.718662	1.06963	1.00161	1.06595	1.083	1.14459	1.05299	1.13537	1.18415	1.20066	1.09473	1.05048	1.14684
8	1.04839	0.244807	1.04448	1.13643	1.09148	1.04904	1.05787	0.887593	0.715152	0.432718	0.787757	0.848196	0.944995	0.562092	1.13227	1.12317	1.12679	1.13595	1.19858	1.07684	1.30164	1.30873	1.33905	1.30237	1.24057	1.3175
9	1.03932	0.229737	1.08904	1.16016	1.08989	1.09946	1.15563	0.940039	0.7295	0.370634	0.763596	0.939669	0.867672	0.705929	1.07021	1.06809	1.04074	1.10626	1.12664	1.00931	1.26852	1.27036	1.32871	1.25604	1.20232	1.28515
10	0.953737	0.182441	1.07616	1.13429	1.06584	1.112	1.05378	1.01491	0.71918	0.457509	0.697946	0.966173	0.788071	0.686203	0.925001	0.944499	0.867943	0.978982	0.965503	0.86808	1.0946	1.09873	1.2014	1.03506	1.01174	1.12607
11	0.899703	0.151709	1.01916	1.13413	1.02765	1.08769	0.954047	0.892275	0.812706	0.604179	0.671364	0.920036	0.957845	0.910107	0.777277	0.830841	0.713122	0.844476	0.789456	0.708492	0.989669	0.996809	1.14519	0.86729	0.890682	1.04838
12	0.875828	0.156845	0.88135	0.988706	0.953592	0.879924	0.781979	0.802549	0.902273	0.717613	0.774315	0.905291	1.10388	1.01027	0.700929	0.774345	0.647775	0.776359	0.682818	0.623346	1.01876	1.01413	1.17384	0.872891	0.955528	1.0774
13	0.889364	0.183181	0.85136	0.923119	0.9061	0.85136	0.795275	0.780946	0.98817	0.732168	0.859153	0.975742	1.24988	1.12391	0.677387	0.740825	0.639488	0.728753	0.653622	0.624246	1.04054	1.08928	1.16911	0.90093	0.964765	1.07861
14	0.88582	0.197474	0.876407	0.95814	0.881127	0.876407	0.851001	0.815361	1.0211	0.700789	0.92049	1.05421	1.28423	1.14581	0.635318	0.712092	0.615912	0.648544	0.62667	0.573372	1.01045	1.07918	1.11258	0.890538	0.927181	1.04279
15	0.859942	0.212542	0.911814	1.01286	0.923608	0.911814	0.875271	0.835522	1.00999	0.668645	0.939928	1.1174	1.20138	1.12257	0.563339	0.664847	0.53737	0.568429	0.551696	0.494351	0.954628	1.03743	1.03632	0.848815	0.872954	0.977624
16	0.797236	0.226925	0.854479	1.01145	0.880372	0.854479	0.77554	0.750554	0.968713	0.669532	0.880425	1.10464	1.11043	1.07853	0.473669	0.584675	0.444166	0.503352	0.443444	0.392707	0.892082	0.984027	0.966935	0.803718	0.782896	0.922836
17	0.708091	0.23974	0.703985	0.860503	0.703252	0.703985	0.63828	0.613906	0.938143	0.660353	0.825346	1.06669	1.04937	1.08895	0.382847	0.518621	0.357045	0.421257	0.323578	0.293736	0.807388	0.910657	0.875695	0.713386	0.692942	0.844258
18	0.615055	0.257205	0.540035	0.615155	0.516218	0.540036	0.531369	0.4974	0.908466	0.651775	0.790299	1.01955	0.991256	1.08945	0.287779	0.415452	0.268782	0.324058	0.215471	0.215133	0.723939	0.811393	0.784949	0.622963	0.621339	0.779051
19	0.543362	0.280103	0.439798	0.494991	0.408629	0.439798	0.469293	0.386277	0.896239	0.632328	0.775753	0.999083	0.963682	1.11035	0.206411	0.320301	0.172415	0.263568	0.135033	0.14074	0.631001	0.702221	0.694048	0.532561	0.544871	0.681305
20	0.480842	0.30255	0.356258	0.391781	0.318453	0.356258	0.402834	0.311962	0.890986	0.648362	0.759092	0.994149	0.949369	1.10396	0.131233	0.227302	0.086706	0.192179	0.077943	0.072037	0.54489	0.616823	0.592271	0.446613	0.471965	0.596778
21	0.431766	0.315271	0.317147	0.337873	0.26816	0.317147	0.385568	0.276986	0.872593	0.660304	0.744863	0.969629	0.927264	1.0609	0.0604358	0.13497	0.017445	0.118869	0.012402	0.018493	0.476889	0.536574	0.513521	0.387778	0.42104	0.525533
22	0.392698	0.320011	0.30464	0.31712	0.252801	0.30464	0.364413	0.284226	0.842989	0.646664	0.736009	0.887308	0.862282	1.08268	0.0069148	0.072985	-0.047751	0.068813	-0.038466	-0.021007	0.416246	0.467005	0.444016	0.325048	0.37866	0.466503
23	0.351648	0.311263	0.277956	0.282662	0.262434	0.277956	0.316225	0.250504	0.785467	0.622998	0.662509	0.840899	0.775874	1.02506	-0.033635	0.013276	-0.085859	0.021486	-0.07201	-0.045068	0.376804	0.424736	0.395159	0.297434	0.337934	0.428755
24	0.311538	0.298057	0.247407	0.241569	0.215436	0.247407	0.300591	0.232033	0.725269	0.595978	0.59327	0.77266	0.699415	0.965021	-0.0614352	-0.042996	-0.094254	-0.020702	-0.097085	-0.052139	0.33491	0.36511	0.342974	0.275474	0.293584	0.39741
25	0.279932	0.285397	0.231364	0.201914	0.202641	0.275326	0.288757	0.188184	0.674613	0.57994	0.530362	0.712533	0.639483	0.910747	-0.0778562	-0.074035	-0.086078	-0.050242	-0.126311	-0.052615	0.291608	0.328911	0.296728	0.220652	0.240674	0.371076
26	0.252149	0.275668	0.197224	0.14313	0.227738	0.231033	0.250553	0.133664	0.633755	0.536174	0.486191	0.657177	0.613789	0.875444	-0.0857778	-0.091306	-0.084344	-0.064306	-0.144094	-0.044839	0.263397	0.305727	0.265611	0.176519	0.211395	0.357733
27	0.22711	0.262742	0.177718	0.128515	0.220147	0.199262	0.238621	0.102046	0.590773	0.482682	0.454897	0.611772	0.565209	0.839303	-0.089268	-0.100088	-0.086636	-0.07722	-0.130175	-0.052221	0.229216	0.281225	0.231689	0.114525	0.19016	0.328482
28	0.201728	0.250395	0.165932	0.13814	0.179166	0.183507	0.212838	0.116011	0.551555	0.450487	0.422525	0.58357	0.51009	0.791104	-0.0979082	-0.102663	-0.095351	-0.090769	-0.130142	-0.070616	0.187332	0.251458	0.166685	0.070414	0.16365	0.284452
29	0.17351	0.24083	0.137106	0.076382	0.153256	0.171568	0.210261	0.074064	0.507852	0.401716	0.389672	0.537481	0.457227	0.753166	-0.109754	-0.117752	-0.108464	-0.112896	-0.122677	-0.086982	0.158835	0.210641	0.125409	0.038131	0.153065	0.26693
30	0.150746	0.23111	0.117453	0.046536	0.137943	0.139723	0.197868	0.065195	0.466061	0.355906	0.353623	0.494576	0.421149	0.705051	-0.123251	-0.142463	-0.133262	-0.125236	-0.119377	-0.095919	0.142723	0.208659	0.103215	0.015689	0.128763	0.257289
31	0.129773	0.225514	0.103725	0.041107	0.089629	0.143041	0.185278	0.059569	0.435516	0.328713	0.324204	0.445062	0.401521	0.678082	-0.140544	-0.155484	-0.153414	-0.160487	-0.111731	-0.121604	0.120394	0.176599	0.091321	0.004977	0.09996	0.229114
32	0.110358	0.217975	0.0875112	0.039441	0.050977	0.133924	0.170279	0.042935	0.405829	0.293443	0.299427	0.437652	0.376432	0.622193	-0.151817	-0.168132	-0.161942	-0.175304	-0.113739	-0.13997	0.0999092	0.154876	0.083882	-0.022296	0.078586	0.204498
33	0.086545	0.21257	0.0592964	0.013449	0.00939	0.110071	0.144676	0.018896	0.375078	0.269663	0.278491	0.418864	0.322393	0.585977	-0.166754	-0.181376	-0.170832	-0.196985	-0.124836	-0.159742	0.0785602	0.130253	0.064238	-0.039996	0.053723	0.184583
34	0.0658016	0.20819	0.042361	0.01005	-0.007236	0.078265	0.128266	0.00246	0.349789	0.249815	0.27446	0.390621	0.296105	0.537946	-0.185884	-0.211475	-0.191383	-0.216524	-0.129065	-0.180973	0.05694	0.106567	0.049814	-0.05867	0.031875	0.155114
35	0.0540287	0.204714	0.0331542	0.00016	-0.020881	0.037358	0.122303	0.026831	0.337134	0.249779	0.264526	0.357467	0.323057	0.490843	-0.196254	-0.23722	-0.190413	-0.220471	-0.139054	-0.194112	0.0420804	0.082294	0.055667	-0.071387	0.007808	0.13602
36	0.0444612	0.203247	0.042841	0.006321	-0.007568	0.040543	0.120899	0.05401	0.3209	0.254674	0.2291	0.340666	0.315756	0.464302	-0.212696	-0.253403	-0.196381	-0.23184	-0.161544	-0.22031	0.0267998	0.068011	0.034727	-0.079067	-0.004538	0.114866
37	0.0378244	0.198206	0.0437972	0.009403	0.006438	0.043794	0.123823	0.035528	0.303544	0.250721	0.210484	0.338894	0.283796	0.433823	-0.217793	-0.248229	-0.20156	-0.232904	-0.167146	-0.239125	0.0217496	0.05972	0.037197	-0.086536	-0.00894	0.107307
38	0.0260177	0.197796	0.036868	0.00687	0.009754	0.045586	0.106454	0.015676	0.285097	0.232403	0.202734	0.323666	0.276331	0.390353	-0.238465	-0.239636	-0.212119	-0.2757	-0.206845	-0.258026	0.0205706	0.066176	0.047049	-0.097657	-0.014425	0.10171
39	0.0124975	0.195551	0.0223746	-0.011844	0.005005	0.03779	0.078423	0.002499	0.265694	0.20729	0.212925	0.296161	0.245967	0.366127	-0.25437	-0.229301	-0.238453	-0.306294	-0.221892	-0.275911	0.0162914	0.073717	0.029722	-0.096719	-0.008931	0.083668
40	-0.0003097	0.195935	-0.0042114	-0.04855	-0.013658	0.009585	0.037164	-0.005598	0.255425	0.198246	0.22116	0.288278	0.232034	0.337406	-0.269306	-0.240206	-0.268302	-0.315261	-0.231145	-0.291618	0.0168542	0.063313	0.020544	-0.088408	0.008081	0.080741
41	-0.0122426	0.197349	-0.0179514	-0.079831	-0.020021	-0.000554	0.005995	0.004654	0.244098	0.206455	0.223311	0.261496	0.217492	0.311734	-0.284859	-0.253937	-0.283388	-0.338133	-0.235602	-0.313235	0.0097424	0.055214	0.021395	-0.096386	-0.003883	0.072372
42	-0.0266838	0.195636	-0.0486246	-0.117216	-0.064143	-0.032042	-0.027418	-0.002304	0.231255	0.211631	0.212354	0.248926	0.202058	0.281308	-0.291855	-0.265017	-0.305846	-0.333504	-0.243292	-0.311615	0.0024886	0.053625	0.011078	-0.110412	-0.001067	0.059219
43	-0.0376394	0.198365	-0.0803252	-0.159952	-0.068843	-0.061327	-0.067096	-0.044408	0.23301	0.221189	0.238454	0.224593	0.217468	0.263344	-0.294339	-0.261896	-0.294732	-0.345809	-0.262693	-0.306567	-0.0089024	0.041681	0.01343	-0.136595	-0.021746	0.058718
44	-0.0480118	0.202245	-0.113026	-0.200465	-0.101778	-0.098852	-0.092311	-0.071726	0.235317	0.224203	0.246206	0.220831	0.223857	0.261488	-0.296467	-0.298695	-0.27988	-0.350951	-0.258738	-0.294071	-0.0178708	0.024497	0.014074	-0.151697	-0.026218	0.04999
45	-0.0669895	0.206003	-0.152395	-0.233747	-0.15986	-0.158942	-0.109797	-0.09963	0.223325	0.213569	0.209201	0.237713	0.225663	0.230481	-0.306217	-0.33065	-0.266693	-0.379041	-0.2589	-0.295799	-0.0326716	0.017458	0.011612	-0.193226	-0.033228	0.034026
46	-0.082474	0.210464	-0.195978	-0.269808	-0.213315	-0.22638	-0.133659	-0.136726	0.218809	0.183413	0.207262	0.250186	0.23923	0.213954	-0.307157	-0.353298	-0.251627	-0.377741	-0.259334	-0.293787	-0.0455698	0.000672	-0.001542	-0.207171	-0.040196	0.020388
47	-0.103066	0.215252	-0.243228	-0.337629	-0.26084	-0.268211	-0.164478	-0.184984	0.206504	0.175458	0.229499	0.245004	0.208924	0.173635	-0.316694	-0.352818	-0.252429	-0.386039	-0.280663	-0.31152	-0.0588448	-0.007244	-0.037653	-0.207272	-0.051923	0.009868
48	-0.123983	0.228006	-0.285373	-0.418072	-0.311856	-0.282748	-0.199597	-0.21459	0.200901	0.162983	0.267091	0.222478	0.203159	0.148793	-0.342792	-0.349143	-0.287878	-0.40606	-0.319904	-0.350976	-0.068668	-0.024187	-0.056519	-0.213228	-0.045355	-0.004051
49	-0.147281	0.229129	-0.325329	-0.472717	-0.33015	-0.308905	-0.263483	-0.251392	0.178438	0.158246	0.258056	0.168233	0.187457	0.120197	-0.355349	-0.331675	-0.311999	-0.420655	-0.342721	-0.369696	-0.0868814	-0.049762	-0.094631	-0.218763	-0.058478	-0.012773
50	-0.174924	0.239701	-0.37264	-0.530638	-0.361179	-0.32937	-0.329994	-0.312018	0.165896	0.161241	0.236263	0.148988	0.18795	0.095038	-0.385477	-0.364818	-0.351317	-0.416125	-0.370467	-0.424656	-0.107476	-0.072211	-0.107088	-0.237401	-0.081942	-0.038739
51	-0.200528	0.253183	-0.43249	-0.553183	-0.430387	-0.400822	-0.407446	-0.37061	0.158872	0.164395	0.205011	0.128539	0.206038	0.090375	-0.407725	-0.383895	-0.383006	-0.447387	-0.382354	-0.441981	-0.120771	-0.078205	-0.123051	-0.248564	-0.080917	-0.073118
52	-0.216801	0.260827	-0.465263	-0.567637	-0.505953	-0.454315	-0.38038	-0.418029	0.154154	0.131019	0.181435	0.126656	0.242589	0.089071	-0.418005	-0.406814	-0.385211	-0.447579	-0.395382	-0.45504	-0.138091	-0.103457	-0.120408	-0.271895	-0.099574	-0.095121
53	-0.228653	0.271738	-0.496414	-0.571106	-0.546441	-0.476841	-0.455575	-0.432105	0.161957	0.132882	0.17971	0.139461	0.258565	0.099166	-0.426836	-0.400841	-0.407062	-0.453672	-0.408108	-0.464499	-0.153317	-0.128188	-0.128642	-0.290258	-0.097301	-0.122198
54	-0.231214	0.268786	-0.48651	-0.5428	-0.548498	-0.479808	-0.403496	-0.457947	0.163662	0.12412	0.195508	0.135202	0.273953	0.089526	-0.427613	-0.378858	-0.415046	-0.452086	-0.413355	-0.478721	-0.174395	-0.158764	-0.162273	-0.2853	-0.121705	-0.143932
55	-0.229944	0.260932	-0.45889	-0.513256	-0.517016	-0.478579	-0.394758	-0.390841	0.164773	0.148461	0.185682	0.132797	0.244029	0.112895	-0.428721	-0.383253	-0.423737	-0.42884	-0.434482	-0.473294	-0.196937	-0.203189	-0.184687	-0.300232	-0.105495	-0.191082
56	-0.222343	0.2487	-0.402787	-0.41375	-0.48642	-0.436648	-0.312389	-0.36473	0.16412	0.151686	0.254918	0.137444	0.179714	0.096838	-0.429076	-0.39354	-0.417242	-0.437801	-0.429874	-0.466921	-0.22163	-0.217515	-0.207284	-0.329876	-0.151531	-0.201942
57	-0.199573	0.234296	-0.324046	-0.339134	-0.449626	-0.334708	-0.209539	-0.287224	0.168974	0.18021	0.25984	0.113181	0.177369	0.114268	-0.406753	-0.39249	-0.38945	-0.383084	-0.41238	-0.456361	-0.236465	-0.245986	-0.222075	-0.334369	-0.157808	-0.222088
58	-0.193398	0.232594	-0.304448	-0.346123	-0.321178	-0.32193	-0.192027	-0.340984	0.179993	0.229157	0.241319	0.1152	0.188209	0.126078	-0.390176	-0.401421	-0.402049	-0.344966	-0.378918	-0.423525	-0.258961	-0.250186	-0.259973	-0.370164	-0.168227	-0.246254
59	-0.166619	0.226343	-0.25788	-0.257317	-0.339837	-0.284173	-0.107919	-0.300153	0.193872	0.250548	0.258704	0.10638	0.194116	0.159612	-0.353426	-0.411323	-0.377465	-0.29376	-0.320185	-0.364398	-0.249043	-0.240007	-0.23394	-0.354653	-0.175856	-0.240757
60	-0.125584	0.213845	-0.200932	-0.246692	-0.261331	-0.221414	-0.048117	-0.227105	0.209787	0.28714	0.268048	0.067436	0.234222	0.19209	-0.294597	-0.409169	-0.308459	-0.209258	-0.279168	-0.266929	-0.216595	-0.200667	-0.203684	-0.300986	-0.153986	-0.22365
61	-0.0864907	0.192588	-0.165478	-0.169539	-0.25288	-0.209266	-0.063847	-0.131859	0.217255	0.276745	0.284411	0.101202	0.237671	0.186244	-0.226621	-0.343647	-0.232917	-0.119697	-0.246678	-0.190167	-0.171118	-0.135864	-0.170561	-0.239208	-0.13266	-0.177297
62	-0.0623967	0.179001	-0.147722	-0.136434	-0.17755	-0.172024	-0.116299	-0.136302	0.227342	0.272326	0.296753	0.152631	0.218336	0.196663	-0.206962	-0.286025	-0.225285	-0.14117	-0.200026	-0.182303	-0.122245	-0.125334	-0.146899	-0.144865	-0.090152	-0.103974
63	-0.0738648	0.17546	-0.166426	-0.184561	-0.158768	-0.154239	-0.140047	-0.194514	0.209641	0.317584	0.290747	0.144344	0.142485	0.153047	-0.182029	-0.202199	-0.236312	-0.160207	-0.141605	-0.169824	-0.156645	-0.167435	-0.224092	-0.167585	-0.091365	-0.132749
64	-0.0917129	0.186228	-0.231827	-0.233555	-0.146701	-0.263996	-0.244906	-0.269976	0.198549	0.349375	0.291091	0.11636	0.102024	0.133893	-0.129668	-0.125301	-0.19183	-0.124714	-0.092568	-0.113928	-0.203905	-0.197443	-0.241383	-0.202391	-0.173505	-0.204803
65	-0.0950533	0.183275	-0.319336	-0.317183	-0.232351	-0.364488	-0.33069	-0.351967	0.14584	0.308257	0.25387	0.083242	0.040265	0.043564	-0.103171	-0.148469	-0.102511	-0.086894	-0.058316	-0.119664	-0.103546	-0.056909	-0.112271	-0.020072	-0.152277	-0.176203
66	-0.0968857	0.19985	-0.384099	-0.397717	-0.314212	-0.408115	-0.38297	-0.417481	0.108644	0.272813	0.252856	0.000255	0.01737	-7.3e-05	-0.0768568	-0.171946	-0.01139	-0.066342	-0.06077	-0.073836	-0.035231	-0.012325	-0.073046	0.055345	-0.050233	-0.095896
67	-0.123145	0.201736	-0.422759	-0.449625	-0.387418	-0.432363	-0.39563	-0.448758	0.0677048	0.211355	0.199836	-0.05368	-0.008508	-0.010479	-0.0586324	-0.146795	0.091452	-0.097675	-0.10618	-0.033964	-0.0788928	-0.07952	-0.13972	-0.015182	-0.05751	-0.102532
68	-0.147704	0.189395	-0.429811	-0.467288	-0.433186	-0.440422	-0.371085	-0.437073	0.0246004	0.155342	0.147528	-0.097427	-0.057137	-0.025304	-0.0814192	-0.094696	0.068493	-0.153462	-0.163745	-0.063686	-0.104188	-0.110985	-0.150898	-0.033812	-0.102918	-0.122328
69	-0.166306	0.169492	-0.405693	-0.449563	-0.441537	-0.425071	-0.322808	-0.389487	-0.0053408	0.079045	0.113963	-0.125114	-0.027872	-0.066726	-0.111515	-0.016966	0.028901	-0.228526	-0.220532	-0.120451	-0.142675	-0.133646	-0.172642	-0.079176	-0.141368	-0.186544
70	-0.179792	0.139191	-0.353819	-0.397492	-0.411122	-0.377599	-0.262871	-0.32001	-0.031344	0.041773	0.07586	-0.191671	-0.029239	-0.053443	-0.173716	-0.061805	-0.067647	-0.288232	-0.25551	-0.195384	-0.160291	-0.149984	-0.189383	-0.127517	-0.163287	-0.171284
71	-0.182913	0.109488	-0.283556	-0.319928	-0.350727	-0.299163	-0.207162	-0.240798	-0.0420614	0.02376	0.059368	-0.184745	-0.044293	-0.064397	-0.221344	-0.121089	-0.175427	-0.297423	-0.257469	-0.255311	-0.184692	-0.177034	-0.210645	-0.175128	-0.184321	-0.176331
72	-0.179921	0.0906753	-0.211347	-0.233212	-0.276184	-0.212038	-0.171488	-0.163811	-0.0507858	-0.003244	0.040121	-0.189367	-0.032139	-0.0693	-0.243893	-0.215991	-0.243184	-0.254847	-0.230467	-0.274978	-0.213659	-0.210609	-0.232883	-0.213422	-0.216768	-0.194614
73	-0.168521	0.0930126	-0.148658	-0.152619	-0.207072	-0.134945	-0.149055	-0.099601	-0.047009	-0.027834	0.000979	-0.170117	0.003962	-0.042035	-0.237888	-0.302653	-0.258935	-0.183833	-0.184461	-0.259556	-0.240531	-0.242429	-0.255146	-0.235898	-0.256122	-0.21306
74	-0.151624	0.104876	-0.0987402	-0.088418	-0.154507	-0.067733	-0.128175	-0.054868	-0.0374512	-0.005662	-0.062975	-0.119347	0.020081	-0.019353	-0.212391	-0.344235	-0.237107	-0.11376	-0.142224	-0.224631	-0.257912	-0.261865	-0.270603	-0.244945	-0.293137	-0.219012
75	-0.136206	0.108264	-0.0601716	-0.042233	-0.115879	-0.010649	-0.103795	-0.028302	-0.0422502	-0.033808	-0.077206	-0.060743	-0.010497	-0.028997	-0.179835	-0.336572	-0.198047	-0.062107	-0.120456	-0.181994	-0.262567	-0.263908	-0.273288	-0.245187	-0.319849	-0.210605
76	-0.125898	0.104556	-0.0315284	-0.014081	-0.083515	0.035237	-0.07904	-0.016243	-0.0682056	-0.066617	-0.115408	-0.025623	-0.069502	-0.063878	-0.147077	-0.29341	-0.156629	-0.03654	-0.10687	-0.141937	-0.256779	-0.252872	-0.265604	-0.239812	-0.329151	-0.196457
77	-0.118341	0.0973186	-0.0166714	-0.005183	-0.059319	0.061267	-0.062857	-0.017265	-0.094201	-0.092615	-0.122007	-0.03139	-0.12059	-0.104403	-0.119348	-0.238414	-0.119236	-0.036631	-0.086162	-0.116298	-0.243143	-0.23223	-0.251423	-0.227882	-0.319458	-0.184723
78	-0.11348	0.08641	-0.0204226	-0.01954	-0.05195	0.060058	-0.060259	-0.030422	-0.108519	-0.111223	-0.091247	-0.05676	-0.149703	-0.133661	-0.100131	-0.19266	-0.091323	-0.049172	-0.063151	-0.104349	-0.224848	-0.205047	-0.23539	-0.20895	-0.298151	-0.176702
79	-0.112576	0.0725205	-0.0414428	-0.05271	-0.065493	0.036983	-0.070684	-0.05531	-0.112589	-0.123201	-0.066458	-0.074747	-0.158135	-0.140406	-0.0907246	-0.161811	-0.078102	-0.067146	-0.048704	-0.09786	-0.205546	-0.179372	-0.21979	-0.187112	-0.272316	-0.169142
80	-0.114956	0.0568139	-0.0756092	-0.09071	-0.096694	0.004576	-0.097687	-0.097531	-0.110869	-0.130042	-0.059487	-0.078518	-0.151294	-0.135006	-0.087084	-0.135617	-0.0721	-0.086488	-0.048372	-0.092843	-0.186263	-0.157988	-0.20281	-0.167438	-0.245406	-0.157674
81	-0.118915	0.0459761	-0.118421	-0.128864	-0.134047	-0.032917	-0.141468	-0.154807	-0.107289	-0.127602	-0.067126	-0.072914	-0.144675	-0.124128	-0.08279	-0.110564	-0.067762	-0.100294	-0.050058	-0.085272	-0.167161	-0.139927	-0.183837	-0.151365	-0.218522	-0.142156
82	-0.122372	0.046711	-0.158448	-0.168179	-0.161922	-0.069282	-0.186595	-0.206261	-0.105399	-0.124154	-0.080607	-0.069973	-0.142574	-0.109687	-0.0778128	-0.09178	-0.062302	-0.111831	-0.046393	-0.076758	-0.147827	-0.125333	-0.162451	-0.137038	-0.188718	-0.125596
83	-0.125382	0.0537805	-0.190538	-0.200216	-0.185588	-0.103631	-0.222066	-0.241191	-0.104781	-0.119036	-0.088651	-0.074845	-0.14011	-0.101261	-0.0755866	-0.082089	-0.056106	-0.121995	-0.045249	-0.072494	-0.13062	-0.117753	-0.144026	-0.123355	-0.159415	-0.108553
84	-0.128898	0.0599207	-0.212752	-0.222705	-0.204795	-0.132833	-0.242115	-0.261311	-0.106968	-0.113758	-0.095752	-0.088973	-0.137154	-0.099204	-0.0762294	-0.081118	-0.04912	-0.124985	-0.051063	-0.074861	-0.119642	-0.119803	-0.135071	-0.112849	-0.137918	-0.092569
85	-0.132477	0.0622752	-0.223702	-0.232306	-0.21254	-0.156241	-0.246318	-0.271105	-0.109427	-0.10683	-0.103454	-0.109059	-0.135176	-0.092616	-0.0794756	-0.088606	-0.03881	-0.122804	-0.062088	-0.08507	-0.117305	-0.130262	-0.134633	-0.111738	-0.12701	-0.082882
86	-0.137941	0.0595903	-0.226363	-0.225282	-0.21183	-0.178993	-0.241331	-0.274379	-0.113074	-0.105323	-0.108077	-0.130215	-0.130992	-0.090761	-0.0876478	-0.097834	-0.045262	-0.117219	-0.07672	-0.101204	-0.124682	-0.14558	-0.142621	-0.12296	-0.129002	-0.083245
87	-0.143558	0.0526728	-0.221816	-0.209329	-0.201932	-0.203631	-0.234219	-0.259967	-0.117083	-0.10644	-0.109209	-0.149761	-0.128903	-0.091104	-0.0977278	-0.103691	-0.081515	-0.105734	-0.086065	-0.111634	-0.137607	-0.158778	-0.153366	-0.13873	-0.143542	-0.093618
88	-0.141614	0.0445756	-0.201842	-0.181665	-0.183851	-0.219443	-0.219709	-0.204544	-0.118422	-0.104181	-0.11398	-0.161694	-0.128571	-0.083683	-0.0991262	-0.103707	-0.115084	-0.08586	-0.083919	-0.107061	-0.147066	-0.160305	-0.159025	-0.150744	-0.159874	-0.10538
89	-0.119979	0.0395663	-0.145313	-0.115195	-0.146627	-0.201137	-0.17066	-0.092946	-0.108715	-0.098508	-0.124865	-0.15166	-0.108563	-0.059977	-0.0843868	-0.092265	-0.125652	-0.050935	-0.068922	-0.08416	-0.1415	-0.14223	-0.149062	-0.149966	-0.163645	-0.102596
90	-0.0705623	0.0567347	-0.035961	0.005075	-0.07015	-0.121837	-0.069044	0.076151	-0.0851704	-0.089878	-0.138508	-0.121978	-0.063224	-0.012264	-0.0488098	-0.063206	-0.106203	0.003656	-0.03104	-0.047256	-0.112308	-0.099092	-0.115082	-0.126377	-0.143329	-0.07766
91	0.0126254	0.0985178	0.12848	0.169391	0.055693	0.030397	0.095587	0.29133	-0.0469762	-0.066855	-0.149546	-0.070519	0.003615	0.048424	0.0210702	-0.002666	-0.036449	0.075245	0.053752	0.015469	-0.0520718	-0.025358	-0.04968	-0.071345	-0.087659	-0.026317
92	0.132986	0.150785	0.337827	0.364733	0.227226	0.241529	0.332139	0.523506	0.0109818	-0.014352	-0.139962	-0.000316	0.104412	0.105127	0.138972	0.112418	0.102236	0.160188	0.198223	0.121797	0.044163	0.085695	0.051207	0.020039	0.006564	0.05731
93	0.282835	0.201448	0.56346	0.575918	0.433092	0.470504	0.603409	0.734376	0.0884568	0.065706	-0.097547	0.076332	0.240496	0.157297	0.300615	0.283457	0.293059	0.267824	0.377605	0.281129	0.178809	0.233502	0.190389	0.153361	0.140586	0.176207
94	0.44236	0.23739	0.766745	0.776888	0.643967	0.68034	0.834049	0.898481	0.182447	0.170226	-0.0175	0.138713	0.408504	0.21229	0.472149	0.464788	0.488001	0.390023	0.55086	0.467072	0.348098	0.409888	0.362138	0.327855	0.311436	0.329172
95	0.591531	0.250309	0.922696	0.937684	0.835302	0.849208	0.985362	1.00592	0.290993	0.301459	0.117522	0.18446	0.575704	0.275819	0.615788	0.605824	0.649544	0.503309	0.693348	0.626915	0.536649	0.595116	0.546261	0.530642	0.503969	0.507257
96	0.7142	0.23659	1.01349	1.0391	0.989446	0.956801	1.04243	1.03969	0.407564	0.454249	0.320992	0.240956	0.671001	0.35062	0.717246	0.689674	0.771758	0.594289	0.800223	0.730287	0.718499	0.760146	0.717106	0.732178	0.696299	0.686765
97	0.792387	0.202717	1.01783	1.06165	1.07248	0.985748	0.990646	0.978639	0.512195	0.602048	0.559183	0.327607	0.647615	0.424523	0.777055	0.728718	0.847384	0.661049	0.86048	0.787644	0.862464	0.878327	0.850491	0.891116	0.857172	0.835212
98	0.805566	0.175395	0.927745	0.983362	1.05349	0.920253	0.8397	0.841917	0.569876	0.699243	0.76183	0.439805	0.481177	0.467326	0.788442	0.733833	0.851644	0.695035	0.852923	0.808774	0.936203	0.925301	0.920243	0.966408	0.954419	0.914644
99	0.731954	0.189865	0.759982	0.808158	0.929965	0.764545	0.618577	0.678664	0.527815	0.67013	0.832447	0.532634	0.173032	0.430831	0.731641	0.692356	0.758765	0.68481	0.755414	0.766862	0.908377	0.871474	0.899522	0.927405	0.956177	0.887305
100	0.559598	0.221994	0.535863	0.573046	0.730299	0.534686	0.356361	0.484924	0.360693	0.447841	0.708082	0.539973	-0.167504	0.275071	0.583284	0.582133	0.545407	0.609147	0.557624	0.622108	0.758553	0.69733	0.766855	0.762632	0.832729	0.733218
101	0.303532	0.229243	0.281663	0.323144	0.490385	0.262536	0.090376	0.241876	0.0960888	0.078389	0.403222	0.407527	-0.411333	0.002639	0.34222	0.402267	0.222609	0.447549	0.273926	0.36475	0.494158	0.413209	0.519848	0.491112	0.582452	0.464167

## Sheet: PHMY
Prosthetic side			TF1	C:\Users\xb00012\Documents\Data\27_15_150415 SP\27_15_150415_0041.c3d	C:\Users\xb00012\Documents\Data\27_15_150415 SP\27_15_150415_0043.c3d	C:\Users\xb00012\Documents\Data\27_15_150415 SP\27_15_150415_0047.c3d	C:\Users\xb00012\Documents\Data\27_15_150415 SP\27_15_150415_0049.c3d	C:\Users\xb00012\Documents\Data\27_15_150415 SP\27_15_150415_0053.c3d	TF2	C:\Users\xb00012\Documents\Data\37_26_130515 SP\37_26_130515_0038.c3d	C:\Users\xb00012\Documents\Data\37_26_130515 SP\37_26_130515_0040.c3d	C:\Users\xb00012\Documents\Data\37_26_130515 SP\37_26_130515_0042.c3d	C:\Users\xb00012\Documents\Data\37_26_130515 SP\37_26_130515_0046.c3d	C:\Users\xb00012\Documents\Data\37_26_130515 SP\37_26_130515_0048.c3d	TF3	C:\Users\xb00012\Documents\Data\39_28_200515 SP\39_28_200515_0042.c3d	C:\Users\xb00012\Documents\Data\39_28_200515 SP\39_28_200515_0044.c3d	C:\Users\xb00012\Documents\Data\39_28_200515 SP\39_28_200515_0046.c3d	C:\Users\xb00012\Documents\Data\39_28_200515 SP\39_28_200515_0050.c3d	C:\Users\xb00012\Documents\Data\39_28_200515 SP\39_28_200515_0052.c3d	TF4	C:\Users\xb00012\Documents\Data\44_33_190615 SP\44_33_190615_0034.c3d	C:\Users\xb00012\Documents\Data\44_33_190615 SP\44_33_190615_0038.c3d	C:\Users\xb00012\Documents\Data\44_33_190615 SP\44_33_190615_0040.c3d	C:\Users\xb00012\Documents\Data\44_33_190615 SP\44_33_190615_0042.c3d	C:\Users\xb00012\Documents\Data\44_33_190615 SP\44_33_190615_0046.c3d	TF5	C:\Users\xb00012\Documents\Data\45_34_230615 SP\45_34_230615_0037.c3d	C:\Users\xb00012\Documents\Data\45_34_230615 SP\45_34_230615_0039.c3d	C:\Users\xb00012\Documents\Data\45_34_230615 SP\45_34_230615_0041.c3d	C:\Users\xb00012\Documents\Data\45_34_230615 SP\45_34_230615_0043.c3d	C:\Users\xb00012\Documents\Data\45_34_230615 SP\45_34_230615_0045.c3d
Sagittal plane			ESP	RHIP_MOMENTS	RHIP_MOMENTS	RHIP_MOMENTS	RHIP_MOMENTS	RHIP_MOMENTS	ESP	LHIP_MOMENTS	LHIP_MOMENTS	LHIP_MOMENTS	LHIP_MOMENTS	LHIP_MOMENTS	ESP	RHIP_MOMENTS	RHIP_MOMENTS	RHIP_MOMENTS	RHIP_MOMENTS	RHIP_MOMENTS	ESP	RHIP_MOMENTS	RHIP_MOMENTS	RHIP_MOMENTS	RHIP_MOMENTS	RHIP_MOMENTS	ESP	LHIP_MOMENTS	LHIP_MOMENTS	LHIP_MOMENTS	LHIP_MOMENTS	LHIP_MOMENTS
Hip Moment				LINK_MODEL_BASED	LINK_MODEL_BASED	LINK_MODEL_BASED	LINK_MODEL_BASED	LINK_MODEL_BASED		LINK_MODEL_BASED	LINK_MODEL_BASED	LINK_MODEL_BASED	LINK_MODEL_BASED	LINK_MODEL_BASED		LINK_MODEL_BASED	LINK_MODEL_BASED	LINK_MODEL_BASED	LINK_MODEL_BASED	LINK_MODEL_BASED		LINK_MODEL_BASED	LINK_MODEL_BASED	LINK_MODEL_BASED	LINK_MODEL_BASED	LINK_MODEL_BASED		LINK_MODEL_BASED	LINK_MODEL_BASED	LINK_MODEL_BASED	LINK_MODEL_BASED	LINK_MODEL_BASED
101 points over gait cycle				Original	Original	Original	Original	Original		Original	Original	Original	Original	Original		Original	Original	Original	Original	Original		Original	Original	Original	Original	Original		Original	Original	Original	Original	Original
ITEM	Mean	SD	C3_R	1	1	1	1	1	C3_L	1	1	1	1	1	C3_R	1	1	1	1	1	C3_R	1	1	1	1	1	C3_L	1	1	1	1	1
1	0.736451	0.63309	1.56218	1.74128	1.82899	0.907585	1.97005	1.36299	0.732339	-0.052755	0.880732	0.705374	1.4077	0.720647	0.790257	-0.030841	0.481722	1.32615	1.65577	0.518477	0.398172	0.232996	0.049621	0.879641	0.450968	0.377632	0.199308	0.182563	0.032324	0.43113	0.200072	0.150452
2	0.591416	0.346241	0.943243	1.11453	0.470229	1.15361	0.680721	1.29713	0.779905	0.586305	0.773725	0.797167	0.359057	1.38327	0.27707	0.172228	0.083985	0.246622	0.375339	0.507178	0.429995	0.228723	0.417133	0.707988	0.625976	0.170155	0.526864	0.465726	0.517881	0.485598	0.48882	0.676297
3	0.242708	0.214148	0.478738	0.182007	0.358022	0.567028	0.597119	0.689512	0.113286	0.161517	0.129728	0.210095	0.009989	0.0551	0.147528	0.258619	0.316294	-0.029554	-0.032381	0.22466	0.311541	0.266216	0.271236	0.079299	0.306262	0.634692	0.162446	0.523202	0.132148	0.013947	0.068761	0.074174
4	0.395265	0.235667	0.798896	0.741055	0.712481	0.641991	0.836942	1.06201	0.289648	0.331819	0.207554	0.218133	0.304412	0.386322	0.249503	0.119245	0.120245	0.377432	0.362359	0.268236	0.341396	0.221655	0.475305	0.481972	0.316638	0.211412	0.296882	0.140767	0.309556	0.337991	0.348278	0.347819
5	0.361775	0.201586	0.707082	0.661195	0.54416	0.672465	0.684315	0.973273	0.282093	0.293484	0.281393	0.272693	0.275509	0.287388	0.190402	0.204129	0.211534	0.156375	0.174997	0.204975	0.348602	0.426758	0.149689	0.41617	0.408893	0.341501	0.280695	0.355758	0.283883	0.233565	0.245792	0.284479
6	0.397264	0.165314	0.675931	0.622078	0.600776	0.640544	0.704239	0.812019	0.342909	0.332821	0.336099	0.328533	0.338077	0.379017	0.217177	0.162146	0.12652	0.288816	0.231127	0.277277	0.407917	0.351039	0.405533	0.443012	0.504442	0.33556	0.342383	0.292945	0.365136	0.342789	0.326104	0.384941
7	0.420927	0.187544	0.733991	0.737584	0.649597	0.650918	0.725065	0.906791	0.373716	0.368146	0.34357	0.368554	0.348692	0.439617	0.207795	0.155472	0.18865	0.249134	0.208247	0.237471	0.437941	0.422137	0.303222	0.455229	0.548048	0.461068	0.351194	0.378389	0.354462	0.316111	0.329848	0.377161
8	0.465045	0.169844	0.744992	0.746147	0.653438	0.664399	0.770151	0.890824	0.405255	0.408166	0.393366	0.404945	0.391777	0.428022	0.298221	0.237203	0.20041	0.34614	0.344402	0.362948	0.494919	0.471065	0.335533	0.527878	0.621602	0.518515	0.381839	0.356301	0.392663	0.391282	0.372338	0.396609
9	0.511616	0.204141	0.856056	0.86298	0.772188	0.760105	0.893624	0.991385	0.400123	0.402937	0.392244	0.376579	0.394365	0.43449	0.328187	0.252003	0.264757	0.367945	0.37685	0.379382	0.552077	0.50555	0.355411	0.565945	0.720058	0.613421	0.421635	0.40592	0.436316	0.416689	0.416057	0.433195
10	0.551466	0.215823	0.916127	0.924104	0.85761	0.825593	0.934236	1.03909	0.39658	0.431269	0.381058	0.396297	0.345495	0.428782	0.378088	0.313173	0.283139	0.44734	0.408068	0.438719	0.596312	0.533182	0.394362	0.61342	0.77904	0.661558	0.470222	0.442819	0.475856	0.505	0.456449	0.470984
11	0.58065	0.221292	0.951035	0.953007	0.878037	0.879166	0.971818	1.07315	0.401492	0.455125	0.381988	0.359986	0.384643	0.425718	0.415109	0.344318	0.310669	0.528719	0.421579	0.470259	0.624267	0.564606	0.407093	0.63957	0.816575	0.693489	0.511348	0.487645	0.517773	0.541922	0.491235	0.518167
12	0.599753	0.213643	0.951994	0.968902	0.855398	0.910485	0.970026	1.05516	0.41196	0.460374	0.403187	0.377245	0.396019	0.422976	0.45128	0.375735	0.315185	0.583129	0.459054	0.523295	0.645061	0.604598	0.435655	0.643956	0.824576	0.716519	0.538469	0.503743	0.537591	0.579646	0.518768	0.552598
13	0.600582	0.201707	0.926522	0.926463	0.850701	0.901139	0.939042	1.01527	0.40677	0.471539	0.366074	0.369133	0.391742	0.435364	0.464169	0.382038	0.347308	0.582867	0.489329	0.519302	0.650903	0.607605	0.458774	0.631884	0.83258	0.723673	0.554546	0.522878	0.552039	0.591707	0.538787	0.567318
14	0.599073	0.185837	0.894552	0.919317	0.79941	0.870486	0.922648	0.960897	0.406005	0.436994	0.407574	0.361341	0.372849	0.451267	0.485668	0.414144	0.369624	0.587138	0.516343	0.541092	0.640519	0.605364	0.46197	0.60855	0.816805	0.709904	0.56862	0.5359	0.556288	0.608983	0.54771	0.594218
15	0.595307	0.163127	0.846629	0.852407	0.77431	0.848049	0.85892	0.89946	0.416093	0.469527	0.395221	0.358188	0.425512	0.432017	0.502612	0.436681	0.381299	0.584031	0.553912	0.557139	0.632723	0.596326	0.47407	0.594252	0.796218	0.702747	0.578476	0.541482	0.562878	0.626414	0.560246	0.601362
16	0.580891	0.152634	0.813469	0.799831	0.7475	0.82408	0.843449	0.852486	0.397581	0.451835	0.375871	0.335075	0.420569	0.404553	0.508145	0.468366	0.397378	0.568222	0.553286	0.553474	0.611895	0.573697	0.475299	0.578043	0.75709	0.675348	0.573365	0.531923	0.555846	0.634935	0.558036	0.586087
17	0.562004	0.134716	0.76113	0.754956	0.684081	0.798097	0.781877	0.786641	0.394197	0.466722	0.374686	0.330221	0.392036	0.407322	0.498191	0.481252	0.411253	0.517148	0.550766	0.530535	0.592149	0.563676	0.481847	0.554589	0.720802	0.639832	0.564354	0.512618	0.541823	0.633792	0.56732	0.566218
18	0.535336	0.118789	0.710236	0.713994	0.641697	0.716731	0.730983	0.747774	0.390851	0.458882	0.377478	0.320929	0.398181	0.398784	0.487012	0.513621	0.41426	0.473474	0.533373	0.50033	0.560831	0.548722	0.460123	0.519067	0.675601	0.600642	0.527752	0.470061	0.486028	0.622536	0.516966	0.543168
19	0.510005	0.108616	0.672472	0.684176	0.604759	0.733872	0.663272	0.676282	0.376686	0.425999	0.361446	0.313523	0.387252	0.395212	0.476442	0.55037	0.446027	0.420723	0.499184	0.465905	0.515373	0.503932	0.420452	0.482153	0.606623	0.563703	0.509051	0.453097	0.50402	0.587862	0.488868	0.51141
20	0.483917	0.0964341	0.6238	0.636183	0.561212	0.657711	0.636659	0.627236	0.370656	0.420604	0.358103	0.306988	0.386844	0.380739	0.465221	0.578099	0.461977	0.399755	0.456261	0.430013	0.473489	0.466759	0.394852	0.45155	0.562727	0.491558	0.486417	0.434391	0.45585	0.582877	0.476178	0.482787
21	0.455211	0.0895279	0.575839	0.587265	0.538309	0.621337	0.570557	0.561725	0.356998	0.401328	0.348858	0.285923	0.373216	0.375663	0.448531	0.596806	0.456076	0.370097	0.417083	0.402591	0.432712	0.421802	0.36918	0.409037	0.518933	0.44461	0.461973	0.406991	0.439065	0.559133	0.444953	0.459725
22	0.422781	0.0809115	0.520886	0.53042	0.480547	0.554201	0.529676	0.509587	0.344091	0.378467	0.339967	0.274451	0.359088	0.368484	0.415311	0.584967	0.405681	0.342646	0.397897	0.345364	0.396175	0.391251	0.340684	0.379897	0.475821	0.393221	0.43744	0.383216	0.412978	0.538773	0.418827	0.433407
23	0.391503	0.0743805	0.479905	0.502744	0.440206	0.515195	0.47323	0.468151	0.326652	0.345874	0.323856	0.258589	0.353155	0.351784	0.387125	0.530065	0.403227	0.329055	0.368252	0.305027	0.354351	0.342645	0.305414	0.342001	0.428065	0.353631	0.40948	0.3508	0.381814	0.511594	0.3928	0.410392
24	0.362299	0.0670946	0.429	0.457605	0.391591	0.448899	0.434273	0.412632	0.312053	0.319214	0.313539	0.252265	0.34809	0.327158	0.369418	0.52936	0.372649	0.320979	0.33737	0.286734	0.323267	0.322669	0.280232	0.31042	0.384653	0.318359	0.377759	0.320332	0.358862	0.479217	0.356095	0.37429
25	0.329469	0.059128	0.385658	0.403142	0.351253	0.409709	0.392418	0.371768	0.284507	0.282225	0.291759	0.225785	0.311983	0.310782	0.3388	0.472463	0.338765	0.300603	0.309865	0.272305	0.291875	0.288679	0.249634	0.283868	0.352801	0.284394	0.346506	0.292979	0.325569	0.436707	0.334886	0.342388
26	0.300773	0.0500313	0.343516	0.361527	0.317931	0.355435	0.363285	0.319402	0.266973	0.258465	0.271118	0.210514	0.310782	0.283985	0.317447	0.415196	0.330475	0.288756	0.295717	0.257089	0.259847	0.258918	0.219004	0.258255	0.30725	0.255808	0.316082	0.266745	0.307506	0.389949	0.304709	0.311503
27	0.273419	0.0498653	0.303432	0.318327	0.283173	0.321829	0.315922	0.277908	0.242626	0.223998	0.251903	0.181986	0.292364	0.262877	0.295786	0.399803	0.297557	0.274784	0.262005	0.244781	0.227707	0.231885	0.190085	0.228834	0.265752	0.221977	0.297543	0.257989	0.298431	0.372218	0.272848	0.286231
28	0.245943	0.0466306	0.266208	0.277316	0.255329	0.283459	0.272619	0.242315	0.219944	0.223675	0.229948	0.150671	0.260518	0.234906	0.278138	0.371765	0.274988	0.271407	0.239397	0.233133	0.20333	0.216886	0.165758	0.2103	0.236263	0.187445	0.262093	0.225094	0.25484	0.336723	0.231549	0.262261
29	0.220058	0.0461853	0.230653	0.241033	0.216983	0.249383	0.242955	0.20291	0.199601	0.203359	0.203934	0.126301	0.24358	0.220829	0.258455	0.355071	0.249938	0.259521	0.203016	0.224729	0.177539	0.192608	0.131733	0.195933	0.207227	0.160196	0.234042	0.202594	0.220267	0.289226	0.223772	0.234352
30	0.194463	0.048531	0.198564	0.202433	0.190232	0.206015	0.222348	0.171792	0.183051	0.191593	0.186369	0.118317	0.225162	0.193815	0.245449	0.33955	0.25023	0.25227	0.177041	0.208154	0.145674	0.165116	0.107733	0.167759	0.165646	0.122116	0.199576	0.175106	0.179665	0.260059	0.183236	0.199815
31	0.171838	0.0497492	0.184804	0.201525	0.1811	0.18837	0.201942	0.151082	0.164153	0.190197	0.165134	0.097187	0.201506	0.16674	0.22516	0.308627	0.241288	0.233353	0.149911	0.192619	0.120343	0.145391	0.078524	0.142913	0.135192	0.099694	0.164732	0.126535	0.160889	0.219736	0.151078	0.165421
32	0.148508	0.0519425	0.165518	0.184032	0.169823	0.166303	0.161614	0.14582	0.154196	0.185341	0.152864	0.083056	0.190531	0.15919	0.205011	0.281711	0.212172	0.227235	0.123073	0.180864	0.095109	0.121353	0.057689	0.118078	0.107052	0.071373	0.122705	0.084615	0.121248	0.175134	0.108538	0.123991
33	0.126521	0.0568666	0.139986	0.172897	0.128468	0.129783	0.153207	0.115576	0.139158	0.176719	0.122648	0.073906	0.173667	0.148852	0.193948	0.268269	0.197868	0.213182	0.108499	0.181924	0.067531	0.095125	0.034396	0.102018	0.06889	0.037226	0.0919816	0.063735	0.097053	0.135866	0.071487	0.091767
34	0.107015	0.0611232	0.129305	0.163715	0.124674	0.123557	0.138643	0.095935	0.130253	0.180442	0.124279	0.057643	0.161142	0.127759	0.173119	0.248089	0.174406	0.186829	0.086832	0.169439	0.044539	0.07378	0.013048	0.078815	0.043773	0.013279	0.0578584	0.027834	0.059474	0.094656	0.042575	0.064753
35	0.0843386	0.0674977	0.105328	0.137326	0.10734	0.102034	0.118933	0.061009	0.11159	0.163966	0.102086	0.038212	0.141795	0.111891	0.159837	0.230925	0.160045	0.187845	0.068	0.15237	0.01516	0.046863	-0.028553	0.072374	0.009083	-0.023967	0.0297776	0.011186	0.034545	0.060441	0.009958	0.032758
36	0.0577047	0.0707954	0.0724264	0.105637	0.07894	0.049652	0.094827	0.033076	0.0971006	0.149652	0.093399	0.023125	0.126055	0.093272	0.13531	0.197569	0.129576	0.17741	0.046539	0.125456	-0.0164752	0.018743	-0.062468	0.044851	-0.027234	-0.056268	0.0001616	-0.022853	0.009153	0.021306	-0.024483	0.017685
37	0.0324976	0.0799482	0.0473248	0.078183	0.055936	0.020225	0.072742	0.009538	0.079993	0.141362	0.073757	0.00363	0.114852	0.066364	0.123135	0.174849	0.125347	0.165693	0.036205	0.11358	-0.0548512	-0.024774	-0.103088	0.024962	-0.068077	-0.103279	-0.0331132	-0.037227	-0.0269	-0.019767	-0.060701	-0.020971
38	0.00211012	0.0896186	0.0170416	0.040239	0.019227	-0.007671	0.038575	-0.005162	0.059344	0.126116	0.052512	-0.011599	0.089451	0.04024	0.104953	0.152956	0.105742	0.146246	0.017493	0.102329	-0.0965544	-0.057338	-0.160693	0.005477	-0.124242	-0.145976	-0.0742338	-0.077785	-0.070493	-0.066313	-0.095381	-0.061197
39	-0.0278466	0.0997029	-0.0089812	0.021715	-0.019056	-0.026996	-0.002028	-0.018541	0.040134	0.120959	0.033595	-0.037449	0.071093	0.012472	0.0825832	0.124894	0.075796	0.129526	-0.003105	0.085805	-0.141256	-0.102327	-0.215983	-0.020514	-0.169417	-0.198038	-0.111713	-0.114191	-0.100274	-0.105758	-0.12371	-0.114634
40	-0.064475	0.111808	-0.0444916	-0.018867	-0.054734	-0.068161	-0.036287	-0.044409	0.011184	0.108063	0.013891	-0.071598	0.036404	-0.03084	0.0613622	0.099332	0.069007	0.105402	-0.033792	0.066862	-0.189709	-0.136411	-0.272902	-0.059179	-0.225202	-0.254853	-0.16072	-0.155898	-0.154165	-0.145787	-0.173476	-0.174275
41	-0.100914	0.127857	-0.0688662	-0.043295	-0.069342	-0.087104	-0.068743	-0.075847	-0.0248468	0.078776	-0.030164	-0.103619	0.001115	-0.070342	0.0483816	0.09203	0.054362	0.084091	-0.040652	0.052077	-0.245693	-0.179045	-0.340377	-0.092749	-0.288683	-0.327612	-0.213548	-0.201545	-0.205542	-0.195106	-0.22838	-0.237166
42	-0.141595	0.147399	-0.0862732	-0.075335	-0.07797	-0.11289	-0.07672	-0.088451	-0.0618866	0.056109	-0.063472	-0.143488	-0.037727	-0.120855	0.0265824	0.070696	0.031029	0.066577	-0.070598	0.035208	-0.313162	-0.234243	-0.405544	-0.141698	-0.369462	-0.414864	-0.273237	-0.256197	-0.275577	-0.238848	-0.293215	-0.302348
43	-0.190959	0.166727	-0.114188	-0.116468	-0.090904	-0.144171	-0.103269	-0.116127	-0.109024	0.023162	-0.117885	-0.194341	-0.088967	-0.167087	-0.000175	0.046513	0.003791	0.03429	-0.095776	0.010307	-0.389985	-0.301866	-0.477855	-0.213213	-0.461114	-0.495876	-0.341422	-0.313186	-0.342977	-0.299923	-0.365348	-0.385677
44	-0.240118	0.187446	-0.144624	-0.171957	-0.116854	-0.160918	-0.111944	-0.161447	-0.151323	-0.008844	-0.147759	-0.240467	-0.137881	-0.221663	-0.0267772	0.020198	-0.033647	0.004447	-0.121152	-0.003732	-0.464842	-0.35687	-0.550129	-0.284209	-0.557051	-0.575951	-0.413025	-0.379115	-0.41482	-0.363095	-0.447769	-0.460328
45	-0.291356	0.199453	-0.173812	-0.205961	-0.148189	-0.190929	-0.147484	-0.176497	-0.203883	-0.068595	-0.194956	-0.286541	-0.19399	-0.275334	-0.0647764	-0.01127	-0.076994	-0.036595	-0.163021	-0.036002	-0.533635	-0.429079	-0.609918	-0.365366	-0.626409	-0.637405	-0.480673	-0.444536	-0.476429	-0.440491	-0.518929	-0.522979
46	-0.339206	0.211232	-0.200062	-0.234519	-0.176312	-0.227188	-0.165032	-0.19726	-0.252814	-0.112048	-0.251559	-0.321925	-0.247113	-0.331426	-0.100191	-0.052532	-0.110647	-0.069974	-0.20387	-0.063932	-0.594243	-0.499455	-0.659796	-0.446527	-0.683168	-0.68227	-0.54872	-0.508207	-0.554938	-0.510768	-0.587945	-0.581744
47	-0.383782	0.217621	-0.234285	-0.276257	-0.216992	-0.239165	-0.22105	-0.217961	-0.303926	-0.190761	-0.302395	-0.360918	-0.288237	-0.377317	-0.131568	-0.075579	-0.156532	-0.106481	-0.230449	-0.088801	-0.64983	-0.557994	-0.703696	-0.523189	-0.741773	-0.722496	-0.599303	-0.546068	-0.601665	-0.57347	-0.66006	-0.615251
48	-0.420688	0.223705	-0.264971	-0.311501	-0.252455	-0.273943	-0.217669	-0.269285	-0.339026	-0.236406	-0.340552	-0.379631	-0.335128	-0.403413	-0.157794	-0.100611	-0.180788	-0.139109	-0.253051	-0.11541	-0.688905	-0.604106	-0.753107	-0.607948	-0.753444	-0.725921	-0.652745	-0.588076	-0.64931	-0.628492	-0.740647	-0.657202
49	-0.472198	0.232668	-0.321304	-0.377908	-0.27288	-0.336636	-0.337376	-0.281721	-0.37446	-0.295264	-0.37476	-0.406834	-0.359694	-0.435749	-0.198503	-0.130742	-0.234386	-0.189317	-0.287235	-0.150834	-0.755385	-0.691358	-0.787139	-0.682966	-0.84486	-0.770604	-0.711335	-0.629089	-0.685407	-0.673584	-0.823361	-0.745235
50	-0.522051	0.241464	-0.388172	-0.439446	-0.383256	-0.358252	-0.393203	-0.366702	-0.407048	-0.340668	-0.402327	-0.421866	-0.392827	-0.477553	-0.230175	-0.173039	-0.249814	-0.212025	-0.318854	-0.197141	-0.790189	-0.722564	-0.814611	-0.729398	-0.858744	-0.825629	-0.794673	-0.70919	-0.73991	-0.711587	-0.943395	-0.869284
51	-0.575615	0.256173	-0.464813	-0.551026	-0.43929	-0.423825	-0.47357	-0.436356	-0.439646	-0.377862	-0.422382	-0.450491	-0.427849	-0.519646	-0.257543	-0.217075	-0.27222	-0.238788	-0.328755	-0.230875	-0.835571	-0.761946	-0.876318	-0.779106	-0.907816	-0.85267	-0.880503	-0.784114	-0.806602	-0.776973	-1.06484	-0.969984
52	-0.629714	0.291942	-0.49336	-0.535519	-0.488831	-0.471296	-0.472821	-0.498333	-0.465224	-0.409954	-0.455956	-0.501422	-0.443194	-0.515592	-0.284377	-0.247376	-0.294351	-0.273326	-0.361514	-0.245316	-0.88897	-0.799253	-0.887881	-0.850769	-0.990688	-0.916258	-1.01664	-0.906169	-0.933787	-0.890419	-1.24866	-1.10415
53	-0.67185	0.280912	-0.594614	-0.689519	-0.566395	-0.545327	-0.642907	-0.528921	-0.492622	-0.427089	-0.497994	-0.525432	-0.499825	-0.512769	-0.313204	-0.263714	-0.32149	-0.31244	-0.377128	-0.29125	-0.931013	-0.831783	-0.954872	-0.903676	-1.04104	-0.923692	-1.0278	-1.00335	-1.03273	-0.979363	-1.18537	-0.938174
54	-0.674751	0.277925	-0.575803	-0.559753	-0.582429	-0.644334	-0.48946	-0.603041	-0.516407	-0.473521	-0.514424	-0.51919	-0.513212	-0.56169	-0.333594	-0.291466	-0.343786	-0.311079	-0.409416	-0.312222	-0.875274	-0.852662	-0.911517	-0.981704	-0.885648	-0.744837	-1.07267	-1.1265	-1.16635	-1.13526	-1.04237	-0.892903
55	-0.641314	0.243866	-0.559017	-0.612407	-0.492831	-0.538352	-0.554831	-0.596664	-0.493874	-0.465803	-0.497471	-0.570635	-0.528867	-0.406592	-0.366561	-0.320883	-0.365408	-0.369215	-0.448026	-0.329271	-0.798781	-0.912193	-0.755582	-0.969073	-0.750627	-0.606429	-0.988338	-1.05902	-0.989692	-1.14176	-0.944288	-0.806928
56	-0.589464	0.197727	-0.536254	-0.518177	-0.612191	-0.578788	-0.464634	-0.507479	-0.478606	-0.455805	-0.5549	-0.454272	-0.56577	-0.362282	-0.392788	-0.350466	-0.396579	-0.3863	-0.480388	-0.350207	-0.663344	-0.88491	-0.597347	-0.79611	-0.585234	-0.45312	-0.876326	-0.918653	-0.911423	-1.01035	-0.84993	-0.691277
57	-0.530466	0.1709	-0.486195	-0.52656	-0.478907	-0.503763	-0.44828	-0.473466	-0.421575	-0.485924	-0.409653	-0.373734	-0.514472	-0.32409	-0.432793	-0.369635	-0.43907	-0.430302	-0.517108	-0.407848	-0.53208	-0.768901	-0.460516	-0.668526	-0.418505	-0.343953	-0.779688	-0.877889	-0.847763	-0.95096	-0.660154	-0.561675
58	-0.454989	0.14689	-0.420575	-0.429239	-0.45317	-0.465721	-0.367822	-0.386921	-0.357616	-0.389881	-0.379652	-0.336247	-0.377806	-0.304494	-0.441628	-0.405325	-0.401251	-0.493035	-0.460816	-0.447711	-0.392861	-0.633677	-0.328317	-0.508587	-0.271403	-0.222323	-0.662266	-0.750158	-0.699734	-0.846223	-0.530041	-0.485172
59	-0.394466	0.127572	-0.364732	-0.460045	-0.406278	-0.386352	-0.23124	-0.339744	-0.322123	-0.301984	-0.369465	-0.351556	-0.320395	-0.267217	-0.426772	-0.457622	-0.331302	-0.457663	-0.362217	-0.525058	-0.302052	-0.487109	-0.238767	-0.365888	-0.230666	-0.187828	-0.556652	-0.610491	-0.573552	-0.717251	-0.481317	-0.400648
60	-0.312256	0.123162	-0.266917	-0.305095	-0.285059	-0.324702	-0.219905	-0.199824	-0.28481	-0.295325	-0.352818	-0.296256	-0.299809	-0.17984	-0.363194	-0.412586	-0.280994	-0.3518	-0.30837	-0.462218	-0.186189	-0.375687	-0.159638	-0.229775	-0.09732	-0.068523	-0.460173	-0.541234	-0.469746	-0.566679	-0.347617	-0.375591
61	-0.258361	0.102804	-0.251103	-0.290197	-0.246726		-0.233018	-0.234471	-0.257052	-0.308183	-0.303241	-0.292535	-0.258685	-0.122618	-0.301196	-0.30831	-0.247463	-0.331066	-0.252234	-0.366907	-0.126086	-0.231185	-0.07156	-0.178823	-0.082478	-0.066385	-0.356369	-0.405837	-0.370567	-0.4814	-0.30107	-0.222969
62	-0.216776	0.107595	-0.254141	-0.266024	-0.252235		-0.245772	-0.252533	-0.169474	-0.184461	-0.190761	-0.074883	-0.253492	-0.143774	-0.252458	-0.276894	-0.191975	-0.231334	-0.222562	-0.339527	-0.0938662	-0.210236	-0.070477	-0.066492	-0.063987	-0.058139	-0.313938	-0.418756	-0.430011	-0.385298	-0.152904	-0.182721
63	-0.179189	0.0953666	-0.250983	-0.241957	-0.251711		-0.246802	-0.263464	-0.114731	-0.094097	-0.105899	-0.120334	-0.101499	-0.151827	-0.209901	-0.239978	-0.169676	-0.15597	-0.197673	-0.286208	-0.0628154	-0.076817	-0.062471	-0.06416	-0.055681	-0.054948	-0.257512	-0.344427	-0.163074	-0.411137	-0.177445	-0.191476
64	-0.153462	0.0670477	-0.236123	-0.218075	-0.236001		-0.232417	-0.258001	-0.132205	-0.12006	-0.126273	-0.134456	-0.132242	-0.147993	-0.147879	-0.197306	-0.150789	-0.046909	-0.115738	-0.228651	-0.0601028	-0.078534	-0.060494	-0.055751	-0.051448	-0.054287	-0.190998	-0.167402	-0.196892	-0.217995	-0.183366	-0.189334
65	-0.141444	0.0593951	-0.212484	-0.196162	-0.210495		-0.205161	-0.23812	-0.139009	-0.135675	-0.138469	-0.139534	-0.144401	-0.136966	-0.11178	-0.178757	-0.076447	-0.057459	-0.116296	-0.12994	-0.0571784	-0.067975	-0.059677	-0.055172	-0.049601	-0.053467	-0.186769	-0.198303	-0.198537	-0.191763	-0.173397	-0.171846
66	-0.136904	0.0513637	-0.187009	-0.175943	-0.185438		-0.173607	-0.213048	-0.137028	-0.13782	-0.139249	-0.135378	-0.150133	-0.122561	-0.129326	-0.167336	-0.102009	-0.083608	-0.12992	-0.163757	-0.0552364	-0.063811	-0.057141	-0.057703	-0.048027	-0.0495	-0.17592	-0.19918	-0.187517	-0.194729	-0.15217	-0.146005
67	-0.121513	0.0444114	-0.164492	-0.158308	-0.165847		-0.146368	-0.187445	-0.128034	-0.129262	-0.132236	-0.125221	-0.146097	-0.107352	-0.10874	-0.099229	-0.116773	-0.110048	-0.129926	-0.087723	-0.051537	-0.062061	-0.051859	-0.057871	-0.044021	-0.041873	-0.154761	-0.182214	-0.16192	-0.186099	-0.125518	-0.118055
68	-0.109938	0.0388484	-0.144927	-0.141837	-0.150241		-0.125986	-0.161645	-0.115444	-0.114914	-0.120709	-0.112301	-0.136203	-0.093091	-0.117494	-0.106327	-0.11825	-0.127333	-0.12087	-0.114689	-0.0442138	-0.057575	-0.044216	-0.051673	-0.036228	-0.031377	-0.127614	-0.15298	-0.129021	-0.163571	-0.098859	-0.093639
69	-0.0964287	0.0370612	-0.126744	-0.124403	-0.136144		-0.110315	-0.136115	-0.102284	-0.100024	-0.108242	-0.099018	-0.123668	-0.080466	-0.119327	-0.122197	-0.110424	-0.130499	-0.108041	-0.125473	-0.0332752	-0.047567	-0.034916	-0.039396	-0.024437	-0.02006	-0.100513	-0.120295	-0.097651	-0.134275	-0.075809	-0.074537
70	-0.082156	0.0371028	-0.109137	-0.106207	-0.12113		-0.096771	-0.112441	-0.0905138	-0.089038	-0.096372	-0.086764	-0.110624	-0.069771	-0.11377	-0.126225	-0.100141	-0.123353	-0.094813	-0.124318	-0.0203048	-0.032424	-0.023826	-0.024734	-0.011443	-0.009097	-0.0770544	-0.091137	-0.072965	-0.104699	-0.057693	-0.058778
71	-0.0686054	0.0369862	-0.092244	-0.088412	-0.105088		-0.083835	-0.091641	-0.0802286	-0.081798	-0.08528	-0.075576	-0.098314	-0.060175	-0.104364	-0.120178	-0.089583	-0.111715	-0.085054	-0.115289	-0.0078542	-0.015282	-0.013323	-0.012236	0.000492	0.001078	-0.0583364	-0.067268	-0.05506	-0.079537	-0.043627	-0.04619
72	-0.0567197	0.0362351	-0.0765877	-0.071612	-0.089358		-0.070841	-0.07454	-0.0707264	-0.075556	-0.074672	-0.065325	-0.087127	-0.050952	-0.0941812	-0.109667	-0.078518	-0.099347	-0.078641	-0.104733	0.0022028	-0.001234	-0.003464	-0.003716	0.010326	0.009102	-0.044306	-0.048127	-0.042159	-0.061467	-0.033	-0.036777
73	-0.0467124	0.034534	-0.0619428	-0.056379	-0.073703		-0.057981	-0.059708	-0.0618078	-0.069137	-0.064458	-0.056208	-0.077068	-0.042168	-0.0842782	-0.099411	-0.06831	-0.088494	-0.070728	-0.094448	0.0086152	0.007038	0.004728	0.001184	0.017275	0.012851	-0.0341484	-0.033947	-0.032834	-0.050031	-0.024856	-0.029074
74	-0.0391852	0.0320564	-0.0513666	-0.04237	-0.057509	-0.067187	-0.045647	-0.04412	-0.053135	-0.062213	-0.054714	-0.04748	-0.06767	-0.033598	-0.0762988	-0.091365	-0.063891	-0.079503	-0.062354	-0.084381	0.011768	0.010818	0.009924	0.004027	0.021621	0.01245	-0.0268936	-0.02526	-0.026708	-0.042431	-0.017905	-0.022164
75	-0.0317554	0.0293587	-0.036267	-0.028669	-0.040085	-0.051649	-0.034142	-0.02679	-0.044563	-0.053949	-0.045794	-0.039057	-0.058598	-0.025417	-0.0696722	-0.084754	-0.06156	-0.071494	-0.055507	-0.075046	0.0126648	0.012121	0.011734	0.005653	0.023748	0.010068	-0.0209398	-0.019026	-0.022051	-0.035832	-0.012074	-0.015716
76	-0.024773	0.0266901	-0.0221236	-0.016504	-0.022625	-0.036912	-0.023378	-0.011199	-0.03606	-0.044008	-0.037379	-0.031716	-0.049026	-0.018171	-0.0628326	-0.079041	-0.056364	-0.065117	-0.048032	-0.065609	0.011665	0.011179	0.01095	0.005839	0.024746	0.005611	-0.014514	-0.011598	-0.015952	-0.028697	-0.007085	-0.009238
77	-0.0183153	0.0241356	-0.0106446	-0.006683	-0.008405	-0.024276	-0.013127	-0.000732	-0.0275052	-0.033575	-0.028812	-0.024885	-0.03889	-0.011364	-0.0553968	-0.07504	-0.050683	-0.058371	-0.039478	-0.053412	0.0092298	0.007977	0.009313	0.003352	0.02418	0.001327	-0.0072598	-0.002979	-0.008397	-0.020375	-0.002193	-0.002355
78	-0.012299	0.0219384	-0.0012714	0.002217	0.002414	-0.014006	-0.003597	0.006615	-0.0193818	-0.025017	-0.020553	-0.017706	-0.028956	-0.004677	-0.0475494	-0.069446	-0.046012	-0.049684	-0.030656	-0.041949	0.0062284	0.003089	0.007262	0.001199	0.021286	-0.001694	0.0004792	0.005767	-0.000447	-0.012017	0.0042	0.004893
79	-0.00682004	0.0204822	0.0068302	0.010158	0.011498	-0.005619	0.004381	0.013733	-0.0118528	-0.018139	-0.013115	-0.010006	-0.020093	0.002089	-0.0404494	-0.060059	-0.042199	-0.040189	-0.023852	-0.035948	0.0033338	-0.001192	0.004149	0.002197	0.01677	-0.005255	0.008038	0.0144	0.007526	-0.004722	0.011068	0.011918
80	-0.00249612	0.0199158	0.0131866	0.016066	0.018631	0.001162	0.010571	0.019503	-0.004776	-0.011274	-0.006298	-0.002179	-0.012397	0.008268	-0.0349784	-0.050344	-0.038907	-0.031364	-0.021148	-0.033129	-0.00105	-0.004656	-0.000881	-0.000118	0.010479	-0.010074	0.0151372	0.022124	0.014582	0.002553	0.01788	0.018547
81	0.00055232	0.0205091	0.0172786	0.019459	0.023418	0.005787	0.014491	0.023238	0.0018596	-0.004293	0.000651	0.005388	-0.005603	0.013155	-0.0312126	-0.042546	-0.036097	-0.02546	-0.020753	-0.031207	-0.0069716	-0.007451	-0.007181	-0.007736	0.002904	-0.015394	0.0218076	0.02846	0.020207	0.01088	0.024982	0.024509
82	0.00311936	0.0220843	0.0192534	0.020724	0.026044	0.008293	0.01569	0.025516	0.008204	0.001782	0.008009	0.012957	0.0008	0.017472	-0.027954	-0.036422	-0.033045	-0.020718	-0.020665	-0.02892	-0.0127196	-0.00917	-0.014538	-0.014291	-0.005481	-0.020118	0.028813	0.034311	0.026397	0.019818	0.032903	0.030636
83	0.00556748	0.0245651	0.0208478	0.022631	0.02779	0.010284	0.015518	0.028016	0.0142088	0.005756	0.015521	0.02046	0.007793	0.021514	-0.0253076	-0.031438	-0.031076	-0.017024	-0.021084	-0.025916	-0.0178832	-0.011203	-0.022074	-0.017804	-0.014256	-0.024079	0.0359716	0.039495	0.033788	0.029495	0.040836	0.036244
84	0.00783164	0.02763	0.0233684	0.027032	0.030575	0.01348	0.01501	0.030745	0.020231	0.009105	0.023653	0.027477	0.015934	0.024986	-0.0238184	-0.028166	-0.030682	-0.01471	-0.021629	-0.023905	-0.0226592	-0.014467	-0.028418	-0.019666	-0.022725	-0.02802	0.0420364	0.043263	0.040716	0.039569	0.046367	0.040267
85	0.010086	0.0307784	0.0269224	0.033704	0.0356	0.01651	0.015754	0.033044	0.0264942	0.013667	0.032657	0.033335	0.024794	0.028018	-0.0225858	-0.028167	-0.028516	-0.012336	-0.021666	-0.022244	-0.027104	-0.019051	-0.033279	-0.02098	-0.030717	-0.031493	0.046703	0.045345	0.045686	0.049642	0.048874	0.043968
86	0.0127907	0.0340349	0.0318344	0.042502	0.04392	0.019196	0.018772	0.034782	0.0332052	0.020412	0.041636	0.038562	0.033233	0.032183	-0.0207792	-0.02832	-0.024456	-0.010907	-0.018845	-0.021368	-0.0311564	-0.023292	-0.036888	-0.022991	-0.037756	-0.034855	0.0508496	0.048343	0.047787	0.06026	0.050429	0.047429
87	0.016395	0.0374218	0.0391746	0.052891	0.056585	0.023002	0.027083	0.036312	0.0414216	0.031235	0.049987	0.04507	0.040615	0.040201	-0.0176352	-0.026535	-0.018703	-0.00961	-0.013838	-0.01949	-0.0349734	-0.028173	-0.039355	-0.02672	-0.043436	-0.037183	0.0539872	0.053258	0.047182	0.070476	0.050576	0.048444
88	0.0217911	0.0412897	0.051406	0.065649	0.074811	0.029373	0.0452	0.041997	0.0525008	0.047815	0.058862	0.054656	0.046859	0.054312	-0.0129592	-0.022945	-0.01135	-0.007428	-0.007169	-0.015904	-0.0374616	-0.033226	-0.040463	-0.030358	-0.046305	-0.036956	0.0554694	0.057614	0.045543	0.078597	0.047868	0.047725
89	0.030317	0.0463825	0.0718744	0.086541	0.100702	0.040725	0.075841	0.055563	0.06744	0.06845	0.07098	0.068333	0.053236	0.076201	-0.006812	-0.017772	-0.00413	-0.001855	0.00069	-0.010993	-0.0360792	-0.036336	-0.038702	-0.029147	-0.043823	-0.032388	0.0551618	0.058032	0.044166	0.083532	0.044446	0.045633
90	0.0437306	0.0538852	0.103624	0.120904	0.137337	0.061069	0.120235	0.078573	0.08729	0.090091	0.089121	0.087471	0.063204	0.106563	0.0015008	-0.011638	0.003245	0.007361	0.010604	-0.002068	-0.0280642	-0.033918	-0.032163	-0.019459	-0.033955	-0.020826	0.054303	0.056309	0.043817	0.085967	0.042659	0.042763
91	0.0636756	0.0651625	0.149519	0.172521	0.188076	0.094405	0.179433	0.113159	0.112351	0.112355	0.113877	0.111568	0.080337	0.143617	0.0130276	-0.004561	0.01294	0.020514	0.025117	0.011128	-0.0113504	-0.023416	-0.01907	0.000866	-0.015161	2.9e-05	0.0548312	0.055876	0.044753	0.088754	0.043353	0.04142
92	0.0912107	0.0803075	0.210863	0.242401	0.253554	0.142282	0.253199	0.16288	0.14083	0.134586	0.144164	0.138042	0.104584	0.182776	0.030354	0.004697	0.028227	0.041049	0.048651	0.029146	0.016215	-0.001676	0.002826	0.034688	0.014062	0.031175	0.0577908	0.057557	0.047806	0.093839	0.0462	0.043552
93	0.125379	0.0979609	0.284789	0.325878	0.32814	0.205716	0.335874	0.228336	0.168341	0.153254	0.175517	0.162532	0.133894	0.216506	0.0546838	0.016117	0.053327	0.069543	0.079616	0.054816	0.0551192	0.033365	0.03502	0.081354	0.054596	0.071261	0.0639638	0.062449	0.054195	0.101923	0.052525	0.048727
94	0.162544	0.114951	0.36134	0.410474	0.397522	0.284456	0.412082	0.302164	0.190205	0.164204	0.2019	0.180208	0.165738	0.238975	0.0846988	0.031048	0.087343	0.104248	0.109403	0.091452	0.102719	0.079287	0.076691	0.135527	0.105644	0.116447	0.0737574	0.072117	0.06418	0.113306	0.062119	0.057065
95	0.195868	0.126987	0.423799	0.475508	0.442447	0.370463	0.459892	0.370685	0.20329	0.166031	0.218408	0.187514	0.195176	0.249319	0.114617	0.054278	0.120209	0.138111	0.129572	0.130915	0.151944	0.13063	0.122901	0.187526	0.159344	0.159319	0.0856882	0.086621	0.076096	0.12575	0.071694	0.06828
96	0.216416	0.1304	0.454315	0.499128	0.447473	0.445192	0.462718	0.417063	0.204561	0.157737	0.221936	0.182149	0.216593	0.244391	0.135487	0.086701	0.138013	0.155204	0.137048	0.160467	0.192025	0.177302	0.165819	0.223509	0.203186	0.190311	0.0956924	0.101814	0.087651	0.132614	0.077838	0.078545
97	0.215967	0.12426	0.44115	0.467814	0.40598	0.486898	0.415613	0.429444	0.19115	0.137519	0.209036	0.162525	0.226297	0.220375	0.138568	0.121607	0.133605	0.146047	0.125295	0.166284	0.210636	0.207862	0.195652	0.22495	0.225569	0.199146	0.0983324	0.113268	0.09554	0.124214	0.077238	0.081402
98	0.189037	0.111311	0.381658	0.380691	0.320755	0.480092	0.324012	0.40274	0.160339	0.101366	0.176969	0.126846	0.222489	0.174027	0.117696	0.143244	0.102144	0.105695	0.094181	0.143215	0.197224	0.209688	0.201878	0.178633	0.217023	0.178898	0.0882654	0.114899	0.095832	0.09347	0.065793	0.071333
99	0.134425	0.0977088	0.283956	0.252232	0.205463	0.419259	0.205378	0.337446	0.111321	0.046694	0.127354	0.074933	0.202181	0.105445	0.0675172	0.135547	0.036475	0.037189	0.041293	0.087082	0.147431	0.172977	0.175918	0.08756	0.17171	0.128991	0.061902	0.099896	0.082217	0.039516	0.041251	0.04663
100	0.0597728	0.0875179	0.167967	0.112731	0.085615	0.311869	0.087315	0.242304	0.0503006	-0.020958	0.069183	0.014391	0.163613	0.025274	-0.006586	0.091065	-0.06133	-0.034738	-0.03391	0.005983	0.068153	0.095898	0.116534	-0.020453	0.091649	0.057137	0.0190298	0.064728	0.049275	-0.026626	0.002111	0.005661
101	-0.0150413	0.0752621	0.060201	-0.00202	-0.010928	0.182705	-0.004596	0.135844	-0.0044416	-0.075508	0.019293	-0.035769	0.110818	-0.041042	-0.0774612	0.018247	-0.152543	-0.080065	-0.10443	-0.068515	-0.01881	-0.005234	0.032419	-0.0984	-0.007359	-0.015476	-0.0346946	0.011978	-0.006324	-0.082163	-0.049228	-0.047736
