# Supplementary material for: A biomechanical assessment of hydraulic ankle-foot devices with and without micro-processor control during slope ambulation in trans-femoral amputees
Source: PLoS One. 2018 Oct 5;13(10):e0205093. doi: 10.1371/journal.pone.0205093 (PMC6173401; doi:10.1371/journal.pone.0205093)
Supplement: S1 Dataset — A set of five trails from each subject in two walking conditions (ascending and descending a 5-degree slope) with three types of prosthetic ankle/foot (Echelon/Esprit/Elan). All data have been time-normalised to 101 points over stance phase and exported to excel files. (ZIP) [file pone.0205093.s003.zip › S1 Dataset Descending Slope_Kinematics_Echelon.xlsx]

## Sheet: SAAY
Sound side			TF1	C:\Users\xb00012\Documents\Data\27_15_150415 SP\27_15_150415_0076.c3d	C:\Users\xb00012\Documents\Data\27_15_150415 SP\27_15_150415_0080.c3d	C:\Users\xb00012\Documents\Data\27_15_150415 SP\27_15_150415_0082.c3d	C:\Users\xb00012\Documents\Data\27_15_150415 SP\27_15_150415_0084.c3d	C:\Users\xb00012\Documents\Data\27_15_150415 SP\27_15_150415_0090.c3d	TF2	C:\Users\xb00012\Documents\Data\37_26_130515 SP\37_26_130515_0056.c3d	C:\Users\xb00012\Documents\Data\37_26_130515 SP\37_26_130515_0062.c3d	C:\Users\xb00012\Documents\Data\37_26_130515 SP\37_26_130515_0064.c3d	C:\Users\xb00012\Documents\Data\37_26_130515 SP\37_26_130515_0066.c3d	C:\Users\xb00012\Documents\Data\37_26_130515 SP\37_26_130515_0068.c3d	TF3	C:\Users\xb00012\Documents\Data\39_28_200515 SP\39_28_200515_0058.c3d	C:\Users\xb00012\Documents\Data\39_28_200515 SP\39_28_200515_0060.c3d	C:\Users\xb00012\Documents\Data\39_28_200515 SP\39_28_200515_0062.c3d	C:\Users\xb00012\Documents\Data\39_28_200515 SP\39_28_200515_0064.c3d	C:\Users\xb00012\Documents\Data\39_28_200515 SP\39_28_200515_0066.c3d	TF4	C:\Users\xb00012\Documents\Data\44_33_190615 SP\44_33_190615_0052.c3d	C:\Users\xb00012\Documents\Data\44_33_190615 SP\44_33_190615_0056.c3d	C:\Users\xb00012\Documents\Data\44_33_190615 SP\44_33_190615_0058.c3d	C:\Users\xb00012\Documents\Data\44_33_190615 SP\44_33_190615_0062.c3d	C:\Users\xb00012\Documents\Data\44_33_190615 SP\44_33_190615_0064.c3d	TF5	C:\Users\xb00012\Documents\Data\45_34_230615 SP\45_34_230615_0049.c3d	C:\Users\xb00012\Documents\Data\45_34_230615 SP\45_34_230615_0055.c3d	C:\Users\xb00012\Documents\Data\45_34_230615 SP\45_34_230615_0057.c3d	C:\Users\xb00012\Documents\Data\45_34_230615 SP\45_34_230615_0059.c3d	C:\Users\xb00012\Documents\Data\45_34_230615 SP\45_34_230615_0061.c3d
Sagittal plane			ECH	LANKLE_ANGLES	LANKLE_ANGLES	LANKLE_ANGLES	LANKLE_ANGLES	LANKLE_ANGLES	ECH	RANKLE_ANGLES	RANKLE_ANGLES	RANKLE_ANGLES	RANKLE_ANGLES	RANKLE_ANGLES	ECH	LANKLE_ANGLES	LANKLE_ANGLES	LANKLE_ANGLES	LANKLE_ANGLES	LANKLE_ANGLES	ECH	LANKLE_ANGLES	LANKLE_ANGLES	LANKLE_ANGLES	LANKLE_ANGLES	LANKLE_ANGLES	ECH	RANKLE_ANGLES	RANKLE_ANGLES	RANKLE_ANGLES	RANKLE_ANGLES	RANKLE_ANGLES
Ankle Angle				LINK_MODEL_BASED	LINK_MODEL_BASED	LINK_MODEL_BASED	LINK_MODEL_BASED	LINK_MODEL_BASED		LINK_MODEL_BASED	LINK_MODEL_BASED	LINK_MODEL_BASED	LINK_MODEL_BASED	LINK_MODEL_BASED		LINK_MODEL_BASED	LINK_MODEL_BASED	LINK_MODEL_BASED	LINK_MODEL_BASED	LINK_MODEL_BASED		LINK_MODEL_BASED	LINK_MODEL_BASED	LINK_MODEL_BASED	LINK_MODEL_BASED	LINK_MODEL_BASED		LINK_MODEL_BASED	LINK_MODEL_BASED	LINK_MODEL_BASED	LINK_MODEL_BASED	LINK_MODEL_BASED
101 points over gait cycle				Original	Original	Original	Original	Original		Original	Original	Original	Original	Original		Original	Original	Original	Original	Original		Original	Original	Original	Original	Original		Original	Original	Original	Original	Original
ITEM	Mean	SD	C4_L	1	1	1	1	1	C4_R	1	1	1	1	1	C4_L	1	1	1	1	1	C4_L	1	1	1	1	1	C4_R	1	1	1	1	1
1	66.5741	5.6556	70.4518	70.0545	72.2499	69.9486	71.3139	68.6922	70.6059	70.7124	70.2139	70.7631	69.8994	71.4406	57.0547	60.6317	57.822	52.1121	56.7264	57.9812	64.2773	64.844	64.2608	65.2413	62.8536	64.187	70.4806	71.3788	70.9175	71.2332	70.0466	68.8268
2	65.5096	5.93845	69.6645	68.9845	71.3342	68.9963	70.7886	68.2189	68.9225	68.9619	68.6546	68.9961	68.1197	69.88	55.7979	59.502	56.537	50.1314	55.7808	57.038	62.6461	63.1804	62.5311	63.7973	61.309	62.4125	70.5173	71.1457	70.7787	71.4912	70.1408	69.03
3	63.8888	6.35566	68.3399	67.4111	69.9125	67.4443	69.6989	67.2327	66.6364	66.5466	66.5577	66.7155	65.6378	67.7244	53.805	57.6416	54.5851	47.5286	53.9752	55.2947	60.5396	61.0377	60.281	61.895	59.2146	60.2699	70.1231	70.3476	70.24	71.378	69.8532	68.7965
4	61.8344	6.78548	66.5454	65.4958	68.0726	65.3841	68.0281	65.7463	63.9204	63.7074	64.0781	64.0461	62.6491	65.1211	51.2997	55.2074	52.2252	44.7022	51.4781	52.8857	58.2189	58.7132	57.7888	59.7269	56.8274	58.0383	69.1875	68.8922	69.193	70.7946	69.045	68.0125
5	59.5728	7.07504	64.4566	63.4636	65.9939	63.0294	65.8971	63.8991	61.0767	60.7812	61.4858	61.2339	59.5291	62.3534	48.6513	52.4082	49.7447	42.2688	48.6779	50.157	55.9976	56.5007	55.3715	57.5849	54.5138	56.0172	67.6816	66.7834	67.6119	69.7063	67.6455	66.6612
6	57.3805	7.11031	62.3231	61.5197	63.9189	60.6812	63.5662	61.9295	58.5011	58.1389	59.1352	58.6369	56.7863	59.8085	46.2761	49.4718	47.4038	40.8542	46.0665	47.5842	54.1186	54.558	53.2916	55.7157	52.5923	54.4353	65.6837	64.1511	65.5812	68.1563	65.6908	64.8393
7	55.5051	6.83865	60.376	59.7887	62.0566	58.6339	61.3243	60.0765	56.5463	56.1003	57.3262	56.604	54.8659	57.835	44.5549	46.7304	45.529	40.7848	44.0984	45.6321	52.7099	52.9435	51.737	54.2294	51.2274	53.4124	63.3382	61.2219	63.2532	66.2235	63.2996	62.6927
8	54.1182	6.27501	58.7761	58.3383	60.5206	57.1141	59.3843	58.5231	55.4137	54.876	56.2167	55.358	53.9806	56.637	43.744	44.629	44.4686	41.9227	43.081	44.6185	51.8363	51.751	50.8464	53.1553	50.473	52.9559	60.8211	58.2851	60.8022	63.9977	60.6525	60.3681
9	53.2856	5.52101	57.6212	57.2282	59.3441	56.2639	57.8621	57.4077	55.1126	54.506	55.8205	54.9395	54.056	56.2411	43.8608	43.5136	44.3477	43.7882	43.0548	44.5996	51.5008	51.0989	50.647	52.4925	50.2995	52.9659	58.3324	55.6486	58.4053	61.5976	57.992	58.0186
10	52.971	4.76543	56.9703	56.533	58.5376	56.1316	56.8121	56.837	55.5	54.8615	56.0462	55.2317	54.8309	56.5296	44.6726	43.3974	44.9789	45.8576	43.7812	45.3479	51.626	51.0324	51.0113	52.2191	50.5849	53.2822	56.0863	53.5818	56.2435	59.1879	55.6029	55.8153
11	53.0873	4.21497	56.8524	56.323	58.1373	56.6685	56.2696	56.8636	56.3609	55.7204	56.7334	56.0352	56.0073	57.308	45.8582	44.0016	46.0556	47.7951	44.9186	46.5199	52.0867	51.4801	51.7357	52.3015	51.1598	53.7564	54.2786	52.2457	54.4897	56.9666	53.7539	53.937
12	53.5427	3.97116	57.2485	56.6048	58.1935	57.7355	56.2522	57.4565	57.4832	56.8582	57.6976	57.1444	57.3434	58.3726	47.1833	45.0027	47.3508	49.4816	46.2212	47.8601	52.755	52.2878	52.6358	52.68	51.8753	54.2959	53.0434	51.6365	53.2772	55.1366	52.6168	52.5498
13	54.2488	3.97299	58.0687	57.278	58.7054	59.1355	56.7199	58.5046	58.7004	58.0973	58.7763	58.3934	58.6801	59.5548	48.5314	46.1863	48.7388	50.9088	47.5759	49.2471	53.5256	53.2775	53.5816	53.2701	52.6399	54.859	52.4177	51.6043	52.6597	53.8623	52.1998	51.7625
14	55.112	4.08489	59.1603	58.1651	59.5742	60.6685	57.5497	59.8442	59.8984	59.3185	59.8483	59.6601	59.9287	60.7364	49.8471	47.4462	50.1177	52.09	48.9279	50.6536	54.3172	54.2874	54.4813	53.9796	53.4053	55.4326	52.3369	51.9601	52.5871	53.2073	52.3534	51.5766
15	56.0355	4.20774	60.353	59.0894	60.6258	62.1796	58.5665	61.3035	61.0052	60.453	60.8356	60.8511	61.0418	61.8446	51.0817	48.7236	51.3603	53.0431	50.2087	52.0726	55.0652	55.2013	55.2648	54.7165	54.13	56.0133	52.6727	52.5638	52.9345	53.0999	52.8794	51.8857
16	56.9342	4.30373	61.508	59.9284	61.69	63.5693	59.6104	62.742	61.9775	61.4661	61.7007	61.8954	61.9894	62.8361	52.174	49.9448	52.3629	53.8056	51.3249	53.4315	55.7267	55.9699	55.8945	55.4043	54.7725	56.5922	53.2848	53.3187	53.5642	53.3785	53.6288	52.5339
17	57.7492	4.36771	62.5411	60.6217	62.66	64.7767	60.5799	64.067	62.7913	62.3417	62.4362	62.7466	62.7514	63.6805	53.0808	51.0314	53.1083	54.4368	52.2195	54.6081	56.2823	56.5974	56.3747	55.9932	55.3026	57.1436	54.0505	54.1213	54.3653	53.8835	54.5049	53.3773
18	58.4522	4.40027	63.4143	61.155	63.4936	65.7656	61.4328	65.2245	63.4373	63.0785	63.0466	63.3848	63.323	64.3537	53.8092	51.9578	53.6656	55.0002	52.9121	55.5103	56.7329	57.116	56.739	56.4642	55.7131	57.6321	54.8675	54.8613	55.2489	54.5045	55.418	54.3048
19	59.0384	4.40097	64.1195	61.542	64.1834	66.5228	62.1625	66.1865	63.9206	63.6911	63.5373	63.8156	63.7154	64.8436	54.4024	52.7522	54.1368	55.5343	53.4709	56.1176	57.0983	57.5763	57.0319	56.8272	56.0224	58.0337	55.6511	55.4598	56.1293	55.1626	56.2758	55.2282
20	59.5138	4.3712	64.6637	61.8066	64.7357	67.058	62.775	66.9432	64.2564	64.2018	63.9144	64.0651	63.9487	65.1522	54.905	53.4544	54.5931	56.0388	53.9567	56.4819	57.4077	58.0219	57.2942	57.1109	56.2633	58.3481	56.3361	55.8848	56.928	55.785	57.0051	56.0776
21	59.8874	4.31493	65.0594	61.9686	65.1588	67.3963	63.274	67.4992	64.4636	64.6277	64.1852	64.1688	64.0446	65.2919	55.3432	54.0804	55.0524	56.4866	54.395	56.7018	57.6861	58.4602	57.5493	57.3526	56.4719	58.5966	56.8845	56.1453	57.5915	56.3114	57.5669	56.8072
22	60.1678	4.23684	65.3179	62.0414	65.4563	67.5638	63.6578	67.8703	64.5605	64.9771	64.3587	64.1617	64.0256	65.2796	55.7223	54.6204	55.4931	56.8509	54.7806	56.8666	57.9517	58.8808	57.7976	57.5853	56.6807	58.8142	57.2865	56.2743	58.0992	56.706	57.9553	57.3978
23	60.3637	4.14177	65.4505	62.0379	65.6289	67.5763	63.9282	68.0811	64.5643	65.2533	64.4462	64.0722	63.9161	65.1337	56.0342	55.0644	55.8832	57.1218	55.0903	57.0115	58.2169	59.2844	58.0226	57.8247	56.9129	59.0398	57.5527	56.3103	58.4578	56.9548	58.1873	57.8532
24	60.4846	4.0352	65.4712	61.9758	65.6812	67.4428	64.0959	68.1604	64.4922	65.4606	64.4634	63.9197	63.7406	64.8768	56.2719	55.4201	56.2072	57.3023	55.3074	57.1223	58.4847	59.6754	58.2041	58.0673	57.1773	59.2996	57.7029	56.2839	58.6894	57.0573	58.2914	58.1922
25	60.5419	3.92356	65.3999	61.8779	65.629	67.1769	64.1788	68.1368	64.3628	65.6095	64.4306	63.7167	63.5222	64.5349	56.4393	55.7178	56.4768	57.3979	55.4342	57.1698	58.7473	60.0463	58.332	58.2945	57.4697	59.594	57.76	56.2127	58.8208	57.0286	58.2971	58.4411
26	60.549	3.81362	65.2592	61.7664	65.4986	66.8002	64.1957	68.0351	64.1979	65.7189	64.3735	63.4764	63.2851	64.1354	56.5515	56	56.7186	57.4147	55.4849	57.1393	58.9894	60.3709	58.4103	58.4837	57.781	59.9013	57.7468	56.1038	58.876	56.8983	58.2281	58.6279
27	60.5199	3.71103	65.07	61.6562	65.3216	66.3372	64.1624	67.8725	64.021	65.8107	64.3172	63.2174	63.0528	63.7071	56.6282	56.3042	56.9539	57.3593	55.4808	57.0426	59.198	60.6148	58.4531	58.6238	58.1054	60.1928	57.6823	55.96	58.8722	56.7046	58.0987	58.7759
28	60.4689	3.61922	64.8502	61.5569	65.1292	65.813	64.0927	67.6592	63.8538	65.9035	64.2799	62.9623	62.8437	63.2794	56.6896	56.6516	57.1905	57.2423	55.4504	56.913	59.3701	60.7584	58.4804	58.7208	58.4435	60.4473	57.5809	55.7862	58.8179	56.4857	57.9152	58.8993
29	60.4098	3.53981	64.6162	61.4773	64.9479	65.254	64.0004	67.4014	63.7117	66.0088	64.2697	62.7327	62.6679	62.8792	56.7528	57.0437	57.4258	57.0829	55.4223	56.7893	59.5144	60.8075	58.512	58.7925	58.7989	60.6611	57.454	55.5948	58.716	56.2702	57.6842	59.0048
30	60.3555	3.4736	64.3845	61.4296	64.7969	64.6901	63.8961	67.1097	63.6029	66.1298	64.285	62.5435	62.5272	62.529	56.8293	57.464	57.6528	56.9082	55.4218	56.6995	59.6476	60.7969	58.563	58.8608	59.1747	60.8429	57.3134	55.4049	58.5689	56.0746	57.4221	59.0965
31	60.3182	3.41988	64.1729	61.4289	64.6885	64.1565	63.7871	66.8033	63.5287	66.2639	64.319	62.4004	62.4173	62.2432	56.9259	57.8877	57.8636	56.7484	55.4728	56.6571	59.7899	60.7832	58.6471	58.9473	59.572	60.9999	57.1736	55.2394	58.3841	55.9082	57.1586	59.1779
32	60.3091	3.37548	63.9977	61.4852	64.6295	63.6866	63.6799	66.5074	63.4865	66.4066	64.3657	62.3008	62.3313	62.0283	57.0482	58.2912	58.0535	56.6294	55.5958	56.6709	59.9611	60.8225	58.7815	59.0695	59.9923	61.1398	57.0521	55.1229	58.1755	55.7812	56.9289	59.2522
33	60.3374	3.33597	63.8726	61.6017	64.6223	63.3058	63.5861	66.2471	63.4729	66.5537	64.4233	62.2392	62.2635	61.8849	57.2007	58.6601	58.2266	56.5662	55.8022	56.7483	60.1741	60.9384	58.9818	59.2402	60.4392	61.2712	56.9668	55.0766	57.963	55.707	56.7631	59.3242
34	60.4105	3.29779	63.81	61.7815	64.6709	63.0325	63.5241	66.0412	63.4871	66.7026	64.4959	62.2123	62.2126	61.812	57.3873	58.9918	58.3973	56.5618	56.0902	56.8955	60.4343	61.1289	59.2568	59.4694	60.9167	61.3995	56.9339	55.1184	57.7688	55.7025	56.6775	59.4024
35	60.5359	3.25908	63.8226	62.0309	64.7834	62.8818	63.5146	65.9022	63.5316	66.8506	64.5906	62.2219	62.1843	61.8104	57.6122	59.2959	58.5901	56.6131	56.4436	57.1186	60.7456	61.3922	59.6094	59.7681	61.4277	61.5306	56.9677	55.2648	57.6158	55.7843	56.6762	59.4971
36	60.7211	3.21927	63.9222	62.3587	64.9686	62.8634	63.5772	65.843	63.6114	66.9928	64.7147	62.274	62.1915	61.8841	57.8819	59.5916	58.8359	56.7193	56.8389	57.424	61.1114	61.7208	60.0425	60.1427	61.9749	61.6762	57.0785	55.5284	57.5244	55.9619	56.7578	59.62
37	60.9718	3.17843	64.1189	62.7749	65.2332	62.9807	63.7282	65.8774	63.7309	67.1215	64.8723	62.3732	62.2497	62.038	58.2052	59.903	59.1614	56.8855	57.2589	57.8172	61.5316	62.0937	60.5597	60.5907	62.56	61.8538	57.2723	55.9106	57.5118	56.2344	56.9202	59.7843
38	61.2902	3.13687	64.418	63.2874	65.5802	63.232	63.9762	66.0144	63.8911	67.2276	65.0641	62.5186	62.3709	62.274	58.5891	60.2505	59.5813	57.1178	57.6993	58.2967	62.0032	62.4907	61.1601	61.1074	63.1789	62.0788	57.5494	56.3999	57.5918	56.5922	57.1606	60.0023
39	61.6733	3.09594	64.8179	63.898	66.0054	63.611	64.3209	66.2539	64.0889	67.3046	65.2879	62.7038	62.5598	62.5885	59.0326	60.6433	60.0942	57.4146	58.1575	58.8535	62.5219	62.8972	61.8391	61.6945	63.822	62.357	57.905	56.9749	57.772	57.0223	57.4741	60.2817
40	62.1131	3.05905	65.3102	64.6009	66.4981	64.1066	64.7559	66.5895	64.319	67.3494	65.5391	62.9216	62.8127	62.9724	59.5252	61.0802	60.6856	57.7644	58.6248	59.471	63.0819	63.3103	62.5857	62.3549	64.4764	62.6822	58.3294	57.6063	58.0528	57.511	57.8524	60.6245
41	62.5989	3.0312	65.8826	65.3835	67.0446	64.704	65.271	67.0101	64.5758	67.3638	65.8124	63.1682	63.1206	63.4141	60.0502	61.5559	61.3288	58.1511	59.089	60.1262	63.6757	63.7405	63.3759	63.0839	65.1318	63.0462	58.8099	58.2608	58.4286	58.046	58.2872	61.0271
42	63.1186	3.01706	66.5205	66.2294	67.6333	65.3856	65.8531	67.5012	64.855	67.3586	66.1034	63.4412	63.4733	63.8985	60.5893	62.0657	61.9886	58.5598	59.5387	60.7935	64.2937	64.1999	64.1739	63.867	65.7852	63.4426	59.3346	58.9117	58.8889	58.6192	58.7722	61.4808
43	63.6619	3.01947	67.2092	67.1249	68.2555	66.1315	66.4872	68.047	65.1544	67.3557	66.4086	63.737	63.8625	64.4082	61.1269	62.6108	62.6273	58.9776	59.9684	61.4504	64.925	64.695	64.9434	64.6835	66.4394	63.8635	59.8939	59.5432	59.4215	59.2255	59.3047	61.9743
44	64.2203	3.03895	67.9363	68.0593	68.9049	66.9222	67.1605	68.6344	65.4739	67.3873	66.7237	64.0512	64.2826	64.9246	61.6536	63.195	63.2193	59.3951	60.3792	62.0792	65.5567	65.2207	65.66	65.5092	67.0926	64.3011	60.4811	60.1513	60.0143	59.8605	59.8827	62.4965
45	64.7881	3.07406	68.6918	69.0218	69.5761	67.7394	67.8654	69.2565	65.8148	67.4872	67.0461	64.3801	64.7285	65.4319	62.1639	63.8133	63.759	59.8071	60.773	62.6672	66.1776	65.7633	66.3166	66.3199	67.7351	64.753	61.0922	60.7447	60.6551	60.5202	60.5024	63.0384
46	65.361	3.12299	69.4683	69.9992	70.2645	68.5668	68.5981	69.9128	66.178	67.6775	67.3769	64.7209	65.1945	65.92	62.652	64.4428	64.255	60.2073	61.1476	63.2072	66.7821	66.3188	66.9178	67.0978	68.3538	65.2222	61.7247	61.3414	61.3307	61.2031	61.1539	63.5942
47	65.9358	3.18483	70.2597	70.9753	70.9657	69.3919	69.3578	70.6076	66.5622	67.9602	67.7204	65.0702	65.6752	66.3849	63.1087	65.0437	64.7158	60.5871	61.4999	63.697	67.3726	66.8973	67.4715	67.8405	68.941	65.7127	62.3759	61.9597	62.0274	61.9089	61.8196	64.1639
48	66.5089	3.25878	71.0594	71.9299	71.6745	70.2051	70.144	71.3435	66.9631	68.3173	68.0824	65.4224	66.1667	66.8268	63.5235	65.5691	65.1362	60.9406	61.8319	64.1398	67.9553	67.502	67.9867	68.5593	69.4992	66.2296	63.0433	62.6116	62.7332	62.6358	62.4801	64.7561
49	67.0751	3.34157	71.8548	72.835	72.381	70.995	70.9495	72.1135	67.3725	68.7151	68.4689	65.7678	66.6646	67.2461	63.8877	65.9837	65.4966	61.2693	62.1488	64.5399	68.5349	68.1235	68.4722	69.2638	70.0342	66.7807	63.7255	63.2993	63.4403	63.3834	63.1224	65.3822
50	67.6267	3.42616	72.6221	73.6506	73.0681	71.7394	71.7529	72.8994	67.7786	69.1132	68.8842	66.0947	67.1597	67.6412	64.1978	66.2789	65.7777	61.5805	62.4574	64.8947	69.1129	68.7546	68.937	69.9536	70.5471	67.372	64.4222	64.0161	64.1457	64.1568	63.7446	66.0477
51	68.1539	3.50228	73.3238	74.3248	73.7122	72.3969	72.515	73.6699	68.1673	69.4751	69.3291	66.3904	67.6363	68.0058	64.4557	66.4744	65.9744	61.8792	62.7586	65.192	69.6897	69.3954	69.3947	70.6218	71.0356	68.0011	65.1328	64.7505	64.8472	64.9616	64.3555	66.7494
52	68.6433	3.55724	73.9072	74.793	74.2816	72.9074	73.1768	74.3773	68.5234	69.7764	69.799	66.6407	68.0739	68.3273	64.6666	66.6087	66.1035	62.1649	63.0372	65.4185	70.265	70.0446	69.8682	71.2628	71.4989	68.6503	65.8544	65.4898	65.5395	65.7969	64.9669	67.4786
53	69.0763	3.57782	74.3053	74.9778	74.7327	73.1951	73.6645	74.9564	68.8304	70.0101	70.2816	66.8264	68.4479	68.5859	64.8344	66.7248	66.1968	62.4269	63.2594	65.564	70.8346	70.691	70.3853	71.8762	71.9384	69.282	66.577	66.2219	66.211	66.649	65.5839	68.2194
54	69.4263	3.55483	74.4411	74.797	75.008	73.1743	73.8986	75.3277	69.0693	70.1844	70.7561	66.9232	68.7277	68.755	64.9535	66.8483	66.2821	62.6431	63.3758	65.6182	71.3873	71.3066	70.969	72.4649	72.3531	69.843	67.2801	66.9331	66.8405	67.4876	66.1978	68.9415
55	69.6573	3.49023	74.2327	74.172	75.0389	72.7564	73.7979	75.3983	69.218	70.3125	71.1958	66.9033	68.8765	68.8021	65.0028	66.9668	66.3696	62.7859	63.3287	65.563	71.9052	71.8564	71.6286	73.031	72.7326	70.2772	67.9276	67.5992	67.3924	68.2618	66.7856	69.5988
56	69.7246	3.40676	73.6008	73.0372	74.752	71.8664	73.2811	75.0671	69.2509	70.3992	71.571	66.739	68.8538	68.6915	64.9427	67.0233	66.442	62.8254	63.0588	65.3639	72.3632	72.3121	72.3501	73.5692	73.0483	70.5364	68.4656	68.178	67.8125	68.8976	67.3116	70.1282
57	69.5758	3.35654	72.48	71.3547	74.0783	70.4599	72.2718	74.2356	69.1375	70.4338	71.8495	66.4002	68.6177	68.3862	64.7146	66.9248	66.4439	62.7268	62.51	64.9674	72.7248	72.6491	73.0861	74.0576	73.2505	70.5809	68.8219	68.6033	68.0303	69.3021	67.7257	70.4482
58	69.1547	3.41624	70.8349	69.1395	72.964	68.5361	70.7041	72.8306	68.8403	70.3885	71.9922	65.849	68.1245	67.847	64.2476	66.5619	66.2864	62.4482	61.6328	64.3088	72.9403	72.8481	73.7506	74.4509	73.2785	70.3734	68.9102	68.7853	67.9684	69.3739	67.9614	70.4621
59	68.4102	3.65097	68.6793	66.4859	71.3881	66.1518	68.5392	70.8316	68.3128	70.2199	71.9497	65.0364	67.3272	67.0308	63.4728	65.837	65.8637	61.9403	60.3918	63.3313	72.9447	72.8904	74.2176	74.6759	73.0712	69.8682	68.6413	68.6245	67.5545	69.0191	67.9365	70.072
60	67.3089	4.0598	66.1025	63.5985	69.3829	63.4339	65.7987	68.2984	67.5024	69.8733	71.6625	63.9051	66.1796	65.8913	62.3425	64.6941	65.0804	61.1477	58.7757	62.0147	72.6564	72.7365	74.3322	74.6321	72.5679	69.0136	67.9406	68.0396	66.7382	68.1699	67.5556	69.1996
61	65.8497	4.5593	63.2783	60.7765	67.0471	60.58	62.6006	65.3873	66.3579	69.2872	71.065	62.4019	64.647	64.3885	60.8521	63.1397	63.8816	60.0222	56.8132	60.404	71.9902	72.3098	73.9444	74.2126	71.7103	67.7739	66.7698	66.9976	65.5125	66.8053	66.7199	67.8139
62	64.0781	5.02484	60.4436	58.3232	64.5442	57.8393	59.1659	62.3451	64.8464	68.3987	70.0958	60.5024	62.7265	62.5083	59.0578	61.2507	62.2723	58.5402	54.5902	58.6357	70.8872	71.5028	72.9564	73.3431	70.4586	66.1753	65.1554	65.5433	63.9358	64.9817	65.3507	65.9656
63	62.0931	5.34604	57.8538	56.4608	62.0815	55.4749	55.7903	59.4613	62.9737	67.1543	68.709	58.2421	60.4743	60.2889	57.0713	59.1582	60.3128	56.7174	52.2446	56.9235	69.3557	70.2135	71.3616	72.0304	68.8232	64.3499	63.211	63.8116	62.1489	62.8536	63.4278	63.813
64	60.0438	5.46949	55.7409	55.3088	59.8781	53.7221	52.7913	57.0042	60.8072	65.5344	66.8928	55.74	58.0232	57.8453	55.0266	57.003	58.1025	54.6179	49.9357	55.4736	67.508	68.422	69.2671	70.3991	66.9124	62.5393	61.1364	62.0168	60.365	60.6619	61.0222	61.6161
65	58.1143	5.42115	54.2867	54.9066	58.1339	52.7575	50.4602	55.1755	58.4862	63.5879	64.694	53.2013	55.5757	55.3724	53.0494	54.9106	55.7567	52.3538	47.8328	54.3934	65.5664	66.2591	66.8971	68.6856	64.9582	61.0321	59.1828	60.4141	58.8192	58.6867	58.3049	59.6891
66	56.4959	5.30054	53.6035	55.2314	56.9973	52.6708	49.024	54.0942	56.2113	61.4541	62.2388	50.8884	53.3656	53.1095	51.2587	53.0148	53.4009	50.0719	46.1325	53.6732	63.8115	64.0049	64.5646	67.1704	63.2652	60.0525	57.5946	59.2401	57.6966	57.1873	55.5307	58.3184
67	55.3478	5.23778	53.7067	56.1712	56.5348	53.4197	48.6182	53.7896	54.2046	59.345	59.7318	49.0626	51.6006	51.2831	49.7853	51.4882	51.1973	47.944	45.0498	53.247	62.492	62.0172	62.5894	66.0795	62.0922	59.6819	56.5506	58.6486	57.0828	56.347	52.9947	57.6797
68	54.7597	5.31839	54.4972	57.5176	56.7123	54.8037	49.2567	54.1958	52.6574	57.4828	57.4165	47.9177	50.4157	50.054	48.7615	50.5024	49.3606	46.1633	44.731	53.05	61.7531	60.6025	61.2009	65.5249	61.5578	59.8794	56.1292	58.6721	56.9694	56.2369	50.9736	57.7939
69	54.7297	5.53354	55.7774	59.0348	57.391	56.5276	50.7881	55.1458	51.6861	56.0356	55.5087	47.5371	49.8586	49.4907	48.2615	50.1173	48.1281	44.9219	45.1329	53.0075	61.6193	59.9097	60.4906	65.5131	61.6371	60.5461	56.3043	59.2241	57.2918	56.7989	49.6697	58.5369
70	55.1732	5.80425	57.3035	60.5329	58.3642	58.3207	52.9027	56.3968	51.3218	55.0869	54.1468	47.8949	49.9074	49.573	48.254	50.2404	47.6558	44.3334	46.0182	53.0221	62.0195	59.9299	60.432	65.9592	62.2267	61.5499	56.9674	60.1434	57.9609	57.8706	49.1738	59.6884
71	55.9594	6.04363	58.8587	61.895	59.4406	60.005	55.2471	57.7056	51.5271	54.6457	53.3817	48.8915	50.4992	50.2175	48.6247	50.723	47.9111	44.3449	47.1072	53.0374	62.8189	60.5585	60.9253	66.6977	63.1861	62.7267	57.9674	61.255	58.878	59.2429	49.4561	61.0048
72	56.9556	6.19476	60.306	63.0749	60.5059	61.4924	57.5505	58.9063	52.2273	54.6827	53.2045	50.3946	51.5484	51.3063	49.2491	51.4538	48.7041	44.7658	48.223	53.0987	63.8466	61.6347	61.8124	67.5285	64.3451	63.9123	59.1489	62.4201	59.9427	60.7159	50.3863	62.2797
73	58.0532	6.22903	61.5882	64.0749	61.5145	62.7541	59.6648	59.9327	53.3334	55.147	53.5754	52.2686	52.9615	52.7147	50.0413	52.3534	49.8207	45.41	49.315	53.3075	64.9239	62.9604	62.883	68.2755	65.5285	64.9718	60.3793	63.5524	61.0637	62.128	51.7726	63.3799
74	59.1735	6.1353	62.6969	64.9195	62.4495	63.787	61.535	60.7936	54.7581	55.9707	54.4287	54.3972	54.6536	54.3401	50.9531	53.3513	51.1148	46.1861	50.39	53.7234	65.8968	64.339	63.9204	68.8211	66.592	65.8113	61.5627	64.6045	62.1725	63.3666	53.4156	64.2546
75	60.2633	5.91839	63.6408	65.6331	63.298	64.5951	63.1438	61.5337	56.4258	57.0859	55.6789	56.6941	56.5561	56.114	51.9452	54.3817	52.4941	47.0817	51.4472	54.3216	66.6597	65.6085	64.7599	69.1134	67.4319	66.3847	62.6452	65.5503	63.2278	64.3743	55.1549	64.919
76	61.2888	5.60297	64.4289	66.2253	64.0556	65.1886	64.4755	62.1994	58.2756	58.4367	57.2393	59.0946	58.6111	57.9963	52.9691	55.3811	53.8735	48.1034	52.4581	55.0293	67.1622	66.652	65.3177	69.1673	67.9822	66.6916	63.6081	66.3814	64.2081	65.1476	56.8789	65.4243
77	62.2284	5.23754	65.066	66.6907	64.7309	65.5844	65.5084	62.8159	60.2525	59.9756	59.0336	61.5359	60.7595	59.9578	53.9623	56.2858	55.1578	49.2217	53.3771	55.7689	67.4066	67.3897	65.5923	69.0575	68.2238	66.7699	64.4545	67.1037	65.1022	65.7247	58.512	65.83
78	63.0674	4.89106	65.5511	67.0169	65.3305	65.8033	66.2278	63.3768	62.2983	61.6594	60.9926	63.9425	62.9335	61.9638	54.8564	57.0379	56.2562	50.3603	54.1628	56.465	67.4379	67.7789	65.6485	68.8797	68.1966	66.6857	65.1931	67.7266	65.8991	66.1594	59.9977	66.1826
79	63.7947	4.63822	65.8812	67.1951	65.8433	65.8769	66.6427	63.848	64.3473	63.4428	63.0471	66.2254	65.0542	63.9672	55.5931	57.5949	57.0996	51.4302	54.7859	57.0551	67.3247	67.828	65.5845	68.7073	67.9897	66.514	65.8273	68.2548	66.5828	66.4997	61.2943	66.5046
80	64.4029	4.53689	66.0626	67.2352	66.2444	65.849	66.7966	64.1879	66.3242	65.2684	65.1203	68.2931	67.034	65.905	56.1327	57.9275	57.6448	52.3608	55.2266	57.5037	67.1376	67.6057	65.4863	68.5751	67.7014	66.3196	66.3572	68.6892	67.1377	66.7805	62.3802	66.7982
81	64.888	4.6043	66.1199	67.1825	66.5122	65.7658	66.7669	64.3723	68.1485	67.0605	67.1279	70.065	68.7892	67.6998	56.4567	58.0209	57.8742	53.1084	55.4803	57.7996	66.9284	67.2162	65.3989	68.4748	67.4103	66.1418	66.7866	69.0364	67.5609	67.0259	63.2509	67.059
82	65.2519	4.81033	66.0974	67.1064	66.6512	65.6654	66.6539	64.4101	69.7459	68.7323	68.9833	71.4858	70.2559	69.2724	56.5693	57.8812	57.807	53.65	55.5658	57.9427	66.7202	66.7604	65.3234	68.3633	67.1652	65.9885	67.1268	69.3097	67.869	67.2521	63.9176	67.2854
83	65.5028	5.09628	66.0487	67.0701	66.6984	65.5712	66.5591	64.3448	71.0613	70.1984	70.6086	72.5399	71.3972	70.5624	56.4978	57.5438	57.5136	53.9769	55.516	57.9388	66.5121	66.3107	65.228	68.1884	66.9769	65.8566	67.3938	69.5217	68.0918	67.4667	64.4133	67.4758
84	65.6547	5.40189	66.02	67.1032	66.7102	65.4866	66.5562	64.2436	72.0648	71.39	71.9444	73.2464	72.2011	71.5421	56.2868	57.0819	57.1068	54.0892	55.3626	57.7934	66.2971	65.8988	65.0803	67.9267	66.8274	65.7523	67.6051	69.6806	68.26	67.6706	64.7885	67.6258
85	65.7277	5.68211	66.0381	67.2008	66.7427	65.4003	66.6689	64.178	72.7542	72.2727	72.9545	73.6433	72.681	72.2195	55.9872	56.5887	56.7059	53.9988	55.1353	57.5071	66.0831	65.5351	64.8892	67.6043	66.6945	65.6925	67.7761	69.7939	68.4022	67.8571	65.1002	67.7271
86	65.7454	5.91073	66.1082	67.3398	66.8272	65.3039	66.8704	64.1998	73.1547	72.8527	73.6299	73.7822	72.8736	72.635	55.6481	56.1421	56.3941	53.7442	54.8767	57.0834	65.8964	65.243	64.7042	67.2772	66.5699	65.6878	67.9194	69.86	68.5425	68.015	65.4024	67.7772
87	65.7296	6.0747	66.2191	67.5015	66.9625	65.2037	67.1029	64.3249	73.3122	73.1627	73.9928	73.7273	72.8292	72.8491	55.3188	55.7869	56.193	53.4181	54.6567	56.5391	65.7586	65.0459	64.5685	66.9945	66.4537	65.7302	68.0395	69.867	68.6895	68.1356	65.7251	67.7805
88	65.6995	6.16106	66.3565	67.6863	67.1259	65.1217	67.3083	64.5402	73.2822	73.2423	74.0922	73.5462	72.6059	72.9245	55.0657	55.5435	56.085	53.2037	54.5782	55.9181	65.6662	64.9323	64.4904	66.777	66.3318	65.7996	68.1269	69.8084	68.8289	68.2081	66.0501	67.739
89	65.6768	6.14818	66.5157	67.911	67.2932	65.0936	67.4533	64.8272	73.1217	73.1318	73.991	73.3017	72.269	72.915	54.9829	55.4212	56.042	53.3855	54.7572	55.3086	65.5992	64.8561	64.4537	66.62	66.1859	65.88	68.1647	69.6927	68.932	68.2194	66.3279	67.6516
90	65.6894	6.01154	66.7068	68.1968	67.4595	65.1562	67.5431	65.1783	72.8859	72.881	73.753	73.0443	71.8886	72.8626	55.1778	55.4317	56.0438	54.2904	55.2858	54.8374	65.5341	64.76	64.4398	66.4889	66.0172	65.9645	68.1427	69.5389	68.9712	68.1667	66.516	67.5207
91	65.7653	5.74602	66.9497	68.5582	67.6451	65.3282	67.6203	65.5967	72.6271	72.5541	73.4395	72.8086	71.5324	72.8009	55.7328	55.5884	56.0944	56.1351	56.2138	54.6321	65.4521	64.6128	64.4389	66.3152	65.8389	66.0548	68.0648	69.3733	68.9335	68.063	66.595	67.3591
92	65.9246	5.3855	67.2636	68.995	67.8835	65.604	67.7485	66.0868	72.3935	72.224	73.107	72.6164	71.2598	72.7605	56.6695	55.8979	56.228	58.8918	57.5362	54.7938	65.3491	64.4392	64.4549	66.0203	65.6572	66.1739	67.9471	69.2225	68.8262	67.9296	66.5643	67.1931
93	66.1765	4.99801	67.6547	69.4836	68.1986	65.9621	67.9832	66.6459	72.2267	71.9583	72.8024	72.4828	71.1181	72.7718	57.9448	56.349	56.4959	62.3171	59.1705	55.3914	65.2451	64.3221	64.5222	65.5508	65.4646	66.3659	67.8112	69.111	68.6685	67.7857	66.4388	67.0518
94	66.515	4.66357	68.1072	69.9768	68.5812	66.3778	68.3399	67.2603	72.1563	71.8067	72.559	72.4238	71.1327	72.8594	59.4582	56.9112	56.9299	66.0645	60.9419	56.4436	65.1768	64.3612	64.7009	64.9087	65.2521	66.6609	67.6764	69.0659	68.4681	67.6465	66.2476	66.9537
95	66.915	4.44581	68.5882	70.4276	68.983	66.8349	68.7885	67.9068	72.1939	71.7964	72.3963	72.4515	71.2923	73.0328	61.0635	57.5609	57.5169	69.7797	62.5872	57.8728	65.1753	64.6147	65.0327	64.1633	65.0365	67.0292	67.5542	69.1161	68.202	67.5242	66.0243	66.9045
96	67.331	4.36493	69.0595	70.8067	69.335	67.3301	69.2796	68.5462	72.3238	71.9269	72.319	72.5649	71.5378	73.2706	62.5768	58.2844	58.2003	73.137	63.798	59.4644	65.2515	65.0567	65.4968	63.4553	64.8759	67.373	67.4434	69.291	67.8042	67.4314	65.7845	66.9059
97	67.6976	4.39198	69.4845	71.0853	69.5808	67.859	69.7756	69.1218	72.4952	72.1591	72.3026	72.7374	71.764	73.513	63.7897	59.0322	58.8726	75.8592	64.2997	60.8849	65.3948	65.5766	66.0198	62.9736	64.8526	67.5514	67.3239	69.6086	67.1575	67.3876	65.5015	66.9643
98	67.9318	4.48457	69.8252	71.2023	69.7023	68.401	70.2561	69.5645	72.6162	72.4068	72.2749	72.9023	71.8352	73.662	64.4944	59.6679	59.3711	77.7491	63.9118	61.7723	65.5661	65.9951	66.512	62.8801	65.0235	67.4199	67.1569	70.0602	66.0991	67.4225	65.1071	67.0957
99	67.9347	4.6386	70.0341	71.0494	69.7111	68.906	70.7072	69.7966	72.5525	72.5301	72.1058	72.9372	71.6058	73.5835	64.5213	59.9749	59.4965	78.7066	62.5685	61.8602	65.6779	66.0984	66.8795	63.2106	65.3448	66.8561	66.8876	70.5998	64.4347	67.5617	64.516	67.3258
100	67.5987	4.90942	70.045	70.5003	69.6121	69.2884	71.0944	69.7297	72.1494	72.3535	71.6337	72.6779	70.9515	73.1304	63.7627	59.7134	59.0295	78.7073	60.3168	61.0467	65.5819	65.7007	66.9918	63.8244	65.6228	65.7699	66.4547	71.1357	61.9922	67.7996	63.672	67.6738
101	66.803	5.35905	69.7523	69.4448	69.3597	69.4078	71.3131	69.2359	71.2175	71.6516	70.6717	71.9053	69.7416	72.1172	62.1782	58.6968	57.7844	77.7428	57.3076	59.3594	65.0862	64.6831	66.6483	64.4273	65.5392	64.1334	65.7807	71.4959	58.6163	68.069	62.5927	68.1298

## Sheet: PAAY
Prosthetic side			TF1	C:\Users\xb00012\Documents\Data\27_15_150415 SP\27_15_150415_0076.c3d	C:\Users\xb00012\Documents\Data\27_15_150415 SP\27_15_150415_0080.c3d	C:\Users\xb00012\Documents\Data\27_15_150415 SP\27_15_150415_0082.c3d	C:\Users\xb00012\Documents\Data\27_15_150415 SP\27_15_150415_0084.c3d	C:\Users\xb00012\Documents\Data\27_15_150415 SP\27_15_150415_0090.c3d	TF2	C:\Users\xb00012\Documents\Data\37_26_130515 SP\37_26_130515_0056.c3d	C:\Users\xb00012\Documents\Data\37_26_130515 SP\37_26_130515_0062.c3d	C:\Users\xb00012\Documents\Data\37_26_130515 SP\37_26_130515_0064.c3d	C:\Users\xb00012\Documents\Data\37_26_130515 SP\37_26_130515_0066.c3d	C:\Users\xb00012\Documents\Data\37_26_130515 SP\37_26_130515_0068.c3d	TF3	C:\Users\xb00012\Documents\Data\39_28_200515 SP\39_28_200515_0056.c3d	C:\Users\xb00012\Documents\Data\39_28_200515 SP\39_28_200515_0060.c3d	C:\Users\xb00012\Documents\Data\39_28_200515 SP\39_28_200515_0062.c3d	C:\Users\xb00012\Documents\Data\39_28_200515 SP\39_28_200515_0064.c3d	C:\Users\xb00012\Documents\Data\39_28_200515 SP\39_28_200515_0066.c3d	TF4	C:\Users\xb00012\Documents\Data\44_33_190615 SP\44_33_190615_0052.c3d	C:\Users\xb00012\Documents\Data\44_33_190615 SP\44_33_190615_0056.c3d	C:\Users\xb00012\Documents\Data\44_33_190615 SP\44_33_190615_0058.c3d	C:\Users\xb00012\Documents\Data\44_33_190615 SP\44_33_190615_0062.c3d	C:\Users\xb00012\Documents\Data\44_33_190615 SP\44_33_190615_0064.c3d	TF5	C:\Users\xb00012\Documents\Data\45_34_230615 SP\45_34_230615_0049.c3d	C:\Users\xb00012\Documents\Data\45_34_230615 SP\45_34_230615_0055.c3d	C:\Users\xb00012\Documents\Data\45_34_230615 SP\45_34_230615_0057.c3d	C:\Users\xb00012\Documents\Data\45_34_230615 SP\45_34_230615_0059.c3d	C:\Users\xb00012\Documents\Data\45_34_230615 SP\45_34_230615_0061.c3d
Sagittal plane			ECH	RANKLE_ANGLES	RANKLE_ANGLES	RANKLE_ANGLES	RANKLE_ANGLES	RANKLE_ANGLES	ECH	LANKLE_ANGLES	LANKLE_ANGLES	LANKLE_ANGLES	LANKLE_ANGLES	LANKLE_ANGLES	ECH	RANKLE_ANGLES	RANKLE_ANGLES	RANKLE_ANGLES	RANKLE_ANGLES	RANKLE_ANGLES	ECH	RANKLE_ANGLES	RANKLE_ANGLES	RANKLE_ANGLES	RANKLE_ANGLES	RANKLE_ANGLES	ECH	LANKLE_ANGLES	LANKLE_ANGLES	LANKLE_ANGLES	LANKLE_ANGLES	LANKLE_ANGLES
Ankle Angle				LINK_MODEL_BASED	LINK_MODEL_BASED	LINK_MODEL_BASED	LINK_MODEL_BASED	LINK_MODEL_BASED		LINK_MODEL_BASED	LINK_MODEL_BASED	LINK_MODEL_BASED	LINK_MODEL_BASED	LINK_MODEL_BASED		LINK_MODEL_BASED	LINK_MODEL_BASED	LINK_MODEL_BASED	LINK_MODEL_BASED	LINK_MODEL_BASED		LINK_MODEL_BASED	LINK_MODEL_BASED	LINK_MODEL_BASED	LINK_MODEL_BASED	LINK_MODEL_BASED		LINK_MODEL_BASED	LINK_MODEL_BASED	LINK_MODEL_BASED	LINK_MODEL_BASED	LINK_MODEL_BASED
101 points over gait cycle				Original	Original	Original	Original	Original		Original	Original	Original	Original	Original		Original	Original	Original	Original	Original		Original	Original	Original	Original	Original		Original	Original	Original	Original	Original
ITEM	Mean	SD	C4_R	1	1	1	1	1	C4_L	1	1	1	1	1	C4_R	1	1	1	1	1	C4_R	1	1	1	1	1	C4_L	1	1	1	1	1
1	61.1482	4.46025	65.6665	65.519	65.6962	65.9617	65.5875	65.5678	63.5761	63.7521	63.3284	63.2543	63.6683	63.8774	63.8351	64.0261	64.0584	63.7125	63.6438	63.7345	59.0784	59.8305	59.0054	59.1716	58.7794	58.6051	53.585	54.048	53.7819	52.7971	53.7858	53.5125
2	60.5592	4.44486	65.0016	64.8363	64.973	65.3748	64.9506	64.8733	62.9582	63.0826	62.7367	62.6148	63.0631	63.2934	63.3592	63.6225	63.6386	63.2361	63.0563	63.2426	58.4162	59.3488	58.3026	58.5202	58.0902	57.8195	53.0606	53.448	53.3594	52.0834	53.3742	53.0381
3	59.8634	4.46299	64.2592	64.0834	64.1528	64.6754	64.2654	64.119	62.2933	62.3498	62.1409	61.9621	62.3904	62.6233	62.7791	63.1203	63.0959	62.6881	62.3393	62.6518	57.5961	58.6701	57.4749	57.6705	57.2902	56.8751	52.389	52.6452	52.7727	51.2691	52.8137	52.4444
4	59.1313	4.51016	63.5036	63.3159	63.3153	63.9326	63.5923	63.362	61.6545	61.6372	61.591	61.3664	61.7268	61.9511	62.1488	62.5621	62.4932	62.1184	61.5574	62.0127	56.7142	57.865	56.6197	56.7242	56.4671	55.8951	51.6354	51.7254	52.0625	50.4438	52.1615	51.7835
5	58.4133	4.57009	62.7749	62.568	62.5131	63.199	62.9579	62.6363	61.08	60.9966	61.1028	60.8526	61.1152	61.333	61.4957	61.9644	61.8709	61.5443	60.7482	61.3505	55.8452	57.0202	55.794	55.7759	55.6712	54.9644	50.8708	50.7943	51.287	49.6731	51.4866	51.113
6	57.7348	4.62577	62.0925	61.8602	61.7712	62.5083	62.363	61.9597	60.5787	60.4483	60.6741	60.4111	60.5658	60.7941	60.8253	61.3289	61.241	60.9581	59.9274	60.6711	55.027	56.2036	55.0187	54.8784	54.9285	54.1057	50.1506	49.9314	50.5031	48.9982	50.8411	50.4793
7	57.102	4.66588	61.4612	61.2017	61.092	61.8751	61.7994	61.3378	60.1365	59.9845	60.2917	60.013	60.0641	60.3295	60.1381	60.6559	60.6043	60.348	59.1069	59.9753	54.2695	55.4444	54.2984	54.0523	54.2527	53.2997	49.5047	49.1711	49.7541	48.4373	50.2508	49.9101
8	56.5107	4.68588	60.8781	60.5925	60.4672	61.3004	61.2602	60.7703	59.7297	59.5823	59.9349	59.627	59.5891	59.9153	59.4378	59.9543	59.9588	59.7095	58.3018	59.2646	53.5661	54.741	53.6287	53.2987	53.6346	52.5273	48.9416	48.5148	49.0739	47.9819	49.7228	49.4144
9	55.9525	4.6868	60.3386	60.0314	59.8869	60.7792	60.7421	60.2534	59.3359	59.2158	59.5833	59.2336	59.1251	59.5214	58.7305	59.2378	59.3015	59.0403	57.5293	58.5435	52.9017	54.0772	52.9997	52.6008	53.0416	51.789	48.4557	47.9515	48.4871	47.6007	49.2547	48.9847
10	55.4213	4.67164	59.8374	59.5203	59.341	60.3027	60.2437	59.779	58.9409	58.8616	59.2247	58.8281	58.6662	59.124	58.0261	58.5187	58.6315	58.3469	56.8087	57.8249	52.2657	53.4352	52.4037	51.9377	52.4449	51.107	48.0364	47.4706	48.0037	47.2623	48.8388	48.6065
11	54.918	4.64279	59.3692	59.0567	58.8246	59.8616	59.7659	59.3369	58.5413	58.5028	58.8579	58.4189	58.2146	58.7123	57.3419	57.8092	57.9575	57.6514	56.161	57.1302	51.6649	52.8056	51.8521	51.3044	51.8439	50.5187	47.6728	47.064	47.6201	46.9465	48.4667	48.2669
12	54.4524	4.60025	58.9312	58.6326	58.3398	59.4512	59.3124	58.92	58.144	58.1357	58.4921	58.0236	57.779	58.2899	56.699	57.1227	57.2959	56.9797	55.61	56.4868	51.1303	52.1939	51.3823	50.731	51.2714	50.0727	47.3575	46.7273	47.3208	46.6489	48.1313	47.959
13	54.0433	4.54077	58.5245	58.2414	57.891	59.0726	58.8885	58.5289	57.7653	57.7691	58.1476	57.6648	57.3745	57.8704	56.1233	56.4788	56.6696	56.3598	55.1842	55.9239	50.7132	51.6267	51.052	50.2796	50.7865	49.8214	47.0903	46.461	47.0868	46.3846	47.8366	47.6825
14	53.7165	4.46058	58.1549	57.8833	57.4814	58.7317	58.5051	58.1731	57.4275	57.4213	57.8545	57.3686	57.0201	57.4729	55.648	55.9122	56.1097	55.833	54.9102	55.4746	50.4709	51.1514	50.9179	50.0226	50.4647	49.7977	46.8814	46.2661	46.9087	46.183	47.6035	47.4458
15	53.4994	4.35919	57.8352	57.5686	57.1189	58.4369	58.1781	57.8736	57.1569	57.1175	57.6469	57.1633	56.7361	57.1204	55.3096	55.4704	55.6576	55.4461	54.7968	55.1768	50.4456	50.8231	51.0134	50.0149	50.3752	50.0014	46.7497	46.1455	46.7949	46.0792	47.4609	47.268
16	53.4137	4.24226	57.5873	57.3192	56.8265	58.2024	57.9272	57.661	56.98	56.8846	57.5556	57.0773	56.5422	56.8401	55.1358	55.1993	55.3641	55.2332	54.8262	55.056	50.6462	50.6895	51.3341	50.2641	50.5429	50.4005	46.7193	46.113	46.7669	46.1054	47.4372	47.1739
17	53.4699	4.12132	57.4411	57.1647	56.6402	58.0533	57.7773	57.5698	56.9206	56.7491	57.6033	57.1339	56.455	56.6617	55.1338	55.1155	55.2676	55.2035	54.9706	55.1121	51.0429	50.7795	51.8351	50.7249	50.9337	50.9414	46.8111	46.1915	46.8475	46.2808	47.5484	47.1874
18	53.6661	4.01014	57.4301	57.1339	56.5956	58.0235	57.7627	57.6346	56.995	56.7349	57.7991	57.3431	56.4872	56.6105	55.29	55.1965	55.3732	55.3438	55.2097	55.3268	51.5811	51.0905	52.4501	51.3251	51.4745	51.565	47.0342	46.4011	47.0481	46.607	47.7937	47.321
19	53.99	3.91928	57.5786	57.2475	56.7121	58.1442	57.9122	57.8771	57.2084	56.8595	58.1375	57.694	56.6467	56.7043	55.579	55.4042	55.6546	55.6302	55.5319	55.6739	52.2002	51.5827	53.1157	51.9944	52.0862	52.2219	47.3839	46.7511	47.3648	47.0679	48.1567	47.5789
20	54.4214	3.85292	57.8871	57.5098	56.9859	58.4255	58.2281	58.2865	57.5546	57.1293	58.6011	58.1559	56.9347	56.9519	55.9723	55.6986	56.0745	56.0329	55.929	56.1264	52.85	52.1919	53.7849	52.6774	52.7132	52.8824	47.8432	47.2315	47.7834	47.6327	48.6101	47.9583
21	54.935	3.81085	58.3327	57.9092	57.3962	58.8498	58.6882	58.8203	58.0165	57.5354	59.1647	58.6908	57.3434	57.3483	56.4439	56.0459	56.5966	56.5247	56.3932	56.6592	53.4973	52.8522	54.4326	53.3402	53.328	53.5333	48.3844	47.8139	48.2852	48.2647	49.1195	48.4386
22	55.5045	3.7909	58.8801	58.4218	57.9126	59.3809	59.2593	59.4261	58.5688	58.054	59.7991	59.2664	57.8542	57.8703	56.9723	56.4302	57.1852	57.0814	56.9172	57.2475	54.1252	53.5119	55.0541	53.971	53.9191	54.1701	48.9759	48.4615	48.8498	48.931	49.653	48.9843
23	56.1069	3.78974	59.4929	59.0161	58.5011	59.9774	59.9081	60.0616	59.183	58.6537	60.4757	59.8611	58.442	58.4827	57.5387	56.8466	57.8088	57.6767	57.4925	57.8691	54.73	54.1382	55.6556	54.5745	54.4854	54.7962	49.5897	49.1384	49.4546	49.6071	50.1891	49.5591
24	56.7248	3.80343	60.1399	59.6605	59.131	60.6038	60.6044	60.6998	59.8331	59.3025	61.1699	60.4625	59.0822	59.1483	58.1297	57.2949	58.4463	58.2887	58.1081	58.5102	55.3168	54.721	56.2456	55.1642	55.0333	55.4198	50.2048	49.815	50.0771	50.277	50.7181	50.1367
25	57.348	3.82782	60.7989	60.3295	59.7843	61.235	61.3192	61.3263	60.499	59.9733	61.8643	61.0662	59.7551	59.836	58.7381	57.7752	59.0888	58.9075	58.7537	59.1652	55.8948	55.2692	56.8314	55.7543	55.5701	56.049	50.8091	50.4726	50.7001	50.9314	51.2395	50.7019
26	57.9715	3.85907	61.4562	61.0066	60.4542	61.8573	62.0279	61.9349	61.1677	60.6485	62.5474	61.6731	60.446	60.5235	59.3624	58.2842	59.7376	59.5347	59.4237	59.8321	56.4731	55.7972	57.4204	56.3562	56.1023	56.6892	51.398	51.104	51.3143	51.5668	51.7557	51.2491
27	58.5946	3.89489	62.1074	61.6866	61.139	62.4679	62.717	62.5265	61.8332	61.3214	63.214	62.2866	61.1452	61.1987	60.0026	58.817	60.3931	60.1763	60.116	60.5108	57.0586	56.3167	58.019	56.978	56.6376	57.3418	51.9711	51.7087	51.9159	52.1832	52.2698	51.778
28	59.2196	3.93467	62.7567	62.3736	61.8393	63.0738	63.3872	63.1097	62.4948	61.9942	63.8644	62.9086	61.8477	61.859	60.6587	59.3727	61.0518	60.8353	60.8293	61.2046	57.6569	56.8376	58.6326	57.6245	57.1831	58.0069	52.5309	52.2926	52.5035	52.7813	52.7876	52.2898
29	59.8504	3.97901	63.4137	63.0767	62.5576	63.6862	64.0511	63.6966	63.1554	62.6725	64.504	63.5397	62.5522	62.5087	61.3303	59.9542	61.7122	61.5073	61.5605	61.9175	58.2711	57.3678	59.2641	58.2966	57.7422	58.6849	53.0816	52.8679	53.0779	53.3606	53.3151	52.7866
30	60.4902	4.02849	64.0863	63.8021	63.2961	64.3138	64.7226	64.297	63.8192	63.3609	65.1403	64.1808	63.2594	63.1547	62.0161	60.5631	62.3781	62.1838	62.3058	62.6498	58.9019	57.9128	59.9129	58.9922	58.3142	59.3772	53.6276	53.4495	53.6409	53.9214	53.8559	53.2701
31	61.1407	4.08266	64.7774	64.5498	64.0528	64.961	65.408	64.9156	64.4888	64.0597	65.7798	64.8333	63.9689	63.802	62.7148	61.1978	63.0541	62.8604	63.0646	63.3972	59.5496	58.4776	60.5775	59.7061	58.8995	60.087	54.1728	54.047	54.193	54.4704	54.4101	53.7435
32	61.8027	4.1402	65.4857	65.3143	64.823	65.6295	66.1079	65.5537	65.1643	64.7658	66.4251	65.4991	64.6783	64.4535	63.4262	61.8557	63.7422	63.5401	63.8373	64.1556	60.2175	59.0694	61.2604	60.4339	59.5037	60.8199	54.7201	54.6579	54.7353	55.0213	54.9726	54.2132
33	62.4761	4.19999	66.2067	66.0833	65.6022	66.3186	66.8184	66.2111	65.8443	65.4746	67.0746	66.1789	65.3843	65.1092	64.1511	62.5366	64.4433	64.2299	64.6218	64.9242	60.9098	59.695	61.9658	61.1741	60.1362	61.5782	55.2687	55.2633	55.2705	55.5869	55.5361	54.6866
34	63.1593	4.26072	66.9335	66.8418	66.3841	67.0235	67.5327	66.8852	66.5257	66.181	67.7247	66.8721	66.0835	65.7671	64.8915	63.2423	65.1601	64.9361	65.4144	65.7046	61.6291	60.3556	62.6961	61.9294	60.8034	62.3611	55.817	55.8429	55.8041	56.1738	56.0949	55.1693
35	63.8509	4.31947	67.6594	67.5836	67.1615	67.7365	68.2425	67.5728	67.2041	66.8791	68.3706	67.576	66.7718	66.423	65.6481	63.9725	65.8953	65.6628	66.2131	66.4969	62.3742	61.0476	63.45	62.7049	61.504	63.1646	56.3686	56.3946	56.3479	56.7828	56.65	55.6677
36	64.55	4.37276	68.3806	68.3127	67.9301	68.449	68.9408	68.2704	67.8753	67.5643	69.0084	68.2859	67.4451	67.0727	66.4224	64.7262	66.6526	66.4128	67.0182	67.3023	63.1401	61.7647	64.2209	63.5025	62.2296	63.983	56.9314	56.9313	56.9171	57.4092	57.209	56.1901
37	65.2555	4.41847	69.0949	69.0359	68.6877	69.1528	69.6261	68.9721	68.5357	68.2349	69.636	68.9944	68.0997	67.7134	67.2167	65.5044	67.437	67.1888	67.8298	68.1238	63.9193	62.503	64.9995	64.3148	62.9688	64.8102	57.5111	57.4664	57.5206	58.0434	57.7824	56.7425
38	65.9649	4.45661	69.8001	69.7558	69.4314	69.8408	70.3013	69.6709	69.1832	68.8911	70.2531	69.6926	68.7331	68.346	68.0315	66.3089	68.2517	67.9905	68.6444	68.9621	64.702	63.2608	65.7738	65.1255	63.7137	65.636	58.1076	58.0109	58.1552	58.672	58.3772	57.3229
39	66.672	4.48887	70.4924	70.4695	70.1582	70.5052	70.9692	70.3598	69.8161	69.5346	70.8589	70.3692	69.3441	68.9736	68.8619	67.1365	69.0949	68.8138	69.4536	69.8109	65.4754	64.0356	66.5257	65.9141	64.4616	66.4401	58.7142	58.5701	58.809	59.2788	58.991	57.9221
40	67.3671	4.51815	71.1673	71.1716	70.8669	71.1402	71.6251	71.0327	70.4323	70.1665	71.4518	71.0105	69.9333	69.5991	69.6963	67.9763	69.9548	69.6506	70.2467	70.6531	66.2218	64.8214	67.23	66.6577	65.2094	67.1905	59.3181	59.1391	59.4638	59.8464	59.6133	58.5278
41	68.0372	4.54803	71.821	71.8563	71.5574	71.7478	72.2579	71.6858	71.028	70.7858	72.0275	71.6015	70.5017	70.2234	70.5161	68.8145	70.8068	70.4876	71.0121	71.4593	66.9181	65.6064	67.8573	67.3319	65.9455	67.8496	59.9028	59.7027	60.0976	60.3581	60.2293	59.1265
42	68.6677	4.58256	72.4531	72.5196	72.2307	72.3394	72.8555	72.3204	71.598	71.3884	72.5792	72.1288	71.0488	70.8446	71.2975	69.6407	71.6159	71.3055	71.7326	72.1926	67.5391	66.3682	68.3823	67.9118	66.645	68.388	60.451	60.2426	60.6881	60.8017	60.8189	59.7037
43	69.2447	4.62607	73.0659	73.1592	72.8906	72.9294	73.4093	72.941	72.1361	71.9668	73.0997	72.5845	71.5719	71.4574	72.014	70.4435	72.3441	72.0758	72.3848	72.8218	68.0619	67.0749	68.7889	68.3764	67.2715	68.7976	60.9457	60.7429	61.2137	61.1712	61.3571	60.2434
44	69.7575	4.68239	73.6627	73.774	73.5415	73.5309	73.9164	73.5507	72.6371	72.5125	73.5833	72.9668	72.0682	72.0547	72.6415	71.2033	72.961	72.7654	72.9468	73.3312	68.4726	67.6938	69.0727	68.717	67.7899	69.0899	61.3733	61.1915	61.6566	61.4689	61.8203	60.7294
45	70.2004	4.75352	74.2448	74.3603	74.1854	74.1512	74.3803	74.1467	73.0962	73.0159	74.0207	73.2816	72.5351	72.6275	73.1641	71.8943	73.4544	73.3453	73.4033	73.7232	68.7702	68.2041	69.2434	68.9395	68.1805	69.2832	61.7266	61.5797	62.0051	61.7051	62.194	61.149
46	70.5722	4.83782	74.809	74.91	74.8187	74.7873	74.8067	74.7222	73.506	73.4618	74.3905	73.5435	72.9676	73.1666	73.576	72.4918	73.8284	73.7983	73.7472	74.0141	68.9638	68.6015	69.3194	69.0587	68.4457	69.394	62.0064	61.9	62.2577	61.8961	62.4803	61.4979
47	70.8744	4.92906	75.3476	75.4138	75.4314	75.4257	75.1982	75.2688	73.8518	73.8199	74.652	73.7727	73.3525	73.6616	73.8813	72.9803	74.0977	74.1228	73.9813	74.2242	69.0685	68.8964	69.3181	69.0921	68.6017	69.434	62.2228	62.1495	62.4271	62.0545	62.6997	61.7832
48	71.1064	5.01754	75.8475	75.863	76.0064	76.0418	75.5528	75.7735	74.1054	74.0395	74.746	73.9817	73.6643	74.0953	74.0909	73.3566	74.2851	74.3291	74.1163	74.3673	69.0989	69.1067	69.2528	69.0554	68.6698	69.4099	62.3894	62.3356	62.538	62.1773	62.8752	62.0208
49	71.2617	5.0931	76.2894	76.2461	76.5187	76.5994	75.8666	76.2163	74.2236	74.0545	74.6069	74.1622	73.8615	74.4331	74.2171	73.6292	74.4105	74.4342	74.1643	74.4472	69.0644	69.2494	69.1253	68.9537	68.6725	69.3214	62.5139	62.479	62.6175	62.2382	63.011	62.2237
50	71.3229	5.14995	76.6465	76.5458	76.9351	77.0483	76.132	76.5711	74.1541	73.8017	74.1827	74.2789	73.8879	74.6196	74.2673	73.8112	74.4832	74.4499	74.1341	74.4581	68.9571	69.3312	68.9122	68.7722	68.6226	69.147	62.5897	62.6016	62.6856	62.1888	63.0806	62.3921
51	71.2625	5.19006	76.8849	76.7405	77.2152	77.3284	76.3312	76.8093	73.8486	73.2448	73.4568	74.2716	73.6838	74.5858	74.2399	73.9125	74.5034	74.3721	74.0236	74.388	68.7439	69.3402	68.5597	68.4717	68.5064	68.8417	62.5952	62.7224	62.7468	61.9661	63.033	62.5077
52	71.047	5.22445	76.9666	76.809	77.3116	77.3796	76.4332	76.8998	73.2801	72.3959	72.4639	74.0681	73.2059	74.2666	74.122	73.9399	74.4647	74.1759	73.8127	74.2168	68.3703	69.2395	67.9954	67.9939	68.2798	68.3429	62.4961	62.8515	62.7832	61.5068	62.8033	62.5355
53	70.6436	5.27145	76.8522	76.7295	77.1714	77.154	76.398	76.8079	72.4594	71.3238	71.2925	73.6053	72.4495	73.6258	73.8893	73.8995	74.3537	73.8232	73.4632	73.9071	67.7698	68.9656	67.1514	67.277	67.8764	67.5787	62.2473	62.9657	62.7516	60.7689	62.3257	62.4244
54	70.029	5.34914	76.5068	76.4778	76.7492	76.6274	76.1813	76.4984	71.4425	70.1428	70.0664	72.8587	71.465	72.6796	73.5102	73.7957	74.1454	73.2789	72.9257	73.4053	66.8838	68.434	65.9906	66.2775	67.2223	66.4947	61.8016	62.9958	62.5884	59.7559	61.5571	62.1106
55	69.2017	5.46344	75.9097	76.0267	76.0239	75.8111	75.7391	75.9476	70.3242	68.9852	68.9132	71.8635	70.3525	71.5067	72.9546	73.6291	73.8006	72.5251	72.1574	72.6607	65.692	67.5657	64.5438	64.9955	66.2591	65.0961	61.1278	62.8453	62.2267	58.5316	60.5003	61.5349
56	68.1944	5.59991	75.0677	75.3542	75.0185	74.7604	75.0461	75.1595	69.2183	67.9695	67.9374	70.7134	69.2358	70.2355	72.2056	73.3891	73.2709	71.5642	71.1504	71.6531	64.2517	66.3291	62.954	63.5089	64.9804	63.4859	60.2286	62.4229	61.6157	57.2177	59.2162	60.6706
57	67.0802	5.72769	74.0297	74.4635	73.814	73.5735	74.121	74.1762	68.2305	67.1752	67.1991	69.5355	68.2324	69.0102	71.2765	73.0543	72.5119	70.4285	69.9605	70.4272	62.714	64.7841	61.4589	61.9871	63.4758	61.8641	59.1503	61.6769	60.738	55.9646	57.8238	59.5482
58	65.963	5.81674	72.8911	73.4052	72.5467	72.3797	73.0408	73.0831	67.4353	66.6291	66.7034	68.4584	67.4293	67.9561	70.2235	72.5928	71.5067	69.1981	68.7112	69.1086	61.2867	63.1049	60.2795	60.6454	61.9388	60.4651	57.9784	60.6209	59.623	54.9049	56.4827	58.2605
59	64.9529	5.85767	71.7841	72.2848	71.381	71.3171	71.9365	72.0012	66.865	66.3078	66.4145	67.5839	66.8653	67.1533	69.1442	71.9695	70.299	68.0069	67.5669	67.8787	60.1527	61.5432	59.5125	59.6488	60.6078	59.4511	56.8186	59.336	58.352	54.1141	55.3442	56.9464
60	64.1351	5.86635	70.8437	71.2446	70.4551	70.4917	70.9661	71.0611	66.5111	66.1609	66.2803	66.965	66.5295	66.62	68.1532	71.1614	69.0071	67.011	66.6774	66.9092	59.3969	60.319	59.1244	59.0454	59.6501	58.8458	55.7703	57.9546	57.0472	53.6002	54.496	55.7534
61	63.5461	5.86718	70.1576	70.4174	69.8246	69.9353	70.2567	70.354	66.3348	66.1303	66.2474	66.5953	66.3791	66.3216	67.3363	70.1762	67.8058	66.3148	66.1048	66.2799	58.9937	59.5189	59.0087	58.7779	59.0959	58.5669	54.9079	56.6385	55.8408	53.3244	53.9456	54.7904
62	63.1727	5.8734	69.7341	69.8645	69.4574	69.6135	69.8431	69.8921	66.2839	66.1636	66.2709	66.4275	66.3587	66.1989	66.7253	69.0709	66.8654	65.9208	65.8108	65.9587	58.8495	59.097	59.0518	58.7349	58.8696	58.4943	54.2704	55.5311	54.8433	53.2276	53.6464	54.1036
63	62.9731	5.88452	69.5226	69.56	69.2858	69.4652	69.6716	69.6303	66.3078	66.2202	66.3173	66.3984	66.4136	66.1894	66.3156	67.9574	66.2639	65.7674	65.7199	65.8693	58.8607	58.942	59.1722	58.807	58.856	58.5263	53.8588	54.7132	54.1164	53.2505	53.5341	53.68
64	62.8986	5.89436	69.4535	69.437	69.2425	69.4287	69.6511	69.5079	66.3646	66.2735	66.364	66.447	66.4988	66.2396	66.0846	66.9814	65.9638	65.7808	65.7623	65.9347	58.9466	58.9422	59.3174	58.9201	58.9516	58.6017	53.644	54.1957	53.662	53.342	53.5493	53.4711
65	62.9048	5.89736	69.463	69.4251	69.271	69.4542	69.6934	69.4711	66.4244	66.3087	66.3974	66.5243	66.5823	66.3092	66.0025	66.2694	65.8822	65.8933	65.8846	66.0832	59.0557	59.0146	59.4521	59.0362	59.0844	58.691	53.5786	53.9314	53.437	53.4615	53.6438	53.4192
66	62.9544	5.89081	69.5045	69.4664	69.3287	69.5059	69.7387	69.4831	66.4695	66.3201	66.4129	66.5965	66.6469	66.3713	66.0295	65.8576	65.9398	66.0497	66.0458	66.2547	59.157	59.1058	59.5534	59.1394	59.2093	58.7771	53.6117	53.8472	53.3813	53.5819	53.7771	53.4708
67	63.0195	5.87593	69.5511	69.5232	69.3895	69.5612	69.7608	69.521	66.4931	66.3098	66.413	66.6441	66.6873	66.4112	66.1199	65.6952	66.0736	66.2086	66.209	66.4128	59.2344	59.1853	59.6115	59.2224	59.3066	58.8461	53.6988	53.8765	53.4357	53.6871	53.9147	53.58
68	63.0825	5.85685	69.5916	69.5767	69.442	69.6084	69.7605	69.5706	66.4971	66.2866	66.4047	66.6623	66.7054	66.4267	66.2334	65.7039	66.2318	66.3419	66.3453	66.5441	59.2856	59.2476	59.634	59.2815	59.3689	58.896	53.8048	53.9655	53.549	53.7666	54.0326	53.7101
69	63.1347	5.83767	69.6222	69.6159	69.4837	69.643	69.7485	69.62	66.4889	66.2616	66.3961	66.6566	66.7063	66.4237	66.341	65.8108	66.3754	66.4368	66.4372	66.6446	59.3163	59.3056	59.6353	59.3143	59.3948	58.9314	53.9051	54.0757	53.6819	53.8159	54.1167	53.8354
70	63.1726	5.82075	69.6413	69.637	69.5158	69.663	69.7319	69.6586	66.4764	66.2429	66.3926	66.6371	66.6979	66.4111	66.4256	65.9561	66.4809	66.4965	66.4826	66.7117	59.3334	59.3725	59.624	59.3197	59.3907	58.9601	53.9866	54.1855	53.8074	53.837	54.1616	53.9415
71	63.1968	5.80691	69.6483	69.6422	69.5396	69.665	69.7153	69.6793	66.4665	66.2346	66.3967	66.6146	66.6892	66.3975	66.4818	66.0952	66.544	66.5303	66.4942	66.7451	59.342	59.4477	59.6064	59.3021	59.3668	58.9873	54.0453	54.2861	53.9103	53.8357	54.1725	54.0221
72	63.2088	5.7964	69.6442	69.637	69.5548	69.65	69.7005	69.6788	66.4641	66.2355	66.4093	66.5982	66.6872	66.3905	66.5094	66.2016	66.5673	66.5446	66.4864	66.7471	59.3437	59.52	59.5889	59.2666	59.3338	59.0093	54.0823	54.3701	53.985	53.8199	54.16	54.0767
73	63.2101	5.78893	69.6323	69.6281	69.5628	69.6263	69.6856	69.6587	66.4713	66.2419	66.4296	66.5932	66.6951	66.3966	66.5069	66.2643	66.5524	66.5369	66.4634	66.7176	59.3402	59.5785	59.5715	59.2215	59.3086	59.0211	54.0999	54.4274	54.033	53.7977	54.1318	54.1094
74	63.2025	5.78347	69.6164	69.6219	69.5671	69.6001	69.6676	69.6254	66.4866	66.249	66.4538	66.6011	66.7113	66.4177	66.4732	66.2829	66.5035	66.5002	66.4227	66.6565	59.336	59.613	59.5529	59.19	59.3018	59.0222	54.1006	54.455	54.0579	53.7736	54.0922	54.1241
75	63.1874	5.77888	69.5991	69.6218	69.5722	69.5722	69.6427	69.5864	66.5057	66.2533	66.4756	66.6202	66.7302	66.4492	66.4104	66.2665	66.4254	66.4322	66.3619	66.5663	59.3343	59.6182	59.5351	59.1941	59.3126	59.0114	54.0876	54.4582	54.0638	53.7475	54.046	54.1225
76	63.1657	5.77438	69.5817	69.6271	69.5798	69.5429	69.6104	69.5486	66.5238	66.2554	66.4906	66.6453	66.7454	66.4821	66.3231	66.2301	66.3231	66.3332	66.2805	66.4485	59.3353	59.6006	59.5222	59.2299	59.3344	58.9893	54.0646	54.444	54.0584	53.7177	53.9961	54.1069
77	63.1393	5.769	69.5656	69.6313	69.5893	69.5139	69.5753	69.5181	66.5383	66.2597	66.5	66.6693	66.7544	66.508	66.2158	66.1858	66.2079	66.2062	66.1759	66.3035	59.341	59.576	59.5242	59.2787	59.3579	58.9684	54.0358	54.4177	54.052	53.6827	53.9463	54.0804
78	63.1111	5.76146	69.5502	69.6289	69.5977	69.4853	69.5416	69.4976	66.5499	66.2717	66.5099	66.6871	66.758	66.5228	66.0949	66.1345	66.091	66.0606	66.0509	66.1373	59.3538	59.5544	59.5473	59.328	59.3799	58.9594	54.0068	54.3847	54.0508	53.6462	53.9051	54.0471
79	63.0834	5.75014	69.5331	69.6207	69.5964	69.4552	69.5083	69.4851	66.5611	66.2925	66.526	66.6991	66.7604	66.5277	65.9651	66.0638	65.9737	65.9075	65.9175	65.963	59.3745	59.5397	59.5891	59.3729	59.4052	58.9654	53.9832	54.3529	54.0541	53.616	53.8813	54.0117
80	63.0566	5.73335	69.5098	69.6077	69.5762	69.4206	69.4706	69.4738	66.5739	66.3161	66.5481	66.7098	66.7672	66.5283	65.8278	65.9612	65.8452	65.7528	65.7862	65.7938	59.4036	59.5327	59.6462	59.4135	59.4361	58.9894	53.9681	54.3267	54.0574	53.5955	53.8806	53.98
81	63.0293	5.70981	69.4747	69.5817	69.5349	69.38	69.4219	69.4551	66.5872	66.332	66.5692	66.7213	66.7828	66.5309	65.6821	65.8296	65.6887	65.5981	65.6576	65.6366	59.4415	59.5341	59.7111	59.4552	59.4776	59.0295	53.9609	54.3043	54.0569	53.5826	53.9024	53.9584
82	62.9994	5.67891	69.4237	69.5241	69.4767	69.3332	69.3594	69.4249	66.5968	66.3287	66.5785	66.7324	66.8054	66.539	65.529	65.6859	65.4985	65.4443	65.5258	65.4903	59.4881	59.5483	59.7751	59.5028	59.5361	59.0783	53.9597	54.2824	54.0523	53.5749	53.9381	53.9506
83	62.9655	5.64049	69.3532	69.4166	69.4056	69.2785	69.2823	69.3829	66.5971	66.2966	66.5645	66.7405	66.8303	66.5538	65.3725	65.5479	65.2843	65.2935	65.386	65.3509	59.543	59.5822	59.8347	59.5566	59.6104	59.1309	53.9619	54.2604	54.0464	53.5704	53.9759	53.9562
84	62.9262	5.5937	69.2578	69.258	69.3174	69.2072	69.1836	69.3228	66.5836	66.2314	66.5174	66.7412	66.8522	66.5755	65.2177	65.419	65.0633	65.1494	65.2403	65.2167	59.6055	59.6397	59.8899	59.6162	59.6954	59.1863	53.9662	54.2393	54.0407	53.5688	54.0071	53.9749
85	62.8794	5.53778	69.1325	69.0683	69.2045	69.1068	69.0531	69.23	66.5518	66.1341	66.4314	66.7292	66.8638	66.6004	65.0676	65.2852	64.8541	65.0157	65.0952	65.0879	59.6741	59.7191	59.9423	59.6808	59.7828	59.2454	53.9708	54.2185	54.0323	53.5721	54.025	54.0063
86	62.8223	5.47254	68.9749	68.8683	69.0624	68.9693	68.8824	69.092	66.4954	66.0025	66.3051	66.6962	66.8535	66.6198	64.9236	65.1374	64.6633	64.8946	64.9594	64.9634	59.7438	59.8135	59.9926	59.7498	59.8584	59.3049	53.9739	54.1958	54.0193	53.5834	54.0255	54.0455
87	62.7503	5.39764	68.7842	68.6648	68.8899	68.7946	68.6667	68.905	66.4027	65.8275	66.1383	66.6267	66.8045	66.6165	64.7853	64.9836	64.4756	64.7853	64.8405	64.8415	59.8047	59.9041	60.0331	59.8186	59.9118	59.3561	53.9744	54.1707	54.0041	53.6049	54.0092	54.083
88	62.6568	5.31168	68.5601	68.4512	68.6852	68.5854	68.406	68.6727	66.2588	65.6008	65.9314	66.4992	66.6976	66.5649	64.6489	64.8359	64.2713	64.6774	64.7365	64.7232	59.8432	59.9627	60.0487	59.8733	59.9386	59.3929	53.9732	54.1458	53.9916	53.6339	53.9841	54.1107
89	62.5378	5.21243	68.3033	68.2181	68.4452	68.345	68.1033	68.405	66.0525	65.326	65.6887	66.2949	66.5166	66.4364	64.5107	64.7015	64.0519	64.5577	64.6341	64.6085	59.8473	59.9617	60.03	59.8967	59.9375	59.4104	53.975	54.1305	53.9879	53.6657	53.9669	54.1239
90	62.3957	5.09933	68.022	67.9674	68.1736	68.0812	67.7711	68.1168	65.7854	65.0224	65.4242	66.0111	66.2583	66.2111	64.3712	64.5835	63.8368	64.4232	64.5188	64.4936	59.8124	59.8884	59.9848	59.8766	59.9103	59.4019	53.9875	54.1415	53.9993	53.699	53.9748	54.123
91	62.2429	4.97638	67.7349	67.7093	67.8879	67.8067	67.4408	67.8301	65.4781	64.7237	65.1635	65.6719	65.94	65.8911	64.234	64.4736	63.653	64.2849	64.384	64.3744	59.7507	59.7708	59.937	59.8173	59.8639	59.3642	54.0167	54.1883	54.0303	53.7365	54.0127	54.1159
92	62.1007	4.85297	67.4685	67.4608	67.6114	67.542	67.1559	67.5722	65.1705	64.4744	64.9409	65.3264	65.6009	65.51	64.1097	64.3588	63.5276	64.1642	64.2377	64.2602	59.6927	59.6704	59.9141	59.7453	59.8168	59.3167	54.062	54.2663	54.0768	53.7821	54.0716	54.1134
93	61.9933	4.74226	67.2492	67.2462	67.3651	67.3139	66.9553	67.3655	64.9116	64.3166	64.7862	65.0344	65.294	65.127	64.0162	64.2411	63.4763	64.0852	64.1042	64.174	59.6731	59.6323	59.9366	59.6986	59.797	59.301	54.1166	54.3599	54.1244	53.8378	54.1338	54.1269
94	61.9355	4.65664	67.0908	67.0834	67.1614	67.1462	66.8494	67.2135	64.7404	64.2708	64.7107	64.8457	65.067	64.8077	63.9693	64.1411	63.498	64.0644	64.0095	64.1335	59.7086	59.6656	60.0084	59.7028	59.8225	59.3437	54.1687	54.4517	54.1504	53.9002	54.1773	54.1638
95	61.9217	4.60338	66.986	66.9723	67.0009	67.0458	66.8131	67.0979	64.6666	64.3199	64.7002	64.7741	64.9405	64.5986	63.9689	64.0839	63.5703	64.0978	63.9627	64.1297	59.7858	59.7559	60.1062	59.7512	59.888	59.4276	54.2013	54.527	54.1187	53.9602	54.1791	54.2216
96	61.9241	4.58296	66.9081	66.897	66.8723	66.9957	66.7964	66.9789	64.663	64.4073	64.7149	64.7887	64.8957	64.5085	63.9897	64.0771	63.6433	64.1539	63.9502	64.1241	59.8698	59.8793	60.1929	59.8051	59.9703	59.5016	54.19	54.5724	53.9798	54.0027	54.1116	54.2833
97	61.898	4.59084	66.8151	66.8303	66.7485	66.9589	66.7379	66.7998	64.6709	64.4538	64.6958	64.8239	64.8796	64.5017	63.9869	64.1005	63.6506	64.1785	63.938	64.0669	59.9149	60.0037	60.2281	59.8137	60.0285	59.5005	54.1021	54.5659	53.6814	54.0054	53.9355	54.3225
98	61.7892	4.61991	66.6541	66.727	66.5866	66.885	66.5706	66.5011	64.6163	64.3791	64.578	64.8001	64.8206	64.5036	63.9075	64.1215	63.5278	64.1037	63.873	63.9112	59.8657	60.0927	60.1613	59.7272	59.997	59.3503	53.9023	54.4731	53.1897	53.9379	53.6049	54.3056
99	61.5436	4.66155	66.3693	66.5178	66.3314	66.718	66.2363	66.0433	64.4273	64.1178	64.3062	64.6439	64.6467	64.4218	63.7005	64.099	63.2333	63.8681	63.6827	63.6195	59.6597	60.1093	59.9391	59.4913	59.7943	58.9644	53.5614	54.2499	52.5153	53.7599	53.0934	54.1883
100	61.1245	4.70707	65.9217	66.1328	65.9253	66.4077	65.7114	65.4312	64.0565	63.6402	63.8532	64.3061	64.3048	64.1782	63.335	63.981	62.7639	63.4407	63.3075	63.182	59.2401	60.016	59.521	59.0467	59.3493	58.2673	53.0693	53.8535	51.7199	53.4277	52.4209	53.9246
101	60.5264	4.74982	65.3041	65.5318	65.3299	65.9175	65.0302	64.7109	63.493	62.9664	63.2323	63.7697	63.7688	63.7279	62.8148	63.7226	62.1479	62.8421	62.7414	62.6201	58.584	59.7715	58.8906	58.3547	58.6365	57.2669	52.4361	53.2565	50.883	52.9069	51.6567	53.4774

## Sheet: SKAY
Sound side			TF1	C:\Users\xb00012\Documents\Data\27_15_150415 SP\27_15_150415_0076.c3d	C:\Users\xb00012\Documents\Data\27_15_150415 SP\27_15_150415_0080.c3d	C:\Users\xb00012\Documents\Data\27_15_150415 SP\27_15_150415_0082.c3d	C:\Users\xb00012\Documents\Data\27_15_150415 SP\27_15_150415_0084.c3d	C:\Users\xb00012\Documents\Data\27_15_150415 SP\27_15_150415_0090.c3d	TF2	C:\Users\xb00012\Documents\Data\37_26_130515 SP\37_26_130515_0056.c3d	C:\Users\xb00012\Documents\Data\37_26_130515 SP\37_26_130515_0062.c3d	C:\Users\xb00012\Documents\Data\37_26_130515 SP\37_26_130515_0064.c3d	C:\Users\xb00012\Documents\Data\37_26_130515 SP\37_26_130515_0066.c3d	C:\Users\xb00012\Documents\Data\37_26_130515 SP\37_26_130515_0068.c3d	TF3	C:\Users\xb00012\Documents\Data\39_28_200515 SP\39_28_200515_0058.c3d	C:\Users\xb00012\Documents\Data\39_28_200515 SP\39_28_200515_0060.c3d	C:\Users\xb00012\Documents\Data\39_28_200515 SP\39_28_200515_0062.c3d	C:\Users\xb00012\Documents\Data\39_28_200515 SP\39_28_200515_0064.c3d	C:\Users\xb00012\Documents\Data\39_28_200515 SP\39_28_200515_0066.c3d	TF4	C:\Users\xb00012\Documents\Data\44_33_190615 SP\44_33_190615_0052.c3d	C:\Users\xb00012\Documents\Data\44_33_190615 SP\44_33_190615_0056.c3d	C:\Users\xb00012\Documents\Data\44_33_190615 SP\44_33_190615_0058.c3d	C:\Users\xb00012\Documents\Data\44_33_190615 SP\44_33_190615_0062.c3d	C:\Users\xb00012\Documents\Data\44_33_190615 SP\44_33_190615_0064.c3d	TF5	C:\Users\xb00012\Documents\Data\45_34_230615 SP\45_34_230615_0049.c3d	C:\Users\xb00012\Documents\Data\45_34_230615 SP\45_34_230615_0055.c3d	C:\Users\xb00012\Documents\Data\45_34_230615 SP\45_34_230615_0057.c3d	C:\Users\xb00012\Documents\Data\45_34_230615 SP\45_34_230615_0059.c3d	C:\Users\xb00012\Documents\Data\45_34_230615 SP\45_34_230615_0061.c3d
Sagittal plane			ECH	LKNEE_ANGLES	LKNEE_ANGLES	LKNEE_ANGLES	LKNEE_ANGLES	LKNEE_ANGLES	ECH	RKNEE_ANGLES	RKNEE_ANGLES	RKNEE_ANGLES	RKNEE_ANGLES	RKNEE_ANGLES	ECH	LKNEE_ANGLES	LKNEE_ANGLES	LKNEE_ANGLES	LKNEE_ANGLES	LKNEE_ANGLES	ECH	LKNEE_ANGLES	LKNEE_ANGLES	LKNEE_ANGLES	LKNEE_ANGLES	LKNEE_ANGLES	ECH	RKNEE_ANGLES	RKNEE_ANGLES	RKNEE_ANGLES	RKNEE_ANGLES	RKNEE_ANGLES
Knee Angle				LINK_MODEL_BASED	LINK_MODEL_BASED	LINK_MODEL_BASED	LINK_MODEL_BASED	LINK_MODEL_BASED		LINK_MODEL_BASED	LINK_MODEL_BASED	LINK_MODEL_BASED	LINK_MODEL_BASED	LINK_MODEL_BASED		LINK_MODEL_BASED	LINK_MODEL_BASED	LINK_MODEL_BASED	LINK_MODEL_BASED	LINK_MODEL_BASED		LINK_MODEL_BASED	LINK_MODEL_BASED	LINK_MODEL_BASED	LINK_MODEL_BASED	LINK_MODEL_BASED		LINK_MODEL_BASED	LINK_MODEL_BASED	LINK_MODEL_BASED	LINK_MODEL_BASED	LINK_MODEL_BASED
101 points over gait cycle				Original	Original	Original	Original	Original		Original	Original	Original	Original	Original		Original	Original	Original	Original	Original		Original	Original	Original	Original	Original		Original	Original	Original	Original	Original
ITEM	Mean	SD	C4_L	1	1	1	1	1	C4_R	1	1	1	1	1	C4_L	1	1	1	1	1	C4_L	1	1	1	1	1	C4_R	1	1	1	1	1
1	-4.53792	3.04089	-7.63981	-7.63941	-6.50344	-8.14425	-7.13561	-8.77633	-1.03279	-0.532946	-1.29286	-1.15625	-1.8089	-0.373002	-7.63554	-6.9586	-6.4653	-10.0046	-7.64002	-7.10921	-4.92207	-4.26438	-5.57745	-5.02413	-5.53357	-4.21084	-1.45938	-0.531676	-0.946483	-1.35546	-2.10831	-2.35498
2	-4.34968	2.92702	-6.99547	-6.94527	-6.30591	-7.09663	-6.86564	-7.7639	-0.90716	-0.665335	-0.84855	-1.21755	-1.50473	-0.299628	-7.20836	-6.53785	-5.72109	-9.5949	-7.37945	-6.80849	-5.42818	-4.97441	-6.04828	-5.47377	-6.18243	-4.46199	-1.20923	-0.21412	-0.713988	-0.99052	-1.99222	-2.13532
3	-4.10565	2.89278	-6.21045	-6.11302	-5.89236	-5.96845	-6.43012	-6.64828	-0.735979	-0.743981	-0.467334	-1.10553	-1.13337	-0.229688	-6.71858	-6.22162	-4.98881	-8.96423	-7.00353	-6.41473	-6.02974	-5.84924	-6.61983	-6.03343	-6.92645	-4.71975	-0.833516	0.157321	-0.285064	-0.435651	-1.69108	-1.9131
4	-3.70345	2.94077	-5.24431	-5.00509	-5.16843	-4.72597	-5.87994	-5.44212	-0.323534	-0.379725	-0.023128	-0.718409	-0.517915	0.021509	-6.07244	-5.87441	-4.11327	-8.02733	-6.47563	-5.87153	-6.46979	-6.51241	-7.02274	-6.49646	-7.57448	-4.74287	-0.407179	0.550016	0.241666	0.220253	-1.30584	-1.74199
5	-3.00184	3.03973	-4.00022	-3.49551	-3.99533	-3.27508	-5.16387	-4.07134	0.560143	0.689826	0.72514	0.109228	0.569752	0.70677	-5.16283	-5.41862	-3.03253	-6.63973	-5.68294	-5.04032	-6.48731	-6.68267	-6.98552	-6.56204	-7.83254	-4.37379	0.0809964	0.96424	0.856317	0.974056	-0.846431	-1.5432
6	-1.94076	3.19722	-2.40486	-1.58962	-2.27342	-1.54433	-4.17369	-2.44323	2.03389	2.43462	1.97763	1.49132	2.25666	2.0092	-3.97989	-4.90387	-1.87909	-4.72825	-4.57293	-3.8153	-6.02934	-6.39863	-6.44997	-6.09222	-7.54968	-3.65622	0.676388	1.3922	1.59831	1.854	-0.279486	-1.18308
7	-0.593074	3.46479	-0.490479	0.53712	-0.042492	0.443974	-2.8495	-0.541491	4.00282	4.55575	3.73361	3.36586	4.46216	3.8967	-2.59973	-4.38077	-0.798468	-2.37718	-3.22088	-2.22137	-5.26787	-5.91884	-5.59145	-5.24099	-6.83746	-2.75062	1.38989	1.80314	2.49307	2.83596	0.40501	-0.587717
8	0.892855	3.85366	1.60124	2.64596	2.49404	2.5819	-1.24962	1.53391	6.21468	6.71815	5.78681	5.49038	6.95454	6.12352	-1.1024	-3.77657	0.238583	0.178876	-1.75778	-0.395127	-4.41151	-5.41548	-4.62104	-4.28809	-5.94063	-1.79231	2.16227	2.17858	3.49047	3.80282	1.14854	0.190954
9	2.38241	4.30781	3.70964	4.58938	5.07734	4.76083	0.493096	3.62755	8.42623	8.75892	7.87686	7.59442	9.50862	8.3923	0.440131	-2.96812	1.33567	2.6298	-0.298363	1.50166	-3.56792	-4.87213	-3.63824	-3.41341	-5.04962	-0.866185	2.90395	2.55641	4.47858	4.61281	1.85668	1.01527
10	3.79869	4.7721	5.75072	6.37134	7.53706	6.94458	2.26892	5.63168	10.5129	10.6881	9.84045	9.52996	11.9915	10.5145	1.93091	-1.93364	2.48332	4.72205	1.05531	3.32753	-2.76622	-4.21554	-2.67023	-2.64959	-4.2496	-0.046135	3.56512	3.01637	5.36113	5.20647	2.4756	1.76601
11	5.12021	5.23662	7.7364	8.08231	9.84861	9.16429	4.04533	7.54144	12.4511	12.5687	11.6392	11.2816	14.3292	12.4367	3.27889	-0.782519	3.58998	6.37599	2.23595	4.97506	-2.0302	-3.44901	-1.76022	-1.96443	-3.5784	0.601084	4.16491	3.6118	6.12144	5.63896	3.03402	2.41832
12	6.35539	5.71194	9.71529	9.78181	12.0765	11.4461	5.84396	9.42805	14.2406	14.4064	13.2953	12.8852	16.4482	14.1678	4.4607	0.362069	4.61738	7.66542	3.2666	6.39203	-1.39988	-2.66569	-0.966719	-1.33816	-3.06383	1.03498	4.76025	4.31444	6.81508	6.02032	3.61139	3.04002
13	7.5077	6.19141	11.6896	11.4239	14.2563	13.7415	7.66735	11.359	15.854	16.1224	14.8177	14.3583	18.2643	15.7071	5.51071	1.46585	5.59807	8.68157	4.22763	7.58043	-0.906402	-1.97753	-0.318912	-0.783346	-2.70795	1.25573	5.3906	5.03346	7.50523	6.43762	4.25663	3.72009
14	8.55135	6.64534	13.5748	12.878	16.3108	15.9217	9.43969	13.3237	17.2317	17.5974	16.1683	15.6718	19.7014	17.0195	6.46189	2.56549	6.54934	9.44171	5.15998	8.59292	-0.562049	-1.46531	0.17517	-0.336162	-2.48827	1.30432	6.05044	5.69858	8.20477	6.91555	4.94161	4.49168
15	9.43397	7.03824	15.234	14.0087	18.077	17.8337	11.0296	15.221	18.3033	18.732	17.2762	16.7537	20.7074	18.0474	7.29727	3.68572	7.38843	9.90201	6.01776	9.49243	-0.373156	-1.15839	0.496351	-0.04463	-2.3961	1.23699	6.70842	6.31096	8.88154	7.4209	5.61023	5.31849
16	10.1013	7.34622	16.5536	14.7378	19.413	19.3636	12.3343	16.9191	19.0157	19.4826	18.0806	17.5152	21.2645	18.7358	7.93761	4.7731	7.97114	10.009	6.68179	10.253	-0.34161	-1.0308	0.623751	0.054377	-2.45376	1.09839	7.34135	6.90235	9.50862	7.89946	6.25216	6.14415
17	10.5243	7.56398	17.489	15.0638	20.2732	20.4551	13.3276	18.3254	19.3539	19.8672	18.5623	17.8906	21.3944	19.0548	8.29245	5.70456	8.22701	9.75902	7.02499	10.7467	-0.456314	-1.03297	0.567819	-0.040396	-2.68339	0.907364	7.94238	7.46125	10.0918	8.32148	6.89996	6.93743
18	10.7098	7.69965	18.0592	15.0495	20.7073	21.0956	14.0418	19.4017	19.3436	19.9474	18.7423	17.8638	21.1541	19.0104	8.33219	6.37262	8.21516	9.22448	6.99946	10.8492	-0.688842	-1.12096	0.376073	-0.291037	-3.06819	0.659905	8.50272	7.9183	10.648	8.69581	7.56295	7.68858
19	10.6912	7.76596	18.3149	14.7862	20.8158	21.3063	14.53	20.1362	19.0395	19.8002	18.6634	17.4736	20.6204	18.64	8.10557	6.74649	8.05773	8.51789	6.66655	10.5392	-0.998425	-1.26462	0.113509	-0.636665	-3.55185	0.347504	8.99431	8.19518	11.1681	9.0423	8.18768	8.37825
20	10.51	7.77313	18.3098	14.3529	20.699	21.1414	14.8352	20.5205	18.5091	19.4943	18.3779	16.8035	19.8719	17.9978	7.69784	6.85748	7.8471	7.73382	6.1388	9.912	-1.3391	-1.44114	-0.158014	-1.00922	-4.06299	-0.024112	9.37222	8.2501	11.6095	9.35488	8.68224	8.96437
21	10.2024	7.72524	18.0857	13.8001	20.4205	20.6824	14.9726	20.5531	17.8182	19.0752	17.9417	15.9586	18.9771	17.1387	7.18073	6.75068	7.60225	6.92072	5.50761	9.1224	-1.66575	-1.62489	-0.396584	-1.34526	-4.53501	-0.427032	9.59313	8.08648	11.9192	9.59541	8.96795	9.39658
22	9.79563	7.62254	17.675	13.1625	20.0001	20.0175	14.9355	20.2595	17.0221	18.5631	17.4071	15.039	17.992	16.1092	6.59221	6.45785	7.28511	6.09481	4.81814	8.30513	-1.94333	-1.78803	-0.591918	-1.60333	-4.92031	-0.813062	9.63219	7.73728	12.0605	9.71641	9.00984	9.63694
23	9.30887	7.46782	17.1098	12.4747	19.4345	19.2158	14.7194	19.7045	16.1589	17.9601	16.8131	14.1163	16.9595	14.9456	5.94615	6.00654	6.85134	5.26422	4.0827	7.52596	-2.15792	-1.91375	-0.766937	-1.77782	-5.20046	-1.13063	9.4874	7.24394	12.0225	9.68391	8.81554	9.67116
24	8.75626	7.27105	16.4271	11.7723	18.7259	18.3217	14.3386	18.9773	15.2498	17.2632	16.1801	13.221	15.9078	13.6771	5.25194	5.43936	6.29206	4.43563	3.30748	6.78519	-2.32198	-2.01064	-0.962186	-1.89702	-5.38591	-1.35413	9.17435	6.64193	11.8147	9.48568	8.41924	9.51015
25	8.15078	7.04934	15.6692	11.0876	17.8986	17.3706	13.8267	18.1628	14.305	16.4795	15.5139	12.3481	14.8527	12.3309	4.52768	4.81754	5.64496	3.61137	2.50828	6.05622	-2.46797	-2.10846	-1.2126	-2.01115	-5.50541	-1.50223	8.71993	5.95844	11.4584	9.13115	7.86625	9.18541
26	7.50768	6.82267	14.8801	10.448	16.9981	16.4035	13.2289	17.3219	13.3339	15.6341	14.8159	11.4785	13.8038	10.9369	3.79963	4.20877	4.9707	2.7877	1.70925	5.32171	-2.6323	-2.24006	-1.53135	-2.17145	-5.59056	-1.62807	8.15714	5.21557	10.9795	8.6479	7.20216	8.74052
27	6.84502	6.60826	14.1003	9.87278	16.0829	15.4639	12.5938	16.488	12.3511	14.762	14.0905	10.6021	12.7695	9.53121	3.09427	3.67087	4.31946	1.96026	0.937895	4.58285	-2.83978	-2.42897	-1.90749	-2.40761	-5.66243	-1.79239	7.51923	4.43169	10.4047	8.07361	6.46784	8.21824
28	6.18225	6.41616	13.3619	9.37082	15.2125	14.5879	11.9647	15.6738	11.3758	13.8934	13.3454	9.72782	11.7586	8.154	2.43452	3.24032	3.71934	1.136	0.224345	3.85263	-3.09587	-2.68344	-2.31323	-2.71882	-5.72555	-2.03829	6.83484	3.62386	9.75699	7.44495	5.69886	7.64954
29	5.53808	6.247	12.6848	8.93907	14.4309	13.8006	11.3726	14.881	10.4257	13.0426	12.5876	8.87648	10.7785	6.84348	1.8391	2.93056	3.17678	0.337967	-0.397645	3.14786	-3.38637	-2.99232	-2.71116	-3.07993	-5.77106	-2.3774	6.12708	2.81253	9.05436	6.78886	4.92732	7.05233
30	4.92793	6.09392	12.0774	8.56881	13.7563	13.1188	10.8321	14.111	9.51026	12.208	11.8189	8.06488	9.83243	5.62705	1.32095	2.73386	2.68116	-0.400414	-0.892432	2.48258	-3.68466	-3.3265	-3.06633	-3.45323	-5.78631	-2.7909	5.41571	2.02203	8.31125	6.12135	4.1863	6.4376
31	4.36293	5.94638	11.5414	8.25108	13.1843	12.5513	10.3469	13.3733	8.62687	11.3788	11.0347	7.29242	8.91442	4.51407	0.886705	2.62475	2.21443	-1.04415	-1.22872	1.86721	-3.95957	-3.64607	-3.35395	-3.79637	-5.7603	-3.24117	4.71927	1.27682	7.54132	5.45445	3.5093	5.81444
32	3.84928	5.79389	11.074	7.97484	12.6986	12.0928	9.91813	12.6857	7.76286	10.5458	10.2262	6.541	8.00565	3.49564	0.536307	2.56454	1.76172	-1.56749	-1.38941	1.31217	-4.182	-3.91289	-3.55908	-4.07111	-5.68156	-3.68534	4.0552	0.599669	6.76002	4.8021	2.92321	5.19101
33	3.38809	5.62976	10.6683	7.72445	12.2809	11.7247	9.54712	12.0644	6.9032	9.7082	9.38658	5.7883	7.07879	2.55416	0.262181	2.50807	1.31854	-1.9634	-1.38111	0.828799	-4.33186	-4.10156	-3.67611	-4.25428	-5.53897	-4.0884	3.4386	0.012056	5.98408	4.18167	2.44026	4.57491
34	2.97598	5.45355	10.3136	7.48315	11.9136	11.4243	9.23289	11.5139	6.03985	8.87194	8.51591	5.02411	6.11032	1.67697	0.0494724	2.41233	0.894448	-2.24598	-1.2372	0.423762	-4.40345	-4.20577	-3.71241	-4.3429	-5.32705	-4.42911	2.88046	-0.466689	5.22904	3.61228	2.05415	3.97354
35	2.60748	5.27011	9.99764	7.24024	11.5791	11.1719	8.97216	11.0248	5.17742	8.04187	7.62505	4.25928	5.09461	0.866298	-0.119697	2.24699	0.510352	-2.44266	-1.00821	0.095031	-4.40413	-4.23903	-3.68844	-4.35006	-5.04799	-4.69514	2.38616	-0.822704	4.50764	3.10865	1.74467	3.39255
36	2.27777	5.08619	9.71005	6.99571	11.2609	10.9503	8.76189	10.5815	4.33157	7.21364	6.7321	3.521	4.05131	0.139811	-0.259001	2.00451	0.189858	-2.58191	-0.743241	-0.164226	-4.34887	-4.22541	-3.62866	-4.3008	-4.71194	-4.87753	1.9551	-1.05123	3.82917	2.67466	1.48652	2.8364
37	1.98378	4.90748	9.44358	6.75958	10.9464	10.7437	8.59961	10.1687	3.52156	6.37249	5.85528	2.83748	3.02009	-0.477527	-0.374161	1.70049	-0.050534	-2.68486	-0.473859	-0.362043	-4.25443	-4.18825	-3.55055	-4.22401	-4.33565	-4.9737	1.58233	-1.15974	3.19964	2.30288	1.25724	2.31161
38	1.7232	4.73758	9.19439	6.54784	10.6265	10.5395	8.48204	9.77612	2.7617	5.49892	5.00754	2.22297	2.04558	-0.966501	-0.465755	1.36161	-0.208995	-2.76251	-0.211257	-0.50762	-4.13484	-4.1444	-3.4601	-4.13713	-3.93804	-4.99453	1.2605	-1.16872	2.6234	1.97963	1.04052	1.82768
39	1.49238	4.57913	8.96112	6.37753	10.2937	10.3302	8.4037	9.40043	2.05598	4.5766	4.19297	1.67288	1.16108	-1.32363	-0.537073	1.00905	-0.298252	-2.82159	0.037739	-0.612315	-3.99977	-4.10269	-3.35549	-4.03953	-3.53611	-4.96502	0.981662	-1.10864	2.10524	1.69166	0.824509	1.39554
40	1.28525	4.43529	8.74372	6.261	9.94275	10.1136	8.35864	9.04259	1.39875	3.59776	3.40626	1.17165	0.38037	-1.56229	-0.599397	0.650407	-0.344392	-2.87009	0.25693	-0.689841	-3.85566	-4.06321	-3.23568	-3.92326	-3.14089	-4.91526	0.738834	-1.01495	1.65158	1.43075	0.600624	1.02616
41	1.09489	4.30984	8.54225	6.20192	9.57254	9.89191	8.34131	8.70357	0.780358	2.56646	2.63673	0.705126	-0.299563	-1.70696	-0.669475	0.288247	-0.387241	-2.91647	0.424718	-0.756631	-3.70625	-4.01567	-3.11106	-3.78539	-2.75185	-4.86731	0.527558	-0.922202	1.26987	1.19534	0.365214	0.729568
42	0.916142	4.20617	8.35605	6.19591	9.18902	9.66847	8.34529	8.38156	0.193454	1.50206	1.87429	0.266723	-0.889068	-1.78673	-0.762741	-0.065725	-0.474047	-2.96826	0.52447	-0.830148	-3.55297	-3.94296	-3.00661	-3.63052	-2.35611	-4.82867	0.346921	-0.856787	0.96701	0.989374	0.122304	0.512703
43	0.747389	4.12692	8.18484	6.23542	8.80499	9.44781	8.36307	8.07293	-0.363408	0.441674	1.11374	-0.14405	-1.39733	-1.83107	-0.887235	-0.383033	-0.646333	-3.03162	0.548379	-0.923566	-3.39721	-3.83204	-2.95133	-3.47017	-1.93639	-4.79613	0.199956	-0.830816	0.747668	0.820143	-0.114178	0.376961
44	0.591362	4.07398	8.03108	6.31449	8.43745	9.23997	8.38839	7.77508	-0.884486	-0.56206	0.35718	-0.523503	-1.82787	-1.86618	-1.04053	-0.627469	-0.922	-3.10805	0.498841	-1.04397	-3.24301	-3.6877	-2.96406	-3.32018	-1.48371	-4.75937	0.093755	-0.839651	0.613857	0.697622	-0.322704	0.319651
45	0.454753	4.04883	7.90248	6.43271	8.10537	9.06311	8.4193	7.49189	-1.3574	-1.45324	-0.382202	-0.863972	-2.17844	-1.90915	-1.21198	-0.774975	-1.28403	-3.19343	0.387324	-1.19477	-3.09776	-3.53596	-3.04997	-3.19562	-1.00458	-4.70269	0.038429	-0.863818	0.564892	0.633165	-0.480062	0.337968
46	0.347479	4.05295	7.81397	6.59788	7.82815	8.94405	8.46157	7.23818	-1.76606	-2.19066	-1.0783	-1.15504	-2.44305	-1.96325	-1.38687	-0.826725	-1.68494	-3.28274	0.234963	-1.37492	-2.96917	-3.40826	-3.20286	-3.10364	-0.518471	-4.61263	0.0455388	-0.873728	0.597745	0.639064	-0.56829	0.432903
47	0.282008	4.08834	7.78787	6.82577	7.62669	8.91713	8.53145	7.03834	-2.09505	-2.75972	-1.69721	-1.38621	-2.61419	-2.0179	-1.54937	-0.807537	-2.06536	-3.37227	0.07467	-1.57634	-2.86004	-3.3266	-3.40719	-3.03341	-0.048788	-4.48423	0.126623	-0.838862	0.709365	0.728626	-0.579141	0.613126
48	0.272189	4.15752	7.85106	7.1361	7.52396	9.01958	8.65413	6.92152	-2.33329	-3.17205	-2.20696	-1.54927	-2.68541	-2.05273	-1.68419	-0.756312	-2.37493	-3.45319	-0.052898	-1.78364	-2.76512	-3.29496	-3.64242	-2.95816	0.38812	-4.31817	0.292479	-0.735351	0.900392	0.915822	-0.512845	0.894378
49	0.332043	4.26306	8.03015	7.54779	7.54292	9.28627	8.85867	6.91511	-2.47449	-3.45479	-2.58467	-1.6377	-2.6532	-2.04208	-1.7763	-0.706797	-2.58514	-3.50673	-0.107507	-1.97532	-2.67294	-3.29718	-3.88481	-2.853	0.784699	-4.11439	0.553785	-0.548375	1.17674	1.21734	-0.371718	1.29493
50	0.476658	4.40688	8.34921	8.07841	7.70551	9.74708	9.17249	7.04254	-2.51341	-3.63363	-2.81702	-1.6417	-2.51544	-1.95924	-1.80741	-0.663917	-2.6871	-3.50655	-0.054362	-2.12515	-2.56796	-3.30507	-4.10519	-2.70319	1.14039	-3.86675	0.922865	-0.268776	1.54853	1.65539	-0.152415	1.83159
51	0.724398	4.58892	8.82947	8.74678	8.03215	10.4259	9.61613	7.32637	-2.44072	-3.71782	-2.89635	-1.544	-2.26635	-1.77907	-1.7528	-0.594169	-2.67709	-3.42398	0.134193	-2.20296	-2.42973	-3.28804	-4.2643	-2.49831	1.46124	-3.55923	1.41577	0.114786	2.02805	2.25598	0.158954	2.52106
52	1.09825	4.80596	9.48922	9.57465	8.53976	11.3406	10.2002	7.79082	-2.24064	-3.69366	-2.81683	-1.3218	-1.89235	-1.47857	-1.58008	-0.435822	-2.53966	-3.23041	0.4783	-2.17282	-2.23094	-3.21722	-4.31266	-2.22458	1.76576	-3.166	2.05367	0.621595	2.62984	3.04629	0.586835	3.3838
53	1.62554	5.05213	10.3443	10.5893	9.24074	12.5008	10.9289	8.46164	-1.89256	-3.528	-2.57378	-0.951532	-1.37368	-1.03583	-1.25048	-0.111971	-2.24198	-2.90059	0.994786	-1.99263	-1.9368	-3.06754	-4.19604	-1.85846	2.09166	-2.65362	2.86328	1.28355	3.37238	4.05389	1.16107	4.44552
54	2.33692	5.32087	11.4113	11.8303	10.145	13.9087	11.807	9.36549	-1.37413	-3.18058	-2.16137	-0.409871	-0.689429	-0.429388	-0.721379	0.461376	-1.73916	-2.41528	1.70133	-1.61516	-1.50613	-2.81566	-3.85762	-1.36333	2.48893	-1.98297	3.87492	2.14897	4.2785	5.30233	1.90936	5.73543
55	3.26571	5.60656	12.7115	13.3492	11.2663	15.5663	12.8467	10.5289	-0.66202	-2.61842	-1.56718	0.330841	0.182087	0.362564	0.0519912	1.36391	-0.981503	-1.75526	2.62376	-0.990942	-0.891834	-2.42963	-3.24014	-0.689308	3.01185	-1.11195	5.11895	3.27744	5.37272	6.80711	2.8529	7.28456
56	4.44833	5.90405	14.2704	15.1942	12.6261	17.4859	14.0717	11.9741	0.269978	-1.82341	-0.767989	1.30631	1.268	1.36698	1.1165	2.66362	0.079222	-0.892041	3.80484	-0.073143	-0.0382096	-1.85656	-2.28897	0.227911	3.71645	0.010123	6.62298	4.72703	6.67725	8.57669	4.00939	9.12453
57	5.92327	6.2069	16.1138	17.3993	14.2514	19.6931	15.5133	13.7119	1.45278	-0.788915	0.269231	2.55899	2.60461	2.62	2.5186	4.41121	1.48235	0.21633	5.30513	1.17798	1.12141	-1.0194	-0.952557	1.46613	4.66151	1.45136	8.40975	6.54163	8.20986	10.6159	5.39783	11.2835
58	7.72747	6.50624	18.2623	19.9795	16.1701	22.2227	17.2015	15.7379	2.92179	0.492914	1.58147	4.13364	4.23598	4.16495	4.29827	6.6341	3.25018	1.62158	7.19053	2.79495	2.66043	0.175536	0.810276	3.10718	5.91751	3.29167	10.4945	8.73958	9.98459	12.9288	7.03872	13.7811
59	9.89189	6.79049	20.7263	22.9263	18.4031	25.107	19.1592	18.0361	4.71408	2.04463	3.20196	6.07156	6.2077	6.04457	6.48754	9.34115	5.38766	3.38114	9.51769	4.81003	4.647	1.82321	3.01989	5.21797	7.56905	5.60488	12.8845	11.3097	12.0143	15.5209	8.95295	16.6246
60	12.4387	7.04548	23.5039	26.2164	20.9547	28.3569	21.4032	20.5882	6.86422	3.90821	5.15539	8.4051	8.56008	8.29233	9.11613	12.5349	7.90029	5.55502	12.3251	7.26533	7.13057	3.99901	5.67545	7.83493	9.70011	8.44335	15.5787	14.2181	14.3139	18.3969	11.1584	19.8061
61	15.3786	7.2537	26.5767	29.8102	23.8068	31.9429	23.9451	23.3786	9.40086	6.13897	7.46231	11.1535	11.3228	10.9267	12.2155	16.2152	10.8154	8.20633	15.6257	10.2149	10.132	6.73758	8.76561	10.9618	12.3735	11.8216	18.5679	17.4197	16.9015	21.5542	13.6656	23.2985
62	18.7062	7.39357	29.904	33.6382	26.9161	35.7938	26.784	26.3879	12.3427	8.79013	10.1447	14.319	14.5111	13.9486	15.811	20.3659	14.1758	11.3942	19.4	13.719	13.639	10.0266	12.279	14.5756	15.6099	15.7041	21.8341	20.8671	19.7949	24.9784	16.477	27.053
63	22.3947	7.44156	33.4199	37.601	30.2203	39.8069	29.8856	29.5857	15.6942	11.8973	13.2237	17.8846	18.1218	17.3435	19.9008	24.9328	18.0109	15.1518	23.5896	17.8189	17.6084	13.8173	16.2061	18.6336	19.3755	20.0094	25.3501	24.5145	23.0026	28.6421	19.5899	31.0017
64	26.393	7.37812	37.0417	41.5825	33.6525	43.8626	33.1779	32.9332	19.4429	15.4713	16.7115	21.8156	22.1301	21.0858	24.4348	29.8161	22.308	19.4599	28.0947	22.4954	21.967	18.0303	20.5272	23.075	23.5844	24.6179	29.0786	28.3167	26.5128	32.5014	22.9953	35.0668
65	30.6247	7.19208	40.6817	45.4561	37.1547	47.8309	36.5731	36.3935	23.5601	19.5	20.6009	26.0658	26.4897	25.144	29.3064	34.8745	26.9982	24.2308	32.7832	27.6452	26.6075	22.5513	25.1879	27.8061	28.1132	29.3791	32.9679	32.2231	30.2856	36.4908	26.6689	39.171
66	34.9897	6.87838	44.2499	49.0885	40.6718	51.5738	39.989	39.9267	28.0018	23.9518	24.855	30.5848	31.1355	29.4821	34.363	39.9298	31.9577	29.3254	37.5139	33.0884	31.3888	27.2273	30.0754	32.6907	32.8132	34.1371	36.9452	36.162	34.2462	40.5168	30.5644	43.2364
67	39.3698	6.43412	47.6504	52.3519	44.1347	54.9489	43.349	43.4676	32.7076	28.7731	29.4056	35.3184	35.984	34.057	39.4302	44.7924	37.0129	34.5873	42.1564	38.6021	36.1499	31.887	35.0138	37.5619	37.5148	38.7719	40.9106	40.0261	38.282	44.4568	34.6118	47.1765
68	43.638	5.86101	50.7814	55.1532	47.4457	57.8274	46.5684	46.9126	37.5969	33.8794	34.1585	40.1999	40.9338	38.8131	44.3338	49.2999	41.9604	39.8592	46.5844	43.9652	40.7368	36.3834	39.7931	42.2405	42.0493	43.2176	44.7408	43.6778	42.2478	48.1676	38.7226	50.8883
69	47.6703	5.17241	53.5461	57.4455	50.4852	60.1126	49.5527	50.1344	42.5644	39.1526	39.0051	45.1319	45.8625	43.6698	48.9155	53.3284	46.6092	44.9817	50.6592	48.999	45.0249	40.6308	44.232	46.5567	46.2832	47.422	48.3005	46.9746	45.9818	51.4996	42.7914	54.2553
70	51.3519	4.40378	55.8641	59.2037	53.1445	61.7485	52.2112	53.0128	47.4705	44.4462	43.8357	49.9604	50.6149	48.4952	53.0407	56.7875	50.8027	49.7905	54.2403	53.5827	48.9219	44.6045	48.2251	50.3693	50.1238	51.2869	51.4623	49.8015	49.3296	54.3219	46.6949	57.1639
71	54.5795	3.62489	57.676	60.3899	55.3585	62.7078	54.467	55.457	52.1355	49.5912	48.5467	54.4637	54.9917	53.0842	56.6054	59.6173	54.4198	54.1236	57.2213	57.6451	52.3523	48.3	51.7294	53.5671	53.5	54.6649	54.1282	52.0936	52.1722	56.5466	50.2976	59.5311
72	57.2631	2.95404	58.9339	60.9422	57.1032	62.9721	56.2466	57.4052	56.3537	54.3938	53.0288	58.393	58.7747	57.1781	59.5439	61.7884	57.3835	57.8484	59.5548	61.1446	55.2428	51.6724	54.7146	56.0732	56.3378	57.4161	56.2412	53.837	54.443	58.142	53.4678	61.3161
73	59.3297	2.56535	59.5865	60.7859	58.3592	62.5184	57.4618	58.8074	59.9276	58.6384	57.1439	61.5428	61.7798	60.5332	61.8282	63.2983	59.66	60.8849	61.2484	64.0491	57.5223	54.6068	57.1263	57.8602	58.5628	59.4556	57.7841	55.0512	56.1264	59.126	56.1005	62.5163
74	60.7287	2.60528	59.5761	59.8623	59.0802	61.3217	58.0081	59.6081	62.7033	62.1185	60.7221	63.7945	63.898	62.9833	63.4554	64.1579	61.2496	63.2077	62.3325	66.3296	59.1396	56.9549	58.9079	58.9541	60.1204	60.7605	58.7691	55.7656	57.2446	59.5461	58.1361	63.153
75	61.4371	3.02893	58.8525	58.1609	59.1912	59.3795	57.7853	59.7455	64.5934	64.6853	63.5972	65.119	65.1023	64.463	64.433	64.3694	62.1715	64.8336	62.8261	67.9642	60.081	58.6041	60.0369	59.4169	60.9931	61.3541	59.2257	56.0081	57.8421	59.461	59.5602	63.2568
76	61.4598	3.66845	57.3967	55.7358	58.6134	56.7411	56.732	59.1615	65.5805	66.2717	65.6497	65.5567	65.4316	64.9928	64.7648	63.9178	62.4402	65.7992	62.7257	68.9411	60.3664	59.5108	60.5329	59.3113	61.2041	61.273	59.1906	55.8052	57.9679	58.9298	60.3881	62.8619
77	60.8229	4.39536	55.2358	52.6939	57.2978	53.5142	54.8548	57.8182	65.7045	66.8871	66.8269	65.19	64.968	64.6503	64.4469	62.7813	62.0492	66.1289	62.0167	69.2585	60.025	59.6844	60.4356	58.6703	60.8005	60.5343	58.7022	55.184	57.6657	58.0078	60.6465	62.0073
78	59.5658	5.13884	52.4416	49.1712	55.2466	49.8395	52.2378	55.7129	65.043	66.5991	67.1393	64.1206	63.8161	63.5399	63.4735	60.9508	60.9787	65.8215	60.6913	68.9251	59.0735	59.1531	59.7732	57.4892	59.829	59.123	57.7972	54.1724	56.9691	56.7443	60.3607	60.7397
79	57.7356	5.85709	49.1189	45.3109	52.5132	45.8608	49.0243	52.8855	63.6928	65.5102	66.6448	62.4499	62.0835	61.7755	61.8478	58.4401	59.2146	64.8625	58.7613	67.9603	57.5088	57.9337	58.5359	55.7438	58.3241	57.0063	56.5096	52.8034	55.9025	55.1812	59.5514	59.1094
80	55.3846	6.51946	45.3907	41.2516	49.1892	41.7113	45.383	49.4183	61.7512	63.735	65.4269	60.2606	59.8657	59.468	59.5872	55.2805	56.7647	63.2422	56.2602	66.3885	55.3212	56.022	56.6801	53.421	56.3083	54.1747	54.8727	51.1155	54.4853	53.3547	58.2428	57.1652
81	52.5709	7.10102	41.3851	37.1173	45.3891	37.5093	41.479	45.4306	59.3045	61.3798	63.5765	57.6155	57.236	56.7145	56.7215	51.5144	53.6605	60.9707	53.2326	64.2294	52.5235	53.4067	54.1697	50.5465	53.8049	50.6898	52.9201	49.1485	52.738	51.2979	56.4671	54.949
82	49.3596	7.5842	37.2242	33.0003	41.2428	33.3501	37.4585	41.0693	56.4229	58.5311	61.1803	54.567	54.2435	53.5924	53.2906	47.1986	49.9506	58.0848	49.7206	61.4985	49.177	50.1039	51.0305	47.2005	50.8561	46.6939	50.6832	46.9365	50.682	49.0405	54.2628	52.4939
83	45.8206	7.9609	33.0118	28.9466	36.8868	29.2945	33.4403	36.4909	53.1619	55.254	58.3135	51.1631	50.9158	50.1628	49.3443	42.4116	45.6991	54.6348	45.7613	58.2147	45.3963	46.1989	47.3715	43.5009	47.5341	42.3762	48.1887	44.5052	48.3372	46.6044	51.6748	49.8218
84	42.0228	8.23082	28.8235	24.9602	32.4498	25.3644	29.5036	31.8396	49.5652	51.5991	55.0372	47.4471	47.2648	46.4777	44.9411	37.2581	40.9836	50.6616	41.3991	54.4033	41.3272	41.8555	43.3543	39.5704	43.9292	37.9266	45.4572	41.874	45.7201	43.9993	48.7544	46.9382
85	38.0276	8.39888	24.7013	21.0246	28.0316	21.5501	25.6707	27.2293	45.6695	47.6095	51.3971	43.4604	43.2962	42.5844	40.1507	31.8644	35.8981	46.1947	36.698	50.0982	37.1133	37.2786	39.149	35.5169	40.1247	33.4974	42.5033	39.0614	42.8461	41.2219	45.5539	43.833
86	33.8865	8.47197	20.6601	17.1319	23.689	17.8312	21.9105	22.7376	41.51	43.322	47.427	39.2523	39.0249	38.524	35.0578	26.3671	30.5552	41.2806	31.7489	45.3369	32.8688	32.6501	34.8929	31.4319	36.1796	29.1894	39.3358	36.0833	39.7287	38.2601	42.1175	40.4892
87	29.6447	8.45543	16.7045	13.3015	19.4406	14.2022	18.1667	18.4116	37.1264	38.7653	43.156	34.889	34.4882	34.3336	29.767	20.9051	25.0878	36.0045	26.672	40.1656	28.6648	28.0725	30.6673	27.3916	32.1339	25.0585	35.961	32.9523	36.3777	35.1056	38.4714	36.8977
88	25.3493	8.35108	12.8482	9.58235	15.2895	10.6902	14.3999	14.279	32.5698	33.969	38.6152	30.4536	29.7548	30.0565	24.4055	15.6129	19.646	30.4995	21.6105	34.6584	24.5344	23.5658	26.5101	23.4484	28.0259	21.1216	32.3886	29.6848	32.8012	31.7641	34.6209	33.0718
89	21.0573	8.15734	9.12821	6.04742	11.2527	7.35073	10.6267	10.3635	27.9084	28.9878	33.8446	26.032	24.9247	25.753	19.1213	10.6118	14.3849	24.9628	16.7179	28.9292	20.4872	19.115	22.4381	19.6194	23.9017	17.3616	28.6414	26.305	29.0163	28.2594	30.5671	29.0594
90	16.8388	7.87107	5.60757	2.78442	7.37969	4.24768	6.93135	6.6947	23.2299	23.9238	28.9042	21.7009	20.1192	21.5012	14.07	6.0003	9.43674	19.6499	12.1382	23.1249	16.5235	14.7219	18.455	15.8905	19.8035	13.7467	24.763	22.8402	25.0638	24.6324	26.3316	24.9468
91	12.7754	7.48944	2.36448	-0.120588	3.75181	1.4341	3.44638	3.31069	18.6399	18.9253	23.886	17.5283	15.4705	17.3892	9.39666	1.85853	4.89801	14.8243	7.98968	17.4128	12.6594	10.4432	14.5648	12.2537	15.7578	10.2776	20.8168	19.3197	21.015	20.9344	21.9676	20.8473
92	8.96099	7.01165	-0.524256	-2.60556	0.469208	-1.05588	0.312798	0.258148	14.2563	14.1629	18.9131	13.579	11.1187	13.5081	5.22903	-1.7258	0.849172	10.6855	4.36102	11.9753	8.9617	6.41475	10.8031	8.76244	11.7935	7.03465	16.8822	15.7819	16.9704	17.2202	17.5589	16.8794
93	5.49965	6.44106	-2.99953	-4.65002	-2.3708	-3.20644	-2.35937	-2.41101	10.2031	9.8043	14.1308	9.92284	7.20905	9.94837	1.68356	-4.63033	-2.59948	7.33636	1.31905	6.99218	5.56132	2.84409	7.26734	5.54786	7.9805	4.16682	13.0498	12.2893	13.0461	13.5477	13.2209	13.1451
94	2.49405	5.79274	-5.03286	-6.27396	-4.70509	-5.01329	-4.5211	-4.65088	6.60467	6.00327	9.69798	6.6408	3.88359	6.79769	-1.14163	-6.73339	-5.29914	4.79522	-1.09119	2.62034	2.61956	-0.047111	4.11241	2.77034	4.45645	1.80572	9.42053	8.9409	9.35537	9.98583	9.09753	9.72302
95	0.0247787	5.10686	-6.62685	-7.50576	-6.53252	-6.46791	-6.18846	-6.43957	3.58299	2.89905	5.78278	3.82647	1.26529	4.14137	-3.20064	-8.00753	-7.13561	3.02155	-2.87522	-1.00637	0.262363	-2.11201	1.4953	0.54375	1.40907	-0.024299	6.10602	5.87331	5.99587	6.62842	5.34898	6.68352
96	-1.86778	4.45237	-7.80183	-8.34957	-7.91253	-7.54504	-7.41129	-7.79069	1.24748	0.6096	2.55553	1.57942	-0.565007	2.05783	-4.53984	-8.55621	-8.14149	1.91495	-4.13467	-3.78177	-1.46634	-3.33825	-0.495488	-1.09925	-0.986342	-1.41238	3.22162	3.24244	3.03949	3.59846	2.12818	4.09953
97	-3.19055	3.90405	-8.57802	-8.79301	-8.91883	-8.21363	-8.22848	-8.73614	-0.334714	-0.804054	0.164625	-0.021812	-1.60813	0.595801	-5.29884	-8.54121	-8.51208	1.30212	-5.05835	-5.68469	-2.60514	-3.85169	-1.86941	-2.17774	-2.63915	-2.4877	0.86397	1.18382	0.517657	1.03391	-0.45121	2.03568
98	-3.99826	3.50674	-8.96949	-8.84858	-9.58321	-8.46559	-8.65439	-9.29567	-1.18698	-1.40441	-1.31235	-0.969141	-1.98061	-0.268393	-5.66245	-8.12378	-8.47901	0.965389	-5.82196	-6.85291	-3.25527	-3.89666	-2.70757	-2.74118	-3.58059	-3.35036	-0.917119	-0.22865	-1.59234	-0.947194	-2.35052	0.533113
99	-4.39058	3.25345	-8.99449	-8.5802	-9.89299	-8.33504	-8.6979	-9.46634	-1.45799	-1.42022	-1.9331	-1.3714	-1.90195	-0.663279	-5.79087	-7.45618	-8.19976	0.723563	-6.48418	-7.53778	-3.57565	-3.79042	-3.13556	-2.90212	-3.96884	-4.08132	-2.13391	-1.00161	-3.35821	-2.28865	-3.62261	-0.398479
100	-4.49801	3.09209	-8.69489	-8.08621	-9.84614	-7.89743	-8.39632	-9.24836	-1.39171	-1.18955	-1.91662	-1.44199	-1.61618	-0.79419	-5.77399	-6.67466	-7.75969	0.483137	-6.98503	-7.93372	-3.77124	-3.83814	-3.32901	-2.855	-4.06511	-4.76892	-2.85822	-1.22329	-4.86029	-3.02999	-4.38538	-0.792128
101	-4.44589	2.95854	-8.13802	-7.44973	-9.48875	-7.25109	-7.83505	-8.66549	-1.23317	-1.03381	-1.56435	-1.41604	-1.2893	-0.862365	-5.62794	-5.86638	-7.20026	0.213599	-7.1982	-8.08845	-4.0425	-4.25272	-3.50164	-2.83121	-4.16728	-5.45963	-3.1878	-1.04195	-6.13338	-3.29365	-4.74872	-0.721311

## Sheet: PKAY
Prosthetic side			TF1	C:\Users\xb00012\Documents\Data\27_15_150415 SP\27_15_150415_0076.c3d	C:\Users\xb00012\Documents\Data\27_15_150415 SP\27_15_150415_0080.c3d	C:\Users\xb00012\Documents\Data\27_15_150415 SP\27_15_150415_0082.c3d	C:\Users\xb00012\Documents\Data\27_15_150415 SP\27_15_150415_0084.c3d	C:\Users\xb00012\Documents\Data\27_15_150415 SP\27_15_150415_0090.c3d	TF2	C:\Users\xb00012\Documents\Data\37_26_130515 SP\37_26_130515_0056.c3d	C:\Users\xb00012\Documents\Data\37_26_130515 SP\37_26_130515_0062.c3d	C:\Users\xb00012\Documents\Data\37_26_130515 SP\37_26_130515_0064.c3d	C:\Users\xb00012\Documents\Data\37_26_130515 SP\37_26_130515_0066.c3d	C:\Users\xb00012\Documents\Data\37_26_130515 SP\37_26_130515_0068.c3d	TF3	C:\Users\xb00012\Documents\Data\39_28_200515 SP\39_28_200515_0056.c3d	C:\Users\xb00012\Documents\Data\39_28_200515 SP\39_28_200515_0060.c3d	C:\Users\xb00012\Documents\Data\39_28_200515 SP\39_28_200515_0062.c3d	C:\Users\xb00012\Documents\Data\39_28_200515 SP\39_28_200515_0064.c3d	C:\Users\xb00012\Documents\Data\39_28_200515 SP\39_28_200515_0066.c3d	TF4	C:\Users\xb00012\Documents\Data\44_33_190615 SP\44_33_190615_0052.c3d	C:\Users\xb00012\Documents\Data\44_33_190615 SP\44_33_190615_0056.c3d	C:\Users\xb00012\Documents\Data\44_33_190615 SP\44_33_190615_0058.c3d	C:\Users\xb00012\Documents\Data\44_33_190615 SP\44_33_190615_0062.c3d	C:\Users\xb00012\Documents\Data\44_33_190615 SP\44_33_190615_0064.c3d	TF5	C:\Users\xb00012\Documents\Data\45_34_230615 SP\45_34_230615_0049.c3d	C:\Users\xb00012\Documents\Data\45_34_230615 SP\45_34_230615_0055.c3d	C:\Users\xb00012\Documents\Data\45_34_230615 SP\45_34_230615_0057.c3d	C:\Users\xb00012\Documents\Data\45_34_230615 SP\45_34_230615_0059.c3d	C:\Users\xb00012\Documents\Data\45_34_230615 SP\45_34_230615_0061.c3d
Sagittal plane			ECH	RKNEE_ANGLES	RKNEE_ANGLES	RKNEE_ANGLES	RKNEE_ANGLES	RKNEE_ANGLES	ECH	LKNEE_ANGLES	LKNEE_ANGLES	LKNEE_ANGLES	LKNEE_ANGLES	LKNEE_ANGLES	ECH	RKNEE_ANGLES	RKNEE_ANGLES	RKNEE_ANGLES	RKNEE_ANGLES	RKNEE_ANGLES	ECH	RKNEE_ANGLES	RKNEE_ANGLES	RKNEE_ANGLES	RKNEE_ANGLES	RKNEE_ANGLES	ECH	LKNEE_ANGLES	LKNEE_ANGLES	LKNEE_ANGLES	LKNEE_ANGLES	LKNEE_ANGLES
Knee Angle				LINK_MODEL_BASED	LINK_MODEL_BASED	LINK_MODEL_BASED	LINK_MODEL_BASED	LINK_MODEL_BASED		LINK_MODEL_BASED	LINK_MODEL_BASED	LINK_MODEL_BASED	LINK_MODEL_BASED	LINK_MODEL_BASED		LINK_MODEL_BASED	LINK_MODEL_BASED	LINK_MODEL_BASED	LINK_MODEL_BASED	LINK_MODEL_BASED		LINK_MODEL_BASED	LINK_MODEL_BASED	LINK_MODEL_BASED	LINK_MODEL_BASED	LINK_MODEL_BASED		LINK_MODEL_BASED	LINK_MODEL_BASED	LINK_MODEL_BASED	LINK_MODEL_BASED	LINK_MODEL_BASED
101 points over gait cycle				Original	Original	Original	Original	Original		Original	Original	Original	Original	Original		Original	Original	Original	Original	Original		Original	Original	Original	Original	Original		Original	Original	Original	Original	Original
ITEM	Mean	SD	C4_R	1	1	1	1	1	C4_L	1	1	1	1	1	C4_R	1	1	1	1	1	C4_R	1	1	1	1	1	C4_L	1	1	1	1	1
1	-3.53671	2.5454	-0.899576	-0.66939	-1.16284	-0.964789	-0.685863	-1.015	-5.45801	-4.96088	-4.93087	-5.71579	-6.22178	-5.46075	-0.608387	-0.164605	-0.936338	-0.478794	-0.953344	-0.508853	-6.77556	-7.53351	-6.99012	-6.44452	-5.2045	-7.70514	-3.942	-3.8556	-3.82233	-4.35451	-3.70803	-3.96953
2	-3.7544	2.63862	-0.991237	-0.736649	-1.29798	-1.08133	-0.744073	-1.09615	-5.59912	-5.27578	-5.11995	-5.77006	-6.2419	-5.58791	-0.770205	-0.382595	-1.12231	-0.624066	-1.03994	-0.68211	-7.31538	-7.70569	-7.5907	-7.19351	-6.2147	-7.8723	-4.09608	-4.05773	-3.95921	-4.50153	-3.87073	-4.09123
3	-3.97517	2.78024	-1.05061	-0.795384	-1.40213	-1.16552	-0.773255	-1.11677	-5.73251	-5.58129	-5.29867	-5.81767	-6.24386	-5.72105	-0.911715	-0.609636	-1.27181	-0.758356	-1.12504	-0.793734	-7.92741	-8.03676	-8.19852	-7.99477	-7.24745	-8.15956	-4.2536	-4.27587	-4.09544	-4.63969	-4.0402	-4.21679
4	-4.15848	2.93855	-1.05308	-0.822912	-1.43809	-1.18765	-0.752656	-1.0641	-5.84516	-5.83796	-5.45922	-5.85491	-6.22797	-5.84574	-1.00738	-0.801826	-1.35509	-0.864775	-1.17899	-0.836205	-8.48416	-8.42939	-8.69574	-8.70521	-8.11425	-8.47621	-4.40261	-4.47511	-4.23341	-4.76979	-4.19673	-4.33802
5	-4.28179	3.08591	-0.983043	-0.801588	-1.38494	-1.12062	-0.673752	-0.934312	-5.93357	-6.03338	-5.60235	-5.87929	-6.2012	-5.95161	-1.05439	-0.937862	-1.368	-0.947231	-1.19297	-0.825879	-8.90764	-8.79581	-9.03116	-9.24112	-8.72322	-8.74687	-4.53034	-4.62662	-4.36527	-4.89084	-4.32246	-4.4465
6	-4.34212	3.20638	-0.841401	-0.723808	-1.24481	-0.956178	-0.544058	-0.738145	-6.0035	-6.17756	-5.73351	-5.89317	-6.17667	-6.03657	-1.06663	-1.0206	-1.32809	-1.02038	-1.17325	-0.790837	-9.16999	-9.07963	-9.20243	-9.57778	-9.06613	-8.92399	-4.62906	-4.71564	-4.48285	-5.00192	-4.40732	-4.53757
7	-4.3517	3.29558	-0.645626	-0.595114	-1.04197	-0.709232	-0.382449	-0.499359	-6.06666	-6.29153	-5.85991	-5.90635	-6.16969	-6.10583	-1.06441	-1.0674	-1.26342	-1.09833	-1.13336	-0.759536	-9.28283	-9.26078	-9.24284	-9.72973	-9.18872	-8.99208	-4.69896	-4.74789	-4.58154	-5.10137	-4.45251	-4.61149
8	-4.33215	3.35871	-0.423292	-0.433383	-0.811783	-0.412724	-0.210429	-0.248143	-6.13881	-6.39812	-5.99179	-5.93571	-6.19605	-6.17237	-1.06514	-1.09627	-1.20176	-1.18691	-1.08856	-0.752209	-9.28566	-9.35101	-9.2048	-9.73578	-9.17089	-8.96583	-4.74785	-4.7462	-4.66138	-5.18933	-4.46928	-4.67306
9	-4.30642	3.40619	-0.201328	-0.259782	-0.586348	-0.105683	-0.044135	-0.010694	-6.23547	-6.51741	-6.14072	-5.99728	-6.26772	-6.25422	-1.07917	-1.11879	-1.16399	-1.28354	-1.05322	-0.776303	-9.229	-9.37898	-9.14073	-9.64657	-9.1005	-8.87822	-4.78711	-4.73763	-4.72596	-5.26941	-4.47338	-4.72917
10	-4.2913	3.44828	0.002141	-0.088915	-0.385796	0.178078	0.109359	0.197979	-6.36536	-6.66268	-6.31317	-6.0972	-6.38757	-6.36619	-1.10981	-1.14359	-1.15726	-1.37991	-1.03909	-0.829213	-9.15636	-9.37343	-9.0869	-9.51342	-9.04407	-8.76397	-4.8271	-4.74314	-4.78017	-5.34593	-4.48031	-4.78596
11	-4.2933	3.49138	0.180762	0.073766	-0.214944	0.418285	0.25097	0.375731	-6.52457	-6.83385	-6.50401	-6.22719	-6.54605	-6.51176	-1.15472	-1.17572	-1.17391	-1.46743	-1.05362	-0.902942	-9.09339	-9.35696	-9.05502	-9.37595	-9.0308	-8.64824	-4.87457	-4.77374	-4.82795	-5.42077	-4.50245	-4.84793
12	-4.30848	3.53675	0.338404	0.228863	-0.065655	0.610728	0.387495	0.530591	-6.69664	-7.0155	-6.69585	-6.36857	-6.72333	-6.67997	-1.20745	-1.21486	-1.20126	-1.54066	-1.09528	-0.985184	-9.04481	-9.34307	-9.03606	-9.25092	-9.05239	-8.54161	-4.93191	-4.82958	-4.87228	-5.49258	-4.54815	-4.91695
13	-4.32618	3.58229	0.484906	0.380034	0.075424	0.76474	0.528827	0.675504	-6.8596	-7.18443	-6.86562	-6.50148	-6.89579	-6.85069	-1.25861	-1.25381	-1.23051	-1.59621	-1.14896	-1.06355	-9.00061	-9.33141	-9.01121	-9.13545	-9.08149	-8.44352	-4.99699	-4.90204	-4.91496	-5.55685	-4.61953	-4.99157
14	-4.33416	3.62572	0.631421	0.532561	0.219622	0.896347	0.684146	0.824427	-6.995	-7.32024	-6.99353	-6.6133	-7.04288	-7.00504	-1.29675	-1.27947	-1.25469	-1.6319	-1.18962	-1.1281	-8.94664	-9.30917	-8.9652	-9.01749	-9.09041	-8.35091	-5.06385	-4.97894	-4.95613	-5.6071	-4.71021	-5.06688
15	-4.32295	3.66626	0.787346	0.692283	0.373843	1.02064	0.859374	0.990589	-7.09197	-7.41064	-7.06806	-6.6995	-7.15056	-7.13108	-1.31199	-1.28121	-1.26525	-1.64702	-1.19526	-1.1712	-8.87264	-9.25952	-8.89552	-8.88503	-9.06123	-8.26192	-5.12552	-5.0507	-4.99566	-5.63715	-4.80893	-5.13515
16	-4.28832	3.70509	0.959073	0.864756	0.541557	1.14808	1.05657	1.1844	-7.14613	-7.4508	-7.08625	-6.7587	-7.21164	-7.22329	-1.29999	-1.2572	-1.2561	-1.64178	-1.15688	-1.18802	-8.77801	-9.1722	-8.81258	-8.73708	-8.99166	-8.17656	-5.17655	-5.11099	-5.03314	-5.64358	-4.90566	-5.18938
17	-4.23068	3.74458	1.14932	1.05307	0.722967	1.2848	1.27408	1.41169	-7.1576	-7.4413	-7.05191	-6.79058	-7.22454	-7.27967	-1.26134	-1.21176	-1.22702	-1.61755	-1.07484	-1.17553	-8.67069	-9.04717	-8.73203	-8.5851	-8.89302	-8.09615	-5.21308	-5.15436	-5.06645	-5.62624	-4.99281	-5.22555
18	-4.15351	3.7872	1.35693	1.25577	0.91431	1.43455	1.50623	1.67379	-7.13037	-7.3873	-6.97376	-6.79876	-7.19215	-7.29986	-1.19878	-1.15016	-1.18129	-1.57405	-0.954392	-1.13402	-8.56244	-8.89451	-8.66598	-8.44539	-8.78236	-8.02396	-5.23287	-5.17722	-5.09323	-5.58843	-5.06355	-5.24194
19	-4.06303	3.83471	1.57657	1.46703	1.10824	1.59813	1.74255	1.96688	-7.07257	-7.29804	-6.86418	-6.79191	-7.1231	-7.28565	-1.11732	-1.07885	-1.12339	-1.50921	-0.804085	-1.07105	-8.46585	-8.73286	-8.62026	-8.33326	-8.67566	-7.96721	-5.236	-5.18089	-5.11225	-5.53678	-5.11239	-5.23769
20	-3.96738	3.88767	1.7989	1.67754	1.296	1.77059	1.97124	2.27915	-6.99622	-7.18695	-6.73807	-6.78106	-7.03214	-7.24287	-1.02273	-1.00424	-1.05632	-1.422	-0.63437	-0.996721	-8.3916	-8.58449	-8.59479	-8.2597	-8.58494	-7.93406	-5.22525	-5.17191	-5.1226	-5.47991	-5.13813	-5.2137
21	-3.87466	3.94563	2.0124	1.87638	1.47017	1.94226	2.18354	2.58965	-6.91612	-7.07185	-6.61179	-6.77727	-6.93767	-7.18204	-0.918397	-0.928687	-0.979215	-1.31158	-0.457102	-0.915399	-8.34496	-8.46803	-8.58468	-8.22783	-8.51699	-7.92729	-5.2062	-5.159	-5.12399	-5.42623	-5.14546	-5.1763
22	-3.79178	4.00697	2.20628	2.05434	1.62734	2.1024	2.3737	2.87361	-6.84874	-6.97309	-6.50202	-6.79117	-6.85934	-7.1181	-0.806629	-0.8531	-0.889942	-1.18023	-0.28285	-0.827021	-8.32338	-8.39307	-8.58033	-8.23085	-8.4712	-7.94143	-5.18643	-5.1496	-5.1188	-5.38236	-5.14365	-5.13772
23	-3.72387	4.06894	2.37219	2.20567	1.76742	2.24117	2.5373	3.10938	-6.80929	-6.90935	-6.42388	-6.82986	-6.81486	-7.06848	-0.690918	-0.779201	-0.788005	-1.03693	-0.118351	-0.732106	-8.31764	-8.36022	-8.57018	-8.25349	-8.4393	-7.96502	-5.17367	-5.14831	-5.11192	-5.35335	-5.14354	-5.11124
24	-3.67321	4.12866	2.50542	2.32915	1.8919	2.35114	2.67213	3.28278	-6.80754	-6.89323	-6.3876	-6.89333	-6.81534	-7.04819	-0.573968	-0.703948	-0.675068	-0.893385	0.033859	-0.631296	-8.31629	-8.36205	-8.54632	-8.27818	-8.41073	-7.98419	-5.17366	-5.15786	-5.10843	-5.34197	-5.15349	-5.10654
25	-3.63899	4.18397	2.60543	2.42735	2.00333	2.4292	2.77939	3.38788	-6.84489	-6.92795	-6.39519	-6.97443	-6.86241	-7.06449	-0.456787	-0.618089	-0.556736	-0.756963	0.171401	-0.523546	-8.30978	-8.38511	-8.5063	-8.29228	-8.37837	-7.98686	-5.18893	-5.1799	-5.11247	-5.34781	-5.17706	-5.12743
26	-3.61848	4.23318	2.67447	2.50314	2.10387	2.47711	2.86307	3.42517	-6.914	-7.00572	-6.44049	-7.06103	-6.94888	-7.11387	-0.34093	-0.520466	-0.440562	-0.627046	0.29	-0.406574	-8.29289	-8.4147	-8.45225	-8.29059	-8.33938	-7.96754	-5.21905	-5.21407	-5.12744	-5.36737	-5.21438	-5.17198
27	-3.60807	4.2747	2.71661	2.55899	2.19487	2.49931	2.92783	3.40205	-7.00139	-7.1093	-6.51223	-7.13997	-7.06165	-7.18381	-0.230373	-0.427192	-0.330073	-0.498442	0.386044	-0.2822	-8.26457	-8.43952	-8.38838	-8.27208	-8.29408	-7.92877	-5.26064	-5.25769	-5.15532	-5.39424	-5.26243	-5.23353
28	-3.6034	4.30761	2.73782	2.59889	2.2778	2.50202	2.97678	3.33361	-7.09162	-7.21777	-6.59637	-7.20083	-7.18521	-7.25789	-0.128761	-0.349878	-0.225989	-0.370547	0.459685	-0.157078	-8.22652	-8.45285	-8.31914	-8.23898	-8.24404	-7.87758	-5.30792	-5.30569	-5.19546	-5.4211	-5.31498	-5.30237
29	-3.59987	4.3322	2.74573	2.62738	2.35416	2.49309	3.01354	3.24049	-7.17132	-7.31367	-6.67824	-7.23854	-7.30494	-7.32122	-0.037555	-0.286142	-0.128168	-0.250363	0.514105	-0.037207	-8.18189	-8.45254	-8.24981	-8.19615	-8.19049	-7.82047	-5.35432	-5.34957	-5.24446	-5.44265	-5.36547	-5.36944
30	-3.59361	4.35006	2.74871	2.64809	2.42578	2.48119	3.04432	3.14416	-7.23207	-7.38656	-6.74633	-7.25352	-7.40921	-7.36472	0.0440516	-0.228014	-0.036137	-0.145951	0.555258	0.075102	-8.13436	-8.44069	-8.18592	-8.14793	-8.13489	-7.76237	-5.39438	-5.38084	-5.29629	-5.45588	-5.41009	-5.42881
31	-3.58196	4.36344	2.75406	2.66332	2.49583	2.47469	3.0755	3.06097	-7.27093	-7.43303	-6.79487	-7.2488	-7.49126	-7.3867	0.118414	-0.168329	0.047703	-0.05946	0.591864	0.180291	-8.08644	-8.42041	-8.12945	-8.09613	-8.08068	-7.70552	-5.42493	-5.39615	-5.34363	-5.45958	-5.44735	-5.47793
32	-3.56338	4.37395	2.76696	2.67395	2.56904	2.48076	3.11148	2.99956	-7.28873	-7.45453	-6.82291	-7.22729	-7.54926	-7.38966	0.187656	-0.104703	0.118848	0.01427	0.629204	0.280662	-8.03766	-8.39326	-8.07756	-8.03996	-8.02993	-7.64758	-5.4451	-5.3984	-5.38037	-5.45465	-5.47597	-5.51612
33	-3.53662	4.38221	2.79031	2.68117	2.65006	2.50448	3.15238	2.96347	-7.28769	-7.45388	-6.83244	-7.19215	-7.58363	-7.37635	0.254042	-0.036696	0.175915	0.084101	0.667539	0.379352	-7.98371	-8.35843	-8.0229	-7.97365	-7.98075	-7.58282	-5.45605	-5.39435	-5.4043	-5.44348	-5.49517	-5.54295
34	-3.50056	4.38791	2.82479	2.68789	2.74067	2.54892	3.19348	2.953	-7.27025	-7.43305	-6.82673	-7.14711	-7.59532	-7.34905	0.320382	0.038411	0.223312	0.15531	0.706764	0.478112	-7.9174	-8.3118	-7.95525	-7.88733	-7.92925	-7.50338	-5.46034	-5.39136	-5.41697	-5.42918	-5.50542	-5.55876
35	-3.45431	4.3902	2.86957	2.7002	2.83759	2.61532	3.22825	2.9665	-7.23869	-7.39307	-6.80865	-7.09588	-7.58583	-7.31003	0.389074	0.12698	0.267067	0.228074	0.746751	0.576497	-7.83109	-8.24727	-7.86543	-7.77177	-7.86958	-7.40142	-5.46043	-5.39425	-5.42122	-5.4141	-5.50762	-5.56497
36	-3.39655	4.38834	2.92422	2.72709	2.93575	2.70398	3.25205	3.00222	-7.19504	-7.33491	-6.77902	-7.04222	-7.55761	-7.26147	0.462561	0.235418	0.312778	0.3037	0.785834	0.675076	-7.71749	-8.15912	-7.74692	-7.61843	-7.79279	-7.2702	-5.45699	-5.40294	-5.41891	-5.39936	-5.50127	-5.56249
37	-3.32511	4.38225	2.98977	2.77521	3.0322	2.81648	3.26511	3.05986	-7.14099	-7.25945	-6.73545	-6.99004	-7.51425	-7.20579	0.544125	0.366558	0.365383	0.386848	0.82279	0.779045	-7.56956	-8.04112	-7.59461	-7.41983	-7.68914	-7.10312	-5.4489	-5.41297	-5.40993	-5.38544	-5.48445	-5.5517
38	-3.23696	4.37286	3.06979	2.84681	3.12732	2.95834	3.27472	3.14175	-7.07722	-7.16561	-6.67219	-6.9422	-7.45976	-7.14635	0.637968	0.521151	0.429998	0.484637	0.858747	0.895308	-7.38103	-7.88551	-7.40472	-7.17119	-7.54932	-6.89441	-5.43429	-5.41808	-5.39284	-5.37153	-5.45574	-5.53327
39	-3.12775	4.36204	3.17137	2.94384	3.22646	3.13951	3.29316	3.25388	-7.0015	-7.04636	-6.57816	-6.90002	-7.39678	-7.08619	0.748625	0.697321	0.513682	0.604782	0.897675	1.02967	-7.14625	-7.68305	-7.17328	-6.8705	-7.36374	-6.64068	-5.411	-5.41202	-5.36658	-5.35483	-5.41398	-5.50758
40	-2.99136	4.35183	3.30455	3.07038	3.34149	3.3733	3.33251	3.40507	-6.90588	-6.88409	-6.43223	-6.86399	-7.32319	-7.0259	0.881097	0.889358	0.624222	0.751462	0.956212	1.18423	-6.85991	-7.42271	-6.89385	-6.51866	-7.12383	-6.34053	-5.37667	-5.39045	-5.33221	-5.32973	-5.35677	-5.47421
41	-2.81989	4.34334	3.48121	3.23315	3.49041	3.6757	3.40128	3.60548	-6.77287	-6.64626	-6.19726	-6.83264	-7.22786	-6.96033	1.03911	1.09027	0.767121	0.923492	1.06005	1.35464	-6.51849	-7.09331	-6.55841	-6.1201	-6.82632	-5.9943	-5.32839	-5.35335	-5.29266	-5.28539	-5.27961	-5.43093
42	-2.60358	4.33501	3.7141	3.44164	3.69547	4.06412	3.50375	3.86551	-6.57086	-6.28158	-5.81402	-6.79833	-7.08687	-6.87349	1.22069	1.29404	0.942511	1.11455	1.22036	1.53198	-6.12114	-6.68866	-6.15975	-5.68067	-6.47552	-5.60112	-5.2607	-5.30389	-5.25129	-5.20091	-5.17528	-5.37214
43	-2.33003	4.32169	4.01572	3.7055	3.98065	4.55594	3.64227	4.19424	-6.25031	-5.71664	-5.19782	-6.7421	-6.86007	-6.73493	1.41687	1.49498	1.14476	1.31307	1.42398	1.70755	-5.66926	-6.21106	-5.6952	-5.20488	-6.08218	-5.15301	-5.16318	-5.24512	-5.21048	-5.04092	-5.03143	-5.28798
44	-1.98201	4.29567	4.39827	4.03076	4.37114	5.16756	3.82181	4.60008	-5.74186	-4.85444	-4.2407	-6.62972	-6.48786	-6.49657	1.61308	1.68336	1.36481	1.50211	1.63934	1.87577	-5.16274	-5.66785	-5.16358	-4.69036	-5.65831	-4.63362	-5.01681	-5.17836	-5.16801	-4.75115	-4.8246	-5.16193
45	-1.53412	4.25097	4.87521	4.41812	4.89395	5.91641	4.05318	5.09438	-4.95706	-3.57836	-2.82177	-6.40759	-5.88914	-6.08843	1.79333	1.84725	1.5916	1.66216	1.83104	2.03458	-4.59307	-5.06461	-4.55067	-4.12059	-5.20724	-4.02222	-4.78903	-5.10147	-5.11319	-4.25318	-4.51107	-4.96625
46	-0.948881	4.19315	5.4651	4.8656	5.57968	6.82892	4.35375	5.69755	-3.79225	-1.76371	-0.823265	-5.99722	-4.96218	-5.41486	1.94704	1.9774	1.80923	1.78156	1.97769	2.18934	-3.93546	-4.39794	-3.81697	-3.45952	-4.7128	-3.29006	-4.42885	-5.00545	-5.02348	-3.44135	-4.0171	-4.65684
47	-0.172718	4.15459	6.1986	5.37808	6.46921	7.94984	4.74953	6.44635	-2.13745	0.703049	1.84946	-5.2932	-3.59074	-4.35582	2.07911	2.07113	2.00127	1.87029	2.09003	2.36284	-3.14014	-3.64783	-2.88869	-2.64469	-4.13449	-2.38498	-3.86372	-4.86948	-4.8605	-2.18846	-3.23376	-4.1664
48	0.86554	4.20647	7.12461	5.98075	7.61845	9.34502	5.28161	7.39719	0.108296	3.89866	5.2457	-4.17074	-1.65647	-2.77568	2.21974	2.13304	2.1646	1.9698	2.22381	2.60745	-2.12366	-2.76689	-1.6486	-1.58074	-3.40426	-1.21778	-3.00129	-4.65386	-4.56448	-0.364838	-2.02398	-3.39927
49	2.25064	4.44628	8.31113	6.72659	9.09655	11.0944	6.01652	8.62156	3.01746	7.83715	9.35101	-2.49978	0.941	-0.542088	2.42899	2.17486	2.32158	2.15774	2.47815	3.01261	-0.767275	-1.66572	0.058624	-0.143831	-2.42104	0.335595	-1.73711	-4.29111	-4.04896	2.13672	-0.246384	-2.2358
50	4.0708	4.94649	9.83878	7.69257	10.9811	13.2726	7.04727	10.2004	6.615	12.4553	14.0794	-0.165251	4.25977	2.44572	2.79594	2.21559	2.52948	2.54603	2.98658	3.702	1.07002	-0.213289	2.3997	1.79953	-1.05316	2.41734	0.0342662	-3.67861	-3.20062	5.38138	2.21668	-0.547497
51	6.40467	5.70219	11.7877	8.97145	13.3505	15.9286	8.473	12.2148	10.8653	17.6168	19.2813	2.90774	8.29284	6.22767	3.43268	2.28251	2.88372	3.27225	3.90232	4.82261	3.53188	1.74567	5.52054	4.37681	0.848659	5.16771	2.40583	-2.67824	-1.89105	9.37851	5.43921	1.78072
52	9.30897	6.63437	14.2239	10.6619	16.267	19.0809	10.3798	14.73	15.67	23.133	24.767	6.73045	12.9569	10.7628	4.465	2.41849	3.51592	4.48425	5.3795	6.52684	6.74483	4.3702	9.5221	7.69439	3.43271	8.70477	5.44109	-1.13651	0.001521	14.0734	9.43846	4.82863
53	12.8077	7.63239	17.1879	12.8513	19.7553	22.7167	12.8343	17.7818	20.8793	28.7963	30.3374	11.2374	18.0998	15.9255	6.01915	2.68714	4.58467	6.32334	7.5512	8.94942	10.7952	7.80159	14.4367	11.815	6.82405	13.0988	9.1571	1.07742	2.5682	19.3466	14.1694	8.62389
54	16.8836	8.58844	20.6809	15.5956	23.7848	26.7858	15.8714	21.3666	26.3123	34.411	35.8111	16.2899	23.5264	21.523	8.20547	3.17607	6.25352	8.90699	10.5053	12.1855	15.7041	12.1364	20.2028	16.7355	11.1009	18.3449	13.5152	4.04235	5.85192	25.0234	19.5271	13.1314
55	21.473	9.4135	24.6529	18.8997	28.2636	31.1935	19.4745	25.433	31.7828	39.8125	41.0428	21.6978	29.0321	27.3285	11.1022	3.99872	8.66418	12.3082	14.2672	16.2727	21.4043	17.3998	26.6468	22.3675	16.2665	24.3409	18.4227	7.77355	9.84018	30.8946	25.3518	18.2532
56	26.4665	10.0436	28.9998	22.7059	33.0454	35.8054	23.5626	29.8797	37.1213	44.874	45.929	27.2521	34.4316	33.1197	14.7377	5.28071	11.9142	16.5288	18.7911	21.1738	27.7305	23.5223	33.4955	28.5305	22.2239	30.8804	23.7431	12.2231	14.4651	36.7427	31.4447	23.84
57	31.7169	10.4418	33.5753	26.8992	37.946	40.4658	27.9978	34.5676	42.1904	49.5056	50.4057	32.7572	39.5749	38.7086	19.0758	7.13755	16.036	21.4804	23.9601	26.7649	34.4315	30.3186	40.4194	34.969	28.7706	37.6802	29.3117	17.2841	19.6101	42.3663	37.5891	29.7089
58	37.0551	10.5963	38.2117	31.3245	42.7691	45.0168	32.6087	39.3393	46.8922	53.6534	54.4433	38.0525	44.354	43.958	24.0138	9.66097	20.9813	26.9889	29.5917	32.846	41.2069	37.4924	47.0951	41.397	35.6174	44.4328	34.9511	22.7987	25.1209	47.5975	43.5739	35.6643
59	42.3107	10.5149	42.7397	35.806	47.336	49.3099	37.2137	44.0331	51.1695	57.2986	58.0403	43.0209	48.7044	48.783	29.3964	12.9111	26.6168	32.8256	35.4603	39.1684	47.7613	44.6844	53.2618	47.5536	42.4416	50.865	40.4868	28.5713	30.8225	52.3117	49.2116	41.517
60	47.3317	10.2203	47.0057	40.1698	51.511	53.2198	41.637	48.4912	54.9997	60.4518	61.2144	47.5886	52.6011	53.1426	35.0378	16.9051	32.7383	38.7431	41.3327	45.4699	53.8541	51.5505	58.7554	53.2398	48.9521	56.7727	45.7613	34.3869	36.5346	56.4317	54.3546	47.0984
61	51.9978	9.74964	50.8896	44.2645	55.2155	56.6604	45.7292	52.5782	58.3864	63.1417	63.9937	51.7189	56.0501	57.0275	40.7402	21.5966	39.0967	44.5039	46.9941	51.5099	59.3267	57.8247	63.5089	58.3325	54.9343	62.0333	50.6459	40.0385	42.0878	59.9258	58.9063	52.2711
62	56.2261	9.15312	54.3185	47.9778	58.4281	59.5941	49.3889	56.2036	61.3481	65.4033	66.4064	55.4026	59.0771	60.4511	46.3118	26.858	45.4346	49.908	52.2639	57.0945	64.1043	63.3437	67.5298	62.7824	60.2649	66.6006	55.0477	45.3456	47.3383	62.7969	62.8205	56.9374
63	59.9707	8.49041	57.2698	51.246	61.1733	62.0271	52.5757	59.3269	63.9093	67.2685	68.4732	58.6497	61.7156	63.4397	51.5868	32.4877	51.5163	54.8151	57.0201	62.095	68.1798	68.0428	70.8725	66.5975	64.901	70.4854	58.9075	50.1646	52.1771	65.0676	66.088	61.0401
64	63.2149	7.82359	59.7575	54.0478	63.4984	63.99	55.3051	61.9461	66.093	68.7609	70.205	61.4802	63.9958	66.0232	56.4381	38.2373	57.1478	59.1488	61.2074	66.4492	71.5909	71.9333	73.6131	69.8179	68.8578	73.7323	62.195	54.3993	56.5319	66.7663	68.7181	64.5594
65	65.9611	7.20968	61.81	56.3873	65.4451	65.5204	57.6158	64.0816	67.9169	69.8968	71.6057	63.915	65.9393	68.2275	60.7813	43.8532	62.194	62.8861	64.8266	70.1466	74.3954	75.0714	75.8267	72.4952	72.1832	76.4006	64.9021	58.0005	60.3629	67.9211	70.7235	67.5022
66	68.2217	6.69462	63.4537	58.2818	67.0346	66.6529	59.5375	65.7616	69.3931	70.6894	72.6779	65.9698	67.5578	70.0708	64.5741	49.1164	66.5889	66.0417	67.9135	73.2101	76.6533	77.5318	77.5725	74.6781	74.9358	78.5483	67.0341	60.9561	63.6538	68.5595	72.1122	69.889
67	70.013	6.30994	64.7079	59.7537	68.2733	67.4182	61.0803	67.0141	70.5307	71.1524	73.4267	67.6531	68.8576	71.5636	67.8085	53.866	70.327	68.6534	70.5158	75.6803	78.4156	79.3906	78.8887	76.4062	77.1704	80.2223	68.6025	63.2742	66.4001	68.709	72.8878	71.7415
68	71.3538	6.07054	65.5883	60.8274	69.1624	67.8424	62.2452	67.864	71.338	71.3012	73.8605	68.9694	69.8451	72.7137	70.4992	58.0132	73.4363	70.7659	72.6778	77.603	79.7225	80.7174	79.7986	77.7087	78.9296	81.4585	69.6209	64.9723	68.6008	68.3966	73.0592	73.0755
69	72.2632	5.97475	66.1094	61.5253	69.701	67.9478	63.0392	68.3338	71.8252	71.151	73.989	69.9254	70.5284	73.5323	72.6721	61.5341	75.9568	72.4176	74.4336	79.0185	80.6042	81.5733	80.3185	78.6039	80.2425	82.2827	70.1051	66.0728	70.2549	67.6488	72.649	73.8999
70	72.7606	6.00774	66.2862	61.8667	69.8875	67.7551	63.4789	68.443	72.0041	70.7146	73.8201	70.533	70.9167	74.036	74.3553	64.4489	77.9327	73.6332	75.8049	79.9566	81.0821	82.0083	80.4562	79.1029	81.1269	82.7162	70.0754	66.6034	71.3634	66.4916	71.6967	74.2218
71	72.864	6.14679	66.1335	61.8683	69.7229	67.2821	63.585	68.2094	71.8857	70.0007	73.3581	70.807	71.0193	74.2434	75.5727	66.7977	79.4077	74.4218	76.8001	80.4362	81.1704	82.0599	80.2123	79.2131	81.5918	82.7749	69.5578	66.5981	71.9333	64.9506	70.2553	74.0517
72	72.589	6.36585	65.6659	61.5456	69.2131	66.5419	63.3784	67.6507	71.4789	69.0132	72.6031	70.7617	70.8441	74.1724	76.3403	68.6229	80.4168	74.7799	77.4147	80.4671	80.8766	81.7541	79.5811	78.9407	81.6407	82.4666	68.5831	66.0953	71.9813	63.0516	68.3818	73.4053
73	71.9472	6.63924	64.8962	60.9119	68.3676	65.5432	62.8754	66.783	70.7886	67.7516	71.551	70.4084	70.3952	73.8366	76.6644	69.9588	80.9802	74.6986	77.6343	80.0502	80.2034	81.1042	78.5547	78.2917	81.2725	81.7938	67.1834	65.1323	71.5334	60.82	66.1269	72.3044
74	70.9471	6.94453	63.8327	59.977	67.1981	64.2878	62.0838	65.617	69.8155	66.213	70.1951	69.7528	69.6736	73.2428	76.545	70.8245	81.1052	74.1716	77.4406	79.1829	79.1513	80.1105	77.1314	77.2713	80.4853	80.7578	65.3912	63.7443	70.6212	58.2827	63.5311	70.7767
75	69.5939	7.26265	62.4785	58.7477	65.7145	62.7714	61.0013	64.1576	68.5565	64.3939	68.5267	68.7949	68.6776	72.3892	75.9785	71.226	80.7892	73.1983	76.8164	77.8627	77.7191	78.7677	75.3125	75.8828	79.2769	79.3556	63.2371	61.9623	69.2751	55.4696	60.6255	68.8529
76	67.8903	7.57643	60.8327	57.2278	63.9218	60.9872	59.6199	62.4067	67.0058	62.2922	66.5361	67.5297	67.4044	71.2664	74.9599	71.1616	80.0226	71.7836	75.7467	76.0848	75.9036	77.0705	73.0992	74.1256	77.6436	77.5788	60.7497	59.8117	67.5225	52.4154	57.4347	66.5645
77	65.838	7.87001	58.8938	55.421	61.8239	58.9289	57.9295	60.3657	65.1543	59.9055	64.2141	65.9457	65.8482	69.858	73.4826	70.6198	78.7899	69.9358	74.2212	73.8465	73.7022	75.0145	70.4936	71.9987	75.5832	75.421	57.957	57.3121	65.3865	49.16	53.9837	63.9426
78	63.4401	8.12813	56.6627	53.3335	59.4275	56.5947	55.9201	58.0375	62.9902	57.2309	61.5549	64.0257	63.9994	68.1402	71.5428	69.5835	77.0697	67.6676	72.2372	71.1557	71.1171	72.5957	67.4978	69.5056	73.1015	72.8851	54.8879	54.4827	62.8864	45.7489	50.3029	61.0187
79	60.7023	8.33514	54.1438	50.9759	56.7433	53.9894	53.5836	55.427	60.4991	54.2627	58.5537	61.7494	61.8452	66.0845	69.1405	68.0393	74.8365	64.9968	69.8014	68.0287	68.1533	69.8109	64.1125	66.6532	70.2089	69.9808	51.5746	51.3476	60.039	42.2313	46.4304	57.8249
80	57.6318	8.47449	51.3461	48.3631	53.7841	51.1245	50.9169	52.542	57.6648	50.9931	55.2051	59.0958	59.3706	63.6596	66.2795	65.9788	72.0679	61.9421	66.9253	64.4834	64.8156	66.6596	60.3384	63.4481	66.9131	66.7189	48.0529	47.9379	56.8635	38.6559	42.4126	54.3946
81	54.2382	8.52877	48.2829	45.5109	50.563	48.0207	47.9247	49.3949	54.4712	47.414	51.5047	56.0454	56.5589	60.8333	62.9663	63.3965	68.754	58.5189	63.6237	60.5386	61.1065	63.1399	56.1759	59.8975	63.216	63.1032	44.364	44.2954	53.3883	35.0693	38.3033	50.7637
82	50.5336	8.48118	44.9721	42.4346	47.0932	44.7068	44.6215	46.0045	50.9033	43.5207	47.4513	52.58	53.3904	57.5742	59.2142	60.2973	64.8997	54.7392	59.9172	56.2174	57.0244	59.2452	51.6274	56.0058	59.1144	59.1291	40.554	40.473	49.654	31.5131	34.1594	46.9707
83	46.5339	8.31738	41.4374	39.1518	43.3963	41.2152	41.0284	42.3952	46.9509	39.3173	43.0523	48.6849	49.8449	53.855	55.0459	56.7049	60.5247	50.6167	55.8317	51.5516	52.5641	54.9622	46.7018	51.7689	54.6	54.7876	36.6713	36.5313	45.7114	28.022	30.0362	43.0554
84	42.2598	8.02718	37.7073	35.6881	39.5082	37.5782	37.1699	38.5921	42.6144	34.825	38.331	44.3549	45.9041	49.6569	50.4938	52.659	55.6593	46.169	51.3973	46.5844	47.7202	50.2732	41.4195	47.1779	49.6613	50.0692	32.7632	32.5315	41.6191	24.6235	25.9827	39.0594
85	37.739	7.6074	33.8155	32.0789	35.4698	33.8281	33.0775	34.623	37.9126	30.0889	33.335	39.6022	41.5583	44.9785	45.5986	48.2111	50.344	41.4205	46.6478	41.3698	42.4944	45.1644	35.8182	42.2249	44.2938	44.9706	28.8741	28.529	37.4391	21.3377	22.039	35.0255
86	33.011	7.06561	29.8026	28.3653	31.3242	30.0005	28.7994	30.5237	32.8917	25.1862	28.1441	34.4668	36.8155	39.8461	40.4128	43.4229	44.6345	36.4085	41.625	35.973	36.9053	39.6387	29.9621	36.9126	38.5103	39.503	25.0424	24.5708	33.2323	18.1783	18.2369	30.9936
87	28.1328	6.42459	25.7194	24.5921	27.1198	26.1364	24.4055	26.343	27.6344	20.2299	22.874	29.0273	31.7161	34.3248	35.0061	38.3666	38.6092	31.191	36.3848	30.4788	31.0027	33.7288	23.9505	31.2706	32.3593	33.7041	21.3015	20.6984	29.0523	15.1537	14.6044	26.9987
88	23.1864	5.72542	21.6302	20.8128	22.914	22.284	19.9941	22.1462	22.2659	15.3678	17.6743	23.4117	26.3475	28.5282	29.4733	33.1257	32.3827	25.8595	31.002	24.9964	24.8808	27.5092	17.9313	25.3723	25.9389	27.6523	17.6821	16.9505	24.9415	12.2714	11.1756	23.0714
89	18.2854	5.02811	17.62	17.0969	18.782	18.5036	15.6977	18.0198	16.9532	10.7713	12.7187	17.8006	20.8521	22.6231	23.9426	27.7988	26.118	20.5525	25.5788	19.6647	18.6939	21.1128	12.1083	19.3529	19.4153	21.4804	14.2174	13.3681	20.9351	9.54468	7.99824	19.2409
90	13.5776	4.40573	13.7986	13.5406	14.8261	14.8729	11.6802	14.0732	11.8954	6.61616	8.18948	12.4208	15.4257	16.825	18.584	22.5083	20.0319	15.4634	20.2563	14.66	12.6626	14.7493	6.7311	13.4167	13.033	15.3829	10.9472	9.99997	17.0644	6.99791	5.13395	15.54
91	9.23635	3.92499	10.2938	10.2565	11.1727	11.4858	8.11939	10.4346	7.30247	3.0564	4.25349	7.52131	10.301	11.3801	13.6078	17.4084	14.389	10.8345	15.217	10.1902	7.05895	8.7048	2.059	7.82481	7.09816	9.60797	7.9187	6.9054	13.3638	4.6674	2.64759	12.0093
92	5.43753	3.61336	7.23009	7.35429	7.94904	8.44354	5.16882	7.23474	3.36226	0.196745	1.03251	3.33123	5.71573	6.53508	9.24341	12.6868	9.47454	6.91722	10.6767	6.46184	2.16819	3.3058	-1.69131	2.86271	1.93384	4.42992	5.1837	4.15364	9.87887	2.59524	0.588573	8.70221
93	2.32275	3.43862	4.70134	4.9237	5.25469	5.83773	2.91241	4.57816	0.202538	-1.93487	-1.42535	0.009421	1.86809	2.4954	5.68881	8.55833	5.52842	3.89017	6.85217	3.61498	-1.77055	-1.15289	-4.40348	-1.21326	-2.1864	0.103269	2.79164	1.81202	6.67161	0.81815	-1.02898	5.68538
94	-0.041348	3.32974	2.74397	3.00913	3.13531	3.73073	1.33083	2.51386	-2.14169	-3.39824	-3.16054	-2.40018	-1.12892	-0.620576	3.04129	5.22065	2.65683	1.7834	3.89037	1.6552	-4.629	-4.48257	-6.10278	-4.24369	-5.11515	-3.20081	0.778691	-0.07575	3.81576	-0.64558	-2.23266	3.03168
95	-1.68612	3.22286	1.32455	1.58966	1.56607	2.13373	0.317153	1.01613	-3.73773	-4.32388	-4.29085	-3.98027	-3.27736	-2.8163	1.259	2.771	0.785912	0.47707	1.80354	0.457481	-6.43391	-6.65261	-6.95621	-6.22245	-6.8871	-5.4512	-0.842498	-1.5094	1.37946	-1.8036	-3.08125	0.802297
96	-2.72798	3.09256	0.355404	0.585057	0.46882	0.997308	-0.270931	-0.003236	-4.73178	-4.874	-4.97616	-4.9061	-4.68597	-4.21669	0.185835	1.15275	-0.292834	-0.232483	0.475589	-0.173848	-7.3616	-7.79955	-7.22218	-7.30351	-7.71601	-6.76678	-2.08777	-2.53452	-0.598495	-2.68521	-3.64665	-0.973983
97	-3.32822	2.95224	-0.271855	-0.107806	-0.252483	0.229512	-0.573522	-0.654975	-5.30292	-5.20253	-5.37788	-5.38623	-5.5251	-5.02285	-0.384903	0.190768	-0.831472	-0.5625	-0.278567	-0.442743	-7.68274	-8.18091	-7.1784	-7.75033	-7.92199	-7.38206	-2.9987	-3.22479	-2.12422	-3.33022	-4.003	-2.31128
98	-3.65123	2.83205	-0.662446	-0.586396	-0.697583	-0.273367	-0.713276	-1.04161	-5.61931	-5.42889	-5.62949	-5.61177	-5.9757	-5.45073	-0.653097	-0.326382	-1.05804	-0.701048	-0.656328	-0.523684	-7.68743	-8.09558	-7.06682	-7.85502	-7.83434	-7.58538	-3.63384	-3.66177	-3.24328	-3.78042	-4.22377	-3.25998
99	-3.83545	2.75706	-0.90702	-0.932005	-0.966234	-0.604602	-0.78602	-1.24624	-5.81168	-5.62833	-5.82296	-5.72855	-6.19548	-5.68306	-0.776607	-0.583399	-1.14245	-0.782403	-0.830554	-0.544234	-7.62413	-7.8167	-7.06168	-7.86914	-7.7205	-7.65264	-4.05782	-3.92374	-4.02108	-4.08115	-4.37128	-3.89184
100	-3.97805	2.73995	-1.07372	-1.20389	-1.14471	-0.837367	-0.851146	-1.3315	-5.964	-5.83535	-6.0082	-5.82785	-6.30345	-5.84514	-0.855749	-0.714517	-1.18628	-0.875097	-0.924974	-0.577875	-7.66352	-7.55659	-7.25565	-7.96376	-7.74847	-7.79313	-4.33328	-4.08252	-4.52909	-4.28342	-4.48273	-4.28862
101	-4.12841	2.78288	-1.19995	-1.43362	-1.28019	-1.0207	-0.926453	-1.3388	-6.11518	-6.05056	-6.19765	-5.95153	-6.37366	-6.00252	-0.934425	-0.803013	-1.23105	-0.985351	-1.00282	-0.649893	-7.88062	-7.46082	-7.65038	-8.20889	-7.96965	-8.11335	-4.51189	-4.19489	-4.83445	-4.43116	-4.57206	-4.5269

## Sheet: SHAY
Sound side			TF1	C:\Users\xb00012\Documents\Data\27_15_150415 SP\27_15_150415_0076.c3d	C:\Users\xb00012\Documents\Data\27_15_150415 SP\27_15_150415_0080.c3d	C:\Users\xb00012\Documents\Data\27_15_150415 SP\27_15_150415_0082.c3d	C:\Users\xb00012\Documents\Data\27_15_150415 SP\27_15_150415_0084.c3d	C:\Users\xb00012\Documents\Data\27_15_150415 SP\27_15_150415_0090.c3d	TF2	C:\Users\xb00012\Documents\Data\37_26_130515 SP\37_26_130515_0056.c3d	C:\Users\xb00012\Documents\Data\37_26_130515 SP\37_26_130515_0062.c3d	C:\Users\xb00012\Documents\Data\37_26_130515 SP\37_26_130515_0064.c3d	C:\Users\xb00012\Documents\Data\37_26_130515 SP\37_26_130515_0066.c3d	C:\Users\xb00012\Documents\Data\37_26_130515 SP\37_26_130515_0068.c3d	TF3	C:\Users\xb00012\Documents\Data\39_28_200515 SP\39_28_200515_0058.c3d	C:\Users\xb00012\Documents\Data\39_28_200515 SP\39_28_200515_0060.c3d	C:\Users\xb00012\Documents\Data\39_28_200515 SP\39_28_200515_0062.c3d	C:\Users\xb00012\Documents\Data\39_28_200515 SP\39_28_200515_0064.c3d	C:\Users\xb00012\Documents\Data\39_28_200515 SP\39_28_200515_0066.c3d	TF4	C:\Users\xb00012\Documents\Data\44_33_190615 SP\44_33_190615_0052.c3d	C:\Users\xb00012\Documents\Data\44_33_190615 SP\44_33_190615_0056.c3d	C:\Users\xb00012\Documents\Data\44_33_190615 SP\44_33_190615_0058.c3d	C:\Users\xb00012\Documents\Data\44_33_190615 SP\44_33_190615_0062.c3d	C:\Users\xb00012\Documents\Data\44_33_190615 SP\44_33_190615_0064.c3d	TF5	C:\Users\xb00012\Documents\Data\45_34_230615 SP\45_34_230615_0049.c3d	C:\Users\xb00012\Documents\Data\45_34_230615 SP\45_34_230615_0055.c3d	C:\Users\xb00012\Documents\Data\45_34_230615 SP\45_34_230615_0057.c3d	C:\Users\xb00012\Documents\Data\45_34_230615 SP\45_34_230615_0059.c3d	C:\Users\xb00012\Documents\Data\45_34_230615 SP\45_34_230615_0061.c3d
Sagittal plane			ECH	LHIP_ANGLES	LHIP_ANGLES	LHIP_ANGLES	LHIP_ANGLES	LHIP_ANGLES	ECH	RHIP_ANGLES	RHIP_ANGLES	RHIP_ANGLES	RHIP_ANGLES	RHIP_ANGLES	ECH	LHIP_ANGLES	LHIP_ANGLES	LHIP_ANGLES	LHIP_ANGLES	LHIP_ANGLES	ECH	LHIP_ANGLES	LHIP_ANGLES	LHIP_ANGLES	LHIP_ANGLES	LHIP_ANGLES	ECH	RHIP_ANGLES	RHIP_ANGLES	RHIP_ANGLES	RHIP_ANGLES	RHIP_ANGLES
Hip Angle				LINK_MODEL_BASED	LINK_MODEL_BASED	LINK_MODEL_BASED	LINK_MODEL_BASED	LINK_MODEL_BASED		LINK_MODEL_BASED	LINK_MODEL_BASED	LINK_MODEL_BASED	LINK_MODEL_BASED	LINK_MODEL_BASED		LINK_MODEL_BASED	LINK_MODEL_BASED	LINK_MODEL_BASED	LINK_MODEL_BASED	LINK_MODEL_BASED		LINK_MODEL_BASED	LINK_MODEL_BASED	LINK_MODEL_BASED	LINK_MODEL_BASED	LINK_MODEL_BASED		LINK_MODEL_BASED	LINK_MODEL_BASED	LINK_MODEL_BASED	LINK_MODEL_BASED	LINK_MODEL_BASED
101 points over gait cycle				Original	Original	Original	Original	Original		Original	Original	Original	Original	Original		Original	Original	Original	Original	Original		Original	Original	Original	Original	Original		Original	Original	Original	Original	Original
ITEM	Mean	SD	C4_L	1	1	1	1	1	C4_R	1	1	1	1	1	C4_L	1	1	1	1	1	C4_L	1	1	1	1	1	C4_R	1	1	1	1	1
1	28.3517	5.27481	19.19	19.101	19.589	18.5973	19.8269	18.836	34.0709	33.4744	31.61	34.4502	36.8459	33.9742	29.9171	32.7164	30.3682	26.8138	29.6245	30.0625	28.086	26.39	28.1152	28.0332	28.0765	29.8152	30.4943	30.3527	32.957	30.6349	28.5985	29.9283
2	27.6821	5.25066	18.6164	18.4404	18.7538	18.2355	19.1215	18.5306	33.203	32.223	31.1433	33.6844	35.9507	33.0139	29.9914	32.4149	30.2884	26.9973	29.8371	30.4191	26.8339	24.8038	26.9418	26.9207	26.9281	28.5753	29.7656	29.5421	32.3715	29.7782	27.9137	29.2228
3	26.9718	5.18662	18.1085	17.9421	18.0442	17.8542	18.4751	18.2268	32.1021	30.7725	30.3818	32.7335	34.7987	31.8241	30.0112	32.1077	30.1325	27.2112	30.006	30.5984	25.615	23.3946	25.7356	25.8134	25.7161	27.4155	29.0221	28.7376	31.7792	28.9228	27.2187	28.4522
4	26.3119	5.08724	17.7318	17.6661	17.5746	17.5215	17.9272	17.9697	30.93	29.4066	29.4276	31.6975	33.5766	30.5416	30.0218	31.8511	29.9599	27.5061	30.156	30.6362	24.5905	22.3399	24.6839	24.8644	24.5949	26.4696	28.2853	27.9626	31.1815	28.1179	26.5201	27.6446
5	25.7664	4.94652	17.546	17.6425	17.4334	17.3108	17.525	17.8184	29.8371	28.2991	28.4377	30.6859	32.4556	29.3074	30.0206	31.5924	29.7409	27.9056	30.2922	30.5721	23.8441	21.6765	23.8926	24.188	23.7065	25.7567	27.5842	27.2115	30.5938	27.4145	25.8443	26.8571
6	25.3274	4.75164	17.5722	17.8317	17.6404	17.267	17.3051	17.8165	28.8979	27.4371	27.5562	29.7651	31.5212	28.2101	29.9234	31.1791	29.3327	28.3534	30.3524	30.3996	23.3104	21.2442	23.3054	23.7667	23.0749	25.1608	26.9332	26.4477	30.0348	26.8332	25.2104	26.14
7	24.91	4.49404	17.765	18.1208	18.1187	17.3726	17.2592	17.9535	28.0731	26.674	26.8171	28.9037	30.7385	27.2324	29.5994	30.4629	28.5916	28.7052	30.2022	30.035	22.8047	20.7852	22.726	23.4288	22.567	24.5164	26.3077	25.6188	29.4984	26.3297	24.5984	25.4933
8	24.4054	4.18585	18.0196	18.3791	18.7004	17.549	17.3175	18.1522	27.271	25.8854	26.151	28.0046	30.0235	26.2903	28.9467	29.3956	27.4911	28.7819	29.7026	29.3624	22.1447	20.1199	21.9587	22.9596	21.9812	23.7042	25.6449	24.6893	28.9358	25.7994	23.9413	24.8585
9	23.7402	3.8592	18.2215	18.5209	19.2021	17.7045	17.3769	18.3033	26.44	25.0665	25.4747	27.0005	29.334	25.3242	27.9288	28.0146	26.0976	28.4383	28.7768	28.3166	21.2331	19.2006	20.9096	22.2257	21.1657	22.6638	24.8777	23.6647	28.274	25.1353	23.1596	24.1551
10	22.8996	3.5574	18.3018	18.5303	19.5092	17.789	17.3569	18.3237	25.6033	24.3008	24.7635	25.9155	28.6856	24.3512	26.5699	26.3879	24.486	27.625	27.426	26.9248	20.0459	18.041	19.5688	21.1934	20.057	21.3694	23.977	22.5869	27.46	24.2926	22.211	23.3347
11	21.9191	3.33801	18.2581	18.445	19.607	17.8063	17.2348	18.1975	24.8229	23.6735	24.0595	24.8392	28.1023	23.44	24.9555	24.6035	22.7446	26.4054	25.7322	25.2918	18.5918	16.6472	17.9609	19.8821	18.6452	19.8234	22.9674	21.509	26.4951	23.3037	21.1169	22.4121
12	20.8631	3.26904	18.1331	18.318	19.5563	17.7807	17.0408	17.97	24.145	23.2071	23.4311	23.8622	27.5766	22.6479	23.2254	22.79	21.0205	24.902	23.8507	23.5641	16.8995	15.0181	16.1422	18.3289	16.9478	18.0604	21.9126	20.4757	25.434	22.2454	19.9495	21.4585
13	19.7981	3.39113	17.9714	18.1755	19.4361	17.7198	16.8184	17.7073	23.5721	22.8571	22.9217	23.0326	27.0704	21.9789	21.5318	21.1087	19.4797	23.2246	21.9601	21.8859	15.0289	13.1837	14.2124	16.5854	15.0152	16.1481	20.886	19.5221	24.353	21.1995	18.794	20.5615
14	18.7699	3.68215	17.7868	18.0017	19.2896	17.6038	16.5853	17.4536	23.0657	22.5456	22.5193	22.3426	26.5349	21.3861	19.9807	19.6927	18.1979	21.45	20.1951	20.3677	13.0687	11.218	12.2895	14.7234	12.931	14.1816	19.9475	18.685	23.3177	20.2317	17.7187	19.7846
15	17.7941	4.07274	17.5577	17.7524	19.1063	17.3952	16.3238	17.2107	22.5639	22.1913	22.1635	21.7381	25.9275	20.7989	18.5969	18.5786	17.1136	19.634	18.6104	19.0478	11.1147	9.23001	10.4645	12.8271	10.7901	12.2616	19.1375	18.0001	22.3747	19.3861	16.7747	19.1521
16	16.8607	4.48851	17.2442	17.3743	18.8428	17.0561	16.0003	16.9475	22.0044	21.7313	21.7807	21.141	25.2206	20.1484	17.3309	17.7006	16.1014	17.8155	17.1739	17.8629	9.24674	7.33585	8.78023	10.9761	8.67562	10.4659	18.4774	17.4757	21.5612	18.6836	16.0061	18.6607
17	15.9473	4.87738	16.8094	16.8275	18.4539	16.5588	15.5853	16.6215	21.3421	21.1331	21.3162	20.475	24.4037	19.3826	16.106	16.9454	15.0803	16.0257	15.7919	16.6867	7.51378	5.61591	7.23885	9.22744	6.65452	8.83218	17.9653	17.066	20.9066	18.1226	15.4369	18.2945
18	15.0309	5.21446	16.232	16.1008	17.9126	15.8932	15.0568	16.1965	20.5547	20.3934	20.7444	19.6867	23.4777	18.4715	14.8681	16.2122	14.0436	14.2998	14.372	15.4128	5.93132	4.09246	5.8224	7.60548	4.78002	7.35623	17.5685	16.6769	20.4182	17.6795	15.0435	18.0245
19	14.0928	5.49439	15.5106	15.2139	17.2181	15.0702	14.4032	15.6474	19.639	19.5282	20.0616	18.7527	22.4494	17.4031	13.6008	15.4417	13.0114	12.6677	12.877	14.0061	4.4883	2.74036	4.50368	6.1037	3.08469	6.00905	17.2253	16.2015	20.0671	17.3094	14.7471	17.8012
20	13.1171	5.72013	14.6596	14.2051	16.3892	14.1185	13.6264	14.9588	18.603	18.563	19.275	17.676	21.325	16.1761	12.3072	14.6063	11.9781	11.1348	11.3225	12.4943	3.1586	1.5142	3.24921	4.69988	1.57282	4.75688	16.8569	15.5548	19.7895	16.9494	14.4369	17.5538
21	12.0887	5.89619	13.7016	13.1207	15.4493	13.077	12.7346	14.1262	17.4614	17.5252	18.3994	16.4774	20.1102	14.7948	10.9842	13.6849	10.8947	9.67708	9.7377	10.9267	1.90973	0.368711	2.01826	3.36736	0.223112	3.5712	16.3865	14.6907	19.504	16.5303	14.0055	17.2022
22	10.9955	6.02874	12.6642	12.0117	14.418	11.986	11.7412	13.1638	16.2339	16.4384	17.4556	15.1881	18.8156	13.2717	9.61559	12.6539	9.68905	8.25942	8.13801	9.33752	0.706236	-0.735722	0.765248	2.07595	-1.0049	2.43061	15.7574	13.6071	19.1329	15.9956	13.3747	16.6768
23	9.83348	6.12752	11.5797	10.9266	13.315	10.8786	10.6709	12.1073	14.9449	15.321	16.4656	13.8436	17.4598	11.6348	8.1862	11.503	8.30948	6.85684	6.52579	7.73586	-0.486639	-1.83509	-0.549291	0.794692	-2.16172	1.31821	14.9432	12.341	18.6169	15.3158	12.5046	15.9378
24	8.61006	6.20585	10.4806	9.89925	12.1682	9.77605	9.5558	11.0037	13.6213	14.1874	15.4482	12.4773	16.0657	9.92776	6.69637	10.2553	6.75988	5.456	4.89711	6.11362	-1.69794	-2.95935	-1.94472	-0.503456	-3.29631	0.214153	13.95	10.9549	17.9208	14.4905	11.3978	14.9859
25	7.34268	6.27869	9.39623	8.94348	11.0137	8.69437	8.43094	9.89867	12.2889	13.0514	14.4175	11.1148	14.6572	8.20362	5.16317	8.96281	5.10309	4.04141	3.2432	4.46535	-2.94646	-4.12662	-3.41411	-1.84001	-4.44453	-0.907022	12.8116	9.52157	17.0386	13.5419	10.0972	13.8586
26	6.05627	6.35924	8.35098	8.05587	9.88835	7.65283	7.33209	8.82577	10.9721	11.9299	13.3845	9.77389	13.2558	6.51636	3.61274	7.68581	3.43229	2.58777	1.55821	2.79962	-4.23651	-5.33856	-4.92607	-3.22709	-5.62007	-2.07077	11.582	8.11203	15.9922	12.5081	8.67791	12.62
27	4.77838	6.45599	7.36073	7.22374	8.82269	6.67056	6.28766	7.79899	9.69235	10.8384	12.3611	8.47032	11.8784	4.9135	2.07245	6.47697	1.83282	1.07182	-0.152109	1.13277	-5.55708	-6.58134	-6.437	-4.65782	-6.81454	-3.29469	10.3234	6.78445	14.8253	11.4351	7.22969	11.3427
28	3.53478	6.57075	6.43094	6.42947	7.8367	5.75834	5.31246	6.81776	8.46623	9.78574	11.3579	7.22081	10.5357	3.43101	0.569792	5.36833	0.364986	-0.506439	-1.86813	-0.50979	-6.88545	-7.82957	-7.90365	-6.10721	-8.00557	-4.58124	9.0924	5.57675	13.5909	10.3667	5.83766	10.0901
29	2.34677	6.69858	5.55856	5.65373	6.93686	4.91767	4.40816	5.87638	7.30413	8.77324	10.382	6.04168	9.23285	2.09089	-0.869097	4.36774	-0.947538	-2.11574	-3.55545	-2.09449	-8.19167	-9.0514	-9.28551	-7.54195	-9.16476	-5.91472	7.93194	4.50686	12.3417	9.3356	4.56802	8.9075
30	1.22942	6.83031	4.73569	4.88078	6.11475	4.1453	3.56601	4.97159	6.20962	7.7981	9.43508	4.94255	7.97162	0.90076	-2.2217	3.46861	-2.12027	-3.69923	-5.1661	-3.59152	-9.44566	-10.2166	-10.5524	-8.92689	-10.2657	-7.26672	6.86914	3.57539	11.1226	8.36137	3.4632	7.82314
31	0.191198	6.95469	3.95313	4.10171	5.35142	3.43476	2.77229	4.10549	5.1788	6.85697	8.51401	3.92016	6.75013	-0.147274	-3.46994	2.66168	-3.19378	-5.19023	-6.64747	-4.97988	-10.6216	-11.2985	-11.6888	-10.2248	-11.2911	-8.60457	5.91556	2.7686	9.96529	7.45314	2.53954	6.85121
32	-0.765459	7.05933	3.20134	3.31319	4.62372	2.77507	2.01369	3.28103	4.20165	5.95061	7.61221	2.95902	5.56189	-1.0755	-4.60209	1.93105	-4.20905	-6.5331	-7.95503	-6.24434	-11.6976	-12.2728	-12.6878	-11.4029	-12.2318	-9.89295	5.06945	2.06653	8.88668	6.6128	1.78989	5.99134
33	-1.64314	7.13243	2.47069	2.51512	3.91119	2.14994	1.27964	2.49757	3.26609	5.08499	6.72205	2.03888	4.39759	-1.91308	-5.61556	1.24927	-5.18839	-7.6978	-9.06488	-7.37597	-12.6565	-13.1205	-13.5453	-12.4411	-13.079	-11.0968	4.3196	1.45117	7.88858	5.83698	1.19063	5.23062
34	-2.44751	7.1657	1.75323	1.70986	3.20014	1.54182	0.563099	1.75123	2.36285	4.2668	5.83875	1.14546	3.24883	-2.68559	-6.51536	0.58514	-6.12962	-8.68087	-9.97735	-8.37408	-13.4879	-13.8354	-14.2607	-13.3344	-13.8219	-12.1871	3.64964	0.909839	6.95958	5.12024	0.708847	4.54969
35	-3.18487	7.1553	1.04323	0.9039	2.48178	0.937876	-0.141301	1.03392	1.48871	3.49714	4.96451	0.276687	2.11216	-3.40697	-7.30891	-0.082018	-7.00967	-9.49496	-10.7136	-9.24432	-14.1891	-14.4242	-14.8383	-14.0907	-14.4499	-13.1427	3.04175	0.434798	6.08085	4.45561	0.310447	3.92706
36	-3.86022	7.10018	0.336717	0.108013	1.751	0.329674	-0.83667	0.331569	0.645524	2.76724	4.10629	-0.5587	0.992139	-4.07935	-8.00001	-0.752486	-7.79057	-10.1585	-11.3052	-9.99334	-14.7623	-14.8979	-15.2852	-14.7229	-14.9565	-13.9488	2.47894	0.02257	5.23263	3.8321	-0.034988	3.34239
37	-4.47705	7.00028	-0.369019	-0.665272	1.00709	-0.291015	-1.52283	-0.373071	-0.163804	2.05961	3.26855	-1.35043	-0.099065	-4.69768	-8.58763	-1.40925	-8.43008	-10.6932	-11.7799	-10.6256	-15.2115	-15.2666	-15.6101	-15.2421	-15.342	-14.5969	1.94677	-0.328174	4.39886	3.23579	-0.352812	2.7802
38	-5.0384	6.85617	-1.07401	-1.40535	0.252908	-0.93095	-2.19601	-1.09064	-0.939062	1.35387	2.45033	-2.09521	-1.14676	-5.25755	-9.07035	-2.03345	-8.89954	-11.1223	-12.1552	-11.1413	-15.5428	-15.5374	-15.8215	-15.6549	-15.6107	-15.0893	1.43419	-0.620928	3.57038	2.65435	-0.664325	2.23149
39	-5.5489	6.66985	-1.77603	-2.10461	-0.508575	-1.59265	-2.85457	-1.81975	-1.68458	0.632426	1.64588	-2.7994	-2.14017	-5.76162	-9.45408	-2.62248	-9.19399	-11.4652	-12.4485	-11.5402	-15.7633	-15.7149	-15.9274	-15.9657	-15.7687	-15.4397	0.933452	-0.864133	2.74667	2.07922	-0.98753	1.69303
40	-6.01655	6.44633	-2.47267	-2.76042	-1.27289	-2.27568	-3.50098	-2.55335	-2.40833	-0.115223	0.846324	-3.47635	-3.07596	-6.22046	-9.75662	-3.19561	-9.33609	-11.735	-12.6861	-11.8303	-15.8852	-15.8046	-15.9412	-16.1865	-15.8252	-15.6682	0.440003	-1.07149	1.93516	1.50749	-1.33692	1.16578
41	-6.45183	6.19406	-3.16319	-3.37532	-2.03318	-2.97839	-4.14011	-3.28897	-3.11852	-0.889624	0.043817	-4.14043	-3.95714	-6.64922	-10.0043	-3.77864	-9.37707	-11.9394	-12.8951	-12.031	-15.9253	-15.8147	-15.885	-16.3398	-15.7922	-15.7951	-0.0478486	-1.2622	1.14827	0.942511	-1.72209	0.654268
42	-6.86507	5.92396	-3.84827	-3.95475	-2.78087	-3.69926	-4.77688	-4.02959	-3.81956	-1.67896	-0.765388	-4.80199	-4.78879	-7.0627	-10.2239	-4.38273	-9.38639	-12.0884	-13.0909	-12.1708	-15.9039	-15.7561	-15.7901	-16.4489	-15.6847	-15.8398	-0.529732	-1.45957	0.400918	0.390809	-2.14547	0.164655
43	-7.26445	5.64765	-4.52829	-4.50675	-3.50793	-4.4355	-5.41328	-4.77799	-4.51145	-2.46064	-1.58045	-5.46746	-5.57506	-7.47363	-10.4378	-5.00104	-9.43407	-12.1987	-13.2765	-12.2787	-15.8412	-15.6446	-15.6898	-16.5316	-15.5194	-15.8206	-1.00349	-1.68418	-0.291885	-0.141782	-2.5994	-0.300212
44	-7.65485	5.37574	-5.20189	-5.04114	-4.20854	-5.18044	-6.04578	-5.53354	-5.19042	-3.20774	-2.39588	-6.13927	-6.31764	-7.89154	-10.6626	-5.62177	-9.57438	-12.2905	-13.4477	-12.3789	-15.7546	-15.5022	-15.6075	-16.5974	-15.3139	-15.7518	-1.46473	-1.94658	-0.918611	-0.6504	-3.06722	-0.740846
45	-8.03891	5.11686	-5.86631	-5.56741	-4.88138	-5.92522	-6.66596	-6.29158	-5.85028	-3.89748	-3.20047	-6.815	-7.01618	-8.32227	-10.9119	-6.24636	-9.83939	-12.3819	-13.5994	-12.4924	-15.6576	-15.3544	-15.5574	-16.6476	-15.0855	-15.6429	-1.90848	-2.24639	-1.47458	-1.13288	-3.53008	-1.1585
46	-8.41783	4.8774	-6.51886	-6.09578	-5.53202	-6.65941	-7.26411	-7.04297	-6.48478	-4.52008	-3.97787	-7.4888	-7.66995	-8.76722	-11.1951	-6.89231	-10.2354	-12.4826	-13.7287	-12.6363	-15.5604	-15.2225	-15.548	-16.6771	-14.8504	-15.5039	-2.33006	-2.57424	-1.9624	-1.58936	-3.97196	-1.55234
47	-8.79202	4.66207	-7.15859	-6.63817	-6.17006	-7.37121	-7.83601	-7.77752	-7.09176	-5.08408	-4.71115	-8.15672	-8.2812	-9.22565	-11.5124	-7.57162	-10.7394	-12.5937	-13.8326	-12.8249	-15.4719	-15.121	-15.5858	-16.6786	-14.6215	-15.3528	-2.72534	-2.91775	-2.3896	-2.01926	-4.38153	-1.91856
48	-9.16305	4.47539	-7.78837	-7.20715	-6.80622	-8.05103	-8.38771	-8.48972	-7.67565	-5.61182	-5.38847	-8.82134	-8.85811	-9.69852	-11.8555	-8.27701	-11.3032	-12.7087	-13.9119	-13.0768	-15.404	-15.0628	-15.6798	-16.6504	-14.4107	-15.216	-3.09179	-3.26947	-2.76549	-2.42039	-4.7523	-2.25127
49	-9.53575	4.32306	-8.41448	-7.80991	-7.45138	-8.69703	-8.93415	-9.17996	-8.24705	-6.12841	-6.00753	-9.49349	-9.41626	-10.1896	-12.2144	-8.98691	-11.867	-12.8198	-13.9848	-13.4134	-15.3739	-15.0625	-15.8409	-16.6074	-14.2337	-15.1251	-3.42891	-3.62871	-3.09902	-2.78933	-5.08333	-2.54415
50	-9.91638	4.21194	-9.04167	-8.43922	-8.11202	-9.31331	-9.49221	-9.85161	-8.81859	-6.64993	-6.57542	-10.1874	-9.97596	-10.7043	-12.5829	-9.6664	-12.3825	-12.9304	-14.0889	-13.8462	-15.4017	-15.1319	-16.0738	-16.58	-14.1109	-15.1121	-3.73704	-3.99621	-3.39873	-3.12096	-5.37702	-2.79228
51	-10.3081	4.14789	-9.66452	-9.06943	-8.78249	-9.89823	-10.0708	-10.5016	-9.39909	-7.17741	-7.10475	-10.9113	-10.5555	-11.2465	-12.9591	-10.2774	-12.8256	-13.0625	-14.267	-14.3631	-15.5026	-15.2771	-16.3707	-16.603	-14.0623	-15.1997	-4.01503	-4.36673	-3.67222	-3.40886	-5.63484	-2.99249
52	-10.7057	4.1325	-10.2612	-9.65498	-9.4402	-10.437	-10.6636	-11.11	-9.98878	-7.69609	-7.60851	-11.6626	-11.1623	-11.8143	-13.3423	-10.7973	-13.1915	-13.2466	-14.5499	-14.9263	-15.6779	-15.4939	-16.7032	-16.7018	-14.0991	-15.3916	-4.25816	-4.72421	-3.92363	-3.64587	-5.85563	-3.14147
53	-11.0921	4.1614	-10.7921	-10.1332	-10.0463	-10.9015	-11.2429	-11.6365	-10.5772	-8.18069	-8.09586	-12.4254	-11.7872	-12.3967	-13.7266	-11.2191	-13.4863	-13.5007	-14.9393	-15.4877	-15.9088	-15.763	-17.0223	-16.8783	-14.2129	-15.6676	-4.45603	-5.03796	-4.14997	-3.823	-6.03688	-3.23233
54	-11.4383	4.22592	-11.2034	-10.4325	-10.5504	-11.2483	-11.7592	-12.0265	-11.1428	-8.60395	-8.5673	-13.1689	-12.404	-12.9699	-14.0965	-11.5378	-13.7201	-13.8171	-15.4008	-16.0065	-16.1571	-16.0503	-17.2689	-17.1031	-14.3767	-15.9866	-4.59148	-5.2632	-4.3389	-3.92944	-6.17321	-3.25267
55	-11.7055	4.31579	-11.435	-10.4838	-10.8974	-11.4184	-12.1512	-12.224	-11.6539	-8.94445	-9.00997	-13.8473	-12.9725	-13.4955	-14.4239	-11.7398	-13.8971	-14.1619	-15.8687	-16.4518	-16.3723	-16.308	-17.3889	-17.3185	-14.5518	-16.2943	-4.64214	-5.34949	-4.46901	-3.95271	-6.25643	-3.18306
56	-11.8504	4.42124	-11.4327	-10.2338	-11.0364	-11.3464	-12.3578	-12.1891	-12.0705	-9.18951	-9.39701	-14.4031	-13.4405	-13.9223	-14.6664	-11.7906	-14.0042	-14.4858	-16.2588	-16.7928	-16.4994	-16.479	-17.3453	-17.4487	-14.6953	-16.5287	-4.58301	-5.25418	-4.51264	-3.87793	-6.27481	-2.99551
57	-11.8309	4.53471	-11.1609	-9.652	-10.9298	-10.9804	-12.3314	-11.9109	-12.3477	-9.33081	-9.69099	-14.7742	-13.7481	-14.1943	-14.7726	-11.6344	-14.0103	-14.74	-16.4857	-16.9925	-16.4852	-16.5035	-17.1183	-17.4183	-14.7633	-16.6228	-4.38834	-4.95259	-4.43915	-3.68469	-6.21075	-2.65451
58	-11.6115	4.65211	-10.6066	-8.73099	-10.5581	-10.2949	-12.0466	-11.4024	-12.4404	-9.35568	-9.85106	-14.9007	-13.8354	-14.2595	-14.6921	-11.2142	-13.8746	-14.8819	-16.4796	-17.0104	-16.2851	-16.3291	-16.7031	-17.1732	-14.708	-16.5122	-4.03303	-4.44079	-4.21749	-3.34448	-6.04212	-2.1203
59	-11.1657	4.7728	-9.77337	-7.48458	-9.91861	-9.2884	-11.4957	-10.6795	-12.3095	-9.24118	-9.8404	-14.7337	-13.6544	-14.0775	-14.3838	-10.492	-13.5547	-14.8734	-16.1926	-16.8062	-15.8683	-15.918	-16.1103	-16.6923	-14.473	-16.1478	-3.49378	-3.73037	-3.81836	-2.82212	-5.74346	-1.35457
60	-10.4753	4.89677	-8.67082	-5.94178	-9.01859	-7.97515	-10.6757	-9.74284	-11.9269	-8.95653	-9.63073	-14.2434	-13.1782	-13.6255	-13.811	-9.44523	-13.0034	-14.677	-15.5922	-16.337	-15.2168	-15.2506	-15.3545	-15.9811	-13.9987	-15.4993	-2.75096	-2.84042	-3.21602	-2.0827	-5.28757	-0.328096
61	-9.52809	5.02193	-7.30982	-4.13942	-7.86918	-6.37702	-9.57996	-8.58353	-11.2806	-8.47497	-9.20115	-13.4247	-12.4013	-12.9007	-12.9345	-8.05963	-12.1553	-14.2483	-14.6522	-15.5573	-14.3239	-14.3315	-14.4387	-15.0565	-13.2336	-14.5591	-1.79164	-1.78871	-2.39152	-1.10072	-4.6482	0.970931
62	-8.32083	5.14353	-5.70542	-2.11843	-6.4856	-4.51791	-8.20576	-7.19937	-10.3761	-7.78525	-8.53726	-12.3031	-11.3374	-11.9177	-11.7153	-6.33515	-10.9377	-13.5269	-13.3539	-14.423	-13.1946	-13.1859	-13.349	-13.9384	-12.149	-13.3505	-0.612705	-0.586667	-1.33682	0.131052	-3.80282	2.53173
63	-6.86159	5.25532	-3.88161	0.077403	-4.88761	-2.42611	-6.56995	-5.60181	-9.23432	-6.89062	-7.63184	-10.932	-10.0149	-10.7023	-10.1264	-4.2905	-9.3027	-12.4463	-11.691	-12.9015	-11.8433	-11.8405	-12.06	-12.6397	-10.7555	-11.921	0.777706	0.760182	-0.057779	1.59955	-2.73544	4.32202
64	-5.17088	5.35213	-1.87391	2.40125	-3.10115	-0.144066	-4.71139	-3.81417	-7.88264	-5.79832	-6.48546	-9.37348	-8.47105	-9.28491	-8.16757	-1.95964	-7.25252	-10.9588	-9.67736	-10.9895	-10.2915	-10.321	-10.5481	-11.157	-9.10514	-10.3263	2.36124	2.25091	1.42566	3.27558	-1.44007	6.29414
65	-3.28102	5.43109	0.270894	4.7974	-1.15821	2.26558	-2.6817	-1.8686	-6.34379	-4.50954	-5.10736	-7.6716	-6.73997	-7.69048	-5.87446	0.606105	-4.84265	-9.05643	-7.35612	-8.7232	-8.56906	-8.6637	-8.81086	-9.48212	-7.27867	-8.60997	4.11131	3.88465	3.08223	5.11934	0.075627	8.39469
66	-1.23268	5.48857	2.49917	7.19947	0.90638	4.72529	-0.532951	0.197677	-4.62558	-3.01478	-3.51496	-5.83358	-4.838	-5.92658	-3.31862	3.31964	-2.16432	-6.77729	-4.79595	-6.17516	-6.71282	-6.91792	-6.88491	-7.61719	-5.36083	-6.78325	5.99443	5.65176	4.87342	7.08528	1.78993	10.5718
67	0.932282	5.51655	4.75984	9.54266	3.05839	7.1588	1.69054	2.34879	-2.71871	-1.29664	-1.73099	-3.82835	-2.75915	-3.97842	-0.594686	6.07166	0.668157	-4.19325	-2.07806	-3.44193	-4.75748	-5.12974	-4.84216	-5.57949	-3.41703	-4.81898	7.97245	7.5265	6.75771	9.1269	3.67012	12.781
68	3.17752	5.50337	7.0113	11.7826	5.26262	9.50853	3.95296	4.54978	-0.604323	0.662503	0.221471	-1.60667	-0.482251	-1.81667	2.20025	8.77147	3.53155	-1.39255	0.715522	-0.624759	-2.72632	-3.31835	-2.75905	-3.40519	-1.4772	-2.67179	10.0067	9.47062	8.69365	11.1993	5.68046	14.9895
69	5.47441	5.43681	9.22256	13.9017	7.48205	11.7405	6.22547	6.76312	1.73383	2.87508	2.32577	0.869849	2.01208	0.586364	4.98431	11.3618	6.31828	1.53874	3.508	2.19478	-0.629049	-1.46813	-0.678403	-1.14493	0.465458	-0.319233	12.0604	11.4399	10.6416	13.2571	7.78883	17.1747
70	7.79843	5.30938	11.3708	15.8952	9.68401	13.8366	8.48463	8.95355	4.29339	5.34302	4.57506	3.59728	4.71817	3.2334	7.69749	13.8129	8.95398	4.51959	6.23242	4.96851	1.53066	0.458144	1.40405	1.1523	2.43381	2.20498	14.0998	13.3913	12.5657	15.2554	9.96724	19.3194
71	10.1222	5.12229	13.4346	17.7499	11.8463	15.7829	10.7033	11.0907	7.03894	8.05186	6.97133	6.50824	7.58411	6.07914	10.2968	16.1087	11.4007	7.46982	8.83225	7.67239	3.74566	2.49627	3.52182	3.45011	4.441	4.8191	16.095	15.2908	14.4378	17.1557	12.1862	21.4047
72	12.4108	4.88418	15.3869	19.4322	13.9526	17.5575	12.8451	13.1473	9.89895	10.9615	9.51593	9.48015	10.5131	9.02411	12.7494	18.2311	13.6517	10.3139	11.2626	10.2878	5.99932	4.65768	5.70445	5.72734	6.4769	7.43021	18.0192	17.1159	16.238	18.9306	14.4101	23.4011
73	14.6208	4.6087	17.1921	20.8914	15.9815	19.1261	14.8628	15.0987	12.7754	13.9946	12.188	12.3708	13.3877	11.9359	15.0297	20.1615	15.7126	12.9865	13.4979	12.7899	8.26109	6.91516	7.94165	7.97165	8.51301	9.96396	19.8457	18.8466	17.9499	20.5637	16.6001	25.268
74	16.7056	4.31163	18.8066	22.0783	17.8968	20.4474	16.6942	16.9165	15.5606	17.0374	14.9265	15.0557	16.1008	14.6825	17.1201	21.8887	17.5864	15.4428	15.531	15.1518	10.4923	9.21239	10.1861	10.1758	10.5133	12.374	21.5484	20.4594	19.5583	22.0474	18.7175	26.9593
75	18.6241	4.00687	20.1865	22.9666	19.6433	21.4896	18.2727	18.5605	18.1557	19.9568	17.6358	17.4509	18.5739	17.161	19.0136	23.4038	19.2775	17.6668	17.3637	17.356	12.6606	11.491	12.3855	12.3394	12.4477	14.6393	23.1041	21.9338	21.0501	23.3802	20.7223	28.4343
76	20.3474	3.706	21.3005	23.5686	21.1514	22.2522	19.55	19.9805	20.4842	22.6257	20.2081	19.5165	20.7606	19.3102	20.7095	24.6984	20.7929	19.6641	18.9997	19.3925	14.7454	13.7121	14.503	14.4579	14.3048	16.7493	24.4971	23.2614	22.4178	24.5676	22.5707	29.6679
77	21.8606	3.42122	22.1424	23.9343	22.3556	22.7742	20.5163	21.1314	22.4966	24.9463	22.5418	21.2477	22.6422	21.105	22.2092	25.7735	22.1356	21.4436	20.4421	21.2511	16.7322	15.8557	16.5213	16.5049	16.0884	18.6908	25.7228	24.4468	23.6616	25.6215	24.2241	30.6601
78	23.1622	3.16933	22.7322	24.1342	23.2189	23.1137	21.2043	21.9901	24.1711	26.8659	24.5581	22.6641	24.2209	22.5466	23.5177	26.6515	23.3095	23.0077	21.6956	22.9242	18.5994	17.9059	18.4304	18.4272	17.7999	20.4336	26.7907	25.5046	24.7896	26.5601	25.6599	31.4395
79	24.2607	2.97257	23.1099	24.2374	23.7464	23.3266	21.6753	22.5639	25.5136	28.3795	26.2145	23.8007	25.5154	23.658	24.6454	27.3705	24.3208	24.354	22.7707	24.411	20.3104	19.8364	20.2049	20.1614	19.4249	21.9242	27.7243	26.4601	25.8165	27.407	26.8775	32.0602
80	25.171	2.85265	23.3247	24.2964	23.9831	23.4585	21.9973	22.8884	26.5527	29.5221	27.5069	24.697	26.5558	24.4815	25.6036	27.9582	25.1757	25.4831	23.683	25.7182	21.8177	21.601	21.7932	21.6579	20.9309	23.1055	28.5562	27.3467	26.7623	28.1887	27.8981	32.5854
81	25.9134	2.81939	23.4273	24.3432	24.0021	23.5449	22.2291	23.0174	27.3331	30.3535	28.4647	25.3945	27.3782	25.0747	26.4034	28.4242	25.8743	26.4091	24.4526	26.857	23.0823	23.1318	23.1362	22.9033	22.2773	23.9628	29.3209	28.1972	27.6495	28.9309	28.758	33.0691
82	26.5147	2.86363	23.4621	24.3883	23.8856	23.6098	22.4145	23.0123	27.9088	30.9441	29.1421	25.9365	28.0183	25.5028	27.0568	28.7696	26.4087	27.1639	25.0994	27.8426	24.0992	24.364	24.2058	23.9339	23.4371	24.5554	30.0465	29.0335	28.498	29.6572	29.4964	33.5476
83	27.0068	2.96262	23.4605	24.4219	23.7073	23.6623	22.5802	22.9308	28.3352	31.3652	29.6049	26.3678	28.5083	25.8299	27.5767	28.9933	26.7752	27.7867	25.6363	28.6919	24.9113	25.2842	25.0356	24.8211	24.4185	24.997	30.7504	29.8628	29.3205	30.3834	30.1489	34.0364
84	27.4223	3.09292	23.4396	24.4243	23.5184	23.6987	22.7399	22.8169	28.6628	31.6803	29.9185	26.7292	28.8765	26.1098	27.9751	29.1005	26.9781	28.3033	26.073	29.4205	25.5954	25.9574	25.7086	25.6419	25.2627	25.4065	31.4388	30.6813	30.1227	31.1158	30.746	34.5283
85	27.7871	3.23887	23.403	24.3761	23.3419	23.7092	22.8914	22.6965	28.9308	31.9372	30.1399	27.0528	29.1432	26.3806	28.2611	29.1058	27.0277	28.7174	26.4191	30.0354	26.233	26.4988	26.3159	26.4584	26.0219	25.87	32.1079	31.479	30.9035	31.8489	31.309	34.9991
86	28.1157	3.39345	23.3448	24.2668	23.1767	23.6836	23.0155	22.5813	29.1636	32.161	30.3117	27.3613	29.3223	26.6616	28.4414	29.0362	26.9359	29.0223	26.6839	30.5286	26.8831	27.0114	26.9224	27.3105	26.7361	26.4351	32.7455	32.2424	31.6541	32.5657	31.8469	35.4182
87	28.4123	3.55474	23.256	24.0982	23.0053	23.6149	23.0863	22.4754	29.3743	32.3553	30.4562	27.6739	29.4281	26.958	28.5234	28.9348	26.7188	29.2064	26.8762	30.8809	27.5748	27.5444	27.5595	28.2204	27.4286	27.1213	33.333	32.9552	32.3567	33.2417	32.3553	35.7563
88	28.6766	3.72229	23.1298	23.8755	22.806	23.5026	23.0843	22.3806	29.5714	32.5125	30.5765	28.0114	29.4835	27.273	28.5198	28.8576	26.4042	29.2529	27.008	31.0763	28.3136	28.0947	28.2359	29.1937	28.1159	27.9278	33.8486	33.599	32.9864	33.852	32.8169	35.9886
89	28.9086	3.89467	22.9646	23.6007	22.5672	23.3482	23.0077	22.2991	29.7653	32.6279	30.6662	28.392	29.5219	27.6186	28.4553	28.8686	26.0407	29.153	27.1009	31.1132	29.0881	28.6322	28.9477	30.2151	28.8114	28.8339	34.2698	34.1537	33.5143	34.3752	33.2062	36.0996
90	29.1112	4.06688	22.767	23.2784	22.293	23.1528	22.8747	22.236	29.9718	32.711	30.7206	28.8254	29.5836	28.0184	28.3709	29.0348	25.6995	28.9233	27.1912	31.0058	29.8693	29.123	29.6767	31.2376	29.5163	29.793	34.5769	34.5975	33.9142	34.7923	33.4955	36.0849
91	29.2899	4.22883	22.5493	22.9175	22.0003	22.9144	22.7173	22.1969	30.211	32.7862	30.7462	29.3115	29.7088	28.5021	28.3246	29.4177	25.467	28.6158	27.3343	30.7882	30.6095	29.5364	30.3901	32.182	30.2095	30.7294	34.7549	34.9091	34.1685	35.0854	33.6601	35.9515
92	29.4513	4.36819	22.3224	22.5234	21.7126	22.6292	22.5684	22.1785	30.5034	32.8851	30.7615	29.8401	29.9352	29.0948	28.3842	30.0505	25.4285	28.3186	27.5997	30.5236	31.2508	29.8468	31.0407	32.964	30.8462	31.5563	34.7956	35.072	34.2739	35.2356	33.6824	35.7141
93	29.6017	4.47719	22.0903	22.0916	21.4522	22.2948	22.4476	22.1656	30.8638	33.0361	30.7936	30.3921	30.2922	29.8047	28.6125	30.9095	25.6482	28.142	28.0576	30.305	31.7432	30.038	31.5761	33.5279	31.371	32.2032	34.6985	35.08	34.2413	35.2228	33.5595	35.389
94	29.7428	4.55881	21.8487	21.6115	21.2261	21.9135	22.3543	22.1379	31.2959	33.2569	30.8729	30.9424	30.7914	30.616	29.0455	31.8993	26.1397	28.1933	28.7517	30.2436	32.0529	30.1006	31.9551	33.8487	31.742	32.6183	34.4711	34.9387	34.0927	35.0307	33.3087	34.9845
95	29.8668	4.62752	21.5877	21.0779	21.0195	21.4961	22.2725	22.0726	31.7867	33.5476	31.027	31.461	31.4134	31.4843	29.6751	32.8776	26.8469	28.5466	29.6591	30.4452	32.158	30.02	32.1544	33.9154	31.9449	32.7556	34.1267	34.6629	33.8547	34.6542	32.9631	34.4985
96	29.9538	4.70498	21.2963	20.4977	20.7962	21.0621	22.1805	21.9448	32.3006	33.8835	31.2712	31.9135	32.0975	32.3374	30.4442	33.7174	27.6597	29.2052	30.6763	30.9621	32.0454	29.7739	32.1602	33.7258	31.9821	32.5851	33.6825	34.2758	33.5508	34.1066	32.558	33.9214
97	29.9742	4.81019	20.9649	19.8831	20.5142	20.6332	22.0583	21.7359	32.7783	34.2079	31.5965	32.2604	32.7422	33.0847	31.2578	34.3409	28.4612	30.0878	31.6596	31.7398	31.7122	29.3351	31.9639	33.2936	31.8555	32.1129	33.1576	33.8077	33.1951	33.4222	32.1175	33.2455
98	29.8938	4.94678	20.5879	19.2416	20.1477	20.2201	21.891	21.4388	33.1414	34.4298	31.9599	32.4563	33.2277	33.6334	32.0075	34.6958	29.1659	31.0701	32.4851	32.6208	31.1609	28.6638	31.5641	32.6387	31.5607	31.3773	32.5714	33.2893	32.7913	32.6517	31.6488	32.476
99	29.6786	5.09929	20.1624	18.5742	19.6913	19.8189	21.6658	21.062	33.3008	34.435	32.2805	32.4463	33.4428	33.8993	32.603	34.7421	29.723	32.0431	33.0738	33.433	30.3871	27.7119	30.9579	31.761	31.0799	30.4247	31.9396	32.741	32.3348	31.8449	31.1433	31.6342
100	29.3023	5.24444	19.6898	17.8878	19.1515	19.4166	21.3682	20.6247	33.177	34.1179	32.4568	32.1754	33.3138	33.8213	32.9928	34.4824	30.1083	32.9237	33.384	34.0655	29.383	26.4624	30.1334	30.6372	30.3797	29.3023	31.2688	32.1653	31.8165	31.0324	30.5815	30.7481
101	28.7509	5.35821	19.1769	17.2178	18.5385	19.0019	20.977	20.1496	32.6983	33.3927	32.3771	31.5831	32.7973	33.3411	33.1612	33.9853	30.3264	33.6271	33.4052	34.4621	28.167	24.9727	29.0829	29.2615	29.43	28.0879	30.551	31.5465	31.2195	30.2143	29.9357	29.8388

## Sheet: PHAY
Prosthetic side			TF1	C:\Users\xb00012\Documents\Data\27_15_150415 SP\27_15_150415_0076.c3d	C:\Users\xb00012\Documents\Data\27_15_150415 SP\27_15_150415_0080.c3d	C:\Users\xb00012\Documents\Data\27_15_150415 SP\27_15_150415_0082.c3d	C:\Users\xb00012\Documents\Data\27_15_150415 SP\27_15_150415_0084.c3d	C:\Users\xb00012\Documents\Data\27_15_150415 SP\27_15_150415_0090.c3d	TF2	C:\Users\xb00012\Documents\Data\37_26_130515 SP\37_26_130515_0056.c3d	C:\Users\xb00012\Documents\Data\37_26_130515 SP\37_26_130515_0062.c3d	C:\Users\xb00012\Documents\Data\37_26_130515 SP\37_26_130515_0064.c3d	C:\Users\xb00012\Documents\Data\37_26_130515 SP\37_26_130515_0066.c3d	C:\Users\xb00012\Documents\Data\37_26_130515 SP\37_26_130515_0068.c3d	TF3	C:\Users\xb00012\Documents\Data\39_28_200515 SP\39_28_200515_0056.c3d	C:\Users\xb00012\Documents\Data\39_28_200515 SP\39_28_200515_0060.c3d	C:\Users\xb00012\Documents\Data\39_28_200515 SP\39_28_200515_0062.c3d	C:\Users\xb00012\Documents\Data\39_28_200515 SP\39_28_200515_0064.c3d	C:\Users\xb00012\Documents\Data\39_28_200515 SP\39_28_200515_0066.c3d	TF4	C:\Users\xb00012\Documents\Data\44_33_190615 SP\44_33_190615_0052.c3d	C:\Users\xb00012\Documents\Data\44_33_190615 SP\44_33_190615_0056.c3d	C:\Users\xb00012\Documents\Data\44_33_190615 SP\44_33_190615_0058.c3d	C:\Users\xb00012\Documents\Data\44_33_190615 SP\44_33_190615_0062.c3d	C:\Users\xb00012\Documents\Data\44_33_190615 SP\44_33_190615_0064.c3d	TF5	C:\Users\xb00012\Documents\Data\45_34_230615 SP\45_34_230615_0049.c3d	C:\Users\xb00012\Documents\Data\45_34_230615 SP\45_34_230615_0055.c3d	C:\Users\xb00012\Documents\Data\45_34_230615 SP\45_34_230615_0057.c3d	C:\Users\xb00012\Documents\Data\45_34_230615 SP\45_34_230615_0059.c3d	C:\Users\xb00012\Documents\Data\45_34_230615 SP\45_34_230615_0061.c3d
Sagittal plane			ECH	RHIP_ANGLES	RHIP_ANGLES	RHIP_ANGLES	RHIP_ANGLES	RHIP_ANGLES	ECH	LHIP_ANGLES	LHIP_ANGLES	LHIP_ANGLES	LHIP_ANGLES	LHIP_ANGLES	ECH	RHIP_ANGLES	RHIP_ANGLES	RHIP_ANGLES	RHIP_ANGLES	RHIP_ANGLES	ECH	RHIP_ANGLES	RHIP_ANGLES	RHIP_ANGLES	RHIP_ANGLES	RHIP_ANGLES	ECH	LHIP_ANGLES	LHIP_ANGLES	LHIP_ANGLES	LHIP_ANGLES	LHIP_ANGLES
Hip Angle				LINK_MODEL_BASED	LINK_MODEL_BASED	LINK_MODEL_BASED	LINK_MODEL_BASED	LINK_MODEL_BASED		LINK_MODEL_BASED	LINK_MODEL_BASED	LINK_MODEL_BASED	LINK_MODEL_BASED	LINK_MODEL_BASED		LINK_MODEL_BASED	LINK_MODEL_BASED	LINK_MODEL_BASED	LINK_MODEL_BASED	LINK_MODEL_BASED		LINK_MODEL_BASED	LINK_MODEL_BASED	LINK_MODEL_BASED	LINK_MODEL_BASED	LINK_MODEL_BASED		LINK_MODEL_BASED	LINK_MODEL_BASED	LINK_MODEL_BASED	LINK_MODEL_BASED	LINK_MODEL_BASED
101 points over gait cycle				Original	Original	Original	Original	Original		Original	Original	Original	Original	Original		Original	Original	Original	Original	Original		Original	Original	Original	Original	Original		Original	Original	Original	Original	Original
ITEM	Mean	SD	C4_R	1	1	1	1	1	C4_L	1	1	1	1	1	C4_R	1	1	1	1	1	C4_R	1	1	1	1	1	C4_L	1	1	1	1	1
1	26.4224	3.2956	26.7058	27.9761	27.7745	25.4421	26.4355	25.9006	25.7393	29.3614	27.0056	23.3526	24.1115	24.8655	30.3569	30.9625	29.7432	30.7753	29.8961	30.4071	21.3481	20.4352	20.4356	21.0362	21.5698	23.2639	27.9617	28.6079	29.0596	26.3211	27.6884	28.1316
2	25.8083	3.39542	26.201	27.4867	27.2442	24.8517	25.9665	25.4558	25.0878	28.4807	26.3499	22.7167	23.5712	24.3207	29.8599	30.7099	29.2603	30.3424	29.1858	29.8012	20.5121	19.8707	19.3534	20.16	20.6209	22.5555	27.3808	27.966	28.4992	25.8799	27.0102	27.5487
3	25.1613	3.48334	25.6557	26.9104	26.6845	24.1959	25.4635	25.0244	24.3605	27.5467	25.5795	22.0104	22.9711	23.6946	29.3216	30.4158	28.7331	29.8684	28.434	29.1568	19.6874	19.2681	18.3746	19.293	19.77	21.7311	26.7814	27.3058	27.907	25.4023	26.3421	26.9499
4	24.5098	3.54585	25.129	26.3214	26.1589	23.5504	24.9741	24.6402	23.5734	26.5785	24.7056	21.2618	22.3232	22.9978	28.7415	30.1068	28.1569	29.3336	27.6501	28.4604	18.9237	18.6918	17.5268	18.4958	19.0598	20.8444	26.1815	26.6567	27.3074	24.8916	25.7068	26.3452
5	23.8598	3.58494	24.6499	25.7665	25.6966	22.9693	24.5102	24.307	22.7258	25.5636	23.7263	20.488	21.622	22.2289	28.1144	29.788	27.5259	28.718	26.8349	27.7051	18.2229	18.1549	16.7927	17.7668	18.4749	19.9253	25.5859	26.0281	26.7116	24.3455	25.1096	25.7346
6	23.2059	3.61364	24.2212	25.2661	25.2978	22.476	24.0606	24.0056	21.8099	24.4702	22.6384	19.698	20.8563	21.3863	27.4438	29.4485	26.8452	28.0203	26.0031	26.902	17.5617	17.6417	16.1352	17.0722	17.9623	18.9973	24.9928	25.4195	26.1227	23.7613	24.5449	25.1159
7	22.5379	3.64908	23.8274	24.8185	24.9431	22.0612	23.6067	23.7078	20.8154	23.2661	21.4423	18.8835	20.0146	20.4703	26.7398	29.0707	26.1273	27.2555	25.1776	26.0677	16.9094	17.1252	15.5064	16.3773	17.4582	18.0801	24.3973	24.8224	25.538	23.1411	23.9994	24.4856
8	21.8446	3.70795	23.4492	24.4098	24.6108	21.6946	23.1376	23.393	19.7344	21.9377	20.1457	18.0203	19.0861	19.4821	26.0123	28.6368	25.3839	26.4495	24.3773	25.2138	16.2352	16.5696	14.8585	15.6593	16.9073	17.1813	23.7922	24.2217	24.9503	22.4933	23.4564	23.8394
9	21.1199	3.80169	23.0743	24.0249	24.2878	21.3446	22.6574	23.0566	18.5682	20.4985	18.7661	17.0832	18.0673	18.4261	25.2693	28.1267	24.6285	25.6339	23.6082	24.3491	15.5168	15.943	14.1597	14.91	16.276	16.2952	23.1708	23.5973	24.3523	21.8287	22.9	23.1757
10	20.366	3.93251	22.7014	23.6552	23.971	20.9917	22.1811	22.7078	17.3345	18.9878	17.333	16.0638	16.9722	17.3155	24.5167	27.5147	23.8859	24.8395	22.8605	23.4831	14.7479	15.2307	13.4043	14.132	15.5598	15.4128	22.5295	22.931	23.7407	21.1579	22.3192	22.499
11	19.5941	4.09299	22.3351	23.299	23.6601	20.63	21.7246	22.3618	16.0697	17.4659	15.8888	14.9796	15.8392	16.1753	23.7591	26.7846	23.1856	24.0844	22.1139	22.6272	13.938	14.4339	12.6073	13.3337	14.7808	14.5344	21.8687	22.2105	23.1174	20.4909	21.7088	21.8161
12	18.8201	4.26818	21.9777	22.9547	23.3494	20.2598	21.297	22.0276	14.8235	16.0034	14.4842	13.8674	14.7229	15.0396	22.9997	25.9459	22.5431	23.3659	21.3492	21.7946	13.1079	13.568	11.7915	12.5271	13.9781	13.6748	21.1918	21.4319	22.4879	19.837	21.0676	21.1345
13	18.0597	4.43966	21.6251	22.6172	23.0257	19.8815	20.8984	21.7028	13.6452	14.6681	13.1685	12.7694	13.6762	13.9437	22.2395	25.0351	21.9473	22.6645	20.56	20.9905	12.2833	12.6621	10.9807	11.7284	13.188	12.8572	20.5055	20.6044	21.8588	19.2044	20.3978	20.4619
14	17.3251	4.58932	21.2669	22.2733	22.6739	19.4905	20.5181	21.3787	12.574	13.5122	11.9807	11.7242	12.7388	12.9141	21.4765	24.1029	21.3663	21.9505	19.7549	20.2077	11.4886	11.7544	10.1977	10.9571	12.4324	12.1013	19.8198	19.7509	21.2335	18.5998	19.7066	19.8079
15	16.6224	4.70131	20.8883	21.9021	22.2825	19.0747	20.1372	21.045	11.6363	12.5652	10.9471	10.7643	11.936	11.9689	20.7023	23.1859	20.7615	21.1906	18.9437	19.4297	10.7399	10.8808	9.45657	10.228	11.7205	11.4139	19.1453	18.9002	20.6091	18.0266	19.0067	19.184
16	15.9505	4.7646	20.4734	21.4819	21.8429	18.6212	19.7324	20.6889	10.8471	11.8321	10.0813	9.91576	11.2808	11.1258	19.9012	22.2973	20.0921	20.3601	18.1212	18.6355	10.0391	10.0645	8.75691	9.54174	11.0482	10.7843	18.4917	18.0798	19.979	17.4833	18.314	18.6025
17	15.3041	4.776	20.0085	20.9975	21.3487	18.1211	19.281	20.294	10.2091	11.294	9.38046	9.19437	10.7739	10.4028	19.0592	21.4423	19.3231	19.4518	17.2724	17.8065	9.37533	9.31479	8.08798	8.88527	10.4007	10.1879	17.8684	17.3134	19.3415	16.9649	17.648	18.0741
18	14.6757	4.74078	19.484	20.4427	20.7946	17.5738	18.7629	19.846	9.70834	10.9097	8.82153	8.59803	10.4006	9.81186	18.1692	20.6223	18.4351	18.4805	16.3812	16.9271	8.73337	8.63029	7.43776	8.24171	9.76093	9.59617	17.2837	16.6179	18.7014	16.4638	17.0302	17.6053
19	14.0551	4.67143	18.8956	19.8166	20.1753	16.9862	18.161	19.3388	9.31133	10.6203	8.3643	8.09977	10.1254	9.34692	17.2284	19.822	17.4288	17.4749	15.4349	15.9814	8.09784	7.99902	6.79814	7.59369	9.11604	8.9823	16.7424	16.0005	18.0693	15.9693	16.4776	17.1952
20	13.4287	4.58622	18.2417	19.1199	19.4856	16.3648	17.4647	18.7736	8.96565	10.3536	7.95561	7.65158	9.89225	8.9752	16.2399	19.0203	16.323	16.4632	14.4304	14.9627	7.45363	7.39849	6.16436	6.92329	8.45801	8.32399	16.2425	15.4574	17.4587	15.4676	15.9952	16.8335
21	12.7817	4.50467	17.5228	18.3538	18.7244	15.7113	16.6726	18.1517	8.60663	10.0329	7.5323	7.19574	9.63364	8.63862	15.2164	18.2041	15.1512	15.4661	13.3785	13.8821	6.79018	6.80309	5.53146	6.22256	7.78387	7.60992	15.7726	14.9739	16.8792	14.9429	15.5687	16.4985
22	12.1008	4.44073	16.7418	17.5226	17.8955	15.0246	15.793	17.4734	8.1689	9.58948	7.02992	6.67701	9.28317	8.26489	14.1755	17.3649	13.9505	14.4958	12.3037	12.7628	6.10649	6.19328	4.8976	5.5007	7.09898	6.84189	15.3115	14.5256	16.3307	14.3799	15.1644	16.1567
23	11.3765	4.39818	15.9046	16.6338	17.0036	14.3038	14.8411	16.7405	7.6004	8.97627	6.3955	6.05595	8.78834	7.78597	13.1344	16.497	12.752	13.5527	11.2401	11.63	5.41193	5.56271	4.26584	4.7794	6.41675	6.03496	14.8313	14.0835	15.8014	13.767	14.7378	15.7665
24	10.6051	4.37203	15.0175	15.6973	16.0505	13.5489	13.8351	15.9555	6.87472	8.17613	5.59921	5.31855	8.1228	7.15689	12.1079	15.6035	11.5793	12.6272	10.2209	10.5086	4.72082	4.91758	3.64022	4.07983	5.75028	5.21618	14.3048	13.6205	15.269	13.0993	14.2476	15.2874
25	9.78993	4.35371	14.0878	14.7236	15.0385	12.7606	12.7962	15.1199	5.99657	7.20409	4.64141	4.47579	7.29346	6.36809	11.1072	14.6996	10.447	11.7066	9.26226	9.42069	4.04563	4.2717	3.02311	3.41461	5.10559	4.41315	13.7125	13.1149	14.7072	12.3806	13.6671	14.6928
26	8.93989	4.33515	13.1235	13.7234	13.9724	11.9405	11.7456	14.2355	4.99882	6.10282	3.55193	3.5576	6.33606	5.4457	10.1356	13.7946	9.3599	10.7841	8.35766	8.38202	3.39329	3.64141	2.41368	2.78684	4.48192	3.6426	13.0482	12.5567	14.0927	11.6228	12.9905	13.9783
27	8.06901	4.31033	12.134	12.7077	12.8605	11.091	10.7033	13.3078	3.93267	4.93326	2.38079	2.60475	5.30462	4.43993	9.18958	12.8777	8.32322	9.86537	7.48876	7.39282	2.7664	3.0391	1.81175	2.19436	3.87611	2.91069	12.3223	11.9536	13.4135	10.8456	12.2334	13.1656
28	7.19455	4.27603	11.1295	11.6848	11.7175	10.2157	9.68255	12.347	2.85444	3.76	1.18612	1.65938	4.25785	3.40888	8.26502	11.9473	7.34229	8.95868	6.63887	6.43802	2.1656	2.46875	1.22078	1.63247	3.28756	2.21847	11.5581	11.3264	12.6707	10.0721	11.4268	12.2948
29	6.33323	4.23113	10.1192	10.6574	10.5636	9.32076	8.68921	11.3652	1.8134	2.63702	0.023227	0.755863	3.24866	2.40223	7.3592	11.0202	6.41407	8.06373	5.80015	5.4979	1.59077	1.9274	0.645794	1.09594	2.71883	1.5659	10.7836	10.6997	11.8763	9.3236	10.6069	11.4112
30	5.4986	4.1761	9.11284	9.62509	9.42244	8.41347	7.72811	10.3751	0.843772	1.59911	-1.06563	-0.083728	2.31712	1.45199	6.47103	10.1152	5.5259	7.17988	4.97396	4.56017	1.04142	1.40904	0.092603	0.580782	2.17374	0.950918	10.0239	10.0926	11.0509	8.61634	9.80603	10.5539
31	4.69976	4.11196	8.11873	8.58806	8.31584	7.50215	6.80253	9.38507	-0.0373506	0.661321	-2.05773	-0.847066	1.48429	0.572427	5.60161	9.23783	4.65832	6.31679	4.16766	3.62744	0.51856	0.90921	-0.431107	0.085626	1.65801	0.371061	9.29727	9.51324	10.2202	7.95893	9.04514	9.7489
32	3.94079	4.03957	7.14101	7.54661	7.25893	6.5942	5.91044	8.39486	-0.825904	-0.174921	-2.94702	-1.52818	0.751435	-0.230833	4.75286	8.37759	3.79715	5.49397	3.3819	2.71368	0.0230418	0.42534	-0.920634	-0.391808	1.17705	-0.174737	8.61294	8.9598	9.40941	7.35207	8.33484	9.00859
33	3.22133	3.96	6.17957	6.50198	6.25847	5.69269	5.04608	7.39862	-1.5257	-0.914877	-3.73721	-2.12825	0.107026	-0.955185	3.9274	7.52377	2.94067	4.72985	2.60714	1.83558	-0.446784	-0.044788	-1.37582	-0.856694	0.731398	-0.688013	7.97216	8.42359	8.63674	6.78911	7.67603	8.33536
34	2.53709	3.87418	5.22976	5.45617	5.31057	4.79333	4.20064	6.38807	-2.14527	-1.56762	-4.43657	-2.65615	-0.464508	-1.60149	3.12692	6.67498	2.09696	4.02577	1.83313	1.00376	-0.894891	-0.502194	-1.80052	-1.31644	0.318174	-1.17348	7.36895	7.89362	7.9103	6.25624	7.06137	7.72323
35	1.87914	3.78339	4.28177	4.41148	4.39881	3.88315	3.36113	5.35429	-2.69737	-2.14686	-5.05668	-3.12614	-0.980985	-2.17617	2.34945	5.83848	1.27264	3.36416	1.05336	0.218632	-1.32958	-0.950532	-2.20575	-1.78275	-0.068094	-1.64076	6.79144	7.35976	7.2299	5.73356	6.47627	7.15771
36	1.23473	3.68957	3.32412	3.36999	3.50053	2.94526	2.51084	4.29398	-3.19964	-2.67326	-5.61323	-3.55626	-1.4627	-2.69276	1.58987	5.01794	0.467325	2.72173	0.26694	-0.524577	-1.76363	-1.39955	-2.6088	-2.26932	-0.436898	-2.10358	6.22291	6.81241	6.5895	5.19577	5.89834	6.6185
37	0.588973	3.59456	2.34764	2.32667	2.59608	1.96799	1.63338	3.21407	-3.67472	-3.17527	-6.12692	-3.96745	-1.93265	-3.17133	0.842636	4.20574	-0.324623	2.07887	-0.517277	-1.22953	-2.21245	-1.8634	-3.02901	-2.78711	-0.804058	-2.5787	5.64177	6.23902	5.9771	4.61308	5.29715	6.08251
38	-0.0732074	3.50015	1.34748	1.26806	1.67232	0.951649	0.718664	2.12672	-4.14941	-3.68679	-6.62414	-4.38242	-2.416	-3.63768	0.106033	3.39671	-1.10871	1.42382	-1.2825	-1.89915	-2.69307	-2.35752	-3.48793	-3.34304	-1.19144	-3.08541	5.02292	5.62472	5.37457	3.95404	4.63663	5.52464
39	-0.764659	3.40799	0.325238	0.183813	0.724076	-0.091115	-0.234337	1.04375	-4.65204	-4.24235	-7.13442	-4.82533	-2.93735	-4.12072	-0.616405	2.59509	-1.88563	0.752834	-2.00982	-2.53451	-3.22163	-2.89512	-4.00693	-3.94214	-1.6216	-3.64238	4.34154	4.95771	4.75943	3.18993	3.88238	4.91825
40	-1.49382	3.31854	-0.711092	-0.926901	-0.243869	-1.13947	-1.21981	-0.025415	-5.20833	-4.87004	-7.68344	-5.32082	-3.51713	-4.65021	-1.31695	1.806	-2.64996	0.066094	-2.67364	-3.13326	-3.80991	-3.48509	-4.59918	-4.5901	-2.11373	-4.26145	3.57717	4.23135	4.107	2.2997	3.01005	4.23777
41	-2.26397	3.23088	-1.75006	-2.05727	-1.21723	-2.17096	-2.22941	-1.07541	-5.83635	-5.58389	-8.28389	-5.89002	-4.17008	-5.25387	-1.98655	1.03506	-3.39172	-0.635804	-3.24685	-3.69342	-4.46332	-4.13273	-5.26688	-5.29021	-2.68185	-4.94492	2.71641	3.4404	3.39301	1.2756	2.00924	3.4638
42	-3.07317	3.14378	-2.78064	-3.19652	-2.17498	-3.16714	-3.25798	-2.10656	-6.54171	-6.3787	-8.9273	-6.54417	-4.90581	-5.95259	-2.62007	0.288175	-4.10013	-1.35045	-3.72141	-4.21653	-5.17948	-4.84051	-6.00163	-6.03729	-3.33248	-5.6855	1.75605	2.57794	2.59668	0.130452	0.886378	2.58878
43	-3.91365	3.05655	-3.79511	-4.33536	-3.09584	-4.11515	-4.30644	-3.12276	-7.31517	-7.22804	-9.58104	-7.28148	-5.7302	-6.75511	-3.21753	-0.431051	-4.76696	-2.06787	-4.11505	-4.70672	-5.94651	-5.60587	-6.78552	-6.81412	-4.06189	-6.46516	0.706092	1.6383	1.70415	-1.09885	-0.331746	1.61861
44	-4.77084	2.96841	-4.79075	-5.47068	-3.96818	-5.00927	-5.38002	-4.12558	-8.13153	-8.08254	-10.1902	-8.08847	-6.64333	-7.65309	-3.78294	-1.12216	-5.38623	-2.77589	-4.46401	-5.1664	-6.74097	-6.41652	-7.59143	-7.58942	-4.85325	-7.25424	-0.408025	0.620095	0.712691	-2.35149	-1.59535	0.573929
45	-5.62246	2.87748	-5.76886	-6.60698	-4.79265	-5.85049	-6.48386	-5.11031	-8.94988	-8.87126	-10.6871	-8.9417	-7.63169	-8.61761	-4.32245	-1.78571	-5.95388	-3.46979	-4.80534	-5.59754	-7.52636	-7.24584	-8.37994	-8.31886	-5.67496	-8.01218	-1.54474	-0.472187	-0.365826	-3.54431	-2.83408	-0.507294
46	-6.43787	2.7809	-6.72921	-7.75351	-5.5756	-6.63878	-7.61407	-6.0641	-9.71486	-9.50729	-11.005	-9.80741	-8.65842	-9.59619	-4.84251	-2.4245	-6.47279	-4.1499	-5.16266	-6.00269	-8.25474	-8.05224	-9.09886	-8.95014	-6.48114	-8.69133	-2.64803	-1.62593	-1.50306	-4.57747	-3.964	-1.56968
47	-7.1779	2.67738	-7.66114	-8.91375	-6.31619	-7.36039	-8.75153	-6.96384	-10.36	-9.89997	-11.0918	-10.6395	-9.65559	-10.5132	-5.34704	-3.04244	-6.95835	-4.80855	-5.54157	-6.38428	-8.87014	-8.78335	-9.68441	-9.42895	-7.21634	-9.23765	-3.6512	-2.81851	-2.65621	-5.34557	-4.89303	-2.54268
48	-7.79651	2.57225	-8.53673	-10.0736	-6.99312	-7.98228	-9.85954	-7.77511	-10.8162	-9.97541	-10.9232	-11.3795	-10.5264	-11.2764	-5.8349	-3.64214	-7.43304	-5.42572	-5.93159	-6.74201	-9.31221	-9.38065	-10.0622	-9.70306	-7.82257	-9.5926	-4.48257	-4.01463	-3.77035	-5.75399	-5.52939	-3.34451
49	-8.24534	2.48326	-9.30812	-11.1929	-7.56045	-8.45518	-10.8804	-8.45163	-11.0246	-9.697	-10.5085	-11.9609	-11.1646	-11.792	-6.29937	-4.22504	-7.9154	-5.97505	-6.31364	-7.06772	-9.52226	-9.78288	-10.1564	-9.72667	-8.24401	-9.70135	-5.07233	-5.16011	-4.77761	-5.73567	-5.79843	-3.88985
50	-8.47933	2.4419	-9.9105	-12.2034	-7.95343	-8.72374	-11.7375	-8.93448	-10.9493	-9.07408	-9.8833	-12.3207	-11.4827	-11.9859	-6.72673	-4.78916	-8.40806	-6.43058	-6.66235	-7.34351	-9.4507	-9.93152	-9.90569	-9.46536	-8.43065	-9.52028	-5.3594	-6.17595	-5.59945	-5.26063	-5.65811	-4.10288
51	-8.46234	2.48398	-10.2736	-13.0143	-8.10231	-8.73764	-12.3526	-9.16102	-10.5819	-8.14959	-9.0889	-12.4126	-11.4328	-11.8254	-7.09496	-5.32281	-8.89156	-6.77293	-6.94602	-7.5415	-9.06175	-9.7773	-9.27503	-8.89477	-8.33926	-9.02238	-5.29956	-6.9656	-6.15745	-4.33828	-5.10402	-3.93245
52	-8.17098	2.63157	-10.3362	-13.5299	-7.94838	-8.45848	-12.6617	-9.08236	-9.93531	-6.97325	-8.14714	-12.2174	-11.0109	-11.3279	-7.37365	-5.8008	-9.32726	-6.98677	-7.12619	-7.62723	-8.33544	-9.2826	-8.25874	-8.00131	-7.93523	-8.19933	-4.8743	-7.4358	-6.39126	-3.01643	-4.16562	-3.36238
53	-7.59656	2.88103	-10.0593	-13.6765	-7.45818	-7.86544	-12.6217	-8.67481	-9.03218	-5.57852	-7.04607	-11.7447	-10.2453	-10.5463	-7.52709	-6.19596	-9.66442	-7.04694	-7.16154	-7.5666	-7.26839	-8.42368	-6.87534	-6.78792	-7.19504	-7.05996	-4.09579	-7.52013	-6.27145	-1.37606	-2.89829	-2.41302
54	-6.7455	3.20822	-9.43848	-13.4246	-6.63508	-6.96647	-12.2191	-7.94713	-7.89209	-3.97834	-5.7475	-11.0222	-9.17515	-9.53728	-7.51796	-6.49263	-9.85167	-6.90574	-7.01115	-7.32862	-5.87578	-7.19279	-5.16661	-5.28048	-6.10784	-5.63119	-3.00319	-7.18896	-5.8018	0.480915	-1.37315	-1.13296
55	-5.63807	3.58107	-8.50907	-12.7952	-5.52391	-5.80784	-11.4773	-6.94116	-6.52602	-2.17834	-4.21165	-10.0732	-7.83207	-8.33483	-7.30693	-6.67728	-9.84966	-6.49769	-6.63254	-6.87746	-4.19507	-5.60233	-3.20161	-3.52974	-4.68079	-3.96088	-1.65327	-6.45089	-5.01323	2.45098	0.333386	0.413406
56	-4.30703	3.9679	-7.34172	-11.8537	-4.20543	-4.46795	-10.4572	-5.7243	-4.9397	-0.197677	-2.42439	-8.89821	-6.23819	-6.94005	-6.85745	-6.73365	-9.63886	-5.77038	-5.97924	-6.16513	-2.28633	-3.69383	-1.07	-1.60654	-2.94735	-2.11393	-0.109957	-5.3512	-3.95494	4.44697	2.15325	2.15613
57	-2.79301	4.34108	-6.02056	-10.6826	-2.77909	-3.03021	-9.24086	-4.37003	-3.14119	1.91951	-0.409845	-7.47159	-4.41349	-5.33054	-6.14469	-6.65067	-9.21589	-4.70999	-5.0079	-5.13902	-0.223975	-1.54575	1.13817	0.411568	-0.968798	-0.15506	1.56536	-3.96535	-2.68475	6.41122	4.03807	4.02762
58	-1.13451	4.68077	-4.61619	-9.351	-1.33817	-1.55645	-7.89981	-2.9355	-1.14441	4.12003	1.78358	-5.75811	-2.38434	-3.48323	-5.15459	-6.42092	-8.57951	-3.3319	-3.69121	-3.74944	1.91884	0.73375	3.35537	2.46326	1.17074	1.87109	3.32379	-2.38573	-1.259	8.32404	5.96792	5.97171
59	0.641898	4.97779	-3.17213	-7.90333	0.053373	-0.084172	-6.474	-1.45253	1.02919	6.36485	4.10755	-3.73997	-0.185195	-1.40128	-3.87429	-6.02019	-7.71025	-1.65591	-2.022	-1.9631	4.09028	3.03841	5.54986	4.52345	3.38647	3.95319	5.13644	-0.703271	0.277549	10.2023	7.95575	7.94993
60	2.52397	5.23254	-1.70718	-6.36378	1.3739	1.36655	-4.97798	0.065405	3.34841	8.63244	6.52187	-1.43725	2.14639	0.878591	-2.28929	-5.39513	-6.55395	0.301982	-0.015628	0.216256	6.27034	5.30588	7.72073	6.59925	5.62073	6.10512	6.99756	1.01423	1.90097	12.087	10.039	9.94657
61	4.50695	5.44911	-0.223384	-4.74498	2.64294	2.78897	-3.41761	1.61377	5.77422	10.9066	8.99025	1.09482	4.57729	3.30211	-0.395673	-4.47728	-5.02817	2.51509	2.27583	2.73616	8.45899	7.53123	9.87429	8.70406	7.85183	8.33352	8.92058	2.74165	3.61511	14.0214	12.2548	11.9699
62	6.58224	5.62936	1.2847	-3.057	3.907	4.18484	-1.80128	3.18994	8.26394	13.1667	11.473	3.78532	7.08069	5.81397	1.78231	-3.21798	-3.0543	4.93747	4.75469	5.49167	10.6532	9.73635	12.0035	10.8334	10.0809	10.6118	10.927	4.50087	5.45078	16.0264	14.6105	14.0466
63	8.72859	5.77223	2.81981	-1.3165	5.21701	5.55617	-0.140994	4.78337	10.7726	15.3841	13.9227	6.56369	9.62884	8.36366	4.18621	-1.61609	-0.612449	7.50363	7.30456	8.3514	12.8333	11.925	14.0872	12.9586	12.3113	12.8845	13.031	6.34277	7.45244	18.0863	17.0685	16.2051
64	10.9097	5.87794	4.37357	0.446004	6.60376	6.89877	1.54827	6.37106	13.2524	17.5226	16.2881	9.36349	12.1846	10.9031	6.7324	0.282774	2.21532	10.1322	9.83132	11.2003	14.9643	14.0658	16.0966	15.0371	14.5346	15.0876	15.2256	8.31637	9.65462	20.1499	19.5521	18.4553
65	13.0775	5.95051	5.92414	2.18953	8.05979	8.20455	3.24193	7.92489	15.6541	19.5437	18.5242	12.1195	14.699	13.384	9.32933	2.40689	5.26031	12.7358	12.2808	13.9628	17.0044	16.106	17.9987	17.0241	16.7274	17.1657	17.4757	10.4377	12.0581	22.1453	21.96	20.7774
66	15.181	5.99493	7.44357	3.87912	9.54277	9.46949	4.9049	9.4216	17.9321	21.4152	20.6038	14.7674	17.1174	15.7568	11.8966	4.67765	8.34197	15.2389	14.6295	16.595	18.913	17.9931	19.7576	18.8807	18.853	19.0806	19.7199	12.6721	14.6226	23.9995	24.1818	23.1236
67	17.1753	6.01438	8.90933	5.49742	11.0031	10.6958	6.50402	10.8463	20.0524	23.1177	22.5234	17.2512	19.3944	17.9753	14.3766	7.01564	11.331	17.5998	16.8693	19.067	20.6575	19.687	21.3417	20.5777	20.8696	20.8115	21.8808	14.9361	17.2714	25.6558	26.1172	25.4237
68	19.0288	6.00956	10.311	7.04412	12.4092	11.8883	8.0196	12.1935	21.9996	24.6495	24.2994	19.5344	21.5052	20.0094	16.7362	9.35669	14.1523	19.8137	19.0014	21.3571	22.2195	21.168	22.7352	22.1002	22.7398	22.3543	23.878	17.1176	19.9017	27.0812	27.6971	27.5922
69	20.7265	5.97935	11.6503	8.53072	13.7488	13.0521	9.45293	13.4668	23.7802	26.0254	25.9572	21.6113	23.4481	21.8592	18.9608	11.6604	16.7661	21.892	21.0319	23.4535	23.5978	22.4393	23.9435	23.4465	24.4389	23.7209	25.6434	19.1056	22.4009	28.2683	28.9014	29.541
70	22.2681	5.92228	12.9377	9.97147	15.0206	14.1948	10.825	14.6766	25.4184	27.2714	27.5197	23.5057	25.2393	23.5559	21.0432	13.9038	19.1598	23.8374	22.9613	25.3537	24.8056	23.5253	24.986	24.6225	25.9591	24.9352	27.1356	20.8163	24.6674	29.2304	29.7631	31.201
71	23.664	5.83858	14.1867	11.3784	16.2317	15.3241	12.1637	15.8358	26.9455	28.4141	29.0011	25.2574	26.9047	25.15	22.9778	16.0723	21.3396	25.6347	24.7804	27.0623	25.8627	24.4616	25.8853	25.6356	27.3063	26.0245	28.3471	22.2132	26.6308	29.9946	30.3567	32.5401
72	24.9295	5.73109	15.4095	12.7603	17.3915	16.4431	13.4942	16.9582	28.3891	29.4719	30.4036	26.9065	28.4708	26.693	24.7598	18.1523	23.3216	27.2622	26.4744	28.5885	26.7871	25.2826	26.6551	26.4967	28.4887	27.0125	29.3022	23.3106	28.2649	30.5944	30.7744	33.5665
73	26.08	5.60509	16.6131	14.1211	18.5075	17.5489	14.8336	18.0545	29.7649	30.4489	31.7163	28.4811	29.9553	28.2228	26.386	20.1259	25.1294	28.7092	28.0259	29.9398	27.5896	26.013	27.298	27.2155	29.5074	27.914	30.0463	24.161	29.5875	31.0643	31.0996	34.3193
74	27.1263	5.46836	17.7972	15.4587	19.5855	18.6344	16.1829	19.1244	31.0734	31.3379	32.9194	29.9921	31.3632	29.7545	27.8556	21.9655	26.79	29.9835	29.4183	31.1205	28.2729	26.6639	27.8147	27.7966	30.3572	28.7319	30.6325	24.8348	30.6463	31.434	31.3915	34.8557
75	28.074	5.33004	18.9526	16.767	20.6259	19.6881	17.5251	20.1569	32.3047	32.1283	33.9891	31.4356	32.6899	31.2804	29.1708	23.6407	28.3268	31.109	30.6422	32.1355	28.8325	27.2335	28.2035	28.2436	31.0291	29.4529	31.1095	25.4048	31.5001	31.7265	31.6806	35.2357
76	28.923	5.19874	20.0623	18.0358	21.6161	20.6921	18.8317	21.1357	33.4419	32.8116	34.9008	32.7971	33.9246	32.7755	30.3366	25.137	29.7509	32.1117	31.697	32.9864	29.2602	27.7098	28.4598	28.5657	31.5124	30.0533	31.5143	25.9311	32.2042	31.9578	31.9685	35.5097
77	29.6687	5.08098	21.1056	19.2532	22.5339	21.6259	20.0703	22.0449	34.4653	33.3814	35.6334	34.0544	35.0546	34.2026	31.3558	26.4601	31.0543	33.0053	32.5883	33.6707	29.5489	28.0749	28.5814	28.7747	31.8053	30.5084	31.868	26.4488	32.8011	32.1383	32.2375	35.7142
78	30.3038	4.98008	22.0635	20.406	23.3563	22.4724	21.2108	22.8722	35.353	33.8319	36.1711	35.1796	36.0664	35.5161	32.2268	27.6281	32.2089	33.7884	33.3224	34.1863	29.6979	28.3111	28.5731	28.8822	31.9209	30.8019	32.178	26.9658	33.3135	32.2748	32.4629	35.873
79	30.82	4.89518	22.9202	21.4812	24.0653	23.2189	22.2277	23.6077	36.0823	34.1539	36.5027	36.1421	36.9447	36.668	32.9435	28.6609	33.1715	34.4513	33.9033	34.5302	29.7126	28.4063	28.4461	28.8976	31.8794	30.9338	32.4414	27.4689	33.7445	32.371	32.6242	35.9986
80	31.2081	4.82109	23.664	22.4695	24.6514	23.8575	23.1018	24.24	36.6302	34.3348	36.6207	36.9123	37.669	37.614	33.4946	29.5637	33.8963	34.9854	34.3312	34.6963	29.6027	28.3593	28.2141	28.8254	31.6995	30.9153	32.6489	27.9314	34.0806	32.431	32.7103	36.0911
81	31.4596	4.7492	24.2886	23.366	25.1117	24.3834	23.8213	24.7604	36.9758	34.3618	36.5212	37.4655	38.2137	38.3171	33.8651	30.3166	34.3452	35.3817	34.6019	34.68	29.3786	28.1778	27.8888	28.6704	31.3965	30.7596	32.7897	28.3255	34.3001	32.4608	32.7197	36.1424
82	31.5676	4.66972	24.7912	24.1681	25.4458	24.7954	24.3808	25.1658	37.1018	34.2248	36.2025	37.7813	38.5519	38.7486	34.0409	30.8863	34.4954	35.6278	34.7111	34.484	29.0482	27.8694	27.4757	28.4367	30.9823	30.4769	32.8559	28.632	34.3844	32.4658	32.6561	36.1413
83	31.5289	4.57435	25.1732	24.8721	25.6594	25.0984	24.7807	25.4557	36.9952	33.9198	35.6653	37.8437	38.6593	38.8882	34.0175	31.2454	34.3503	35.7123	34.6594	34.1203	28.6144	27.4363	26.9755	28.1238	30.4631	30.0736	32.8439	28.8427	34.3245	32.4496	32.525	36.0776
84	31.345	4.45825	25.4409	25.4742	25.7699	25.3032	25.0269	25.6301	36.6493	33.4495	34.9155	37.6426	38.5159	38.7232	33.8039	31.3858	33.9375	35.6317	34.4506	33.6137	28.0758	26.875	26.3906	27.7249	29.8366	29.552	32.7553	28.9601	34.1251	32.4158	32.3319	35.9438
85	31.023	4.3217	25.6047	25.9746	25.7979	25.423	25.1346	25.6931	36.0658	32.825	33.97	37.175	38.1094	38.2499	33.4212	31.3219	33.3007	35.393	34.0902	33.0003	27.4268	26.179	25.726	27.2239	29.0933	28.9118	32.5966	28.9967	33.8031	32.367	32.0803	35.7361
86	30.5757	4.1712	25.6796	26.3815	25.7606	25.4725	25.1251	25.6582	35.2589	32.0712	32.8594	36.4483	37.4381	37.4778	32.9001	31.0816	32.4967	35.0123	33.5887	32.3213	26.6625	25.3414	24.9931	26.6002	28.2215	28.1564	32.3774	28.9717	33.3844	32.3057	31.7721	35.4532
87	30.0247	4.01945	25.6853	26.7118	25.6724	25.4692	25.025	25.5478	34.2615	31.231	31.6342	35.4882	36.5185	36.4355	32.2787	30.702	31.5886	34.5129	32.971	31.619	25.7885	24.3647	24.2131	25.8453	27.2183	27.3008	32.1094	28.9073	32.8974	32.2336	31.4125	35.0963
88	29.4029	3.88332	25.6465	26.9916	25.5486	25.4325	24.8704	25.3892	33.129	30.3666	30.3656	34.3453	35.3915	35.1757	31.6038	30.2337	30.6413	33.9282	32.2799	30.9361	24.8292	23.2696	23.4252	24.9768	26.1007	26.3737	31.8059	28.8249	32.3689	32.1525	31.0148	34.6683
89	28.7564	3.77854	25.5944	27.2551	25.4097	25.3848	24.7099	25.2124	31.9393	29.5545	29.1405	33.0985	34.1254	33.7775	30.9327	29.7362	29.7237	33.3093	31.5745	30.3198	23.8352	22.1021	22.6928	24.0449	24.9158	25.4206	31.4802	28.7418	31.822	32.0644	30.5982	34.1747
90	28.1432	3.71224	25.5679	27.5452	25.2842	25.3527	24.604	25.0537	30.7857	28.8727	28.0498	31.8508	32.813	32.3424	30.3337	29.2671	28.9144	32.7309	30.9275	29.8288	22.8836	20.9392	22.0934	23.1311	23.7462	24.5079	31.1448	28.6681	31.2736	31.9728	30.1853	33.6243
91	27.6264	3.67831	25.6099	27.9024	25.2065	25.3662	24.6174	24.9572	29.7627	28.3817	27.1705	30.7159	31.5617	30.9838	29.8833	28.8825	28.2993	32.2874	30.4164	29.5312	22.0666	19.883	21.6993	22.3359	22.6994	23.7156	30.8095	28.6084	30.732	31.8809	29.7985	33.0277
92	27.2618	3.6603	25.7561	28.3506	25.2065	25.4562	24.8008	24.9665	28.9452	28.1063	26.5481	29.7907	30.4727	29.808	29.6538	28.6384	27.9604	32.0695	30.1144	29.4864	21.4715	19.0439	21.5541	21.7568	21.88	23.1227	30.4824	28.5681	30.2012	31.79	29.454	32.3988
93	27.0806	3.64063	26.023	28.8947	25.2964	25.6446	25.1679	25.1112	28.3678	28.0241	26.1833	29.1253	29.6164	28.89	29.6894	28.5883	27.9492	32.1215	30.0751	29.7131	21.1535	18.5125	21.6506	21.4596	21.3558	22.7889	30.1691	28.5545	29.6852	31.6979	29.1519	31.7561
94	27.0731	3.60975	26.3971	29.5195	25.4579	25.9361	25.6796	25.3925	28.0127	28.0682	26.0296	28.7022	29.0118	28.2518	29.9745	28.7668	28.2472	32.4018	30.2984	30.1581	21.1117	18.3254	21.9195	21.4496	21.1321	22.7318	29.8695	28.569	29.1898	31.5954	28.874	31.1194
95	27.1834	3.56979	26.8314	30.184	25.6393	26.3092	26.2506	25.7738	27.8128	28.1454	26.0049	28.4423	28.6187	27.8524	30.4202	29.1565	28.7489	32.7859	30.705	30.7049	21.2774	18.4406	22.2419	21.6576	21.1389	22.9083	29.5752	28.5982	28.7171	31.4638	28.5929	30.5037
96	27.3229	3.53215	27.2548	30.823	25.7726	26.7153	26.7768	26.1865	27.6732	28.1638	26.013	28.2358	28.3525	27.6009	30.8904	29.6687	29.2948	33.1171	31.1556	31.2158	21.5264	18.7404	22.4827	21.9526	21.2431	23.2134	29.2694	28.6107	28.2593	31.2799	28.2825	29.9145
97	27.3977	3.5106	27.5919	31.3607	25.8	27.0852	27.1618	26.5517	27.5012	28.0543	25.9693	27.9785	28.1152	27.3887	31.2489	30.1697	29.7312	33.266	31.4992	31.5781	21.7152	19.0654	22.535	22.1803	21.2937	23.5017	28.9311	28.5662	27.7967	31.0227	27.9242	29.3457
98	27.3352	3.51409	27.7779	31.7276	25.6832	27.3421	27.336	26.8007	27.2281	27.7805	25.8178	27.5949	27.8252	27.122	31.4016	30.5402	29.9568	33.1645	31.6169	31.7297	21.7259	19.265	22.3477	22.2137	21.1755	23.6275	28.5425	28.431	27.3055	30.6796	27.5117	28.7847
99	27.0986	3.54338	27.7701	31.8729	25.401	27.4212	27.2675	26.888	26.8184	27.3368	25.5351	27.0475	27.4307	26.7419	31.3133	30.7166	29.9369	32.808	31.4484	31.6565	21.4965	19.2397	21.9286	21.9905	20.8378	23.4858	28.0947	28.1887	26.7694	30.2473	27.0501	28.2182
100	26.6888	3.59177	27.5586	31.7749	24.9577	27.2887	26.9695	26.8025	26.2696	26.7442	25.1263	26.3359	26.9106	26.2308	30.9974	30.6915	29.6907	32.2356	30.9971	31.3723	21.0284	18.9559	21.3308	21.5248	20.2919	23.0387	27.5898	27.843	26.1865	29.7316	26.5498	27.638
101	26.1332	3.64749	27.1662	31.4394	24.3937	26.9388	26.4938	26.5652	25.5982	26.036	24.6107	25.4816	26.2652	25.5973	30.4936	30.4933	29.2657	31.4977	30.311	30.9003	20.3717	18.436	20.6303	20.8893	19.589	22.3139	27.0365	27.4154	25.5642	29.1454	26.0173	27.0404
