# Supplementary material for: A biomechanical assessment of hydraulic ankle-foot devices with and without micro-processor control during slope ambulation in trans-femoral amputees
Source: PLoS One. 2018 Oct 5;13(10):e0205093. doi: 10.1371/journal.pone.0205093 (PMC6173401; doi:10.1371/journal.pone.0205093)
Supplement: S1 Dataset — A set of five trails from each subject in two walking conditions (ascending and descending a 5-degree slope) with three types of prosthetic ankle/foot (Echelon/Esprit/Elan). All data have been time-normalised to 101 points over stance phase and exported to excel files. (ZIP) [file pone.0205093.s003.zip › S1 Dataset Descending Slope_Kinematics_Elan.xlsx]

## Sheet: SAAY
Sound side			15	C:\Users\xb00012\Documents\Data\27_15_150415 SP\27_15_150415_0057.c3d	C:\Users\xb00012\Documents\Data\27_15_150415 SP\27_15_150415_0061.c3d	C:\Users\xb00012\Documents\Data\27_15_150415 SP\27_15_150415_0063.c3d	C:\Users\xb00012\Documents\Data\27_15_150415 SP\27_15_150415_0067.c3d	C:\Users\xb00012\Documents\Data\27_15_150415 SP\27_15_150415_0071.c3d	26	C:\Users\xb00012\Documents\Data\37_26_130515 SP\37_26_130515_0070.c3d	C:\Users\xb00012\Documents\Data\37_26_130515 SP\37_26_130515_0076.c3d	C:\Users\xb00012\Documents\Data\37_26_130515 SP\37_26_130515_0080.c3d	C:\Users\xb00012\Documents\Data\37_26_130515 SP\37_26_130515_0082.c3d	C:\Users\xb00012\Documents\Data\37_26_130515 SP\37_26_130515_0084.c3d	28	C:\Users\xb00012\Documents\Data\39_28_200515 SP\39_28_200515_0074.c3d	C:\Users\xb00012\Documents\Data\39_28_200515 SP\39_28_200515_0076.c3d	C:\Users\xb00012\Documents\Data\39_28_200515 SP\39_28_200515_0080.c3d	C:\Users\xb00012\Documents\Data\39_28_200515 SP\39_28_200515_0082.c3d	C:\Users\xb00012\Documents\Data\39_28_200515 SP\39_28_200515_0084.c3d	33	C:\Users\xb00012\Documents\Data\44_33_190615 SP\44_33_190615_0066.c3d	C:\Users\xb00012\Documents\Data\44_33_190615 SP\44_33_190615_0070.c3d	C:\Users\xb00012\Documents\Data\44_33_190615 SP\44_33_190615_0076.c3d	C:\Users\xb00012\Documents\Data\44_33_190615 SP\44_33_190615_0078.c3d	C:\Users\xb00012\Documents\Data\44_33_190615 SP\44_33_190615_0082.c3d	34	C:\Users\xb00012\Documents\Data\45_34_230615 SP\45_34_230615_0064.c3d	C:\Users\xb00012\Documents\Data\45_34_230615 SP\45_34_230615_0066.c3d	C:\Users\xb00012\Documents\Data\45_34_230615 SP\45_34_230615_0068.c3d	C:\Users\xb00012\Documents\Data\45_34_230615 SP\45_34_230615_0070.c3d	C:\Users\xb00012\Documents\Data\45_34_230615 SP\45_34_230615_0072.c3d
Sagittal plane			ELA	LANKLE_ANGLES	LANKLE_ANGLES	LANKLE_ANGLES	LANKLE_ANGLES	LANKLE_ANGLES	ELA	RANKLE_ANGLES	RANKLE_ANGLES	RANKLE_ANGLES	RANKLE_ANGLES	RANKLE_ANGLES	ELA	LANKLE_ANGLES	LANKLE_ANGLES	LANKLE_ANGLES	LANKLE_ANGLES	LANKLE_ANGLES	ECH	LANKLE_ANGLES	LANKLE_ANGLES	LANKLE_ANGLES	LANKLE_ANGLES	LANKLE_ANGLES	ECH	LANKLE_ANGLES	LANKLE_ANGLES	LANKLE_ANGLES	LANKLE_ANGLES	LANKLE_ANGLES
Ankle Angle				LINK_MODEL_BASED	LINK_MODEL_BASED	LINK_MODEL_BASED	LINK_MODEL_BASED	LINK_MODEL_BASED		LINK_MODEL_BASED	LINK_MODEL_BASED	LINK_MODEL_BASED	LINK_MODEL_BASED	LINK_MODEL_BASED		LINK_MODEL_BASED	LINK_MODEL_BASED	LINK_MODEL_BASED	LINK_MODEL_BASED	LINK_MODEL_BASED		LINK_MODEL_BASED	LINK_MODEL_BASED	LINK_MODEL_BASED	LINK_MODEL_BASED	LINK_MODEL_BASED		LINK_MODEL_BASED	LINK_MODEL_BASED	LINK_MODEL_BASED	LINK_MODEL_BASED	LINK_MODEL_BASED
101 points over gait cycle				Original	Original	Original	Original	Original		Original	Original	Original	Original	Original		Original	Original	Original	Original	Original		Original	Original	Original	Original	Original		Original	Original	Original	Original	Original
ITEM	Mean	SD	C4_L	1	1	1	1	1	C4_R	1	1	1	1	1	C4_L	1	1	1	1	1	C4_L	1	1	1	1	1	C4_L	1	1	1	1	1
1	63.3998	7.55069	70.667	70.3532	70.2927	70.4216	71.9253	70.3423	71.5478	69.1495	71.4531	72.8678	71.6758	72.5928	55.6761	55.4811	57.848	56.7745	53.4009	54.876	65.0382	65.239	63.6204	65.4804	65.3	65.5509	54.0699	54.253	53.9746	53.5557	54.3445	54.2216
2	62.3392	7.3087	70.0153	69.4228	69.534	69.684	71.3088	70.1266	69.6781	66.7628	69.4162	71.2002	69.7145	71.2969	54.841	54.5119	57.3766	55.9529	52.5323	53.8313	63.7004	63.66	62.1728	64.1396	64.241	64.2887	53.4611	53.7601	53.4103	52.9105	53.5822	53.6422
3	60.7464	7.01817	68.8193	67.9073	68.1674	68.3712	70.1981	69.4526	67.1305	63.8631	66.6037	68.6694	67.0995	69.4167	53.2668	52.8154	56.1148	54.3428	50.9884	52.0726	61.8187	61.513	60.1803	62.2321	62.669	62.499	52.6967	53.0737	52.6876	52.1601	52.6469	52.9153
4	58.7591	6.6934	67.1286	65.8796	66.3066	66.5662	68.6537	68.2367	64.0945	60.7338	63.2473	65.4187	64.045	67.0278	51.1484	50.6466	54.2052	52.0841	48.9534	49.8526	59.5741	59.0572	57.8586	59.9512	60.6601	60.3433	51.8501	52.2493	51.8822	51.3806	51.6341	52.1045
5	56.6215	6.35626	65.1071	63.5282	64.1911	64.4694	66.83	66.5169	60.9041	57.7685	59.7617	61.8232	60.8678	64.2992	48.8447	48.3639	51.9923	49.5901	46.701	47.5761	57.2595	56.6376	55.5541	57.6117	58.4244	58.0699	50.9921	51.3658	51.0698	50.6217	50.6256	51.2775
6	54.6044	6.03427	62.9969	61.1421	62.1154	62.3274	64.9413	64.4582	57.9966	55.3995	56.6733	58.444	57.9692	61.4973	46.7106	46.2677	49.8099	47.3298	44.5376	45.6077	55.1472	54.5258	53.5878	55.507	56.2308	55.8847	50.1705	50.4877	50.3037	49.9065	49.6725	50.4821
7	52.9319	5.72278	61.0312	59.0186	60.3388	60.3438	63.1752	62.2796	55.7672	53.9204	54.4353	55.8225	55.7233	58.9345	45.0509	44.6154	47.8851	45.6757	42.8377	44.2408	53.3975	52.879	52.1226	53.7869	54.2923	53.9068	49.4128	49.6581	49.6153	49.2506	48.8007	49.7391
8	51.7625	5.3844	59.3828	57.3788	59.0417	58.6665	61.6477	60.1791	54.4455	53.3851	53.2709	54.2938	54.3607	56.9168	44.1351	43.6487	46.4229	44.8854	42.0026	43.7159	52.1154	51.8035	51.2092	52.5184	52.7811	52.2649	48.7336	48.9076	49.0164	48.6694	48.0178	49.0566
9	51.1554	5.02538	58.1562	56.3411	58.2973	57.4178	60.4076	58.3175	54.0399	53.6297	53.1152	53.8939	53.8972	55.6634	44.0543	43.4305	45.6153	45.0105	42.1708	44.0443	51.3867	51.3437	50.8367	51.774	51.8512	51.1276	48.1402	48.2522	48.5049	48.1766	47.3207	48.4464
10	51.0581	4.73517	57.4069	55.9424	58.0702	56.7134	59.4709	56.8375	54.3774	54.3924	53.6986	54.4013	54.1597	55.235	44.6298	43.7908	45.5274	45.8331	43.0649	44.9329	51.2352	51.4394	50.9256	51.5999	51.5961	50.6151	47.6411	47.6994	48.0836	47.7848	46.7085	47.9291
11	51.358	4.60563	57.16	56.1664	58.2623	56.6276	58.8632	55.8805	55.2028	55.4271	54.6991	55.4734	54.8877	55.527	45.5854	44.526	46.0395	47.0249	44.2878	46.0489	51.5897	51.9399	51.3582	51.95	51.9847	50.7158	47.2519	47.2546	47.7682	47.5106	46.191	47.5349
12	51.9433	4.64713	57.402	56.9359	58.7598	57.1244	58.6252	55.5647	56.2767	56.5581	55.8655	56.7936	55.8371	56.3294	46.7412	45.5424	46.9353	48.3587	45.6148	47.2547	52.3011	52.6719	52.0217	52.6831	52.8396	51.2892	46.9953	46.9273	47.5807	47.3782	45.791	47.2996
13	52.7219	4.79907	58.0535	58.0932	59.4548	58.0386	58.7658	55.9149	57.4277	57.684	57.053	58.1538	56.8376	57.4103	48.0274	46.8101	48.0402	49.7574	46.958	48.5715	53.206	53.4987	52.8312	53.6262	53.928	52.1461	46.8947	46.733	47.5414	47.4074	45.5416	47.2503
14	53.6155	4.98831	58.974	59.4352	60.2471	59.1561	59.2204	56.8111	58.5565	58.7557	58.1942	59.4593	57.7949	58.5787	49.4043	48.2535	49.2777	51.2039	48.2661	50.0205	54.1776	54.3256	53.724	54.6396	55.0759	53.1232	46.965	46.6905	47.6644	47.604	45.4746	47.3913
15	54.5496	5.16867	60.0115	60.7898	61.046	60.3136	59.8706	58.0373	59.6145	59.7496	59.2576	60.6911	58.6633	59.7106	50.7882	49.6831	50.6048	52.6449	49.4934	51.515	55.1294	55.085	54.6377	55.6377	56.1852	54.1013	47.2046	46.8149	47.9507	47.957	45.6009	47.6996
16	55.459	5.31859	61.0498	62.0504	61.7793	61.4222	60.6037	59.3932	60.577	60.6511	60.2183	61.8523	59.4196	60.7439	52.0704	50.8913	51.9247	53.9977	50.6215	52.917	56.0034	55.7336	55.5068	56.5756	57.2003	55.001	47.5943	47.1079	48.3807	48.4395	45.906	48.1376
17	56.2996	5.4253	62.0165	63.1544	62.4013	62.4314	61.3457	60.7499	61.4262	61.4474	61.0474	62.931	60.0478	61.6572	53.1887	51.7979	53.127	55.1953	51.6734	54.1499	56.7661	56.2558	56.2776	57.4313	58.0804	55.7855	48.1006	47.5507	48.9174	49.0121	46.359	48.6642
18	57.0511	5.47912	62.8675	64.0564	62.897	63.3022	62.0525	62.0294	62.1469	62.1296	61.7206	63.9025	60.536	62.4458	54.1517	52.4821	54.1729	56.2013	52.6827	55.2193	57.4058	56.665	56.9231	58.1941	58.7956	56.4511	48.6839	48.1055	49.5177	49.6358	46.9216	49.239
19	57.7107	5.47476	63.5758	64.7288	63.2758	64.0047	62.6941	63.1758	62.7319	62.6952	62.2275	64.7492	60.8815	63.1061	55.008	53.0938	55.0907	57.0258	53.6587	56.1709	57.9302	56.9952	57.4475	58.8567	59.3393	57.0122	49.3075	48.7305	50.1444	50.2786	47.556	49.8278
20	58.2819	5.41406	64.1295	65.1752	63.5567	64.5192	63.2481	64.1483	63.1824	63.1467	62.5721	65.4669	61.0941	63.6323	55.7954	53.7252	55.9188	57.713	54.5789	57.0411	58.3597	57.2866	57.8792	59.4149	59.7279	57.4901	49.9422	49.3908	50.7725	50.9158	48.2247	50.4074
21	58.7685	5.30471	64.5287	65.4275	63.7555	64.8389	63.6972	64.9246	63.5061	63.487	62.7726	66.0595	61.1911	64.0201	56.5165	54.3684	56.6689	58.3054	55.4071	57.8327	58.7212	57.5718	58.2589	59.8736	59.9946	57.9069	50.5699	50.0608	51.3889	51.5305	48.9007	50.9684
22	59.1748	5.15709	64.7834	65.5277	63.8796	64.9781	64.0308	65.5007	63.7167	63.7202	62.8599	66.5376	61.1959	64.2701	57.151	54.9584	57.3266	58.8267	56.1197	58.5236	59.0427	57.8673	58.6288	60.2491	60.1848	58.2832	51.1804	50.7229	51.9867	52.1116	49.5706	51.5103
23	59.5074	4.98159	64.9087	65.5103	63.9296	64.9692	64.247	65.8873	63.8341	63.855	62.8704	66.915	61.1375	64.3927	57.6791	55.4346	57.8675	59.2797	56.7206	59.0929	59.3472	58.1725	59.0207	60.5637	60.3451	58.6339	51.7678	51.3629	52.5602	52.652	50.2278	52.0359
24	59.7748	4.78624	64.9215	65.3894	63.9075	64.8501	64.3559	66.1048	63.8809	63.9072	62.8391	67.2026	61.0466	64.4089	58.0979	55.7807	58.2782	59.6571	57.233	59.5404	59.645	58.4745	59.4481	60.837	60.5015	58.9639	52.3287	51.9702	53.1057	53.1501	50.8683	52.5492
25	59.9873	4.5769	64.8399	65.1641	63.8218	64.6568	64.3775	66.1795	63.8798	63.8975	62.798	67.408	60.9489	64.3465	58.4222	56.0227	58.5603	59.9578	57.6826	59.8876	59.9312	58.7565	59.9048	61.0801	60.6482	59.2662	52.8635	52.5413	53.6207	53.6107	51.4903	53.0548
26	60.1555	4.3588	64.6838	64.8358	63.6864	64.4205	64.3355	66.1408	63.852	63.8474	62.7755	67.5396	60.8641	64.2333	58.6749	56.2006	58.7272	60.1924	58.0905	60.1635	60.1914	59.003	60.3734	61.2896	60.7631	59.5281	53.3753	53.0786	54.1037	54.0442	52.0928	53.5573
27	60.2898	4.13747	64.4745	64.4196	63.5156	64.1666	64.2528	66.0177	63.8163	63.7756	62.7945	67.6114	60.805	64.0949	58.8793	56.3457	58.8084	60.3787	58.4723	60.3913	60.4116	59.2066	60.8344	61.4483	60.8309	59.7376	53.8676	53.5861	54.5559	54.463	52.6757	54.0572
28	60.4004	3.91932	64.2335	63.9456	63.3226	63.9148	64.149	65.8353	63.7883	63.6953	62.8703	67.6426	60.7793	63.954	59.0539	56.4755	58.8411	60.5336	58.836	60.5832	60.5839	59.3674	61.2721	61.5342	60.8581	59.8877	54.3424	54.067	54.9807	54.8732	53.2408	54.5503
29	60.4966	3.71096	63.9816	63.4533	63.1209	63.6817	64.0368	65.6155	63.7789	63.6137	63.0082	67.6521	60.7916	63.829	59.2117	56.6011	58.8567	60.6693	59.1853	60.7461	60.7116	59.4931	61.6735	61.5345	60.8776	59.9791	54.799	54.5237	55.3815	55.2709	53.7898	55.0291
30	60.5874	3.51736	63.7367	62.9824	62.9198	63.4826	63.9211	65.3776	63.7927	63.5323	63.2022	67.6547	60.8421	63.7321	59.3633	56.7355	58.8767	60.7974	59.5204	60.8868	60.8083	59.5969	62.031	61.4554	60.9338	60.0245	55.2362	54.961	55.7636	55.6478	54.3207	55.4877
31	60.6815	3.34021	63.511	62.5609	62.7218	63.3308	63.8036	65.1376	63.8278	63.4492	63.4365	67.6585	60.9247	63.6699	59.5191	56.8901	58.9164	60.9331	59.8421	61.0138	60.894	59.6954	62.3437	61.3235	61.0598	60.0475	55.6558	55.3894	56.1356	55.9994	54.8274	55.9269
32	60.7865	3.17857	63.3125	62.1964	62.5299	63.2387	63.6884	64.9092	63.8787	63.3611	63.6923	67.6655	61.0296	63.645	59.6892	57.072	58.987	61.0905	60.1528	61.1435	60.9891	59.8056	62.6185	61.1785	61.2684	60.0744	56.0633	55.8198	56.5056	56.3309	55.3059	56.3541
33	60.9091	3.03165	63.1497	61.8831	62.3534	63.2192	63.584	64.7089	63.9396	63.2658	63.9537	67.674	61.1478	63.6565	59.8812	57.2812	59.0955	61.2792	60.4524	61.2976	61.1115	59.9428	62.8677	61.0651	61.5535	60.1286	56.4636	56.2525	56.8777	56.6521	55.7583	56.7775
34	61.055	2.89921	63.0325	61.617	62.2055	63.2831	63.5042	64.5528	64.0065	63.165	64.2103	67.6792	61.2755	63.7027	60.0995	57.5147	59.2422	61.5047	60.7442	61.4917	61.2765	60.1188	63.1058	61.0235	61.9036	60.231	56.86	56.6782	57.2543	56.9728	56.1918	57.2028
35	61.23	2.78103	62.9714	61.4007	62.0999	63.4358	63.4672	64.4533	64.0791	63.0644	64.458	67.6753	61.4146	63.7835	60.3485	57.7779	59.4221	61.7716	61.0389	61.7317	61.4969	60.3424	63.3496	61.079	62.31	60.4036	57.254	57.0881	57.6371	57.3041	56.6118	57.629
36	61.4403	2.67754	62.9788	61.2415	62.0531	63.6786	63.496	64.425	64.1601	62.9722	64.6973	67.6572	61.5708	63.9029	60.6339	58.09	59.6272	62.0855	61.3497	62.0168	61.7832	60.6219	63.6177	61.2423	62.769	60.6651	57.6455	57.478	58.0256	57.6569	57.0195	58.0473
37	61.6922	2.59039	63.0707	61.1502	62.0866	64.0115	63.6176	64.4875	64.2547	62.8994	64.9328	67.6219	61.7515	64.0681	60.9632	58.4768	59.8504	62.4514	61.6926	62.3449	62.1401	60.9641	63.9225	61.5138	63.2757	61.0246	58.0325	57.85	58.4161	58.0376	57.4134	58.4454
38	61.9892	2.52222	63.2609	61.1407	62.222	64.4302	63.8543	64.6574	64.3701	62.8585	65.173	67.5685	61.9625	64.2878	61.342	58.9552	60.0906	62.869	62.0801	62.7151	62.5618	61.3716	64.2671	61.8807	63.8126	61.4771	58.4111	58.2077	58.8012	58.4433	57.792	58.8111
39	62.3288	2.47621	63.5558	61.2272	62.4705	64.926	64.2126	64.9428	64.513	62.8617	65.4285	67.4994	62.2069	64.5685	61.7678	59.5198	60.3546	63.3287	62.5112	63.1248	63.0321	61.8406	64.6486	62.3144	64.3518	62.0051	58.7753	58.5507	59.172	58.861	58.1543	59.1386
40	62.705	2.45576	63.9562	61.4251	62.8339	65.492	64.6811	65.3487	64.6896	62.92	65.7114	67.4204	62.4855	64.911	62.2305	60.1414	60.6546	63.8163	62.9758	63.5642	63.5294	62.3614	65.0631	62.7744	64.8625	62.5855	59.1193	58.8746	59.5191	59.273	58.4984	59.4312
41	63.1107	2.46443	64.4605	61.7482	63.3108	66.1246	65.2379	65.8812	64.906	63.042	66.0349	67.3434	62.7998	65.3099	62.7157	60.7834	60.9982	64.3175	63.4628	64.0167	64.034	62.9228	65.5101	63.2189	65.3232	63.195	59.4374	59.1739	59.8338	59.6632	58.8206	59.6955
42	63.5409	2.50569	65.0654	62.2046	63.8972	66.8229	65.8581	66.5439	65.1684	63.2338	66.4114	67.2861	63.1546	65.7558	63.2086	61.4152	61.3801	64.818	63.9626	64.4671	64.5348	63.5187	65.9926	63.6181	65.7325	63.8119	59.7273	59.446	60.1117	60.0207	59.1184	59.9396
43	63.9928	2.58202	65.7628	62.7955	64.5867	67.5853	66.5188	67.3277	65.4832	63.4987	66.8497	67.2707	63.5585	66.2383	63.6953	62.0177	61.7851	65.3023	64.4677	64.9039	65.0321	64.1501	66.5164	63.9642	66.1107	64.4189	59.9907	59.6953	60.3558	60.3409	59.3888	60.173
44	64.4654	2.69327	66.5389	63.5136	65.3679	68.4062	67.1998	68.2072	65.8553	63.8374	67.3507	67.3192	64.0211	66.7481	64.1653	62.5827	62.1966	65.7558	64.9731	65.3184	65.5344	64.8186	67.0877	64.2722	66.4927	65.001	60.2332	59.9297	60.5744	60.6296	59.6317	60.4008
45	64.9576	2.83517	67.3752	64.3431	66.224	69.2773	67.8866	69.1451	66.2857	64.2462	67.9052	67.4484	64.5511	67.2775	64.6129	63.1093	62.6028	66.1698	65.4778	65.7047	66.0503	65.5157	67.7071	64.5714	66.9134	65.544	60.4637	60.155	60.7812	60.9072	59.8518	60.6233
46	65.4672	2.99926	68.2511	65.2589	67.1325	70.1874	68.5733	70.1036	66.7705	64.7169	68.496	67.6676	65.1516	67.8202	65.0373	63.603	62.9974	66.542	65.9838	66.0602	66.5825	66.2183	68.3639	64.8933	67.3954	66.0415	60.6947	60.3751	60.9962	61.1988	60.0594	60.8441
47	65.9906	3.17502	69.1476	66.2258	68.0693	71.1247	69.2625	71.0559	67.3006	65.2371	69.1022	67.977	65.8159	68.3707	65.4408	64.0761	63.3778	66.8754	66.4897	66.3852	67.1255	66.8948	69.035	65.2637	67.9322	66.5016	60.9385	60.5951	61.2398	61.5128	60.2693	61.0754
48	66.52	3.354	70.0485	67.2043	69.0138	72.0755	69.9605	71.9884	67.8619	65.7917	69.7032	68.3665	66.524	68.9241	65.8239	64.5378	63.7451	67.1747	66.9832	66.6785	67.6682	67.5214	69.6883	65.7008	68.4873	66.9431	61.1976	60.8254	61.5139	61.8267	60.4959	61.3263
49	67.0422	3.53215	70.9368	68.1522	69.9484	73.0207	70.6692	72.8937	68.4362	66.3652	70.2796	68.8171	67.2444	69.4747	66.1796	64.9805	64.1037	67.4392	67.4393	66.9356	68.1988	68.0917	70.2917	66.2105	69.0147	67.3853	61.4598	61.0783	61.7891	62.0895	60.7491	61.5928
50	67.5374	3.70969	71.7882	69.0252	70.8498	73.9285	71.3793	73.7584	69.0021	66.9432	70.811	69.304	67.9406	70.0119	66.4927	65.3832	64.4538	67.6571	67.8216	67.1477	68.7071	68.6107	70.8243	66.7826	69.4787	67.8393	61.6969	61.3592	62.0044	62.2379	61.0285	61.8544
51	67.9804	3.89002	72.5652	69.7747	71.6797	74.7516	72.0649	74.5551	69.5378	67.5144	71.2748	69.7995	68.5802	70.5201	66.7469	65.7274	64.7869	67.8126	68.0983	67.3095	69.1856	69.0847	71.2789	67.3937	69.8624	68.3082	61.8663	61.6588	62.0808	62.2091	61.3152	62.0677
52	68.3435	4.07828	73.216	70.3456	72.383	75.4303	72.682	75.2392	70.0241	68.0713	71.648	70.2766	69.1411	70.9836	66.9367	66.0089	65.09	67.8964	68.2618	67.4262	69.6271	69.5127	71.6509	68.0162	70.1663	68.7894	61.9136	61.9497	61.9424	61.9426	61.5692	62.1642
53	68.5988	4.27846	73.6766	70.6724	72.8911	75.8978	73.1705	75.7514	70.4466	68.6078	71.9109	70.7129	69.6107	71.3907	67.0705	66.2421	65.3554	67.9093	68.3337	67.5118	70.0187	69.8776	71.9298	68.6252	70.3856	69.2755	61.7817	62.1885	61.5327	61.3911	61.7328	62.0634
54	68.7192	4.49034	73.8739	70.6811	73.1266	76.0811	73.4586	76.0222	70.7953	69.1163	72.0521	71.0912	69.9805	71.7365	67.1648	66.4494	65.589	67.8583	68.3507	67.5767	70.3362	70.142	72.0984	69.1979	70.4873	69.7555	61.4259	62.3177	60.8282	60.5467	61.739	61.6979
55	68.6784	4.70732	73.7289	70.2975	73.0078	75.9039	73.465	75.9704	71.0618	69.5822	72.0695	71.3971	70.2402	72.0198	67.2277	66.6404	65.8004	67.7479	68.3341	67.6156	70.5441	70.2575	72.1327	69.7051	70.4134	70.2119	60.8296	62.2702	59.8553	59.4578	61.525	61.0399
56	68.4502	4.91552	73.1614	69.4556	72.4534	75.2904	73.1011	75.5065	71.234	69.9816	71.9639	71.612	70.3743	72.2383	67.2434	66.7989	65.9816	67.5681	68.2598	67.6084	70.5995	70.1758	72.0079	70.1049	70.0901	70.6188	60.0129	61.9798	58.6971	58.2282	61.0449	60.1145
57	68.0087	5.09478	72.0981	68.1071	71.3885	74.1745	72.278	74.5424	71.2908	70.2786	71.7258	71.7065	70.3611	72.3821	67.1689	66.8785	66.1021	67.2892	68.0546	67.5202	70.453	69.8513	71.6987	70.345	69.4348	70.9351	59.0329	61.4007	57.4799	56.9985	60.2849	59.0003
58	67.331	5.22349	70.4907	66.2411	69.7586	72.5234	70.919	73.0117	71.1975	70.4238	71.3246	71.6377	70.1702	72.4311	66.9382	66.8016	66.1138	66.8653	67.6205	67.2901	70.0502	69.2382	71.17	70.3704	68.374	71.0982	57.9782	60.5301	56.3424	55.912	59.2827	57.8236
59	66.4008	5.28616	68.3405	63.9122	67.5504	70.3587	68.9776	70.9035	70.9032	70.3554	70.704	71.3466	69.7568	72.3534	66.4708	66.4681	65.9545	66.2372	66.8641	66.8301	69.3358	68.2883	70.3699	70.1244	66.8698	71.0268	56.9534	59.4287	55.3983	55.0696	58.1353	56.7351
60	65.2147	5.27708	65.7211	61.2593	64.8185	67.7646	66.457	68.3062	70.3437	70.0041	69.7885	70.7606	69.0591	72.1062	65.6901	65.782	65.5532	65.3437	65.7242	66.0476	68.2634	66.9518	69.2339	69.5444	64.9534	70.6337	56.055	58.2184	54.7074	54.5054	56.982	55.8619
61	63.789	5.19412	62.7862	58.4956	61.7027	64.8851	63.4192	65.4285	69.4492	69.3039	68.5014	69.799	68.0052	71.6367	64.5466	64.6849	64.8383	64.1431	64.1929	64.8739	66.8129	65.1998	67.6999	68.5647	62.7615	69.8386	55.3498	57.0522	54.2709	54.1964	55.9647	55.2648
62	62.1662	5.02994	59.7511	55.8696	58.4125	61.9158	59.9855	62.572	68.161	68.209	66.7904	68.3906	66.5309	70.8842	63.0366	63.1794	63.7588	62.6333	62.3209	63.2903	65.0193	63.0708	65.7331	67.1463	60.5545	68.5919	54.8632	56.0661	54.049	54.0871	55.1847	54.9289
63	60.4196	4.77549	56.8556	53.6181	55.1825	59.0879	56.3333	60.0562	66.456	66.7177	64.6632	66.5077	64.6082	69.7834	61.2121	61.3319	62.3104	60.8734	60.1984	61.3464	62.9934	60.7166	63.3643	65.3143	58.6642	66.9077	54.5809	55.3399	53.9862	54.1118	54.6755	54.7909
64	58.6519	4.44064	54.3299	51.9425	52.2281	56.6496	52.694	58.135	64.3761	64.8957	62.2196	64.2099	62.2789	68.2765	59.1701	59.2369	60.5452	58.9965	57.9175	59.1542	60.9205	58.3958	60.7458	63.1957	57.3701	64.8953	54.4631	54.8841	54.0298	54.2147	54.4087	54.7781
65	56.9863	4.07371	52.3739	50.9991	49.736	54.832	49.3555	56.9466	62.045	62.8821	59.6534	61.6705	59.6792	66.3396	57.0139	56.9601	58.5499	57.1822	55.5298	56.8474	59.0383	56.4061	58.1781	61.0328	56.8051	62.7694	54.4604	54.6579	54.1362	54.3531	54.3242	54.8308
66	55.5456	3.75932	51.1425	50.8728	47.8796	53.794	46.6495	56.5167	59.6544	60.8637	57.2127	59.1512	57.0303	64.0142	54.8239	54.525	56.4105	55.5925	53.0644	54.5271	57.5819	54.9833	56.0495	59.1198	56.9494	60.8078	54.5253	54.5966	54.2709	54.4946	54.357	54.9075
67	54.4302	3.59933	50.7241	51.5353	46.8118	53.5856	44.9024	56.7856	57.4219	59.0245	55.1372	56.9234	54.5913	61.433	52.6712	51.9757	54.1903	54.3251	50.6101	52.2549	56.715	54.2343	54.6918	57.6918	57.6886	59.2685	54.619	54.6333	54.4072	54.618	54.4519	54.9848
68	53.7034	3.67058	51.1064	52.8208	46.615	54.1425	44.3417	57.6119	55.5394	57.4998	53.6042	55.1823	52.5955	58.8152	50.6764	49.4828	51.9541	53.4122	48.4125	50.1206	56.4813	54.1477	54.2379	56.8532	58.8579	58.3099	54.7135	54.7131	54.5257	54.7101	54.5665	55.0518
69	53.3882	3.95024	52.1563	54.472	47.2443	55.2866	45.0023	58.7765	54.1386	56.3599	52.7001	54.0101	51.2032	56.4196	49.0436	47.3736	49.8429	52.8461	46.8351	48.3202	56.8105	54.6589	54.5995	56.5856	60.2554	57.9532	54.7921	54.8005	54.6152	54.7666	54.6725	55.1054
70	53.4668	4.31767	53.6479	56.2406	48.5173	56.7595	46.6808	60.0411	53.284	55.6264	52.4337	53.3967	50.4829	54.4802	47.9781	45.9671	48.0999	52.5813	46.1152	47.1271	57.5744	55.6832	55.5697	56.8177	61.6788	58.1227	54.8494	54.88	54.6693	54.7909	54.7567	55.15
71	53.8798	4.65547	55.3342	57.9531	50.1849	58.3082	48.9958	61.2288	52.9878	55.3034	52.7631	53.2908	50.4258	53.1559	47.5541	45.3587	46.9529	52.5437	46.2024	46.7129	58.6361	57.0867	56.9374	57.4797	62.9632	58.7137	54.8868	54.9486	54.6872	54.7913	54.818	55.1892
72	54.5393	4.90608	57.0198	59.5155	52.0274	59.761	51.5402	62.2549	53.2221	55.3913	53.6069	53.6349	50.9701	52.5071	47.6915	45.4196	46.4652	52.6757	46.8814	47.0158	59.8556	58.674	58.5215	58.4771	63.9952	59.6102	54.9076	55.0064	54.6747	54.7769	54.8624	55.2175
73	55.3569	5.05229	58.5907	60.8867	53.9009	61.0438	54.0151	63.1072	53.9268	55.8827	54.8561	54.3701	52.019	52.5063	48.2587	45.9829	46.5522	52.9547	47.9712	47.8325	61.0935	60.2397	60.1656	59.6726	64.7117	60.6779	54.9148	55.0537	54.6423	54.7548	54.8959	55.2273
74	56.2641	5.09241	60.0004	62.0539	55.7288	62.1458	56.2648	63.8088	55.0241	56.757	56.398	55.4351	53.4611	53.0693	49.1542	46.938	47.1034	53.3749	49.3777	48.9771	62.2313	61.6255	61.7373	60.9129	65.1071	61.7735	54.9105	55.087	54.6015	54.7252	54.9205	55.2181
75	57.2114	5.04084	61.2414	63.0255	57.4714	63.0788	58.2435	64.3877	56.4338	57.9808	58.1355	56.7769	55.1918	54.0843	50.2999	48.1971	48.0248	53.9225	51.0178	50.3375	63.1858	62.7384	63.1301	62.058	65.2341	62.7685	54.896	55.0966	54.5609	54.6885	54.9356	55.1985
76	58.1595	4.93667	62.3209	63.8317	59.0979	63.8546	59.9575	64.8628	58.0835	59.5051	59.9936	58.3542	57.1222	55.4424	51.6016	49.6591	49.2127	54.5613	52.7509	51.824	63.918	63.545	64.2691	63.0102	65.1913	63.5744	54.8734	55.0713	54.5265	54.6502	54.9404	55.1785
77	59.0738	4.83772	63.2453	64.5086	60.573	64.4799	61.4241	65.2407	59.9082	61.2603	61.9147	60.1294	59.1759	57.0606	52.9417	51.1994	50.5423	55.2361	54.4047	53.3262	64.4287	64.0556	65.1144	63.7226	65.1023	64.1485	54.845	55.0107	54.5027	54.6177	54.9353	55.1583
78	59.9249	4.80012	64.0117	65.0723	61.8607	64.9565	62.6546	65.5146	61.8436	63.1566	63.8435	62.051	61.2859	58.8807	54.2066	52.6909	51.8934	55.884	55.8365	54.7284	64.747	64.312	65.6685	64.1936	65.0715	64.4894	54.8156	54.9329	54.4915	54.5971	54.921	55.1353
79	60.6889	4.86063	64.6121	65.5143	62.9353	65.2853	63.6494	65.6763	63.8183	65.0927	65.7165	64.0413	63.3901	60.8511	55.3046	54.0256	53.1644	56.4446	56.9535	55.935	64.9158	64.3763	65.9718	64.4623	65.1379	64.6306	54.7935	54.8678	54.493	54.5935	54.8973	55.1158
80	61.3464	5.02799	65.0425	65.8222	63.7881	65.4699	64.3979	65.7347	65.7514	66.9651	67.4599	65.9962	65.4242	62.9117	56.1696	55.1279	54.2717	56.8698	57.7051	56.8736	64.9823	64.3278	66.0899	64.5938	65.2686	64.6312	54.7864	54.8386	54.5055	54.6089	54.8678	55.1113
81	61.8842	5.28397	65.3151	66.0044	64.4296	65.5295	64.8939	65.7183	67.5539	68.6776	68.9956	67.7973	67.3156	64.9836	56.7633	55.9551	55.1517	57.136	58.0852	57.4886	64.9931	64.2494	66.0981	64.6572	65.4044	64.5564	54.7958	54.8493	54.5232	54.6382	54.8442	55.1239
82	62.2962	5.59346	65.4634	66.0955	64.8886	65.5073	65.1613	65.6646	69.1401	70.1511	70.2575	69.3354	68.9857	66.9708	57.0745	56.4876	55.7644	57.2457	58.1257	57.7493	64.9875	64.2034	66.0713	64.7034	65.5038	64.4557	54.8155	54.887	54.5377	54.6718	54.841	55.1401
83	62.5836	5.91743	65.5369	66.1418	65.2089	65.4577	65.2682	65.6078	70.442	71.3286	71.2092	70.5349	70.3659	68.7712	57.1142	56.7202	56.0929	57.21	57.8837	57.6645	64.987	64.2152	66.0691	64.7497	65.5513	64.3495	54.8382	54.9345	54.5433	54.7032	54.8644	55.1456
84	62.7541	6.22429	65.5868	66.1808	65.4391	65.4306	65.3138	65.5696	71.4209	72.1768	71.8528	71.3693	71.4129	70.2927	56.909	56.657	56.1379	57.0394	57.4256	57.2851	64.995	64.2868	66.1203	64.7878	65.5506	64.2297	54.8589	54.9785	54.5429	54.7319	54.9035	55.1375
85	62.8211	6.4954	65.652	66.2302	65.6228	65.4566	65.3945	65.5559	72.0736	72.6889	72.2221	71.8659	72.1189	71.4721	56.4973	56.3283	55.9176	56.7436	56.7989	56.6979	65.0066	64.4157	66.2168	64.8135	65.5058	64.0814	54.8758	55.0128	54.546	54.761	54.9396	55.1193
86	62.8023	6.72468	65.7504	66.2929	65.7867	65.5349	65.576	65.5614	72.4272	72.8842	72.3656	72.0879	72.5098	72.2885	55.9276	55.8062	55.4721	56.3308	56.0315	55.9975	65.0179	64.5945	66.33	64.8334	65.42	63.9115	54.8884	55.0372	54.5596	54.7914	54.9605	55.0935
87	62.7178	6.91369	65.8804	66.3644	65.9395	65.6442	65.8773	65.5767	72.5275	72.8047	72.3339	72.1029	72.6332	72.7628	55.2566	55.1767	54.8643	55.8161	55.1706	55.2552	65.0275	64.8004	66.4412	64.8438	65.3048	63.7473	54.8972	55.0531	54.5828	54.823	54.9654	55.0617
88	62.5881	7.06564	66.0311	66.4432	66.0804	65.764	66.2672	65.6007	72.4302	72.5105	72.1774	71.9689	72.5468	72.9475	54.5458	54.497	54.1798	55.2161	54.3183	54.5177	65.0291	64.9966	66.5372	64.8277	65.1735	63.6105	54.9044	55.061	54.6125	54.8579	54.9605	55.0301
89	62.4395	7.1788	66.1932	66.5389	66.2059	65.8876	66.6829	65.6507	72.1998	72.0804	71.9546	71.7384	72.315	72.9108	53.8759	53.799	53.5349	54.5498	53.6512	53.8448	65.0135	65.1453	66.5999	64.7678	65.0535	63.5009	54.9148	55.0615	54.6477	54.8993	54.9556	55.01
90	62.3115	7.24168	66.3697	66.6732	66.3174	66.0302	67.0685	65.7593	71.9102	71.6126	71.7313	71.4691	72.014	72.7241	53.3664	53.114	53.0944	53.8617	53.4066	53.3552	64.9772	65.2133	66.6099	64.6561	65.0069	63.3999	54.934	55.0592	54.6904	54.948	54.9618	55.0107
91	62.2551	7.23424	66.5782	66.8724	66.4326	66.2193	67.4094	65.9573	71.6384	71.2113	71.5655	71.2271	71.7322	72.4559	53.1746	52.4992	53.0713	53.2609	53.8171	53.2246	64.9177	65.1654	66.555	64.4959	65.1053	63.2671	54.9663	55.0659	54.7416	54.9986	54.9876	55.0378
92	62.319	7.1391	66.8444	67.1567	66.5932	66.4788	67.7408	66.2522	71.4519	70.963	71.4924	71.0789	71.5533	72.1719	53.464	52.0817	53.6631	52.9328	54.9804	53.6622	64.8232	64.9635	66.4368	64.3005	65.3694	63.046	55.0114	55.0919	54.7953	55.0396	55.0359	55.0944
93	62.5294	6.96451	67.1876	67.5283	66.8545	66.8131	68.1242	66.6178	71.397	70.9147	71.5201	71.0781	71.5336	71.9386	54.3195	52.0422	54.9308	53.0825	56.727	54.8147	64.6812	64.5914	66.2844	64.0953	65.7436	62.6914	55.0618	55.1406	54.8358	55.0518	55.107	55.1738
94	62.8722	6.76077	67.6054	67.9653	67.2477	67.1934	68.6087	67.0121	71.4925	71.0648	71.6368	71.2543	71.6889	71.8181	55.6572	52.475	56.7338	53.8363	58.6431	56.598	64.504	64.0953	66.1713	63.9175	66.1308	62.205	55.1018	55.2115	54.8404	55.0057	55.1937	55.2581
95	63.2917	6.60381	68.0712	68.4308	67.7484	67.5779	69.1927	67.4061	71.7248	71.3647	71.8241	71.5982	71.9903	71.8468	57.2147	53.2902	58.7645	55.1421	60.2273	58.6493	64.3401	63.5937	66.1901	63.8026	66.4478	61.6664	55.1075	55.2957	54.7799	54.8618	55.2748	55.3252
96	63.7041	6.55192	68.5525	68.9037	68.2789	67.9568	69.8227	67.8007	72.0418	71.7271	72.0559	72.0501	72.3693	72.0068	58.6345	54.2587	60.6254	56.7528	61.0617	60.4738	64.2458	63.2361	66.3903	63.7568	66.6371	61.2086	55.0459	55.3733	54.6176	54.5738	55.3157	55.3493
97	64.0161	6.61638	69.026	69.3875	68.7379	68.3577	70.4287	68.2179	72.3526	72.0342	72.2826	72.5053	72.727	72.2141	59.5892	55.1451	61.9365	58.3222	60.9015	61.6408	64.2323	63.1314	66.7293	63.7305	66.6255	60.9446	54.8806	55.4157	54.3119	54.1018	55.2771	55.2964
98	64.1391	6.7734	69.4662	69.8778	69.0324	68.7979	70.9527	68.6703	72.5328	72.1473	72.4114	72.8274	72.9439	72.3342	59.8737	55.8111	62.4512	59.5388	59.6772	61.8901	64.2426	63.2926	67.0796	63.6382	66.2761	60.9266	54.58	55.3844	53.8298	53.4392	55.1202	55.1262
99	63.9936	6.99197	69.827	70.3305	69.0729	69.2272	71.3556	69.149	72.4297	71.9123	72.2928	72.8509	72.8779	72.2144	59.4277	56.2266	62.107	60.2041	57.4752	61.1254	64.1567	63.6171	67.2721	63.3906	65.4036	61.1	54.1268	55.2311	53.1697	52.6297	54.8074	54.796
100	63.5064	7.24352	70.0232	70.6435	68.7513	69.4997	71.6024	69.619	71.8817	71.1884	71.7352	72.3922	72.3694	71.7235	58.3031	56.3888	60.9904	60.2347	54.5227	59.3787	63.8023	63.8645	67.1231	62.893	63.873	61.2578	53.522	54.9012	52.3735	51.7493	54.3115	54.2743
101	62.5953	7.47267	69.9114	70.6414	67.9239	69.3784	71.6218	69.9915	70.6996	69.816	70.4972	71.2334	71.2143	70.7372	56.6109	56.2162	59.2581	59.6188	51.1552	56.8063	62.9728	63.6622	66.4429	61.9897	61.7042	61.0652	52.7819	54.3442	51.5055	50.8698	53.6279	53.5624

## Sheet: PAAY
Prosthetic side			TF1	C:\Users\xb00012\Documents\Data\27_15_150415 SP\27_15_150415_0057.c3d	C:\Users\xb00012\Documents\Data\27_15_150415 SP\27_15_150415_0061.c3d	C:\Users\xb00012\Documents\Data\27_15_150415 SP\27_15_150415_0063.c3d	C:\Users\xb00012\Documents\Data\27_15_150415 SP\27_15_150415_0067.c3d	C:\Users\xb00012\Documents\Data\27_15_150415 SP\27_15_150415_0071.c3d	TF2	C:\Users\xb00012\Documents\Data\37_26_130515 SP\37_26_130515_0070.c3d	C:\Users\xb00012\Documents\Data\37_26_130515 SP\37_26_130515_0076.c3d	C:\Users\xb00012\Documents\Data\37_26_130515 SP\37_26_130515_0080.c3d	C:\Users\xb00012\Documents\Data\37_26_130515 SP\37_26_130515_0082.c3d	C:\Users\xb00012\Documents\Data\37_26_130515 SP\37_26_130515_0084.c3d	TF3	C:\Users\xb00012\Documents\Data\39_28_200515 SP\39_28_200515_0074.c3d	C:\Users\xb00012\Documents\Data\39_28_200515 SP\39_28_200515_0076.c3d	C:\Users\xb00012\Documents\Data\39_28_200515 SP\39_28_200515_0080.c3d	C:\Users\xb00012\Documents\Data\39_28_200515 SP\39_28_200515_0082.c3d	C:\Users\xb00012\Documents\Data\39_28_200515 SP\39_28_200515_0084.c3d	TF4	C:\Users\xb00012\Documents\Data\44_33_190615 SP\44_33_190615_0066.c3d	C:\Users\xb00012\Documents\Data\44_33_190615 SP\44_33_190615_0070.c3d	C:\Users\xb00012\Documents\Data\44_33_190615 SP\44_33_190615_0076.c3d	C:\Users\xb00012\Documents\Data\44_33_190615 SP\44_33_190615_0078.c3d	C:\Users\xb00012\Documents\Data\44_33_190615 SP\44_33_190615_0082.c3d	TF5	C:\Users\xb00012\Documents\Data\45_34_230615 SP\45_34_230615_0064.c3d	C:\Users\xb00012\Documents\Data\45_34_230615 SP\45_34_230615_0066.c3d	C:\Users\xb00012\Documents\Data\45_34_230615 SP\45_34_230615_0068.c3d	C:\Users\xb00012\Documents\Data\45_34_230615 SP\45_34_230615_0070.c3d	C:\Users\xb00012\Documents\Data\45_34_230615 SP\45_34_230615_0072.c3d
Sagittal plane			ELA	RANKLE_ANGLES	RANKLE_ANGLES	RANKLE_ANGLES	RANKLE_ANGLES	RANKLE_ANGLES	ELA	LANKLE_ANGLES	LANKLE_ANGLES	LANKLE_ANGLES	LANKLE_ANGLES	LANKLE_ANGLES	ELA	RANKLE_ANGLES	RANKLE_ANGLES	RANKLE_ANGLES	RANKLE_ANGLES	RANKLE_ANGLES	ECH	RANKLE_ANGLES	RANKLE_ANGLES	RANKLE_ANGLES	RANKLE_ANGLES	RANKLE_ANGLES	ECH	LANKLE_ANGLES	LANKLE_ANGLES	LANKLE_ANGLES	LANKLE_ANGLES	LANKLE_ANGLES
Ankle Angle				LINK_MODEL_BASED	LINK_MODEL_BASED	LINK_MODEL_BASED	LINK_MODEL_BASED	LINK_MODEL_BASED		LINK_MODEL_BASED	LINK_MODEL_BASED	LINK_MODEL_BASED	LINK_MODEL_BASED	LINK_MODEL_BASED		LINK_MODEL_BASED	LINK_MODEL_BASED	LINK_MODEL_BASED	LINK_MODEL_BASED	LINK_MODEL_BASED		LINK_MODEL_BASED	LINK_MODEL_BASED	LINK_MODEL_BASED	LINK_MODEL_BASED	LINK_MODEL_BASED		LINK_MODEL_BASED	LINK_MODEL_BASED	LINK_MODEL_BASED	LINK_MODEL_BASED	LINK_MODEL_BASED
101 points over gait cycle				Original	Original	Original	Original	Original		Original	Original	Original	Original	Original		Original	Original	Original	Original	Original		Original	Original	Original	Original	Original		Original	Original	Original	Original	Original
ITEM	Mean	SD	C4_R	1	1	1	1	1	C4_L	1	1	1	1	1	C4_R	1	1	1	1	1	C4_R	1	1	1	1	1	C4_L	1	1	1	1	1
1	61.0027	3.98193	65.1627	65.7265	65.8803	64.2129	64.7127	65.2811	61.9792	60.8468	62.6557	62.7868	61.6252	61.9815	63.794	63.6462	63.8474	63.8111	63.8472	63.8183	60.0078	59.8636	59.8825	60.1915	60.1902	59.9114	54.0699	54.253	53.9746	53.5557	54.3445	54.2216
2	60.3468	3.99036	64.4745	64.9129	65.2565	63.519	64.026	64.6582	61.2377	60.1124	61.8766	62.0872	60.792	61.3202	63.3282	63.1884	63.4377	63.3799	63.3019	63.333	59.2325	58.9525	59.1186	59.5336	59.4474	59.1105	53.4611	53.7601	53.4103	52.9105	53.5822	53.6422
3	59.5615	4.02423	63.6992	63.9739	64.5365	62.763	63.323	63.8996	60.4123	59.2834	61.0003	61.2715	59.9182	60.5882	62.7281	62.6067	62.887	62.8315	62.6026	62.7129	58.271	57.8864	58.2073	58.6531	58.4427	58.1653	52.6967	53.0737	52.6876	52.1601	52.6469	52.9153
4	58.7227	4.07907	62.9058	62.9999	63.7896	62.0066	62.6454	63.0873	59.5806	58.4434	60.1151	60.4213	59.0806	59.8427	62.0533	61.9571	62.2396	62.2317	61.8237	62.0142	57.2236	56.783	57.2502	57.641	57.2783	57.1656	51.8501	52.2493	51.8822	51.3806	51.6341	52.1045
5	57.8859	4.1418	62.1404	62.0552	63.0618	61.2846	62.0111	62.2891	58.792	57.649	59.2741	59.5982	58.3178	59.121	61.3345	61.2677	61.5335	61.611	60.9973	61.2628	56.1704	55.7177	56.3131	56.5886	56.0644	56.1683	50.9921	51.3658	51.0698	50.6217	50.6256	51.2775
6	57.0785	4.19906	61.4255	61.1771	62.3762	60.6122	61.4212	61.541	58.069	56.9295	58.4996	58.837	57.636	58.4429	60.5757	60.5384	60.784	60.9636	60.1323	60.46	55.1521	54.7196	55.4165	55.5482	54.8762	55.1999	50.1705	50.4877	50.3037	49.9065	49.6725	50.4821
7	56.309	4.24081	60.7648	60.3765	61.737	59.9915	60.8701	60.8488	57.4109	56.289	57.7899	58.144	57.0219	57.8095	59.7749	59.7612	59.9986	60.2797	59.233	59.6021	54.1818	53.7929	54.5575	54.5316	53.7535	54.2733	49.4128	49.6581	49.6153	49.2506	48.8007	49.7391
8	55.5784	4.26184	60.1532	59.6492	61.1416	59.4193	60.3512	60.2049	56.808	55.7229	57.1364	57.5083	56.4618	57.2105	58.9361	58.9347	59.1885	59.561	58.3035	58.693	53.261	52.929	53.727	53.5388	52.7172	53.3929	48.7336	48.9076	49.0164	48.6694	48.0178	49.0566
9	54.8896	4.26057	59.5828	58.9863	60.5837	58.8865	59.858	59.5996	56.2547	55.2319	56.5353	56.9155	55.9542	56.6364	58.074	58.0737	58.3684	58.811	57.3605	57.7565	52.3965	52.1303	52.9223	52.5829	51.7824	52.5644	48.1402	48.2522	48.5049	48.1766	47.3207	48.4464
10	54.2552	4.23492	59.0461	58.3756	60.0552	58.3882	59.3835	59.0277	55.7563	54.8299	55.9927	56.3586	55.5105	56.0895	57.2177	57.2101	57.5588	58.0331	56.4501	56.8363	51.6148	51.4292	52.1601	51.6954	50.9817	51.8078	47.6411	47.6994	48.0836	47.7848	46.7085	47.9291
11	53.7005	4.1794	58.5399	57.8115	59.5495	57.9275	58.9223	58.4886	55.3317	54.5438	55.5251	55.8448	55.1553	55.5896	56.4095	56.3901	56.7907	57.2408	55.6368	55.9892	50.9697	50.8871	51.4888	50.9199	50.379	51.1739	47.2519	47.2546	47.7682	47.5106	46.191	47.5349
12	53.2621	4.08686	58.0666	57.2993	59.0636	57.5122	58.4728	57.9852	55.0117	54.4049	55.1583	55.4004	54.9227	55.1721	55.7053	55.6793	56.1061	56.4677	54.9897	55.2838	50.5314	50.5745	50.9876	50.3153	50.0422	50.7374	46.9953	46.9273	47.5807	47.3782	45.791	47.2996
13	52.9754	3.95349	57.6335	56.851	58.5991	57.1505	58.0397	57.5273	54.8293	54.4329	54.9207	55.0648	54.844	54.884	55.1624	55.1475	55.5518	55.7683	54.5623	54.7822	50.3572	50.5324	50.7419	49.9458	50.0003	50.5654	46.8947	46.733	47.5414	47.4074	45.5416	47.2503
14	52.8611	3.78386	57.2549	56.4824	58.1667	56.8534	57.6382	57.1337	54.8083	54.6254	54.8337	54.878	54.9355	54.769	54.8154	54.8337	55.1667	55.213	54.3596	54.5037	50.4618	50.7487	50.802	49.8558	50.2273	50.675	46.965	46.6905	47.6644	47.604	45.4746	47.3913
15	52.9163	3.59233	56.9538	56.2113	57.792	56.6407	57.2937	56.8311	54.9549	54.9595	54.9025	54.8687	55.1947	54.8493	54.6609	54.7223	54.9675	54.8581	54.3377	54.4189	50.8071	51.1639	51.1521	50.0399	50.6606	51.0191	47.2046	46.8149	47.9507	47.957	45.6009	47.6996
16	53.121	3.39854	56.7591	56.0534	57.514	56.5424	57.0389	56.6468	55.2565	55.4028	55.1141	55.0453	55.6032	55.1172	54.6678	54.7657	54.9368	54.713	54.4407	54.4828	51.327	51.7108	51.72	50.4457	51.2297	51.529	47.5943	47.1079	48.3807	48.4395	45.906	48.1376
17	53.4476	3.22131	56.6972	56.0147	57.3759	56.5886	56.9095	56.5974	55.6862	55.9219	55.4461	55.3902	56.1297	55.5428	54.7978	54.9165	55.0414	54.7445	54.6287	54.6581	51.9559	52.3372	52.4194	51.003	51.8751	52.1448	48.1006	47.5507	48.9174	49.0121	46.359	48.6642
18	53.8681	3.07512	56.7829	56.0869	57.4136	56.7935	56.9359	56.6845	56.2116	56.4897	55.8765	55.8658	56.7387	56.0874	55.0225	55.1362	55.2565	54.91	54.8889	54.9208	52.6396	53.0048	53.1781	51.6464	52.552	52.8167	48.6839	48.1055	49.5177	49.6358	46.9216	49.239
19	54.3587	2.96801	57.0172	56.2579	57.6416	57.1484	57.1355	56.9024	56.8032	57.0887	56.3867	56.4303	57.3985	56.7119	55.3268	55.4065	55.5664	55.1785	55.2215	55.2611	53.3387	53.6859	53.9444	52.3238	53.2337	53.5058	49.3075	48.7305	50.1444	50.2786	47.556	49.8278
20	54.8991	2.90092	57.386	56.5195	58.0404	57.6249	57.5025	57.2428	57.4364	57.709	56.957	57.0487	58.0846	57.3827	55.7019	55.7267	55.9565	55.5332	55.6165	55.6768	54.029	54.3611	54.6862	53.0013	53.9103	54.1863	49.9422	49.3908	50.7725	50.9158	48.2247	50.4074
21	55.4725	2.86833	57.8634	56.8654	58.5666	58.1845	58.0062	57.6944	58.0913	58.3432	57.5664	57.695	58.7783	58.0736	56.1376	56.1043	56.4087	55.9662	56.0518	56.1571	54.7001	55.0196	55.3909	53.664	54.5813	54.845	50.5699	50.0608	51.3889	51.5305	48.9007	50.9684
22	56.0652	2.86153	58.4187	57.2905	59.1704	58.789	58.6018	58.2418	58.7521	58.9835	58.1955	58.3512	59.4654	58.7648	56.6227	56.5502	56.9033	56.472	56.5065	56.6814	55.3523	55.6607	56.0599	54.3112	55.252	55.4779	51.1804	50.7229	51.9867	52.1116	49.5706	51.5103
23	56.6674	2.8724	59.0236	57.7924	59.8064	59.408	59.2458	58.8656	59.4068	59.6234	58.8288	59.0041	60.1344	59.4431	57.1473	57.0652	57.4256	57.0379	56.974	57.2341	55.9914	56.2891	56.7003	54.9482	55.9315	56.0877	51.7678	51.3629	52.5602	52.652	50.2278	52.0359
24	57.2717	2.8947	59.6561	58.3677	60.4408	60.0232	59.9058	59.5431	60.0471	60.2585	59.4571	59.6426	60.7765	60.1007	57.7023	57.6336	57.9672	57.6415	57.4601	57.809	56.6243	56.9094	57.3202	55.5805	56.6284	56.683	52.3287	51.9702	53.1057	53.1501	50.8683	52.5492
25	57.8734	2.92388	60.3002	59.0057	61.057	60.6271	60.5611	60.25	60.6681	60.8863	60.0767	60.2571	61.3875	60.7328	58.2787	58.2337	58.5237	58.2595	57.9711	58.4056	57.2565	57.5247	57.9253	56.2122	57.3462	57.2739	52.8635	52.5413	53.6207	53.6107	51.4903	53.0548
26	58.47	2.95692	60.9449	59.6882	61.6507	61.2211	61.1998	60.9646	61.2677	61.5064	60.6871	60.8417	61.9671	61.3361	58.8706	58.8485	59.0957	58.8781	58.5099	59.0209	57.8913	58.1366	58.5216	56.8456	58.0831	57.8698	53.3753	53.0786	54.1037	54.0442	52.0928	53.5573
27	59.0609	2.99235	61.5847	60.3952	62.2247	61.8142	61.8187	61.6708	61.8457	62.1184	61.2896	61.3937	62.5173	61.9096	59.4752	59.4687	59.6838	59.4962	59.0785	59.6487	58.5312	58.7429	59.1182	57.482	58.834	58.4787	53.8676	53.5861	54.5559	54.463	52.6757	54.0572
28	59.6466	3.03047	62.2203	61.1138	62.787	62.4209	62.4203	62.3595	62.4027	62.7195	61.8853	61.9135	63.0408	62.4545	60.0908	60.0942	60.2824	60.1176	59.675	60.2851	59.177	59.3405	59.7235	58.1221	59.5925	59.106	54.3424	54.067	54.9807	54.8732	53.2408	54.5503
29	60.228	3.07347	62.8571	61.8407	63.3504	63.056	63.0105	63.0281	62.9399	63.3049	62.4738	62.4064	63.5416	62.9728	60.7166	60.7319	60.883	60.7427	60.2966	60.9288	59.8273	59.9296	60.3426	58.7657	60.35	59.7484	54.799	54.5237	55.3815	55.2709	53.7898	55.0291
30	60.8061	3.12403	63.5021	62.5819	63.9306	63.7236	63.5948	63.6797	63.4595	63.8721	63.0525	62.8806	64.0253	63.467	61.3507	61.3898	61.4817	61.3621	60.9416	61.5781	60.4819	60.5152	60.9804	59.4123	61.0999	60.4015	55.2362	54.961	55.7636	55.6478	54.3207	55.4877
31	61.3833	3.18351	64.1597	63.348	64.5369	64.416	64.1764	64.3212	63.9653	64.4231	63.6181	63.3459	64.4986	63.9408	61.9906	62.0717	62.0788	61.963	61.6071	62.2325	61.1453	61.1096	61.6456	60.0631	61.8422	61.0661	55.6558	55.3894	56.1356	55.9994	54.8274	55.9269
32	61.9631	3.25144	64.8302	64.1407	65.1686	65.1221	64.7572	64.9624	64.4623	64.9632	64.1691	63.8123	64.9685	64.3984	62.6362	62.7774	62.6768	62.5442	62.2893	62.8934	61.8234	61.7262	62.3457	60.7229	62.5794	61.7429	56.0633	55.8198	56.5056	56.3309	55.3059	56.3541
33	62.5472	3.32679	65.5103	64.9474	65.8166	65.8325	65.3416	65.6132	64.9554	65.4964	64.7076	64.2869	65.4407	64.8453	63.2883	63.503	63.2784	63.1188	62.9832	63.5583	62.5185	62.3717	63.0798	61.3966	63.3143	62.4299	56.4636	56.2525	56.8777	56.6521	55.7583	56.7775
34	63.1352	3.40794	66.194	65.7503	66.4685	66.5393	65.9351	66.2767	65.4481	66.0219	65.2368	64.7743	65.9187	65.2888	63.9463	64.2379	63.8849	63.7058	63.6828	64.2201	63.2275	63.0459	63.8372	62.0851	64.0461	63.123	56.86	56.6782	57.2543	56.9728	56.1918	57.2028
35	63.7239	3.49262	66.8747	66.5341	67.1142	67.2376	66.5398	66.9477	65.9419	66.5349	65.7575	65.2761	66.4041	65.7368	64.607	64.969	64.4982	64.3165	64.381	64.8705	63.9417	63.7388	64.5997	62.7848	64.7668	63.8184	57.254	57.0881	57.6371	57.3041	56.6118	57.629
36	64.3092	3.57868	67.5458	67.2872	67.7501	67.9221	67.1526	67.6171	66.4365	67.031	66.2678	65.7908	66.897	66.1961	65.2667	65.689	65.1238	64.9502	65.067	65.5033	64.6515	64.4371	65.3504	63.4901	65.4644	64.5153	57.6455	57.478	58.0256	57.6569	57.0195	58.0473
37	64.8879	3.66495	68.2029	68.0042	68.377	68.5872	67.7671	68.2789	66.9307	67.5091	66.7653	66.313	67.3958	66.6702	65.9237	66.396	65.7674	65.6022	65.7346	66.1185	65.3496	65.1305	66.0787	64.195	66.1301	65.2138	58.0325	57.85	58.4161	58.0376	57.4134	58.4454
38	65.4576	3.7519	68.8431	68.683	68.9942	69.2306	68.376	68.9319	67.4221	67.972	67.2477	66.8353	67.897	67.1584	66.5803	67.0906	66.4274	66.2695	66.3875	66.7267	66.0314	65.8113	66.7781	64.8946	66.7615	65.9115	58.4111	58.2077	58.8012	58.4433	57.792	58.8111
39	66.0151	3.84061	69.4621	69.3226	69.5931	69.8481	68.9713	69.5753	67.9089	68.4261	67.7149	67.3509	68.396	67.6565	67.2378	67.7729	67.0957	66.9475	67.0316	67.3412	66.6915	66.4698	67.4436	65.5834	67.36	66.601	58.7753	58.5507	59.172	58.861	58.1543	59.1386
40	66.5555	3.9316	70.0529	69.9257	70.1578	70.4317	69.545	70.2045	68.3903	68.8796	68.1694	67.8544	68.8901	68.1578	67.8932	68.4397	67.7607	67.6304	67.6694	67.9657	67.3218	67.0935	68.0683	66.2525	67.9249	67.2699	59.1193	58.8746	59.5191	59.273	58.4984	59.4312
41	67.0726	4.02486	70.6092	70.4963	70.6736	70.9746	70.0904	70.8113	68.8674	69.3415	68.616	68.3407	69.3804	68.6584	68.5383	69.0825	68.4102	68.309	68.2964	68.5932	67.9106	67.6686	68.6428	66.8906	68.4485	67.9027	59.4374	59.1739	59.8338	59.6632	58.8206	59.6955
42	67.5612	4.1194	71.1274	71.035	71.1338	71.4747	70.6042	71.3891	69.3436	69.819	69.061	68.8063	69.871	69.1608	69.1614	69.6913	69.0339	68.966	68.9068	69.2089	68.4464	68.1845	69.155	67.4885	68.9181	68.4856	59.7273	59.446	60.1117	60.0207	59.1184	59.9396
43	68.0185	4.21318	71.6067	71.5377	71.54	71.9362	71.0868	71.9325	69.8233	70.3121	69.5096	69.254	70.3676	69.6732	69.7516	70.2618	69.6234	69.5833	69.4947	69.7948	68.92	68.6378	69.5915	68.0424	69.3198	69.0085	59.9907	59.6953	60.3558	60.3409	59.3888	60.173
44	68.4438	4.30365	72.0492	72.0024	71.8988	72.3674	71.5423	72.4353	70.3086	70.8108	69.9655	69.6933	70.8715	70.2019	70.303	70.7963	70.1706	70.1517	70.0533	70.3428	69.325	69.0307	69.9398	68.5495	69.6438	69.4612	60.2332	59.9297	60.5744	60.6296	59.6317	60.4008
45	68.8378	4.38753	72.4598	72.4309	72.2194	72.775	71.9794	72.8942	70.7948	71.2933	70.4298	70.1337	71.3735	70.7435	70.8157	71.2979	70.669	70.6735	70.5803	70.8578	69.655	69.3636	70.1934	69.0035	69.8869	69.8277	60.4637	60.155	60.7812	60.9072	59.8518	60.6233
46	69.2011	4.46039	72.8456	72.8277	72.5124	73.163	72.41	73.3147	71.2657	71.7254	70.8971	70.5782	71.849	71.279	71.2943	71.7684	71.1165	71.1594	71.0784	71.3488	69.9052	69.6298	70.3572	69.393	70.0541	70.0922	60.6947	60.3751	60.9962	61.1988	60.0594	60.8441
47	69.5326	4.51705	73.2146	73.199	72.7866	73.5359	72.8441	73.7072	71.6911	72.0595	71.3498	71.0167	72.257	71.7724	71.7429	72.2094	71.5132	71.6208	71.5506	71.8205	70.076	69.8199	70.4457	69.7039	70.1599	70.2505	60.9385	60.5951	61.2398	61.5128	60.2693	61.0754
48	69.826	4.55405	73.5735	73.552	73.0485	73.9	73.2857	74.0812	72.0257	72.2376	71.7543	71.425	72.5426	72.1689	72.1615	72.6215	71.8562	72.0615	71.9961	72.272	70.1717	69.9259	70.4738	69.9265	70.2213	70.311	61.1976	60.8254	61.5139	61.8267	60.4959	61.3263
49	70.0682	4.5722	73.926	73.8925	73.3019	74.2608	73.7311	74.4436	72.2135	72.2014	72.0579	71.7662	72.6423	72.3999	72.5459	72.9987	72.142	72.4796	72.4105	72.6985	70.1958	69.944	70.4451	70.0584	70.2447	70.2866	61.4598	61.0783	61.7891	62.0895	60.7491	61.5928
50	70.2387	4.57848	74.2689	74.2231	73.5418	74.6138	74.1662	74.7996	72.197	71.9055	72.1932	71.9926	72.497	72.3968	72.8862	73.3206	72.3703	72.8695	72.7818	73.089	70.1445	69.868	70.3449	70.1012	70.2206	70.1879	61.6969	61.3592	62.0044	62.2379	61.0285	61.8544
51	70.3107	4.58843	74.5875	74.5424	73.7513	74.9392	74.5593	75.1454	71.9323	71.3355	72.0937	72.0483	72.0726	72.1112	73.1661	73.5605	72.5396	73.2196	73.0896	73.4215	70.001	69.6771	70.1349	70.0535	70.1269	70.0128	61.8663	61.6588	62.0808	62.2091	61.3152	62.0677
52	70.2537	4.62608	74.8526	74.8395	73.9032	75.202	74.8596	75.4587	71.406	70.5194	71.7164	71.8794	71.3803	71.5346	73.3649	73.6988	72.6398	73.5076	73.3111	73.6672	69.7312	69.3323	69.7571	69.8978	69.9323	69.7365	61.9136	61.9497	61.9424	61.9426	61.5692	62.1642
53	70.0395	4.71681	75.0215	75.0899	73.9615	75.3561	75.0022	75.6977	70.6467	69.5292	71.0626	71.4539	70.4805	70.7077	73.4625	73.7231	72.6513	73.6998	73.4338	73.8042	69.2849	68.7791	69.1457	69.5942	69.5907	69.315	61.7817	62.1885	61.5327	61.3911	61.7328	62.0634
54	69.6476	4.87371	75.0433	75.2528	73.8855	75.3487	74.9209	75.8084	69.724	68.4686	70.187	70.7786	69.4713	69.7146	73.4391	73.6132	72.5426	73.7574	73.4617	73.8205	68.6059	67.9651	68.2416	69.0855	69.0424	68.6947	61.4259	62.3177	60.8282	60.5467	61.739	61.6979
55	69.0707	5.08597	74.8663	75.2695	73.6351	75.1313	74.5639	75.732	68.7358	67.4494	69.19	69.9086	68.4647	68.6664	73.2704	73.3337	72.275	73.6364	73.4078	73.6989	67.6516	66.8708	67.0242	68.3097	68.2306	67.8227	60.8296	62.2702	59.8553	59.4578	61.525	61.0399
56	68.3199	5.31897	74.4505	75.076	73.1811	74.6719	73.9072	75.416	67.7873	66.5653	68.1921	68.9415	67.5603	67.6772	72.9244	72.839	71.8109	73.2861	73.278	73.4078	66.4247	65.5395	65.5574	67.2277	67.1247	66.674	60.0129	61.9798	58.6971	58.2282	61.0449	60.1145
57	67.4312	5.52412	73.783	74.6242	72.5197	73.9649	72.9745	74.8319	66.9677	65.8753	67.3019	67.9933	66.8277	66.8404	72.3645	72.0823	71.1262	72.656	73.054	72.904	65.0078	64.1034	64.013	65.8701	65.7547	65.298	59.0329	61.4007	57.4799	56.9985	60.2849	59.0003
58	66.4697	5.65379	72.8973	73.9043	71.686	73.0443	71.8574	73.9945	66.3329	65.3954	66.5947	67.1674	66.2948	66.2122	71.5679	71.0464	70.2314	71.7209	72.6962	72.1445	63.5721	62.7721	62.6211	64.3729	64.2484	63.8457	57.9782	60.5301	56.3424	55.912	59.2827	57.8236
59	65.5222	5.68057	71.8821	72.9624	70.7646	71.999	70.7098	72.9745	65.8976	65.1045	66.1001	66.5356	65.949	65.7988	70.5549	69.7887	69.1883	70.5232	72.1566	71.1178	62.3231	61.7414	61.5619	62.9582	62.8205	62.5337	56.9534	59.4287	55.3983	55.0696	58.1353	56.7351
60	64.6774	5.61228	70.8703	71.9046	69.8802	70.9706	69.7015	71.8949	65.6416	64.9616	65.8025	66.1213	65.7559	65.5667	69.4097	68.462	68.1085	69.1934	71.4008	69.8838	61.4105	61.0948	60.8979	61.8414	61.6765	61.5418	56.055	58.2184	54.7074	54.5054	56.982	55.8619
61	64.0031	5.4883	70.0007	70.8805	69.159	70.1117	68.9469	70.9053	65.5236	64.9201	65.6601	65.8989	65.6733	65.4654	68.2694	67.2773	67.1303	67.9246	70.4302	68.5843	60.872	60.798	60.5819	61.1254	60.9211	60.9336	55.3498	57.0522	54.2709	54.1964	55.9647	55.2648
62	63.5309	5.35615	69.3628	70.0362	68.6697	69.5151	68.4635	70.1296	65.4968	64.9369	65.6222	65.8187	65.6609	65.4455	67.2839	66.4138	66.3783	66.9129	69.3019	67.4128	60.6477	60.7506	60.5088	60.7775	60.5399	60.6616	54.8632	56.0661	54.049	54.0871	55.1847	54.9289
63	63.2502	5.24584	68.9666	69.4477	68.4011	69.1741	68.2037	69.6062	65.5204	64.9778	65.6425	65.8283	65.687	65.4662	66.5517	65.9179	65.9038	66.2603	68.1369	66.5394	60.6316	60.8438	60.5739	60.6853	60.4369	60.6183	54.5809	55.3399	53.9862	54.1118	54.6755	54.7909
64	63.1205	5.16458	68.7634	69.0996	68.2987	69.0213	68.1011	69.2964	65.5639	65.0196	65.6875	65.8829	65.7298	65.4994	66.0883	65.7193	65.6729	65.9359	67.0971	66.0163	60.7238	60.9938	60.7023	60.733	60.4947	60.6951	54.4631	54.8841	54.0298	54.2147	54.4087	54.7781
65	63.0943	5.10864	68.6913	68.9355	68.3009	68.9837	68.0945	69.142	65.6075	65.0506	65.7355	65.9484	65.7746	65.5283	65.8591	65.7208	65.6183	65.8505	66.3231	65.7829	60.853	61.1426	60.844	60.8438	60.621	60.8136	54.4604	54.6579	54.1362	54.3531	54.3242	54.8308
66	63.1284	5.07139	68.696	68.8963	68.3543	69.0038	68.1355	69.0901	65.6399	65.0663	65.7736	66.0032	65.8121	65.544	65.8056	65.8359	65.6726	65.9154	65.8595	65.7445	60.9754	61.2541	60.9663	60.9765	60.7542	60.9261	54.5253	54.5966	54.2709	54.4946	54.357	54.9075
67	63.1886	5.04668	68.7347	68.9277	68.4184	69.0408	68.191	69.0957	65.6562	65.067	65.7961	66.0366	65.8375	65.5436	65.8626	65.9965	65.7795	66.0599	65.656	65.821	61.0703	61.3163	61.0556	61.1111	60.8589	61.0096	54.619	54.6333	54.4072	54.618	54.4519	54.9848
68	63.2514	5.03057	68.7782	68.9845	68.4687	69.0704	68.243	69.1245	65.6567	65.0558	65.802	66.046	65.8497	65.5302	65.975	66.1553	65.9001	66.2332	65.6325	65.9537	61.1339	61.3369	61.1097	61.2327	60.9256	61.0645	54.7135	54.7131	54.5257	54.7101	54.5665	55.0518
69	63.3036	5.02068	68.8111	69.0359	68.4953	69.0832	68.2843	69.1565	65.6453	65.0371	65.7946	66.0364	65.8491	65.5092	66.101	66.2833	66.011	66.3972	65.7133	66.1	61.1688	61.3277	61.1309	61.3254	60.958	61.1021	54.7921	54.8005	54.6152	54.7666	54.6725	55.1054
70	63.3391	5.01444	68.8273	69.0668	68.4998	69.0777	68.3111	69.1812	65.6265	65.0152	65.7787	66.0165	65.8372	65.4847	66.2124	66.3672	66.1005	66.5267	65.838	66.2294	61.1801	61.3006	61.1297	61.3777	60.9659	61.1266	54.8494	54.88	54.6693	54.7909	54.7567	55.15
71	63.3575	5.00936	68.8264	69.0734	68.4899	69.0544	68.3219	69.1923	65.6047	64.9936	65.7598	65.9943	65.8156	65.4599	66.295	66.4078	66.1652	66.6113	65.9639	66.3265	61.1745	61.2722	61.1184	61.3886	60.9581	61.1351	54.8868	54.9486	54.6872	54.7913	54.818	55.1892
72	63.3614	5.00424	68.8115	69.0584	68.4747	69.0175	68.3191	69.1879	65.583	64.9748	65.7425	65.9722	65.7873	65.438	66.3459	66.4143	66.2066	66.6519	66.0683	66.3885	61.1588	61.2556	61.1026	61.3711	60.9373	61.1273	54.9076	55.0064	54.6747	54.7769	54.8624	55.2175
73	63.3544	4.99841	68.7862	69.024	68.4583	68.9722	68.3074	69.1692	65.5638	64.9606	65.7295	65.9502	65.7556	65.4228	66.3671	66.3917	66.2252	66.6531	66.1459	66.4194	61.1403	61.2562	61.0827	61.3454	60.9014	61.1157	54.9148	55.0537	54.6423	54.7548	54.8959	55.2273
74	63.3396	4.9916	68.7532	68.9719	68.4391	68.9215	68.2938	69.1396	65.5491	64.9528	65.7221	65.9281	65.7242	65.4181	66.3605	66.342	66.2184	66.6192	66.194	66.429	61.1247	61.2733	61.0544	61.329	60.8506	61.1162	54.9105	55.087	54.6015	54.7252	54.9205	55.2181
75	63.3189	4.9842	68.7163	68.9089	68.4141	68.8686	68.285	69.105	65.5401	64.9521	65.7217	65.9062	65.6961	65.4243	66.3273	66.2668	66.1837	66.5528	66.2113	66.4219	61.1148	61.3023	61.0153	61.327	60.7943	61.135	54.896	55.0966	54.5609	54.6885	54.9356	55.1985
76	63.2946	4.97658	68.6816	68.8499	68.3837	68.8172	68.2845	69.0726	65.5365	64.9564	65.7297	65.8838	65.6748	65.4379	66.2676	66.166	66.1211	66.4588	66.2027	66.3895	61.1141	61.3408	60.9715	61.3312	60.7598	61.1673	54.8734	55.0713	54.5265	54.6502	54.9404	55.1785
77	63.2686	4.96852	68.6534	68.8075	68.3496	68.7722	68.2927	69.0451	65.5379	64.9638	65.7454	65.8577	65.6658	65.4568	66.181	66.038	66.0351	66.341	66.1724	66.3183	61.1257	61.3862	60.9321	61.3364	60.7707	61.2033	54.845	55.0107	54.5027	54.6177	54.9353	55.1583
78	63.2411	4.95884	68.6317	68.7817	68.3125	68.7385	68.3037	69.0221	65.5446	64.9741	65.7654	65.8293	65.6735	65.4809	66.0668	65.8806	65.9324	66.2023	66.1177	66.201	61.1469	61.4313	60.8998	61.3461	60.8202	61.2372	54.8156	54.9329	54.4915	54.5971	54.921	55.1353
79	63.212	4.94542	68.6124	68.7676	68.2698	68.7186	68.3032	69.0026	65.5573	64.9893	65.785	65.8069	65.6966	65.5086	65.9284	65.7049	65.8167	66.0494	66.0285	66.0424	61.1686	61.4674	60.8683	61.3642	60.8779	61.265	54.7935	54.8678	54.493	54.5935	54.8973	55.1158
80	63.1814	4.92626	68.5904	68.7629	68.2168	68.7107	68.2768	68.9848	65.5749	65.0119	65.8013	65.7996	65.7288	65.5327	65.7735	65.5307	65.6912	65.8929	65.8954	65.857	61.1819	61.4846	60.8392	61.3898	60.9166	61.2793	54.7864	54.8386	54.5055	54.6089	54.8678	55.1113
81	63.1501	4.90074	68.5614	68.761	68.1509	68.7042	68.2251	68.9655	65.5938	65.0409	65.8133	65.809	65.762	65.5438	65.6126	65.3726	65.562	65.7397	65.7226	65.666	61.1868	61.4795	60.8271	61.4174	60.9314	61.2787	54.7958	54.8493	54.5232	54.6382	54.8442	55.1239
82	63.118	4.86942	68.5198	68.7474	68.0732	68.6834	68.1553	68.9396	65.6091	65.0704	65.8201	65.828	65.7879	65.5388	65.4548	65.2278	65.4331	65.5897	65.5344	65.4892	61.1907	61.4583	60.8505	61.4409	60.9339	61.2699	54.8155	54.887	54.5377	54.6718	54.841	55.1401
83	63.0834	4.83269	68.4608	68.7083	67.9891	68.6339	68.0722	68.9002	65.6135	65.0901	65.817	65.8452	65.798	65.5171	65.3043	65.0851	65.3038	65.4386	65.3632	65.3307	61.2003	61.4332	60.9135	61.4559	60.9388	61.2603	54.8382	54.9345	54.5433	54.7032	54.8644	55.1456
84	63.0428	4.78966	68.3801	68.6358	67.9032	68.5466	67.9772	68.8375	65.597	65.0892	65.7922	65.8487	65.7804	65.4744	65.1597	64.94	65.1719	65.2835	65.2203	65.1828	61.2183	61.4162	61.0015	61.4596	60.9543	61.2601	54.8589	54.9785	54.5429	54.7319	54.9035	55.1375
85	62.9909	4.73812	68.2717	68.5255	67.8088	68.4169	67.865	68.7422	65.5476	65.0599	65.7293	65.8242	65.7213	65.4031	65.0189	64.7969	65.0377	65.125	65.0981	65.0367	61.2409	61.4109	61.0848	61.4546	60.9786	61.2754	54.8758	55.0128	54.546	54.761	54.9396	55.1193
86	62.9219	4.67579	68.1289	68.3721	67.6916	68.2434	67.7292	68.6083	65.4512	64.9947	65.6096	65.7544	65.6058	65.2916	64.8824	64.6644	64.9078	64.9647	64.9871	64.8878	61.2585	61.4093	61.1285	61.451	61.0031	61.3005	54.8884	55.0372	54.5596	54.7914	54.9605	55.0935
87	62.8298	4.601	67.9478	68.1721	67.5426	68.0302	67.5657	68.4285	65.2932	64.8833	65.416	65.6206	65.4223	65.1238	64.7521	64.5453	64.792	64.8065	64.8769	64.7399	61.2588	61.3953	61.1061	61.4535	61.0183	61.3206	54.8972	55.0531	54.5828	54.823	54.9654	55.0617
88	62.71	4.5126	67.7273	67.9272	67.3597	67.7828	67.3707	68.1962	65.0636	64.7135	65.1429	65.4065	65.1687	64.8865	64.6266	64.4352	64.6911	64.654	64.7547	64.5981	61.2283	61.3504	61.004	61.4571	61.0091	61.3207	54.9044	55.061	54.6125	54.8579	54.9605	55.0301
89	62.5617	4.41108	67.4712	67.646	67.1432	67.509	67.1414	67.9167	64.7658	64.4761	64.8033	65.1113	64.8555	64.583	64.5006	64.3244	64.5957	64.5062	64.6158	64.461	61.1561	61.2667	60.8167	61.4509	60.9572	61.289	54.9148	55.0615	54.6477	54.8993	54.9556	55.01
90	62.3915	4.30035	67.1913	67.3448	66.8975	67.2239	66.8809	67.6095	64.4233	64.1734	64.4288	64.7615	64.5096	64.2432	64.3702	64.2094	64.4934	64.36	64.4618	64.3265	61.0387	61.1455	60.5465	61.4242	60.8522	61.2251	54.934	55.0592	54.6904	54.948	54.9618	55.0107
91	62.2166	4.18834	66.9097	67.0496	66.6382	66.9523	66.6021	67.3066	64.0798	63.8275	64.0699	64.4116	64.1745	63.9157	64.2378	64.1007	64.3754	64.2191	64.2955	64.1985	60.8892	61.0075	60.2224	61.3685	60.7041	61.1434	54.9663	55.0659	54.7416	54.9986	54.9876	55.0378
92	62.062	4.08587	66.6563	66.7933	66.3917	66.722	66.3292	67.0453	63.7877	63.4814	63.7829	64.1221	63.9002	63.6518	64.1156	64.0122	64.2453	64.1017	64.1276	64.0911	60.7392	60.8929	59.8993	61.2847	60.5516	61.0676	55.0114	55.0919	54.7953	55.0396	55.0359	55.0944
93	61.9518	4.00396	66.4583	66.6051	66.1855	66.5533	66.092	66.8558	63.5874	63.1872	63.6065	63.9333	63.7254	63.4845	64.022	63.9567	64.121	64.024	63.9844	64.024	60.6297	60.8356	59.6418	61.1899	60.4572	61.0241	55.0618	55.1406	54.8358	55.0518	55.107	55.1738
94	61.8979	3.9507	66.3279	66.4971	66.0361	66.4474	65.9133	66.7458	63.4932	62.9835	63.5505	63.8557	63.662	63.4144	63.9737	63.9437	64.0275	63.9883	63.8995	64.0096	60.5927	60.8439	59.5106	61.1078	60.4678	61.0333	55.1018	55.2115	54.8404	55.0057	55.1937	55.2581
95	61.8917	3.93018	66.2549	66.4571	65.9401	66.3827	65.7947	66.6997	63.4867	62.8794	63.5951	63.865	63.6884	63.4056	63.9743	63.9686	63.9861	63.9854	63.8891	64.042	60.6354	60.907	59.5378	61.0581	60.5792	61.0948	55.1075	55.2957	54.7799	54.8618	55.2748	55.3252
96	61.9033	3.94284	66.205	66.447	65.8685	66.3191	65.7089	66.6816	63.5178	62.8477	63.6883	63.9067	63.7559	63.3905	64.0098	64.011	64.0032	63.9998	63.9427	64.0925	60.7378	60.9967	59.7157	61.0487	60.7543	61.1736	55.0459	55.3733	54.6176	54.5738	55.3157	55.3493
97	61.8861	3.98663	66.125	66.4122	65.7692	66.2046	65.602	66.637	63.5156	62.8301	63.7518	63.9076	63.8017	63.2867	64.0555	64.0413	64.0648	64.0084	64.0339	64.1289	60.8541	61.0602	59.9945	61.0698	60.9437	61.2021	54.8806	55.4157	54.3119	54.1018	55.2771	55.2964
98	61.7846	4.05662	65.9541	66.2916	65.5776	65.9868	65.4096	66.5047	63.402	62.7534	63.6992	63.7818	63.7581	63.0177	64.074	64.0115	64.1349	63.9794	64.1224	64.1218	60.9131	61.0198	60.2833	61.0937	61.083	61.0858	54.58	55.3844	53.8298	53.4392	55.1202	55.1262
99	61.5426	4.14198	65.6364	66.0202	65.2326	65.6246	65.0766	66.2281	63.1106	62.5447	63.4553	63.4519	63.5626	62.5384	64.0098	63.8481	64.1538	63.8719	64.1463	64.0287	60.8295	60.7906	60.4649	61.0694	61.0952	60.7275	54.1268	55.2311	53.1697	52.6297	54.8074	54.796
100	61.1179	4.22753	65.1398	65.547	64.6973	65.1047	64.5787	65.7714	62.6113	62.1506	62.9779	62.8923	63.1771	61.8584	63.7965	63.4787	64.0504	63.6306	64.0283	63.7947	60.5199	60.3032	60.4111	60.9239	60.8866	60.0748	53.522	54.9012	52.3735	51.7493	54.3115	54.2743
101	60.495	4.30036	64.4745	64.8624	63.9822	64.4548	63.9368	65.1364	61.9182	61.5482	62.2697	62.1427	62.5914	61.0389	63.3861	62.8793	63.765	63.2061	63.7017	63.3782	59.9142	59.5335	59.9778	60.5657	60.3463	59.1477	52.7819	54.3442	51.5055	50.8698	53.6279	53.5624

## Sheet: SKAY
Sound side			TF1	C:\Users\xb00012\Documents\Data\27_15_150415 SP\27_15_150415_0057.c3d	C:\Users\xb00012\Documents\Data\27_15_150415 SP\27_15_150415_0061.c3d	C:\Users\xb00012\Documents\Data\27_15_150415 SP\27_15_150415_0063.c3d	C:\Users\xb00012\Documents\Data\27_15_150415 SP\27_15_150415_0067.c3d	C:\Users\xb00012\Documents\Data\27_15_150415 SP\27_15_150415_0071.c3d	TF2	C:\Users\xb00012\Documents\Data\37_26_130515 SP\37_26_130515_0070.c3d	C:\Users\xb00012\Documents\Data\37_26_130515 SP\37_26_130515_0076.c3d	C:\Users\xb00012\Documents\Data\37_26_130515 SP\37_26_130515_0080.c3d	C:\Users\xb00012\Documents\Data\37_26_130515 SP\37_26_130515_0082.c3d	C:\Users\xb00012\Documents\Data\37_26_130515 SP\37_26_130515_0084.c3d	TF3	C:\Users\xb00012\Documents\Data\39_28_200515 SP\39_28_200515_0074.c3d	C:\Users\xb00012\Documents\Data\39_28_200515 SP\39_28_200515_0076.c3d	C:\Users\xb00012\Documents\Data\39_28_200515 SP\39_28_200515_0080.c3d	C:\Users\xb00012\Documents\Data\39_28_200515 SP\39_28_200515_0082.c3d	C:\Users\xb00012\Documents\Data\39_28_200515 SP\39_28_200515_0084.c3d	TF4	C:\Users\xb00012\Documents\Data\44_33_190615 SP\44_33_190615_0066.c3d	C:\Users\xb00012\Documents\Data\44_33_190615 SP\44_33_190615_0070.c3d	C:\Users\xb00012\Documents\Data\44_33_190615 SP\44_33_190615_0076.c3d	C:\Users\xb00012\Documents\Data\44_33_190615 SP\44_33_190615_0078.c3d	C:\Users\xb00012\Documents\Data\44_33_190615 SP\44_33_190615_0082.c3d	TF5	C:\Users\xb00012\Documents\Data\45_34_230615 SP\45_34_230615_0064.c3d	C:\Users\xb00012\Documents\Data\45_34_230615 SP\45_34_230615_0066.c3d	C:\Users\xb00012\Documents\Data\45_34_230615 SP\45_34_230615_0068.c3d	C:\Users\xb00012\Documents\Data\45_34_230615 SP\45_34_230615_0070.c3d	C:\Users\xb00012\Documents\Data\45_34_230615 SP\45_34_230615_0072.c3d
Sagittal plane			ELA	LKNEE_ANGLES	LKNEE_ANGLES	LKNEE_ANGLES	LKNEE_ANGLES	LKNEE_ANGLES	ELA	RKNEE_ANGLES	RKNEE_ANGLES	RKNEE_ANGLES	RKNEE_ANGLES	RKNEE_ANGLES	ELA	LKNEE_ANGLES	LKNEE_ANGLES	LKNEE_ANGLES	LKNEE_ANGLES	LKNEE_ANGLES	ECH	LKNEE_ANGLES	LKNEE_ANGLES	LKNEE_ANGLES	LKNEE_ANGLES	LKNEE_ANGLES	ECH	RKNEE_ANGLES	RKNEE_ANGLES	RKNEE_ANGLES	RKNEE_ANGLES	RKNEE_ANGLES
Knee Angle				LINK_MODEL_BASED	LINK_MODEL_BASED	LINK_MODEL_BASED	LINK_MODEL_BASED	LINK_MODEL_BASED		LINK_MODEL_BASED	LINK_MODEL_BASED	LINK_MODEL_BASED	LINK_MODEL_BASED	LINK_MODEL_BASED		LINK_MODEL_BASED	LINK_MODEL_BASED	LINK_MODEL_BASED	LINK_MODEL_BASED	LINK_MODEL_BASED		LINK_MODEL_BASED	LINK_MODEL_BASED	LINK_MODEL_BASED	LINK_MODEL_BASED	LINK_MODEL_BASED		LINK_MODEL_BASED	LINK_MODEL_BASED	LINK_MODEL_BASED	LINK_MODEL_BASED	LINK_MODEL_BASED
101 points over gait cycle				Original	Original	Original	Original	Original		Original	Original	Original	Original	Original		Original	Original	Original	Original	Original		Original	Original	Original	Original	Original		Original	Original	Original	Original	Original
ITEM	Mean	SD	C4_L	1	1	1	1	1	C4_R	1	1	1	1	1	C4_L	1	1	1	1	1	C4_L	1	1	1	1	1	C4_R	1	1	1	1	1
1	-4.57784	2.8714	-6.19699	-7.49308	-5.02803	-5.942	-4.08431	-8.43754	-1.31025	-1.32276	-1.29321	-0.84379	-1.5494	-1.54207	-8.75017	-8.5632	-8.05683	-8.28744	-9.58737	-9.25597	-4.36108	-4.93307	-4.15885	-4.51241	-3.65779	-4.54327	-2.27072	-2.25079	-1.61619	-3.41252	-2.28474	-1.78937
2	-4.47144	2.55815	-5.48418	-6.88504	-4.23205	-5.01954	-3.6335	-7.65075	-1.55267	-1.58901	-1.55796	-1.21173	-1.74479	-1.65986	-8.14655	-8.02965	-7.5088	-7.73069	-8.63386	-8.82976	-4.89474	-5.61323	-4.75762	-4.89852	-4.03696	-5.16736	-2.27906	-2.27894	-1.58633	-3.52879	-2.03907	-1.96215
3	-4.37167	2.35857	-4.70602	-6.12492	-3.46717	-4.07337	-3.12862	-6.73602	-1.79589	-1.88508	-1.8294	-1.67864	-1.87182	-1.71453	-7.58206	-7.44795	-6.95356	-7.24677	-7.81943	-8.4426	-5.60799	-6.40294	-5.61846	-5.49429	-4.61954	-5.9047	-2.16637	-2.24093	-1.35066	-3.48534	-1.67467	-2.08028
4	-4.15844	2.31783	-3.83726	-5.17348	-2.65686	-3.05305	-2.53057	-5.77234	-1.77345	-1.99051	-1.80223	-1.959	-1.65442	-1.4611	-6.92949	-6.67023	-6.29627	-6.73544	-7.03556	-7.90995	-6.2556	-7.00626	-6.44481	-6.07097	-5.2075	-6.54845	-1.99639	-2.19656	-0.981023	-3.36264	-1.27485	-2.16688
5	-3.65437	2.39559	-2.77825	-3.93172	-1.64747	-1.84786	-1.73147	-4.73276	-1.23649	-1.64065	-1.18541	-1.72212	-0.912385	-0.721891	-6.01384	-5.56291	-5.3828	-5.94376	-6.17518	-7.00455	-6.5235	-7.11252	-6.81956	-6.30918	-5.5441	-6.83216	-1.71977	-2.04512	-0.47464	-3.13093	-0.812449	-2.13571
6	-2.77062	2.55734	-1.42814	-2.29622	-0.312467	-0.386582	-0.621794	-3.52363	-0.0820286	-0.647687	0.118998	-0.749883	0.362442	0.505987	-4.81465	-4.20739	-4.21883	-4.71502	-5.24855	-5.68343	-6.27402	-6.6556	-6.53485	-6.03174	-5.49475	-6.65314	-1.25425	-1.64832	0.193343	-2.72174	-0.214849	-1.87969
7	-1.57879	2.81801	0.22628	-0.241778	1.34682	1.28012	0.821519	-2.07528	1.58507	0.996274	1.9466	0.935642	2.01028	2.03655	-3.48159	-2.85394	-2.99074	-3.11747	-4.32899	-4.11682	-5.63429	-5.83424	-5.75895	-5.32434	-5.10948	-6.14446	-0.589419	-0.992967	0.998286	-2.11596	0.542173	-1.37862
8	-0.239178	3.18253	2.08702	2.13485	3.20183	3.01303	2.50481	-0.4194	3.53701	3.11619	4.01173	3.12272	3.81122	3.62316	-2.18801	-1.71762	-1.86132	-1.35746	-3.45007	-2.55358	-4.81092	-4.88353	-4.81685	-4.39114	-4.46381	-5.49927	0.179014	-0.212812	1.83358	-1.38753	1.38778	-0.725941
9	1.11234	3.61879	4.01261	4.67069	5.08349	4.70373	4.27702	1.3281	5.57169	5.44519	6.10512	5.57627	5.60363	5.12825	-1.04097	-0.892412	-0.836331	0.358764	-2.63103	-1.20384	-3.90461	-3.91822	-3.91037	-3.35111	-3.55339	-4.78995	0.922988	0.551166	2.56775	-0.661208	2.21239	-0.055163
10	2.40993	4.0937	5.90991	7.239	6.86504	6.35862	6.01634	3.07057	7.5786	7.73769	8.14176	8.12698	7.31466	6.57193	-0.095747	-0.375753	0.150352	1.87712	-1.93157	-0.198883	-2.92737	-2.9803	-3.09437	-2.21532	-2.35688	-3.98998	1.58426	1.27469	3.13645	-0.021783	2.97152	0.560426
11	3.64588	4.59174	7.77159	9.79559	8.49192	8.07225	7.67429	4.82393	9.5041	9.83147	10.0839	10.6449	8.91153	8.04864	0.654053	-0.05204	1.11347	3.12494	-1.38065	0.464545	-1.90339	-2.12868	-2.37694	-0.9875	-0.929134	-3.09472	2.20306	2.02159	3.57527	0.540656	3.72304	1.15475
12	4.83873	5.09474	9.63335	12.3257	9.96183	9.91166	9.25818	6.70936	11.3013	11.6543	11.884	13.003	10.351	9.61425	1.31026	0.293582	2.01803	4.15876	-0.898877	0.97981	-0.904008	-1.43702	-1.75746	0.272518	0.570809	-2.16889	2.85275	2.81885	3.96559	1.0957	4.55565	1.82796
13	5.99627	5.56769	11.4944	14.7506	11.2806	11.8259	10.7774	8.83768	12.916	13.2024	13.4894	15.0905	11.5756	11.2223	2.02543	0.858146	2.86973	5.12364	-0.364771	1.6404	-0.0104078	-0.946647	-1.22453	1.47227	1.94552	-1.29866	3.55587	3.60964	4.34938	1.68196	5.48749	2.65086
14	7.09456	5.97679	13.2818	16.917	12.4292	13.6851	12.1975	11.1803	14.2986	14.5055	14.8532	16.848	12.5399	12.7466	2.89434	1.69174	3.7474	6.12775	0.277032	2.62779	0.725662	-0.663834	-0.770957	2.53963	3.06264	-0.539169	4.27232	4.34668	4.70069	2.25984	6.45505	3.59935
15	8.08344	6.31231	14.8886	18.6833	13.3697	15.382	13.4485	13.5595	15.4138	15.5919	15.9293	18.271	13.2205	14.0562	3.87275	2.63625	4.71005	7.15856	0.98149	3.87739	1.28667	-0.58533	-0.408833	3.44424	3.89639	0.08689	4.95541	5.06532	4.97682	2.75928	7.39687	4.57877
16	8.90894	6.58457	16.2338	19.9834	14.0765	16.8645	14.4783	15.7661	16.243	16.4728	16.6775	19.3809	13.6105	15.0733	4.79889	3.40967	5.6934	8.09228	1.65926	5.13986	1.67619	-0.702824	-0.162688	4.18429	4.49202	0.57016	5.59285	5.81154	5.17699	3.16366	8.30933	5.50275
17	9.5336	6.80449	17.284	20.8136	14.5578	18.0991	15.285	17.6646	16.7851	17.1461	17.0766	20.1999	13.7163	15.7868	5.50283	3.80958	6.53209	8.76611	2.25138	6.15496	1.90621	-0.99185	-0.048673	4.76682	4.89484	0.909892	6.18985	6.54266	5.34082	3.52382	9.20212	6.33984
18	9.9456	6.97274	18.035	21.1949	14.8473	19.0359	15.8982	19.1986	17.0554	17.6092	17.1366	20.7435	13.5572	16.2307	5.91304	3.85938	7.08045	9.08205	2.74392	6.79942	1.99264	-1.40806	-0.059605	5.19599	5.11866	1.1162	6.73187	7.1454	5.4977	3.89004	10.0319	7.09436
19	10.1562	7.08055	18.4878	21.1669	14.9746	19.6114	16.3442	20.3416	17.08	17.8679	16.8974	21.0217	13.1632	16.4499	6.07981	3.74416	7.31281	9.07456	3.13812	7.12939	1.9574	-1.89492	-0.161681	5.46704	5.16967	1.20688	7.1759	7.52909	5.63144	4.25024	10.7071	7.76166
20	10.1876	7.11691	18.6451	20.8016	14.9487	19.7798	16.6281	21.0672	16.887	17.935	16.4145	21.0429	12.57	16.4728	6.10261	3.62072	7.31698	8.86471	3.42675	7.2839	1.83017	-2.39142	-0.302948	5.5729	5.06699	1.20531	7.47319	7.67453	5.69185	4.53754	11.1476	8.31446
21	10.0625	7.07765	18.5232	20.2025	14.7696	19.5495	16.7319	21.3623	16.504	17.824	15.7483	20.8252	11.8164	16.306	6.04393	3.51003	7.19915	8.56772	3.59211	7.35065	1.6471	-2.84024	-0.425785	5.52014	4.84154	1.13985	7.59437	7.61645	5.62794	4.67653	11.3274	8.72357
22	9.802	6.969	18.1587	19.4774	14.4439	18.9941	16.6252	21.2528	15.9609	17.5465	14.9575	20.4046	10.948	15.9476	5.90797	3.33414	7.01054	8.23867	3.62632	7.33017	1.44656	-3.20059	-0.475185	5.33741	4.53251	1.03867	7.53591	7.4077	5.40768	4.62102	11.2678	8.9753
23	9.42826	6.8034	17.6015	18.7029	13.9905	18.2246	16.2856	20.8038	15.2915	17.1145	14.0912	19.826	10.0164	15.4095	5.67404	3.01237	6.74845	7.87211	3.54852	7.18877	1.26205	-3.46084	-0.409212	5.06881	4.18974	0.92176	7.31224	7.09342	5.02088	4.36708	11.0083	9.07155
24	8.96483	6.59452	16.9018	17.9063	13.4377	17.3508	15.7186	20.0958	14.5295	16.5409	13.1848	19.1231	9.07166	14.7269	5.33366	2.5256	6.39684	7.43761	3.39481	6.91347	1.11113	-3.63843	-0.211822	4.75576	3.85348	0.796677	6.94802	6.69922	4.47917	3.94803	10.5887	9.02496
25	8.43476	6.35704	16.1057	17.0786	12.8194	16.4614	14.9648	19.2045	13.7052	15.8407	12.2651	18.3152	8.15544	13.9493	4.90109	1.91316	5.9486	6.91427	3.20125	6.52818	0.988072	-3.76874	0.1013	4.41973	3.53408	0.653994	6.47375	6.23217	3.81466	3.41669	10.0479	8.85733
26	7.85961	6.10783	15.2575	16.2037	12.1718	15.6172	14.092	18.2026	12.8462	15.0314	11.3595	17.4172	7.29695	13.1261	4.40494	1.23609	5.41312	6.30709	2.99954	6.06885	0.868756	-3.88923	0.492342	4.05354	3.21842	0.468696	5.92063	5.69032	3.07209	2.82331	9.42021	8.59722
27	7.26017	5.86319	14.3988	15.2806	11.5272	14.8482	13.177	17.1613	11.9796	14.1357	10.5016	16.4491	6.51396	12.2977	3.87878	0.551259	4.81888	5.64447	2.81404	5.56526	0.727791	-4.02391	0.92243	3.62891	2.89585	0.215679	5.31581	5.07577	2.29656	2.2033	8.73072	8.27272
28	6.65669	5.63501	13.5644	14.3307	10.9076	14.1587	12.2872	16.1378	11.1307	13.1818	9.72599	15.438	5.81537	11.4922	3.35456	-0.095917	4.20303	4.96283	2.66024	5.04262	0.552684	-4.17677	1.36336	3.11772	2.57339	-0.114281	4.68113	4.40249	1.52434	1.57894	7.99588	7.90402
29	6.06833	5.42929	12.7809	13.3987	10.3256	13.5438	11.4694	15.1671	10.3184	12.2011	9.05334	14.4119	5.20124	10.7245	2.85883	-0.667851	3.59931	4.29345	2.5456	4.52362	0.348044	-4.33455	1.79644	2.51285	2.27271	-0.50723	4.03545	3.6926	0.782128	0.96811	7.23194	7.50245
30	5.51112	5.24647	12.0677	12.5399	9.78464	12.9992	10.7465	14.2684	9.54872	11.222	8.47455	13.3902	4.65802	9.99892	2.40973	-1.13767	3.0312	3.66195	2.46798	4.02519	0.132353	-4.47562	2.21059	1.83761	2.01683	-0.927645	3.39704	2.96779	0.092467	0.390333	6.46155	7.07306
31	4.99517	5.08235	11.4345	11.7982	9.28037	12.5169	10.1211	13.4559	8.81182	10.262	7.94832	12.381	4.15482	9.3129	2.01595	-1.49961	2.51051	3.09093	2.41991	3.55801	-0.0696312	-4.57886	2.60244	1.14082	1.81757	-1.33013	2.78325	2.24513	-0.523019	-0.133636	5.71101	6.61674
32	4.52352	4.92993	10.8803	11.1904	8.80426	12.083	9.58273	12.741	8.08666	9.32486	7.41643	11.3845	3.64812	8.6594	1.67772	-1.7694	2.03885	2.59409	2.39348	3.1316	-0.234674	-4.63041	2.97666	0.481999	1.67305	-1.67467	2.20762	1.53673	-1.04578	-0.585906	5.00149	6.13158
33	4.0932	4.78228	10.396	10.7059	8.34597	11.6822	9.11732	12.1287	7.34982	8.40304	6.82705	10.3982	3.09471	8.0261	1.38831	-1.97789	1.61151	2.17344	2.37951	2.75497	-0.345032	-4.62802	3.34295	-0.084152	1.57254	-1.92847	1.67687	0.852183	-1.46574	-0.956815	4.34139	5.61335
34	3.69806	4.63517	9.96844	10.3165	7.8951	11.3018	8.71531	11.6135	6.58511	7.48547	6.15413	9.42158	2.46746	7.39694	1.13667	-2.15614	1.2205	1.82033	2.36632	2.43232	-0.390281	-4.58013	3.71047	-0.520646	1.50104	-2.06213	1.19036	0.202205	-1.78506	-1.24783	3.72513	5.05734
35	3.33137	4.48888	9.58437	9.99032	7.44258	10.9339	8.37563	11.1794	5.78945	6.56458	5.40251	8.45543	1.76627	6.75847	0.911011	-2.31854	0.852024	1.52265	2.33849	2.16043	-0.370509	-4.50136	4.08021	-0.818011	1.44407	-2.05745	0.742538	-0.402409	-2.01776	-1.46773	3.13872	4.46188
36	2.98788	4.34751	9.23319	9.69949	6.98352	10.5763	8.10416	10.8025	4.9728	5.64145	4.59991	7.4985	1.01743	6.1067	0.702328	-2.46013	0.486824	1.27395	2.28145	1.92954	-0.296158	-4.40574	4.44086	-0.992417	1.39372	-1.91721	0.327223	-0.952904	-2.18617	-1.62559	2.56903	3.83175
37	2.66498	4.21672	8.90832	9.42671	6.52054	10.2289	7.90929	10.4562	4.15277	4.72793	3.7826	6.54393	0.260791	5.44861	0.506873	-2.56892	0.111569	1.07329	2.1905	1.72793	-0.184379	-4.30398	4.77146	-1.07264	1.34899	-1.66572	-0.0587024	-1.44083	-2.31533	-1.72734	2.0118	3.17819
38	2.36179	4.10229	8.60795	9.16918	6.06311	9.89212	7.79792	10.1174	3.34754	3.84448	2.98321	5.58005	-0.467068	4.79702	0.323606	-2.64192	-0.27249	0.919718	2.06904	1.54368	-0.055822	-4.20447	5.04793	-1.09126	1.30957	-1.34088	-0.414315	-1.85929	-2.42683	-1.77673	1.47466	2.51662
39	2.07711	4.00973	8.33446	8.93471	5.62599	9.56579	7.7724	9.77344	2.57076	3.01508	2.22552	4.59577	-1.14442	4.16184	0.148986	-2.69315	-0.653285	0.806093	1.92081	1.36446	0.0677056	-4.11557	5.24979	-1.08326	1.27284	-0.985274	-0.736381	-2.20623	-2.53416	-1.7786	0.972547	1.86454
40	1.80924	3.94377	8.09352	8.73669	5.22777	9.24859	7.82801	9.42654	1.83082	2.26154	1.52585	3.58744	-1.76517	3.54446	-0.0237154	-2.7494	-1.01514	0.719361	1.74967	1.17693	0.167099	-4.04397	5.36517	-1.0836	1.23389	-0.63599	-1.02153	-2.48452	-2.6423	-1.74134	0.521092	1.23941
41	1.55724	3.90762	7.89261	8.59009	4.88832	8.94071	7.95018	9.09376	1.13373	1.5989	0.897563	2.56405	-2.33082	2.93894	-0.202451	-2.83853	-1.34879	0.645959	1.56283	0.966277	0.230797	-3.98833	5.39365	-1.12263	1.18796	-0.316667	-1.26848	-2.70092	-2.75103	-1.67758	0.132774	0.65435
42	1.3218	3.90228	7.73922	8.50918	4.6262	8.64616	8.1152	8.79938	0.486783	1.03375	0.354288	1.54835	-2.83998	2.33751	-0.395959	-2.98189	-1.65816	0.573051	1.36847	0.71873	0.257943	-3.93574	5.34443	-1.21792	1.13738	-0.038434	-1.47897	-2.86491	-2.85716	-1.60254	-0.184525	0.114286
43	1.10595	3.92556	7.63899	8.50685	4.45761	8.37457	8.29399	8.56193	-0.0995432	0.565562	-0.091975	0.57344	-3.28144	1.7367	-0.612472	-3.18958	-1.95586	0.48899	1.17034	0.423749	0.259752	-3.86115	5.23216	-1.36666	1.09985	0.194553	-1.65695	-2.98599	-2.95567	-1.52977	-0.428007	-0.385317
44	0.914778	3.97206	7.59387	8.59027	4.39344	8.14276	8.45789	8.38497	-0.613202	0.188996	-0.436452	-0.323572	-3.6348	1.13982	-0.855505	-3.45695	-2.25563	0.386914	0.969664	0.07848	0.25534	-3.73556	5.07213	-1.54469	1.10624	0.37857	-1.80661	-3.07072	-3.04167	-1.46555	-0.598478	-0.856633
45	0.753884	4.03502	7.60212	8.75709	4.43539	7.97161	8.58796	8.25855	-1.04388	-0.105755	-0.684288	-1.10832	-3.87731	0.556286	-1.12157	-3.76809	-2.56495	0.26708	0.769328	-0.311241	0.262303	-3.54126	4.87575	-1.7142	1.18418	0.507051	-1.92955	-3.11981	-3.11146	-1.4053	-0.699145	-1.31203
46	0.628828	4.10823	7.66047	8.99661	4.57517	7.87946	8.68319	8.16793	-1.38564	-0.332577	-0.847875	-1.75423	-3.99356	2.6e-05	-1.40045	-4.09703	-2.88248	0.13716	0.572972	-0.732853	0.291304	-3.27759	4.65113	-1.83681	1.34522	0.574581	-2.02155	-3.1261	-3.16089	-1.33373	-0.734416	-1.75261
47	0.545764	4.18764	7.76848	9.29489	4.7991	7.88027	8.76185	8.10631	-1.6374	-0.506763	-0.939758	-2.24556	-3.98326	-0.51163	-1.67688	-4.40694	-3.20132	0.010055	0.38162	-1.16781	0.345426	-2.95887	4.40567	-1.88486	1.58144	0.583744	-2.07082	-3.07494	-3.18148	-1.22801	-0.706882	-2.16276
48	0.512746	4.27208	7.93267	9.6418	5.09658	7.98206	8.85817	8.08472	-1.80155	-0.640841	-0.965938	-2.57795	-3.86341	-0.959614	-1.93267	-4.65833	-3.51266	-0.098133	0.194572	-1.5888	0.423799	-2.60203	4.14835	-1.84498	1.86996	0.547691	-2.05852	-2.94689	-3.15833	-1.06081	-0.612734	-2.51383
49	0.540574	4.36348	8.16809	10.0367	5.46722	8.18642	9.01702	8.13307	-1.8815	-0.740508	-0.922823	-2.75513	-3.66202	-1.32702	-2.14985	-4.82563	-3.8015	-0.171917	0.012403	-1.96263	0.527452	-2.2126	3.89373	-1.71837	2.1876	0.486896	-1.96131	-2.72221	-3.07072	-0.804339	-0.439255	-2.77002
50	0.642939	4.46626	8.49626	10.4908	5.92286	8.48959	9.288	8.29008	-1.87826	-0.800978	-0.800545	-2.78336	-3.40383	-1.60261	-2.313	-4.90462	-4.04202	-0.198377	-0.160338	-2.25962	0.66434	-1.78083	3.66506	-1.51676	2.5285	0.425727	-1.75464	-2.38637	-2.89195	-0.435458	-0.166322	-2.8931
51	0.837246	4.58546	8.94134	11.028	6.48556	8.88369	9.71874	8.59067	-1.78704	-0.804921	-0.590166	-2.66467	-3.09567	-1.77976	-2.40542	-4.89876	-4.2041	-0.163252	-0.307348	-2.45365	0.851955	-1.28643	3.48916	-1.2512	2.91515	0.393086	-1.41461	-1.93096	-2.58863	0.062895	0.231574	-2.8479
52	1.14634	4.72474	9.52827	11.6837	7.1846	9.36185	10.3486	9.06261	-1.59419	-0.722621	-0.285277	-2.39061	-2.72139	-1.85106	-2.39997	-4.7983	-4.26077	-0.044636	-0.383712	-2.51243	1.1166	-0.706492	3.38977	-0.919922	3.39961	0.420036	-0.918998	-1.35106	-2.12272	0.704744	0.783637	-2.60958
53	1.59904	4.88559	10.284	12.5006	8.05392	9.92811	11.205	9.7322	-1.27652	-0.51421	0.12361	-1.94071	-2.24887	-1.80243	-2.25391	-4.57035	-4.18257	0.188903	-0.309697	-2.39585	1.49025	-0.020338	3.38532	-0.501784	4.05113	0.536895	-0.248611	-0.643438	-1.45578	1.50304	1.51924	-2.16611
54	2.22795	5.06791	11.2384	13.5247	9.13007	10.6063	12.3028	10.6279	-0.803762	-0.132895	0.659011	-1.28892	-1.64373	-1.61228	-1.91544	-4.16478	-3.9271	0.574095	0.009488	-2.06892	2.00735	0.787429	3.49116	0.04288	4.93946	0.775814	0.613253	0.198983	-0.55442	2.47171	2.46381	-1.51381
55	3.06602	5.27098	12.4216	14.7966	10.4481	11.4398	13.6445	11.7788	-0.141913	0.473372	1.36245	-0.412277	-0.877094	-1.25602	-1.33623	-3.52522	-3.44929	1.14778	0.651427	-1.50587	2.70319	1.72916	3.7223	0.762107	6.12944	1.17297	1.68349	1.19425	0.605295	3.6285	3.6391	-0.649668
56	4.14504	5.49299	13.8592	16.3442	12.0371	12.4829	15.2231	13.2088	0.745123	1.36091	2.29066	0.706154	0.078574	-0.710686	-0.47669	-2.59228	-2.71795	1.94546	1.65719	-0.675869	3.6159	2.82572	4.102	1.70242	7.68002	1.76933	2.98161	2.37515	2.03588	4.99549	5.06555	0.435987
57	5.49652	5.729	15.5692	18.1822	13.9146	13.7907	17.0278	14.9308	1.89651	2.58869	3.50541	2.08474	1.26074	0.04297	0.697282	-1.30699	-1.71252	3.00913	3.0331	0.46369	4.78969	4.11715	4.66709	2.9085	9.64328	2.61244	4.52989	3.789	3.74169	6.59574	6.76279	1.76022
58	7.15375	5.97065	17.5636	20.3201	16.0879	15.4138	19.0463	16.9497	3.3554	4.21483	5.06334	3.75529	2.72144	1.02208	2.22087	0.382522	-0.404105	4.39892	4.77178	1.95525	6.2781	5.66721	5.46676	4.43334	12.0685	3.7547	6.3508	5.48987	5.72571	8.4489	8.74717	3.34237
59	9.15172	6.20807	19.8543	22.7731	18.5622	17.3975	21.268	19.2707	5.16656	6.28996	7.00998	5.76826	4.5185	2.24612	4.13466	2.51642	1.25569	6.19126	6.88047	3.82947	8.13975	7.55759	6.55663	6.34368	14.9944	5.24647	8.46333	7.52743	7.99131	10.5676	11.0292	5.20114
60	11.5239	6.43039	22.4541	25.5609	21.3476	19.7722	23.6878	21.9021	7.37	8.84842	9.37771	8.18352	6.6989	3.74146	6.48883	5.12977	3.33298	8.46723	9.40055	6.1136	10.426	9.87004	7.99564	8.70696	18.4246	7.13275	10.8808	9.94046	10.54	12.956	13.6121	7.3553
61	14.2958	6.62309	25.366	28.6905	24.4533	22.5391	26.3043	24.8426	9.99303	11.9018	12.1831	11.0511	9.28619	5.54294	9.342	8.26897	5.90067	11.2958	12.4058	8.83874	13.1696	12.6614	9.84907	11.5737	22.3115	9.45219	13.6087	12.7483	13.3708	15.6136	16.4911	9.81945
62	17.4748	6.76607	28.5675	32.1319	27.8671	25.6619	29.1138	28.0627	13.0432	15.4365	15.4219	14.392	12.2768	7.68874	12.7459	11.9949	9.02264	14.7093	15.9654	12.0373	16.3756	15.9422	12.1763	14.9634	26.5582	12.2377	16.6421	15.9407	16.4808	18.5379	19.653	12.598
63	21.0419	6.83615	32.0054	35.8075	31.5422	29.0745	32.1009	31.5017	16.5049	19.4144	19.0665	18.1895	15.6435	10.2105	16.7196	16.3566	12.7433	18.6787	20.0892	15.7299	20.0146	19.6679	15.0123	18.8549	31.0251	15.5127	19.9649	19.4797	19.8621	21.7206	23.0778	15.6843
64	24.9474	6.81348	35.6035	39.6053	35.4029	32.6991	35.2317	35.0783	20.3415	23.7747	23.0722	22.3921	19.3455	13.1231	21.2229	21.3369	17.0716	23.1104	24.6934	19.9026	24.0198	23.747	18.3601	23.18	35.5373	19.2745	23.5492	23.3107	23.494	25.1402	26.7373	19.0639
65	29.1126	6.68835	39.2748	43.399	39.3602	36.4559	38.4577	38.7012	24.5002	28.435	27.3817	26.9238	23.3404	16.4198	26.1411	26.8061	21.9505	27.8633	29.6062	24.4792	28.2916	28.0616	22.1813	27.8161	39.9189	23.4799	27.3554	27.372	27.3375	28.7614	30.5908	22.7153
66	33.435	6.46227	42.9274	47.0568	43.3189	40.2583	41.7271	42.2757	28.9137	33.29	31.9262	31.6923	27.5889	20.071	31.2981	32.5341	27.2471	32.7732	34.6214	29.3147	32.7062	32.482	26.3836	32.594	44.0369	28.0345	31.3296	31.5962	31.3315	32.5375	34.5806	26.6024
67	37.7983	6.14128	46.4636	50.4492	47.1763	44.0035	44.989	45.6999	33.5026	38.2116	36.6278	36.5955	32.0497	24.0284	36.497	38.2423	32.7771	37.6819	39.5495	34.2345	37.126	36.8825	30.8275	37.3288	47.8037	32.7874	35.4022	35.9103	35.3872	36.4112	38.633	30.6692
68	42.0835	5.7292	49.7827	53.4632	50.827	47.5761	48.1837	48.8634	38.1799	43.0558	41.4045	41.5315	36.6752	28.2326	41.5555	43.6655	38.3359	42.4572	44.2409	39.0783	41.4126	41.1701	35.3597	41.8559	51.1352	37.542	39.4868	40.2342	39.3814	40.3149	42.6626	34.841
69	46.1785	5.23031	52.7903	56.0203	54.1742	50.8653	51.2338	51.658	42.8565	47.6778	46.1663	46.4082	41.4091	32.621	46.3228	48.6108	43.7244	46.9925	48.5745	43.7119	45.4429	45.2741	39.8512	46.0595	53.93	42.0995	43.4802	44.4688	43.1624	44.1681	46.5732	39.0286
70	49.9792	4.66051	55.4066	58.0836	57.1346	53.7731	54.0463	53.9952	47.4357	51.9481	50.7925	51.1302	46.1709	37.137	50.6742	52.9698	48.7668	51.1894	52.4228	48.022	49.1176	49.0976	44.2087	49.8735	56.1032	46.3052	47.2619	48.4888	46.5718	47.8722	50.2487	43.1278
71	53.3831	4.05813	57.5656	59.6424	59.638	56.2112	56.5271	55.8091	51.7946	55.7546	55.104	55.561	50.8225	41.7306	54.4976	56.6793	53.3151	54.946	55.6508	51.8967	52.3556	52.503	48.3491	53.2405	57.6284	50.0569	50.7025	52.1551	49.4764	51.3068	53.5554	47.0186
72	56.2885	3.48885	59.2096	60.685	61.6251	58.0977	58.5949	57.0453	55.7721	58.9971	58.8718	59.5058	55.1451	46.3409	57.6974	59.6941	57.2482	58.1663	58.1607	55.2176	55.0833	55.3597	52.1547	56.0835	58.5398	53.279	53.6801	55.3386	51.7934	54.3394	56.3679	50.5611
73	58.6049	3.04167	60.2835	61.182	63.0427	59.3556	60.1813	57.6556	59.1872	61.5854	61.8748	62.7485	58.8723	50.8548	60.2152	62.0038	60.4806	60.7776	59.9293	57.8848	57.2381	57.5915	55.4731	58.3245	58.8919	55.9096	56.1003	57.9459	53.4963	56.8536	58.5959	53.6097
74	60.2669	2.81001	60.7292	61.084	63.838	59.9099	61.2184	57.5958	61.8718	63.4493	63.9577	65.1145	61.7668	55.0709	62.0428	63.6452	62.9776	62.7352	61.0069	59.8489	58.7808	59.1833	58.172	59.9155	58.7205	57.9126	57.9099	59.9326	54.602	58.7731	60.1924	56.0495
75	61.2399	2.84696	60.4883	60.333	63.9594	59.6889	61.6296	56.8307	63.7033	64.5468	65.0546	66.5139	63.6805	58.721	63.2087	64.6823	64.7607	64.0146	61.4679	61.1179	59.7016	60.1595	60.1833	60.8507	58.0288	59.2857	59.0977	61.2943	55.1511	60.0703	61.1496	57.823
76	61.5165	3.13008	59.5163	58.8853	63.3677	58.6428	61.3339	55.352	64.6241	64.8684	65.1821	66.9489	64.5685	61.5526	63.7461	65.1619	65.8829	64.6045	61.3534	61.7278	60.0125	60.5471	61.5026	61.1595	56.794	60.0589	59.6833	62.0469	55.1922	60.7573	61.4898	58.9304
77	61.11	3.59253	57.802	56.7318	62.0509	56.7698	60.2619	53.1957	64.6442	64.4361	64.4171	66.4918	64.4723	63.4039	63.668	65.0831	66.3889	64.5036	60.6603	61.7042	59.7319	60.3529	62.1597	60.8834	54.9866	60.2767	59.7037	62.2136	54.7741	60.8701	61.2516	59.4091
78	60.0501	4.16924	55.3805	53.9087	60.0348	54.1294	58.3805	50.4492	63.8281	63.2991	62.871	65.2542	63.491	64.2251	62.9666	64.4102	66.2935	63.7175	59.362	61.0498	58.8749	59.5599	62.1884	60.0527	52.6012	59.9722	59.2006	61.8236	53.9411	60.4528	60.477	59.3084
79	58.3794	4.80487	52.3337	50.4966	57.3855	50.8321	55.713	47.2414	62.2724	61.5272	60.6681	63.3575	61.7509	64.0584	61.6273	63.1058	65.5845	62.2574	57.4338	59.755	57.4484	58.1379	61.6002	58.6744	49.6848	59.145	58.2153	60.9163	52.7291	59.5497	59.2094	58.6718
80	56.1493	5.44722	48.7761	46.6091	54.1954	47.017	52.343	43.7158	60.0851	59.1996	57.9298	60.9113	59.3802	63.005	59.6422	61.15	64.2392	60.1413	54.8723	57.8081	55.4553	56.0687	60.3765	56.7374	46.3328	57.7608	56.7879	59.5408	51.1665	58.2022	57.4935	57.5362
81	53.418	6.04762	44.8359	42.3745	50.5635	42.8352	48.4038	40.0025	57.3685	56.3908	54.7659	58.0011	56.492	61.1926	57.0181	58.5479	62.2406	57.3913	51.7057	55.2048	52.9091	53.379	58.4922	54.2418	42.6611	55.7714	54.9582	57.7495	49.2801	56.4505	55.3746	55.9365
82	50.249	6.56726	40.6384	37.9192	46.5811	38.4323	44.0611	36.198	54.2088	53.161	51.2696	54.6861	53.1783	58.7488	53.7803	55.3273	59.5883	54.038	47.9825	51.9653	49.852	50.1553	55.9442	51.2302	38.7849	53.1453	52.7656	55.593	47.0982	54.3312	52.8961	53.9093
83	46.7088	6.98264	36.293	33.3543	42.327	33.9296	39.4958	32.3583	50.6718	49.5529	47.512	51.0036	49.5097	55.7808	49.9707	51.5348	56.3012	50.1262	43.7562	48.1354	46.3622	46.5261	52.7799	47.7963	34.8076	49.9009	50.2464	53.1169	44.6473	51.8752	50.0988	51.4939
84	42.8621	7.28554	31.8872	28.7709	37.868	29.4096	34.8817	28.5059	46.8017	45.5945	43.5367	46.9781	45.5347	52.3645	45.6428	47.234	52.4087	45.7101	39.0832	43.7782	42.546	42.6279	49.1048	44.0614	30.8175	46.1185	47.4327	50.358	41.9509	49.1055	47.0195	48.7297
85	38.7667	7.47971	27.4844	24.2372	33.2598	24.9183	30.3593	24.6474	42.6248	41.3087	39.3589	42.6332	41.2786	48.5446	40.8605	42.5065	47.9448	40.8549	34.0203	38.9763	38.5149	38.5773	45.0541	40.1379	26.8827	41.9223	44.3486	47.3372	39.0306	46.0369	43.6884	45.6502
86	34.4728	7.57755	23.1269	19.8005	28.5496	20.4806	26.0133	20.7906	38.1604	36.7249	34.9789	37.9989	36.75	44.3493	35.705	37.4502	42.9547	35.6506	28.6408	33.8288	34.3627	34.4574	40.7624	36.1069	23.035	37.4518	41.009	44.0551	35.9041	42.6757	40.1302	42.28
87	30.0273	7.5952	18.8451	15.496	23.7862	16.1221	21.8632	16.9581	33.4378	31.8925	30.4122	33.1163	31.9576	39.8102	30.2804	32.1683	37.508	30.2152	23.061	28.4493	30.1528	30.322	36.3467	32.0144	19.2487	32.8321	37.4205	40.5016	32.5823	39.0212	36.3616	38.6357
88	25.4826	7.54421	14.6704	11.3635	19.029	11.8877	17.8774	13.1943	28.5173	26.8979	25.7161	28.0544	26.9403	34.9777	24.7127	26.7518	31.7118	24.6841	17.4475	22.9682	25.9227	26.2116	31.8944	27.8882	15.4635	28.156	33.5898	36.6788	29.0748	35.0685	32.3993	34.7274
89	20.9096	7.42278	10.6495	7.46279	14.3554	7.85115	14.0125	9.56568	23.5054	21.8746	20.9969	22.9275	21.8011	29.9267	19.148	21.2821	25.7244	19.1972	12.0031	17.5334	21.7067	22.1553	27.4618	23.7555	11.672	23.4888	29.5382	32.6166	25.4032	30.8197	28.28	30.5716
90	16.4033	7.21271	6.85351	3.87569	9.86718	4.11172	10.259	6.15392	18.5513	16.9952	16.3947	17.8937	16.7164	24.7564	13.7476	15.8494	19.7518	13.8891	6.94481	12.3029	17.5494	18.1547	23.0743	19.6482	7.99023	18.8795	25.3147	28.3707	21.6139	26.3058	24.07	26.2131
91	12.0774	6.88625	3.37519	0.692576	5.69086	0.780231	6.67188	3.04041	13.8259	12.4426	12.0566	13.1373	11.9051	19.5878	8.68127	10.5646	14.0275	8.88508	2.48703	7.44207	13.505	14.1905	18.7353	15.6047	4.62409	14.3704	20.9999	24.0127	17.783	21.608	19.8585	21.7371
92	8.05529	6.42165	0.312579	-2.01112	1.96896	-2.051	3.36841	0.287639	9.49771	8.37736	8.12123	8.84473	7.57974	14.5655	4.12124	5.57057	8.7829	4.30802	-1.17805	3.12277	9.64296	10.2775	14.453	11.6835	1.77764	10.0232	16.702	19.6277	14.0091	16.864	15.7435	17.2656
93	4.46127	5.82184	-2.25983	-4.19753	-1.16207	-4.35009	0.48982	-2.07929	5.7224	4.92417	4.7196	5.18509	3.91572	9.86743	0.230287	1.04851	4.20591	0.299504	-3.91811	-0.484377	6.0681	6.5277	10.2841	7.99031	-0.425395	5.96378	12.5454	15.3208	10.3946	12.2527	11.8186	12.9402
94	1.41004	5.12719	-4.31691	-5.87741	-3.61361	-6.16228	-1.85869	-4.07254	2.63682	2.17054	1.97511	2.29407	1.04202	5.70237	-2.86392	-2.80455	0.424067	-2.97171	-5.72661	-3.24079	2.93399	3.15861	6.38184	4.68901	-1.9655	2.406	8.66019	11.2267	7.03537	7.95952	8.17374	8.90562
95	-1.01256	4.41331	-5.88489	-7.0953	-5.3888	-7.56564	-3.65828	-5.71645	0.344552	0.163891	-0.011728	0.254485	-0.963717	2.27983	-5.1107	-5.82745	-2.4898	-5.35757	-6.76745	-5.1112	0.410343	0.415487	2.9751	1.95738	-2.89535	-0.40089	5.17791	7.51533	4.02353	4.14884	4.89816	5.30372
96	-2.77443	3.77498	-7.00923	-7.88428	-6.58298	-8.58518	-4.97642	-7.01729	-1.11597	-1.10212	-1.20432	-0.936119	-2.09869	-0.238628	-6.57334	-7.95702	-4.5405	-6.82838	-7.31214	-6.22865	-1.39826	-1.54463	0.267682	-0.094977	-3.32099	-2.29836	2.22466	4.38026	1.44905	0.953398	2.06795	2.27263
97	-3.915	3.29425	-7.7175	-8.24494	-7.31262	-9.16527	-5.90994	-7.95473	-1.81406	-1.70911	-1.68637	-1.40474	-2.4758	-1.79428	-7.41355	-9.2381	-5.85858	-7.51836	-7.5957	-6.85702	-2.52677	-2.73201	-1.66891	-1.49138	-3.41872	-3.32282	-0.103119	1.9897	-0.61188	-1.53574	-0.278421	-0.079246
98	-4.53866	2.98999	-8.01565	-8.17926	-7.64146	-9.23784	-6.51904	-8.50064	-1.94668	-1.82717	-1.67898	-1.40589	-2.34001	-2.48133	-7.81367	-9.77385	-6.65845	-7.65212	-7.75062	-7.23333	-3.14471	-3.31387	-2.91114	-2.36952	-3.44415	-3.68489	-1.77258	0.414444	-2.11407	-3.29177	-2.15658	-1.71493
99	-4.7862	2.7926	-7.91613	-7.73134	-7.58469	-8.80448	-6.81529	-8.64484	-1.79715	-1.69633	-1.478	-1.25243	-2.00891	-2.55009	-7.90238	-9.69867	-7.10153	-7.43889	-7.80189	-7.4709	-3.48868	-3.54962	-3.62305	-2.908	-3.67871	-3.684	-2.82666	-0.406714	-3.0584	-4.3705	-3.61466	-2.68304
100	-4.80158	2.59887	-7.4665	-6.99176	-7.16603	-7.95706	-6.80474	-8.41292	-1.63578	-1.55895	-1.34208	-1.20514	-1.7535	-2.31924	-7.7473	-9.18506	-7.26569	-7.02606	-7.6841	-7.57561	-3.79175	-3.72842	-4.0215	-3.28557	-4.29484	-3.62845	-3.36657	-0.644132	-3.50206	-4.89926	-4.68998	-3.09741
101	-4.69698	2.3468	-6.74583	-6.06745	-6.43835	-6.83908	-6.51723	-7.86703	-1.63621	-1.59437	-1.42299	-1.40349	-1.71627	-2.04394	-7.3762	-8.43267	-7.19387	-6.50309	-7.2743	-7.47708	-4.22188	-4.09108	-4.35439	-3.69031	-5.19798	-3.77563	-3.50476	-0.538311	-3.52502	-5.01176	-5.35723	-3.09149

## Sheet: PKAY
Prosthetic side			TF1	C:\Users\xb00012\Documents\Data\27_15_150415 SP\27_15_150415_0057.c3d	C:\Users\xb00012\Documents\Data\27_15_150415 SP\27_15_150415_0061.c3d	C:\Users\xb00012\Documents\Data\27_15_150415 SP\27_15_150415_0063.c3d	C:\Users\xb00012\Documents\Data\27_15_150415 SP\27_15_150415_0067.c3d	C:\Users\xb00012\Documents\Data\27_15_150415 SP\27_15_150415_0071.c3d	TF2	C:\Users\xb00012\Documents\Data\37_26_130515 SP\37_26_130515_0070.c3d	C:\Users\xb00012\Documents\Data\37_26_130515 SP\37_26_130515_0076.c3d	C:\Users\xb00012\Documents\Data\37_26_130515 SP\37_26_130515_0080.c3d	C:\Users\xb00012\Documents\Data\37_26_130515 SP\37_26_130515_0082.c3d	C:\Users\xb00012\Documents\Data\37_26_130515 SP\37_26_130515_0084.c3d	TF3	C:\Users\xb00012\Documents\Data\39_28_200515 SP\39_28_200515_0074.c3d	C:\Users\xb00012\Documents\Data\39_28_200515 SP\39_28_200515_0076.c3d	C:\Users\xb00012\Documents\Data\39_28_200515 SP\39_28_200515_0080.c3d	C:\Users\xb00012\Documents\Data\39_28_200515 SP\39_28_200515_0082.c3d	C:\Users\xb00012\Documents\Data\39_28_200515 SP\39_28_200515_0084.c3d	TF4	C:\Users\xb00012\Documents\Data\44_33_190615 SP\44_33_190615_0066.c3d	C:\Users\xb00012\Documents\Data\44_33_190615 SP\44_33_190615_0070.c3d	C:\Users\xb00012\Documents\Data\44_33_190615 SP\44_33_190615_0076.c3d	C:\Users\xb00012\Documents\Data\44_33_190615 SP\44_33_190615_0078.c3d	C:\Users\xb00012\Documents\Data\44_33_190615 SP\44_33_190615_0082.c3d	TF5	C:\Users\xb00012\Documents\Data\45_34_230615 SP\45_34_230615_0064.c3d	C:\Users\xb00012\Documents\Data\45_34_230615 SP\45_34_230615_0066.c3d	C:\Users\xb00012\Documents\Data\45_34_230615 SP\45_34_230615_0068.c3d	C:\Users\xb00012\Documents\Data\45_34_230615 SP\45_34_230615_0070.c3d	C:\Users\xb00012\Documents\Data\45_34_230615 SP\45_34_230615_0072.c3d
Sagittal plane			ELA	RKNEE_ANGLES	RKNEE_ANGLES	RKNEE_ANGLES	RKNEE_ANGLES	RKNEE_ANGLES	ELA	LKNEE_ANGLES	LKNEE_ANGLES	LKNEE_ANGLES	LKNEE_ANGLES	LKNEE_ANGLES	ELA	RKNEE_ANGLES	RKNEE_ANGLES	RKNEE_ANGLES	RKNEE_ANGLES	RKNEE_ANGLES	ECH	RKNEE_ANGLES	RKNEE_ANGLES	RKNEE_ANGLES	RKNEE_ANGLES	RKNEE_ANGLES	ECH	LKNEE_ANGLES	LKNEE_ANGLES	LKNEE_ANGLES	LKNEE_ANGLES	LKNEE_ANGLES
Knee Angle				LINK_MODEL_BASED	LINK_MODEL_BASED	LINK_MODEL_BASED	LINK_MODEL_BASED	LINK_MODEL_BASED		LINK_MODEL_BASED	LINK_MODEL_BASED	LINK_MODEL_BASED	LINK_MODEL_BASED	LINK_MODEL_BASED		LINK_MODEL_BASED	LINK_MODEL_BASED	LINK_MODEL_BASED	LINK_MODEL_BASED	LINK_MODEL_BASED		LINK_MODEL_BASED	LINK_MODEL_BASED	LINK_MODEL_BASED	LINK_MODEL_BASED	LINK_MODEL_BASED		LINK_MODEL_BASED	LINK_MODEL_BASED	LINK_MODEL_BASED	LINK_MODEL_BASED	LINK_MODEL_BASED
101 points over gait cycle				Original	Original	Original	Original	Original		Original	Original	Original	Original	Original		Original	Original	Original	Original	Original		Original	Original	Original	Original	Original		Original	Original	Original	Original	Original
ITEM	Mean	SD	C4_R	1	1	1	1	1	C4_L	1	1	1	1	1	C4_R	1	1	1	1	1	C4_R	1	1	1	1	1	C4_L	1	1	1	1	1
1	-3.65937	3.04444	-0.278422	-0.462292	-0.316246	-0.296774	0.037318	-0.354118	-6.07497	-6.71582	-5.96634	-6.32356	-6.2403	-5.12883	-0.45945	-0.30456	-0.345574	-0.246288	-0.974339	-0.42649	-7.6865	-8.46536	-7.79101	-7.63499	-7.8784	-6.66273	-3.79751	-3.7922	-3.86695	-3.76592	-4.03458	-3.52789
2	-3.90694	3.13255	-0.47619	-0.747883	-0.361942	-0.419386	-0.242432	-0.609306	-6.24294	-6.9039	-6.11419	-6.46111	-6.37083	-5.36467	-0.62963	-0.489214	-0.524097	-0.421451	-1.09423	-0.619154	-8.20805	-9.03304	-8.31117	-7.86709	-8.29294	-7.53601	-3.97791	-3.98935	-4.05136	-3.90432	-4.22596	-3.71857
3	-4.14375	3.25182	-0.634042	-1.00382	-0.40888	-0.491425	-0.444831	-0.821255	-6.3875	-7.00422	-6.24955	-6.59748	-6.48145	-5.6048	-0.768137	-0.600734	-0.688225	-0.559223	-1.20831	-0.784198	-8.77426	-9.57794	-8.83118	-8.28842	-8.81158	-8.36217	-4.15479	-4.21117	-4.24674	-4.03946	-4.40374	-3.87286
4	-4.33176	3.38484	-0.712608	-1.17754	-0.42167	-0.512226	-0.513742	-0.937864	-6.49972	-7.03949	-6.36194	-6.70435	-6.56612	-5.82671	-0.845743	-0.628065	-0.810977	-0.629952	-1.27456	-0.885164	-9.2844	-10.021	-9.2601	-8.80317	-9.31453	-9.02322	-4.31633	-4.4221	-4.42919	-4.16381	-4.56502	-4.00154
5	-4.45251	3.51631	-0.68731	-1.23341	-0.373178	-0.476317	-0.426305	-0.927346	-6.58026	-7.02574	-6.45151	-6.77283	-6.63112	-6.02012	-0.863579	-0.593728	-0.885587	-0.632096	-1.28412	-0.922366	-9.67769	-10.3297	-9.55998	-9.30884	-9.71823	-9.47176	-4.4537	-4.59722	-4.58358	-4.27606	-4.7026	-4.10902
6	-4.50826	3.63498	-0.559561	-1.16346	-0.255019	-0.385826	-0.204276	-0.789219	-6.63968	-6.98845	-6.52518	-6.80967	-6.69031	-6.18478	-0.843362	-0.534827	-0.924624	-0.587621	-1.25094	-0.9188	-9.93333	-10.5041	-9.73207	-9.73565	-9.98416	-9.7107	-4.56537	-4.72487	-4.70534	-4.38192	-4.81268	-4.20204
7	-4.51647	3.73468	-0.354397	-0.987955	-0.077958	-0.252204	0.098186	-0.552054	-6.69449	-6.95538	-6.59531	-6.83373	-6.76039	-6.32762	-0.814511	-0.488211	-0.947894	-0.530332	-1.20005	-0.906066	-10.0626	-10.5678	-9.8021	-10.0516	-10.1116	-9.77979	-4.65636	-4.80671	-4.79866	-4.48948	-4.89654	-4.29042
8	-4.50216	3.8148	-0.109239	-0.746287	0.134934	-0.093401	0.420267	-0.261708	-6.76301	-6.95049	-6.67734	-6.87091	-6.85606	-6.46026	-0.804774	-0.485099	-0.971031	-0.491999	-1.16171	-0.914036	-10.0991	-10.5597	-9.8089	-10.2575	-10.1296	-9.73957	-4.7347	-4.85586	-4.87252	-4.60417	-4.95947	-4.38147
9	-4.48936	3.87868	0.138478	-0.482681	0.356972	0.071969	0.711235	0.034894	-6.85936	-6.98873	-6.78399	-6.9443	-6.98454	-6.59523	-0.832309	-0.543398	-1.00263	-0.495762	-1.16038	-0.959372	-10.0847	-10.5198	-9.79329	-10.3791	-10.0798	-9.65164	-4.80891	-4.891	-4.9375	-4.72729	-5.01031	-4.47844
10	-4.49299	3.93157	0.362285	-0.232402	0.567558	0.232523	0.940763	0.302985	-6.98736	-7.07289	-6.91908	-7.06356	-7.14115	-6.74012	-0.899081	-0.659077	-1.04465	-0.551425	-1.20058	-1.03967	-10.0551	-10.4763	-9.78516	-10.4518	-10.0016	-9.56074	-4.88569	-4.92874	-5.00182	-4.85629	-5.05883	-4.58277
11	-4.51524	3.97744	0.55124	-0.015102	0.757181	0.384486	1.10383	0.525807	-7.13786	-7.19303	-7.07378	-7.21953	-7.30976	-6.89319	-0.993255	-0.809406	-1.09451	-0.652683	-1.26832	-1.14136	-10.0284	-10.437	-9.79706	-10.5041	-9.92132	-9.48259	-4.96791	-4.97997	-5.06932	-4.9855	-5.11201	-4.69272
12	-4.54804	4.0174	0.707137	0.165648	0.925605	0.528124	1.21347	0.702838	-7.29245	-7.32935	-7.22962	-7.38924	-7.47067	-7.04339	-1.09587	-0.962742	-1.14804	-0.781839	-1.34119	-1.24554	-10.0042	-10.3951	-9.8247	-10.5458	-9.84665	-9.40876	-5.0548	-5.04917	-5.14127	-5.10886	-5.17251	-4.80219
13	-4.57878	4.05131	0.840119	0.318312	1.07869	0.666701	1.29276	0.844132	-7.43237	-7.45993	-7.36885	-7.54827	-7.60926	-7.17555	-1.1873	-1.09046	-1.20099	-0.91691	-1.39402	-1.33412	-9.9714	-10.3418	-9.85041	-10.5688	-9.77323	-9.32272	-5.14295	-5.13436	-5.21715	-5.22196	-5.23819	-4.90308
14	-4.59581	4.07981	0.964252	0.457006	1.22598	0.805885	1.36766	0.964728	-7.54509	-7.56789	-7.48104	-7.68077	-7.71752	-7.27824	-1.25333	-1.17698	-1.24776	-1.03848	-1.40742	-1.39601	-9.91881	-10.2732	-9.8547	-10.5582	-9.69478	-9.21325	-5.22606	-5.22795	-5.29232	-5.31988	-5.3022	-4.98795
15	-4.59176	4.10496	1.093	0.595969	1.3793	0.95162	1.45862	1.07951	-7.62423	-7.64394	-7.56054	-7.7793	-7.78963	-7.34773	-1.28902	-1.22354	-1.28206	-1.13748	-1.37709	-1.42495	-9.84342	-10.1929	-9.82992	-10.5044	-9.60873	-9.08117	-5.29513	-5.31752	-5.35749	-5.39575	-5.35422	-5.05067
16	-4.56328	4.12974	1.23707	0.746783	1.55034	1.10902	1.57836	1.20085	-7.66641	-7.68512	-7.60277	-7.83858	-7.82048	-7.38511	-1.29567	-1.23909	-1.2972	-1.21507	-1.31069	-1.41629	-9.75059	-10.1087	-9.77975	-10.4089	-9.51993	-8.93568	-5.34079	-5.38893	-5.40269	-5.4437	-5.38217	-5.08646
17	-4.51026	4.15761	1.40361	0.916724	1.74646	1.28238	1.73418	1.33832	-7.67058	-7.69301	-7.60514	-7.85424	-7.80912	-7.39136	-1.27624	-1.23106	-1.28378	-1.27604	-1.22005	-1.37027	-9.65053	-10.0291	-9.71021	-10.2826	-9.4401	-8.79063	-5.35756	-5.43294	-5.42184	-5.46192	-5.37721	-5.09389
18	-4.43624	4.19178	1.59475	1.10834	1.9685	1.4725	1.92745	1.49698	-7.63942	-7.67243	-7.57026	-7.82655	-7.7607	-7.36714	-1.23454	-1.20477	-1.23441	-1.32184	-1.11813	-1.29357	-9.55537	-9.96313	-9.6267	-10.1436	-9.38122	-8.66224	-5.34663	-5.44856	-5.41597	-5.4531	-5.33883	-5.07668
19	-4.34809	4.23428	1.80632	1.31811	2.21089	1.67461	2.15232	1.67566	-7.57988	-7.63034	-7.50637	-7.76282	-7.68467	-7.31521	-1.1749	-1.16471	-1.15063	-1.34898	-1.01378	-1.19641	-9.47622	-9.91947	-9.53773	-10.0109	-9.34784	-8.5652	-5.31574	-5.43962	-5.39312	-5.42429	-5.27625	-5.04541
20	-4.25445	4.28542	2.02842	1.53709	2.4628	1.87778	2.39601	1.86839	-7.50273	-7.57517	-7.42638	-7.67694	-7.59301	-7.24213	-1.10069	-1.11388	-1.04062	-1.35266	-0.908834	-1.08743	-9.42002	-9.90269	-9.45427	-9.89929	-9.33626	-8.5076	-5.27724	-5.41221	-5.36432	-5.38663	-5.20724	-5.01582
21	-4.16371	4.34368	2.24839	1.75354	2.7115	2.0687	2.6413	2.06692	-7.42181	-7.51646	-7.34708	-7.58692	-7.49965	-7.15895	-1.01414	-1.05463	-0.913468	-1.33004	-0.802056	-0.970522	-9.38695	-9.90765	-9.38312	-9.81621	-9.33963	-8.48811	-5.24406	-5.37561	-5.33861	-5.35332	-5.15043	-5.00235
22	-4.0822	4.40638	2.45435	1.95654	2.94418	2.23696	2.87056	2.26352	-7.35259	-7.46378	-7.28691	-7.51174	-7.41982	-7.08072	-0.916087	-0.985561	-0.775386	-1.28129	-0.692058	-0.846139	-9.37039	-9.92019	-9.32555	-9.76053	-9.34862	-8.49703	-5.22631	-5.34081	-5.32213	-5.33518	-5.11925	-5.01418
23	-4.01354	4.47074	2.63727	2.13825	3.1486	2.3763	3.07026	2.45293	-7.30925	-7.42523	-7.2626	-7.4676	-7.36718	-7.02364	-0.805601	-0.903391	-0.628971	-1.20794	-0.57493	-0.712776	-9.36049	-9.92657	-9.27996	-9.7258	-9.35015	-8.51996	-5.22961	-5.31719	-5.31965	-5.33732	-5.12065	-5.05324
24	-3.95901	4.5341	2.79142	2.29416	3.31422	2.48435	3.23297	2.63141	-7.30081	-7.40652	-7.28381	-7.4635	-7.35011	-7.0001	-0.682724	-0.807847	-0.475809	-1.11262	-0.448636	-0.568706	-9.348	-9.91913	-9.24448	-9.70275	-9.33105	-8.54261	-5.25495	-5.31063	-5.33448	-5.36054	-5.15441	-5.11468
25	-3.91816	4.59386	2.91439	2.42336	3.43351	2.56354	3.35613	2.79539	-7.32821	-7.41045	-7.34882	-7.49924	-7.36887	-7.01366	-0.550926	-0.701259	-0.3172	-0.998842	-0.323306	-0.414024	-9.32698	-9.89545	-9.21776	-9.68219	-9.2843	-8.55521	-5.29906	-5.32203	-5.36689	-5.40291	-5.21359	-5.18986
26	-3.88886	4.64771	3.00662	2.5284	3.50161	2.62216	3.4401	2.94083	-7.3842	-7.43598	-7.44551	-7.56662	-7.41608	-7.05681	-0.415639	-0.584431	-0.154842	-0.869785	-0.213592	-0.255547	-9.29555	-9.858	-9.19695	-9.65688	-9.21114	-8.5548	-5.35551	-5.34724	-5.41364	-5.45946	-5.28779	-5.26941
27	-3.86816	4.69376	3.07049	2.61314	3.51752	2.67104	3.48697	3.0638	-7.45627	-7.47805	-7.55678	-7.65278	-7.48005	-7.11371	-0.282633	-0.456175	0.002585	-0.727299	-0.12465	-0.107626	-9.25522	-9.8143	-9.17642	-9.62295	-9.11993	-8.5425	-5.41718	-5.38083	-5.46973	-5.52303	-5.36689	-5.34542
28	-3.85336	4.73098	3.10971	2.68157	3.48758	2.71781	3.49996	3.16162	-7.53105	-7.52927	-7.66702	-7.74409	-7.54793	-7.16694	-0.157116	-0.321432	0.140112	-0.570543	-0.055513	0.021795	-9.20967	-9.77457	-9.15115	-9.58066	-9.02093	-8.52105	-5.47868	-5.4207	-5.53029	-5.58664	-5.44225	-5.41353
29	-3.84263	4.75946	3.12978	2.73801	3.42654	2.76512	3.48477	3.23448	-7.59806	-7.58214	-7.76526	-7.82953	-7.6086	-7.20477	-0.0444222	-0.19416	0.250427	-0.403241	-0.004912	0.129775	-9.16362	-9.7458	-9.11877	-9.53319	-8.92442	-8.4959	-5.53681	-5.46761	-5.59131	-5.64523	-5.50677	-5.47312
30	-3.83471	4.77996	3.13802	2.78712	3.35379	2.81291	3.45109	3.28518	-7.6512	-7.62976	-7.84521	-7.90206	-7.65526	-7.22372	0.0491656	-0.084796	0.33394	-0.244809	0.028312	0.213181	-9.12051	-9.72843	-9.07764	-9.48494	-8.84001	-8.47154	-5.58901	-5.52165	-5.64902	-5.69543	-5.55571	-5.52322
31	-3.8281	4.79362	3.14192	2.833	3.28759	2.86039	3.4109	3.31772	-7.68842	-7.66618	-7.9047	-7.95864	-7.68604	-7.22654	0.120049	0.00449	0.391104	-0.116469	0.047595	0.273526	-9.0815	-9.71936	-9.02792	-9.44001	-8.77226	-8.44795	-5.63254	-5.58015	-5.6995	-5.73463	-5.58724	-5.56118
32	-3.82049	4.80181	3.1472	2.87742	3.24059	2.90691	3.37435	3.33674	-7.70977	-7.68738	-7.94337	-7.99835	-7.70127	-7.21846	0.170476	0.077327	0.422992	-0.024138	0.059541	0.316658	-9.0455	-9.71435	-8.97158	-9.40037	-8.71992	-8.42127	-5.66484	-5.63727	-5.73925	-5.76027	-5.6023	-5.58512
33	-3.80908	4.8051	3.15665	2.91846	3.21769	2.95239	3.34732	3.34737	-7.71528	-7.69081	-7.96011	-8.02078	-7.70079	-7.2039	0.206141	0.139991	0.432844	0.036127	0.072339	0.349405	-9.00877	-9.70594	-8.90917	-9.36655	-8.67705	-8.38516	-5.68412	-5.68627	-5.76544	-5.77096	-5.60359	-5.59434
34	-3.79099	4.80294	3.17077	2.95338	3.21773	2.99646	3.33166	3.35465	-7.70414	-7.67408	-7.95339	-8.02507	-7.68365	-7.1845	0.233247	0.198354	0.424434	0.071837	0.094079	0.377533	-8.96504	-9.68265	-8.83845	-9.33615	-8.63375	-8.33421	-5.68979	-5.72202	-5.77625	-5.76773	-5.59476	-5.5882
35	-3.76321	4.79442	3.19003	2.98292	3.23767	3.03908	3.3275	3.36301	-7.67474	-7.6344	-7.92257	-8.00891	-7.64852	-7.15928	0.257678	0.256851	0.404324	0.09232	0.129642	0.405251	-8.9066	-9.63198	-8.75462	-9.30222	-8.57974	-8.26446	-5.6824	-5.74187	-5.77138	-5.75327	-5.57926	-5.56623
36	-3.72227	4.77915	3.21617	3.01084	3.27501	3.08293	3.33526	3.37679	-7.62534	-7.56917	-7.86801	-7.96952	-7.59328	-7.12675	0.285982	0.320154	0.386371	0.107005	0.179903	0.436475	-8.82534	-9.54378	-8.65178	-9.25507	-8.50602	-8.17007	-5.66283	-5.74424	-5.75161	-5.7296	-5.55937	-5.52931
37	-3.66445	4.75739	3.2522	3.0421	3.32879	3.13433	3.35644	3.39935	-7.55449	-7.47572	-7.7909	-7.9057	-7.51478	-7.08537	0.325366	0.393434	0.38906	0.125183	0.244443	0.47471	-8.71319	-9.41149	-8.52373	-9.18298	-8.40326	-8.04448	-5.63215	-5.72828	-5.71885	-5.69654	-5.53675	-5.48034
38	-3.586	4.72968	3.30168	3.08023	3.39988	3.20281	3.39303	3.43243	-7.46024	-7.34894	-7.69329	-7.81802	-7.40928	-7.03168	0.38302	0.482274	0.428887	0.157101	0.323495	0.523345	-8.56242	-9.23114	-8.36203	-9.07424	-8.26117	-7.88353	-5.59202	-5.69483	-5.67661	-5.65341	-5.51245	-5.42283
39	-3.48267	4.6965	3.36883	3.12841	3.49006	3.29986	3.44789	3.47796	-7.33839	-7.17752	-7.57591	-7.70806	-7.27165	-6.9588	0.465409	0.590836	0.517705	0.213432	0.417968	0.587105	-8.36567	-9.0004	-8.15541	-8.92066	-8.06911	-7.68278	-5.54355	-5.64591	-5.62785	-5.59972	-5.48696	-5.35733
40	-3.34909	4.6574	3.45857	3.19151	3.60049	3.43537	3.52566	3.53984	-7.17892	-6.9398	-7.43413	-7.57757	-7.08978	-6.85333	0.577164	0.722117	0.660942	0.303142	0.528725	0.670892	-8.11613	-8.71699	-7.89111	-8.71808	-7.81736	-7.43712	-5.48613	-5.58471	-5.57257	-5.53193	-5.46019	-5.28127
41	-3.17832	4.61038	3.57596	3.27472	3.7319	3.61491	3.63392	3.62436	-6.96163	-6.5993	-7.25532	-7.42626	-6.83715	-6.69013	0.720015	0.879223	0.854609	0.430804	0.655802	0.779637	-7.80905	-8.37837	-7.55881	-8.46577	-7.49819	-7.14412	-5.41692	-5.51553	-5.50709	-5.44092	-5.42947	-5.19158
42	-2.96153	4.55071	3.72589	3.38075	3.88519	3.84018	3.78433	3.73899	-6.6515	-6.10075	-7.01583	-7.24699	-6.46753	-6.42642	0.890229	1.05381	1.08302	0.597548	0.79926	0.917505	-7.44316	-7.98381	-7.15318	-8.16406	-7.10991	-6.80486	-5.32912	-5.44138	-5.421	-5.31035	-5.38881	-5.08408
43	-2.68687	4.47087	3.91312	3.509	4.06131	4.11163	3.99241	3.89124	-6.19518	-5.36923	-6.67628	-7.02007	-5.91165	-5.99865	1.07883	1.23046	1.31903	0.802424	0.956465	1.08577	-7.02077	-7.53405	-6.67268	-7.8121	-6.65929	-6.42572	-5.21033	-5.36185	-5.29293	-5.11391	-5.33134	-4.95161
44	-2.33797	4.36255	4.14326	3.65983	4.26135	4.4299	4.2756	4.08964	-5.5198	-4.31251	-6.1758	-6.70999	-5.07764	-5.32307	1.27299	1.39434	1.53045	1.03854	1.1197	1.28194	-6.54683	-7.02738	-6.11914	-7.40836	-6.16218	-6.01707	-5.03949	-5.27229	-5.08617	-4.80887	-5.24927	-4.78083
45	-1.89186	4.22133	4.42362	3.83873	4.48916	4.79461	4.65191	4.34368	-4.53491	-2.82812	-5.42822	-6.26149	-3.85654	-4.3002	1.45784	1.52797	1.69307	1.29145	1.2795	1.49722	-6.02449	-6.45486	-5.49219	-6.9523	-5.63814	-5.58494	-4.78136	-5.16275	-4.74231	-4.32676	-5.1297	-4.5453
46	-1.31581	4.05672	4.76483	4.05613	4.75617	5.2055	5.14196	4.66441	-3.13823	-0.81555	-4.32422	-5.59597	-2.13299	-2.82241	1.62054	1.61734	1.8013	1.54192	1.42928	1.71288	-5.44582	-5.79339	-4.77728	-6.443	-5.09525	-5.1202	-4.38037	-5.01471	-4.17599	-3.56833	-4.94906	-4.19374
47	-0.564708	3.90969	5.18575	4.32601	5.08968	5.67005	5.776	5.067	-1.22682	1.80691	-2.74109	-4.61248	0.197967	-0.785416	1.75451	1.66148	1.87064	1.77029	1.56555	1.90459	-4.78035	-4.99406	-3.93212	-5.86858	-4.51735	-4.58963	-3.75663	-4.79493	-3.27384	-2.40963	-4.66602	-3.63876
48	0.419685	3.87204	5.721	4.66545	5.54197	6.21733	6.60272	5.57753	1.28609	5.08304	-0.559989	-3.19463	3.20823	1.89379	1.86585	1.68209	1.93627	1.97025	1.68518	2.05545	-3.96542	-3.97503	-2.87305	-5.18958	-3.85952	-3.92994	-2.80909	-4.44797	-1.90412	-0.720571	-4.2146	-2.75817
49	1.70668	4.07598	6.42716	5.09896	6.18441	6.9112	7.6976	6.24364	4.45107	9.00177	2.30976	-1.22535	6.9154	5.25376	1.98114	1.72708	2.05641	2.16642	1.78396	2.17181	-2.90006	-2.62121	-1.47117	-4.32477	-3.04171	-3.04141	-1.4259	-3.88892	0.060128	1.611	-3.49881	-1.41292
50	3.36998	4.61849	7.3819	5.66947	7.09137	7.84549	9.16182	7.14135	8.26523	13.4903	5.90445	1.39116	11.27	9.27021	2.15141	1.86822	2.31562	2.42209	1.85753	2.2936	-1.4473	-0.797134	0.434537	-3.14324	-1.94274	-1.78794	0.49865	-3.00356	2.71276	4.65772	-2.39603	0.522353
51	5.47768	5.48495	8.67633	6.45181	8.33986	9.12125	11.1039	8.36483	12.6646	18.421	10.1908	4.70273	16.1565	13.852	2.45252	2.19999	2.82059	2.83668	1.9109	2.49446	0.549422	1.62974	3.0103	-1.47305	-0.406572	-0.013309	3.04552	-1.66169	6.09434	8.4397	-0.775581	3.13081
52	8.08212	6.5689	10.4014	7.55416	10.0066	10.8299	13.6121	10.0043	17.5298	23.6302	15.0658	8.68958	21.4108	18.8526	2.9826	2.83608	3.68829	3.53633	1.97317	2.87913	3.24126	4.76947	6.39952	0.867787	1.73636	2.43319	6.25555	0.259816	10.1861	12.9173	1.47458	6.43997
53	11.2131	7.73716	12.6358	9.102	12.1527	13.049	16.7358	12.1395	22.7035	28.9435	20.3717	13.2619	26.8466	24.0937	3.8557	3.90404	5.02782	4.65871	2.10886	3.57908	6.74922	8.69109	10.6978	4.03957	4.63855	5.67907	10.1215	2.85613	14.9111	17.9914	4.4254	10.4234
54	14.8731	8.86775	15.4308	11.203	14.8093	15.8332	20.4751	14.8333	28.0128	34.1968	25.9218	18.2715	32.2818	29.3919	5.19329	5.53758	6.92661	6.34328	2.41997	4.739	11.1413	13.4063	15.9245	8.15633	8.4078	9.8114	14.5874	6.17883	20.1407	23.5155	8.09475	15.0073
55	19.0322	9.86232	18.7932	13.9173	17.9645	19.1966	24.7712	18.1163	33.2904	39.2502	31.5271	23.5351	37.5591	34.5806	7.11418	7.86625	9.44691	8.7233	3.03571	6.49875	16.4098	18.8558	21.999	13.2576	13.0873	14.8493	19.5536	10.2264	25.7086	29.3111	12.4435	20.0786
56	23.6246	10.6479	22.6755	17.2534	21.5577	23.0968	29.5003	21.9693	38.3904	43.9948	37.0172	28.862	42.5538	39.5243	9.72162	10.9995	12.6249	11.9097	4.0941	8.97989	22.4508	24.8945	28.7253	19.2797	18.6363	20.718	24.885	14.9416	31.4284	35.1848	17.3777	25.4924
57	28.5462	11.1756	26.9726	21.1601	25.4834	27.4303	34.479	26.3103	43.1961	48.3567	42.2511	34.0772	47.1748	44.1209	13.0836	15.0002	16.4603	15.9649	5.72305	12.2697	29.0561	31.2918	35.8058	26.0368	24.91	27.2359	30.4224	20.2142	37.1108	40.9468	22.7592	31.081
58	33.6601	11.4183	31.5301	25.5204	29.6026	32.0432	39.4893	30.995	47.6246	52.297	47.1233	39.0365	51.3638	48.3023	17.2136	19.8561	20.905	20.8765	8.02905	16.4015	35.9364	37.7676	42.8928	33.2332	31.6614	34.1272	35.9957	25.8897	42.5792	46.4248	28.4209	36.6639
59	38.8123	11.3692	36.1651	30.1624	33.7595	36.7513	44.3176	35.8346	51.6268	55.8057	51.5669	43.6345	55.0933	52.0337	22.0591	25.4584	25.8593	26.5414	11.0927	21.3439	42.7724	44.0433	49.661	40.5131	38.5741	41.0705	41.4379	31.7833	47.6838	51.4778	34.1822	42.0624
60	43.8498	11.0436	40.6951	34.889	37.802	41.3656	48.7924	40.6266	55.1843	58.8949	55.5479	47.8085	58.3609	55.3091	27.4965	31.5996	31.1692	32.7678	14.9578	26.9882	49.2745	49.8876	55.8663	47.5349	45.321	47.7628	46.5987	37.6973	52.3104	56.007	39.8621	47.1168
61	48.6372	10.4824	44.9643	39.5166	41.5988	45.7182	52.7983	45.1896	58.3015	61.5913	59.0574	51.5333	61.1818	58.144	33.3354	38.0036	36.6298	39.2951	19.6055	33.1429	55.2291	55.1454	61.366	54.0341	51.6292	53.9708	51.3557	43.4374	56.3854	59.9587	45.2939	51.703
62	53.0664	9.75128	48.8605	43.9043	45.0511	49.6816	56.2752	49.3902	60.9983	63.9276	62.105	54.8102	63.582	60.5667	39.3403	44.3704	42.0134	45.8364	24.929	39.5524	60.5144	59.7452	66.1079	59.8505	57.3186	59.5497	55.6185	48.8275	59.8736	63.3136	50.34	55.7376
63	57.0593	8.93417	52.3172	47.9526	48.1006	53.1789	59.2093	53.1444	63.301	65.9338	64.7139	57.6572	65.5906	62.6094	45.2631	50.42	47.1101	52.1189	30.7319	45.9346	65.0887	63.6821	70.1061	64.92	62.3003	64.4349	59.3268	53.7209	62.7686	66.0701	54.8995	59.1747
64	60.5655	8.12189	55.305	51.593	50.7274	56.1797	61.6193	56.4054	65.2355	67.6321	66.9136	60.1	67.2321	64.2998	50.8744	55.9277	51.7617	57.9131	36.7507	52.019	68.9677	66.9933	73.4154	69.2489	66.559	68.6219	62.4447	58.008	65.0782	68.2322	58.9095	61.9956
65	63.5585	7.39786	57.8195	54.78	52.9377	58.6843	63.5396	59.1559	66.823	69.0375	68.7295	62.1648	68.5253	65.6579	55.9951	60.7506	55.8771	63.0605	42.6982	57.5892	72.2001	69.7345	76.1098	72.8854	70.1253	72.1454	64.9546	61.6204	66.8136	69.8043	62.3398	64.195
66	66.0319	6.82583	59.872	57.4899	54.748	60.7106	65.0083	61.4033	68.0788	70.1606	70.1789	63.8723	69.4854	66.6969	60.5123	64.8283	59.4278	67.4848	48.3113	62.5092	74.8449	71.9623	78.2619	75.894	73.0499	75.0563	66.8514	64.5245	67.9862	70.7929	65.1804	65.7729
67	67.9947	6.44227	61.484	59.7227	56.1762	62.2863	66.0616	63.1731	69.0153	71.0101	71.2729	65.2371	70.1274	67.4288	64.3768	68.1602	62.4272	71.1845	53.3889	66.7231	76.9589	73.7257	79.9315	78.3393	75.3894	77.4088	68.1387	66.707	68.6103	71.2114	67.4285	66.7363
68	69.467	6.25454	62.6807	61.4937	57.2389	63.4417	66.7327	64.4963	69.6442	71.5939	72.0219	66.2703	70.4669	67.8679	67.5901	70.7834	64.9119	74.206	57.8179	70.2312	78.5919	75.0639	81.1642	80.2766	77.2009	79.2541	68.8282	68.1656	68.7055	71.0839	69.0839	67.1023
69	70.4743	6.24587	63.4868	62.8241	57.9518	64.2035	67.0518	65.4027	69.9779	71.9176	72.4389	66.983	70.519	68.0311	70.1837	72.753	66.9266	76.6048	61.5701	73.0639	79.7836	76.0049	81.9942	81.748	78.5371	80.6337	68.9396	68.9037	68.2978	70.4457	70.1521	66.8985
70	71.0432	6.38572	63.9261	63.7349	58.3332	64.5947	67.0469	65.9205	70.0281	71.9846	72.5402	67.3866	70.2959	67.9335	72.198	74.1184	68.515	78.4232	64.6697	75.2636	80.5638	76.5665	82.45	82.7849	79.4415	81.576	68.5002	68.9309	67.4201	69.3398	70.6486	66.1617
71	71.1987	6.64061	64.021	64.2454	58.4051	64.6334	66.7437	66.0772	69.8034	71.7946	72.3406	67.4897	69.8068	67.5851	73.67	74.9136	69.7101	79.6934	67.1567	76.8764	80.9544	76.7563	82.553	83.4116	79.9493	82.1017	67.5449	68.2678	66.1116	67.8118	70.6012	64.9319
72	70.9618	6.9796	63.7916	64.3737	58.1914	64.3323	66.1633	65.8974	69.3077	71.3443	71.8495	67.2973	69.0574	66.9899	74.6286	75.164	70.5298	80.4398	69.0689	77.9405	80.9689	76.5714	82.3182	83.645	80.0857	82.2242	66.1123	66.9504	64.4142	65.9029	70.0487	63.2455
73	70.3476	7.37542	63.2534	64.1349	57.7143	63.6975	65.3198	65.4004	68.5404	70.6269	71.0696	66.8105	68.0484	66.1464	75.0899	74.8844	70.9718	80.6777	70.4379	78.4775	80.6125	76.0038	81.7502	83.4953	79.8648	81.9484	64.242	65.0274	62.3694	63.6456	69.0337	61.134
74	69.3647	7.80391	62.4156	63.5387	56.9891	62.7333	64.2197	64.5974	67.4963	69.6341	69.9972	66.0268	66.7762	65.0474	75.0568	74.0786	71.0153	80.4113	71.2841	78.4946	79.8833	75.0467	80.8386	82.9684	79.2895	81.2732	61.9715	62.5541	60.0151	61.0653	67.5944	58.6286
75	68.0175	8.24353	61.2823	62.5898	56.0224	61.443	62.8627	63.4936	66.1669	68.3567	68.6226	64.942	65.2329	63.6802	74.5253	72.7486	70.6333	79.6344	71.6167	77.9936	78.776	73.6962	79.5671	82.0668	78.3538	80.1962	59.337	59.5904	57.3845	58.1851	65.7604	55.7643
76	66.3092	8.67477	59.853	61.2907	54.8132	59.8291	61.2432	62.0887	64.5402	66.7853	66.9318	63.5492	63.4076	62.0272	73.4925	70.901	69.8048	78.3388	71.4417	76.9764	77.2841	71.9492	77.9224	80.7888	77.0455	78.7145	56.376	56.2025	54.5085	55.0313	63.5549	52.5827
77	64.2422	9.07754	58.1243	59.642	53.3545	57.8943	59.3556	60.375	62.6022	64.9107	64.9065	61.8381	61.2872	60.0687	71.9571	68.5433	68.5202	76.5143	70.766	75.4417	75.3977	69.8017	75.8901	79.1277	75.3483	76.8205	53.1298	52.4656	51.4178	51.6364	60.9961	49.1333
78	61.8198	9.42988	56.092	57.6411	51.637	55.6432	57.1974	58.341	60.3371	62.7234	62.5258	59.795	58.8572	57.7841	69.9205	65.69	66.7836	74.1482	69.5929	73.3875	73.1043	67.2473	73.4555	77.0712	73.2445	74.503	49.6452	48.465	48.1465	48.0403	58.1004	45.4737
79	59.048	9.70909	53.7541	55.2876	49.6542	53.0818	54.7689	55.978	57.7271	60.2136	59.7664	57.4025	56.1024	55.1506	67.3915	62.378	64.6079	71.2335	67.9215	70.8168	70.393	64.2792	70.6076	74.6041	70.7236	71.7506	45.9742	44.2923	44.7318	44.2905	54.8886	41.6678
80	55.9369	9.89283	51.1142	52.5859	47.4065	50.2212	52.0751	53.2823	54.7526	57.3699	56.6028	54.639	53.0074	52.1438	64.3877	58.6617	62.0092	67.7772	65.752	67.7383	67.2566	60.894	67.3392	71.7159	67.7789	68.555	42.1735	40.0383	41.2131	40.4391	51.3941	37.7828
81	52.5003	9.96055	48.1828	49.5469	44.901	47.0793	49.1295	50.2573	51.3925	54.1785	53.009	51.4789	49.5572	48.7391	60.9343	54.5996	59.0088	63.8031	63.0922	64.1677	63.6912	57.0964	63.6419	68.4	64.4018	64.916	38.3007	35.7846	37.6303	36.5394	47.6656	33.8838
82	48.7552	9.89501	44.9775	46.1911	42.1505	43.6798	45.9515	46.9146	47.6286	50.6248	48.9641	47.8969	45.7388	44.9182	57.0612	50.2413	55.6315	59.3502	59.9583	60.1248	59.6968	52.9003	59.5062	64.6514	60.5845	60.8418	34.4118	31.5985	34.023	32.6417	43.7661	30.0298
83	44.7215	9.68395	41.5222	42.5501	39.1741	40.0506	42.563	43.2733	43.4507	46.6975	44.4605	43.8737	41.5456	40.6763	52.8008	45.6263	51.9052	54.4689	56.3709	55.6327	55.2767	48.3252	54.9243	60.4662	56.3232	56.3445	30.5569	27.5294	30.4295	28.79	39.764	26.2716
84	40.4235	9.32262	37.8461	38.6641	35.9947	36.2246	38.987	39.3603	38.8666	42.3958	39.514	39.4058	36.9851	36.0325	48.1894	40.7936	47.8643	49.2169	52.347	50.7252	50.4381	43.3954	49.8924	55.8458	51.6176	51.4395	26.7773	23.6085	26.884	25.019	35.7257	22.6491
85	35.8936	8.81634	33.9826	34.5778	32.634	32.2417	35.2467	35.213	33.9135	37.7364	34.1777	34.5204	32.0912	31.0419	43.2699	35.7912	43.5493	43.659	47.9005	45.4495	45.1981	38.1412	44.4194	50.8056	46.4753	46.1488	23.104	19.8524	23.413	21.3527	31.7117	19.1902
86	31.1779	8.18152	29.9721	30.3427	29.1156	28.152	31.3692	30.8811	28.6699	32.7636	28.5552	29.2877	26.9379	25.8053	38.0962	30.6869	39.0013	37.8738	43.0519	39.867	39.5914	32.6059	38.5432	45.3797	40.9214	40.5066	19.5599	16.2709	20.033	17.8079	27.7734	15.9146
87	26.3419	7.44395	25.8671	26.0214	25.4722	24.0193	27.3916	26.4309	23.2629	27.5575	22.806	23.8292	21.6477	20.4741	32.7378	25.5717	34.2622	31.9584	37.8379	34.0586	33.6781	26.8547	32.3428	39.6197	35.0077	34.5653	16.1638	12.8763	16.7529	14.4008	23.9494	12.8394
88	21.4762	6.636	21.738	21.6919	21.7533	19.926	23.3669	21.952	17.8673	22.2415	17.1394	18.3202	16.3925	15.2432	27.2879	20.5614	29.384	26.0365	32.3186	28.1391	27.552	20.9834	25.9473	33.5963	28.8236	28.4093	12.9359	9.69168	13.5819	11.1561	20.2642	9.98573
89	16.7012	5.79581	17.6792	17.4548	18.0297	15.977	19.3703	17.5644	12.6945	16.9805	11.7978	12.9803	11.381	10.3329	21.8768	15.8017	24.4427	20.2722	26.5981	22.2693	21.3509	15.1328	19.5405	27.4072	22.5081	22.1661	9.90446	6.75585	10.5386	8.11345	16.7316	7.38276
90	12.1664	4.96953	13.8117	13.437	14.4012	12.2975	15.5035	13.419	7.96841	11.9696	7.02583	8.05267	6.83521	5.95871	16.6825	11.4756	19.551	14.88	20.8454	16.6604	15.2621	9.49759	13.3573	21.1885	16.2543	16.0126	7.10715	4.12117	7.65827	5.32783	13.3645	5.06395
91	8.04022	4.21662	10.2759	9.78797	10.9968	9.02044	11.89	9.68442	3.89264	7.4138	3.02793	3.77159	2.95432	2.29556	11.9269	7.78194	14.8665	10.1128	15.3017	11.5717	9.51673	4.32226	7.6643	15.1216	10.3041	10.1715	4.58888	1.84161	4.99614	2.86208	10.1839	3.06072
92	4.4852	3.6119	7.2101	6.65541	7.95829	6.26169	8.65973	6.51536	0.610964	3.49861	-0.074654	0.316097	-0.1269	-0.558328	7.84581	4.87397	10.5909	6.21517	10.2692	7.2798	4.36592	-0.134547	2.71962	9.42534	4.92455	4.89465	2.39321	-0.044286	2.62035	0.771674	7.22532	1.39299
93	1.61972	3.22472	4.71756	4.14825	5.40929	4.0926	5.92482	4.01284	-1.82931	0.352751	-2.27942	-2.23991	-2.37296	-2.607	4.62199	2.78586	6.94103	3.33391	6.059	3.99013	0.0385912	-3.66119	-1.27459	4.33464	0.36621	0.427887	0.549751	-1.52793	0.594288	-0.91471	4.54104	0.056067
94	-0.517765	3.06249	2.83366	2.2968	3.41757	2.51426	3.75265	2.18701	-3.49056	-1.98815	-3.70155	-3.95158	-3.8572	-3.95433	2.31172	1.41523	4.07994	1.44179	2.88292	1.73871	-3.30862	-6.15735	-4.2137	0.067855	-3.19353	-3.0464	-0.935016	-2.63091	-1.04513	-2.20738	2.1913	-0.982948
95	-1.9796	3.04426	1.51089	1.0358	1.9693	1.45238	2.14297	0.954001	-4.52153	-3.59148	-4.53013	-4.9798	-4.73702	-4.76922	0.827899	0.578811	2.0462	0.362829	0.763073	0.388581	-5.63638	-7.67223	-6.12164	-3.22156	-5.7012	-5.46526	-2.07889	-3.39644	-2.29947	-3.14983	0.226549	-1.77523
96	-2.88754	3.06533	0.641573	0.235762	0.980053	0.787574	1.02682	0.177652	-5.11004	-4.60279	-4.97392	-5.53227	-5.20413	-5.23707	-0.0098902	0.085738	0.746608	-0.142593	-0.447801	-0.291403	-7.04023	-8.39864	-7.149	-5.4944	-7.24278	-6.91632	-2.91912	-3.87807	-3.20459	-3.80242	-1.33336	-2.37716
97	-3.3955	3.06729	0.100011	-0.246878	0.337341	0.394026	0.298578	-0.283012	-5.43465	-5.20013	-5.21637	-5.80306	-5.43469	-5.51897	-0.40899	-0.217501	0.012612	-0.310945	-0.980578	-0.548539	-7.72771	-8.61358	-7.53808	-6.84832	-8.01701	-7.62155	-3.50615	-4.13904	-3.81589	-4.22986	-2.50711	-2.83886
98	-3.65685	3.0459	-0.227603	-0.538708	-0.066942	0.1656	-0.149096	-0.548871	-5.63358	-5.54948	-5.38663	-5.93999	-5.56112	-5.73069	-0.559395	-0.436718	-0.343869	-0.335104	-1.08439	-0.596894	-7.96607	-8.59947	-7.5715	-7.49324	-8.28925	-7.87688	-3.89758	-4.25479	-4.19789	-4.49452	-3.34266	-3.19806
99	-3.80115	3.02424	-0.430663	-0.737389	-0.322918	0.028005	-0.408419	-0.712596	-5.79517	-5.77822	-5.55515	-6.03649	-5.66846	-5.93756	-0.61048	-0.634427	-0.494945	-0.346609	-0.983424	-0.592995	-8.0181	-8.58204	-7.51578	-7.69642	-8.32934	-7.9669	-4.15135	-4.30236	-4.41828	-4.65008	-3.90235	-3.48366
100	-3.92005	3.02701	-0.570591	-0.906022	-0.496385	-0.064121	-0.550065	-0.836363	-5.9621	-5.96689	-5.74754	-6.13586	-5.80023	-6.15996	-0.659405	-0.835634	-0.571653	-0.411684	-0.849205	-0.628847	-8.08788	-8.69758	-7.57554	-7.71935	-8.35574	-8.09121	-4.32027	-4.34629	-4.53798	-4.73762	-4.2561	-3.72337
101	-4.06127	3.07055	-0.679333	-1.06867	-0.623706	-0.136143	-0.618641	-0.949503	-6.14171	-6.15205	-5.95932	-6.24339	-5.96791	-6.38588	-0.745722	-1.02798	-0.650777	-0.535963	-0.783286	-0.73061	-8.29419	-8.98041	-7.87481	-7.77214	-8.51273	-8.33087	-4.44539	-4.42624	-4.60377	-4.78623	-4.4706	-3.94012

## Sheet: SHAY
Sound side			TF1	C:\Users\xb00012\Documents\Data\27_15_150415 SP\27_15_150415_0057.c3d	C:\Users\xb00012\Documents\Data\27_15_150415 SP\27_15_150415_0061.c3d	C:\Users\xb00012\Documents\Data\27_15_150415 SP\27_15_150415_0063.c3d	C:\Users\xb00012\Documents\Data\27_15_150415 SP\27_15_150415_0067.c3d	C:\Users\xb00012\Documents\Data\27_15_150415 SP\27_15_150415_0071.c3d	TF2	C:\Users\xb00012\Documents\Data\37_26_130515 SP\37_26_130515_0070.c3d	C:\Users\xb00012\Documents\Data\37_26_130515 SP\37_26_130515_0076.c3d	C:\Users\xb00012\Documents\Data\37_26_130515 SP\37_26_130515_0080.c3d	C:\Users\xb00012\Documents\Data\37_26_130515 SP\37_26_130515_0082.c3d	C:\Users\xb00012\Documents\Data\37_26_130515 SP\37_26_130515_0084.c3d	TF3	C:\Users\xb00012\Documents\Data\39_28_200515 SP\39_28_200515_0074.c3d	C:\Users\xb00012\Documents\Data\39_28_200515 SP\39_28_200515_0076.c3d	C:\Users\xb00012\Documents\Data\39_28_200515 SP\39_28_200515_0080.c3d	C:\Users\xb00012\Documents\Data\39_28_200515 SP\39_28_200515_0082.c3d	C:\Users\xb00012\Documents\Data\39_28_200515 SP\39_28_200515_0084.c3d	TF4	C:\Users\xb00012\Documents\Data\44_33_190615 SP\44_33_190615_0066.c3d	C:\Users\xb00012\Documents\Data\44_33_190615 SP\44_33_190615_0070.c3d	C:\Users\xb00012\Documents\Data\44_33_190615 SP\44_33_190615_0076.c3d	C:\Users\xb00012\Documents\Data\44_33_190615 SP\44_33_190615_0078.c3d	C:\Users\xb00012\Documents\Data\44_33_190615 SP\44_33_190615_0082.c3d	TF5	C:\Users\xb00012\Documents\Data\45_34_230615 SP\45_34_230615_0064.c3d	C:\Users\xb00012\Documents\Data\45_34_230615 SP\45_34_230615_0066.c3d	C:\Users\xb00012\Documents\Data\45_34_230615 SP\45_34_230615_0068.c3d	C:\Users\xb00012\Documents\Data\45_34_230615 SP\45_34_230615_0070.c3d	C:\Users\xb00012\Documents\Data\45_34_230615 SP\45_34_230615_0072.c3d
Sagittal plane			ELA	LHIP_ANGLES	LHIP_ANGLES	LHIP_ANGLES	LHIP_ANGLES	LHIP_ANGLES	ELA	RHIP_ANGLES	RHIP_ANGLES	RHIP_ANGLES	RHIP_ANGLES	RHIP_ANGLES	ELA	LHIP_ANGLES	LHIP_ANGLES	LHIP_ANGLES	LHIP_ANGLES	LHIP_ANGLES	ECH	LHIP_ANGLES	LHIP_ANGLES	LHIP_ANGLES	LHIP_ANGLES	LHIP_ANGLES	ECH	RHIP_ANGLES	RHIP_ANGLES	RHIP_ANGLES	RHIP_ANGLES	RHIP_ANGLES
Hip Angle				LINK_MODEL_BASED	LINK_MODEL_BASED	LINK_MODEL_BASED	LINK_MODEL_BASED	LINK_MODEL_BASED		LINK_MODEL_BASED	LINK_MODEL_BASED	LINK_MODEL_BASED	LINK_MODEL_BASED	LINK_MODEL_BASED		LINK_MODEL_BASED	LINK_MODEL_BASED	LINK_MODEL_BASED	LINK_MODEL_BASED	LINK_MODEL_BASED		LINK_MODEL_BASED	LINK_MODEL_BASED	LINK_MODEL_BASED	LINK_MODEL_BASED	LINK_MODEL_BASED		LINK_MODEL_BASED	LINK_MODEL_BASED	LINK_MODEL_BASED	LINK_MODEL_BASED	LINK_MODEL_BASED
101 points over gait cycle				Original	Original	Original	Original	Original		Original	Original	Original	Original	Original		Original	Original	Original	Original	Original		Original	Original	Original	Original	Original		Original	Original	Original	Original	Original
ITEM	Mean	SD	C4_L	1	1	1	1	1	C4_R	1	1	1	1	1	C4_L	1	1	1	1	1	C4_L	1	1	1	1	1	C4_R	1	1	1	1	1
1	27.6641	5.19446	18.3635	19.0012	16.823	18.2035	17.8306	19.9593	32.0268	31.317	34.1167	32.5439	31.7952	30.3612	26.9141	28.4087	25.9208	26.7945	26.5896	26.8568	30.0958	27.1684	30.7543	31.7286	30.6647	30.1631	30.9202	29.4804	31.1248	30.083	31.4053	32.5078
2	26.8569	4.99241	17.7328	18.4102	16.0628	17.5712	17.2132	19.4065	30.7635	30.0528	32.9192	31.1549	30.4795	29.2111	26.9129	28.4195	26.0305	26.7146	26.7153	26.6847	28.7948	25.9522	29.2612	30.4605	29.3168	28.9833	30.0803	28.4009	30.3114	29.3568	30.7043	31.6279
3	25.9929	4.78104	17.1366	17.8612	15.3945	16.9531	16.6284	18.8457	29.2504	28.4946	31.5032	29.5121	28.9321	27.8101	26.8346	28.3744	26.0684	26.5445	26.7537	26.4319	27.5048	24.7406	27.719	29.1656	28.0839	27.8151	29.2382	27.3375	29.5201	28.5792	30.0097	30.7443
4	25.1912	4.59101	16.647	17.4379	14.8971	16.4211	16.1526	18.3261	27.7128	26.8352	30.1071	27.8327	27.3946	26.3943	26.77	28.3476	26.1375	26.3598	26.7903	26.2149	26.3913	23.7174	26.3591	28.0154	27.0627	26.8018	28.4348	26.3624	28.7849	27.7801	29.3309	29.9157
5	24.5423	4.42788	16.3368	17.2229	14.6412	16.0434	15.8619	17.9146	26.3242	25.2697	28.9094	26.312	26.0055	25.1244	26.7747	28.3477	26.31	26.2372	26.8692	26.1095	25.5604	22.995	25.3543	27.1292	26.2708	26.0526	27.7152	25.5482	28.1414	27.0032	28.6877	29.1956
6	24.0524	4.26454	16.2491	17.2713	14.6472	15.8478	15.8017	17.6778	25.1533	23.9505	27.9499	25.0565	24.7832	24.0262	26.784	28.2501	26.5349	26.1544	26.9309	26.0498	24.9784	22.5147	24.7017	26.4945	25.6287	25.5525	27.0973	24.9144	27.6028	26.2775	28.0923	28.5994
7	23.632	4.05508	16.3619	17.5754	14.8438	15.7907	15.9502	17.6494	24.1621	22.9339	27.1418	24.0593	23.6674	23.0081	26.6237	27.8445	26.6452	25.9582	26.8354	25.835	24.475	22.0746	24.2032	25.9538	24.9963	25.147	26.5372	24.3848	27.1285	25.5816	27.5186	28.0724
8	23.1554	3.76797	16.5838	18.045	15.0859	15.7731	16.2162	17.7986	23.286	22.194	26.388	23.2708	22.6077	21.9695	26.1065	26.9533	26.4707	25.4475	26.4263	25.2346	23.8623	21.4761	23.6132	25.3105	24.2589	24.6529	25.9383	23.8229	26.6244	24.8418	26.8965	27.5057
9	22.5315	3.40751	16.7958	18.5381	15.224	15.7029	16.4808	18.0331	22.5028	21.6621	25.6656	22.6751	21.6127	20.8984	25.1166	25.5083	25.9235	24.4798	25.5758	24.0957	23.0352	20.6153	22.7831	24.4481	23.3612	23.9684	25.2074	23.1257	25.9888	23.9722	26.1512	26.799
10	21.7317	3.01809	16.9082	18.9276	15.1638	15.5479	16.6499	18.2516	21.8308	21.258	25.0047	22.2817	20.7305	19.8792	23.6448	23.5723	24.9907	23.0252	24.2314	22.4043	21.963	19.4598	21.6658	23.3453	22.2784	23.0658	24.3119	22.2821	25.168	22.9296	25.26	25.9196
11	20.7807	2.68658	16.8899	19.1464	14.8869	15.3347	16.6815	18.4002	21.2843	20.9033	24.4254	22.0692	19.9946	19.0291	21.7967	21.3336	23.7014	21.1823	22.4668	20.2991	20.6411	18.0019	20.2589	22.0226	20.9927	21.9296	23.2915	21.3522	24.1766	21.7408	24.2737	24.9143
12	19.7361	2.52253	16.7595	19.1839	14.4376	15.107	16.5791	18.4896	20.8437	20.5371	23.9127	21.9643	19.3869	18.4177	19.7743	19.0624	22.1281	19.1646	20.4702	18.046	19.0791	16.261	18.5881	20.5062	19.497	20.543	22.2242	20.4042	23.0741	20.4806	23.2851	23.8768
13	18.6651	2.58469	16.5531	19.0565	13.8872	14.8904	16.3686	18.5628	20.462	20.1293	23.4393	21.8745	18.8486	18.0184	17.8117	17.0274	20.4088	17.2219	18.4545	15.9459	17.3193	14.3045	16.7169	18.8394	17.815	18.9206	21.1794	19.4781	21.9281	19.2232	22.3717	22.896
14	17.6234	2.83098	16.2973	18.7872	13.2969	14.6839	16.0757	18.6427	20.088	19.6778	22.9839	21.7306	18.3174	17.73	16.0887	15.3991	18.7322	15.5311	16.5775	14.2038	15.4431	12.2351	14.7361	17.1019	16.0177	17.1246	20.2002	18.6043	20.7968	18.0119	21.57	22.0177
15	16.6429	3.17439	16	18.4004	12.7015	14.4728	15.7169	18.7083	19.6792	19.1912	22.5227	21.493	17.7474	17.4419	14.667	14.1794	17.2504	14.1351	14.9148	12.8555	13.5537	10.1602	12.745	15.3992	14.2132	15.2507	19.3147	17.8282	19.7347	16.8711	20.8931	21.2463
16	15.7264	3.5486	15.6542	17.9095	12.1116	14.2377	15.3008	18.7113	19.2036	18.6746	22.0223	21.1356	17.1049	17.0808	13.4833	13.2148	16.0012	12.9471	13.4691	11.7841	11.7435	8.16556	10.8301	13.8195	12.5037	13.3989	18.5473	17.1848	18.7969	15.8318	20.3513	20.5717
17	14.852	3.91748	15.2432	17.3038	11.5225	13.951	14.8335	18.605	18.6387	18.1249	21.4457	20.6399	16.3646	16.6184	12.4061	12.3107	14.9019	11.8161	12.193	10.8087	10.0634	6.30099	9.04732	12.3939	10.9305	11.6441	17.9085	16.6589	18.0245	14.9303	19.9414	19.9872
18	13.9868	4.26325	14.7449	16.5593	10.922	13.5735	14.3135	18.3563	17.9733	17.535	20.768	19.9954	15.5115	16.0563	11.3223	11.3554	13.8164	10.6252	11.0176	9.79685	8.51505	4.57738	7.41351	11.0978	9.46803	10.0186	17.3786	16.1878	17.4198	14.1781	19.6238	19.4836
19	13.1017	4.57517	14.1382	15.6667	10.293	13.0612	13.7296	17.9406	17.2047	16.8991	19.9809	19.196	14.5419	15.4057	10.1909	10.3404	12.6556	9.34836	9.88828	8.72202	7.06973	2.9803	5.91957	9.87283	8.06422	8.51172	16.9051	15.6965	16.9366	13.5364	19.3227	19.0332
20	12.1763	4.84371	13.4108	14.6477	9.61841	12.3826	13.0665	17.3388	16.3345	16.2131	19.0878	18.2417	13.46	14.6701	9.02827	9.2901	11.4225	8.02004	8.78685	7.62186	5.69201	1.48805	4.54782	8.65526	6.6774	7.09154	16.4161	15.1226	16.4952	12.9244	18.9525	18.5858
21	11.1968	5.06314	12.5668	13.5494	8.88558	11.5387	12.3116	16.5489	15.3677	15.4732	18.0996	17.1477	12.2775	13.8404	7.85333	8.20231	10.164	6.67166	7.71572	6.51295	4.35339	0.079392	3.27901	7.39937	5.28391	5.72529	15.8426	14.427	16.0099	12.2462	18.4468	18.0833
22	10.154	5.23514	11.6258	12.4209	8.08503	10.5679	11.4587	15.5966	14.3164	14.6761	17.0314	15.9505	11.017	12.9071	6.65684	7.04307	8.9061	5.30085	6.67383	5.36033	3.0356	-1.2652	2.09839	6.08511	3.87316	4.38654	15.1356	13.5997	15.4099	11.4209	17.77	17.4773
23	9.04648	5.36812	10.6156	11.2958	7.21482	9.52583	10.511	14.5305	13.2032	13.8209	15.9015	14.699	9.71477	11.88	5.40921	5.76679	7.63809	3.88345	5.64736	4.11036	1.73046	-2.56617	0.997709	4.71359	2.45451	3.05264	14.2739	12.6599	14.6495	10.4038	16.9145	16.7419
24	7.88202	5.47547	9.56598	10.1898	6.28669	8.46587	9.4852	13.4024	12.0587	12.9111	14.7302	13.4383	8.41945	10.7942	4.08213	4.34566	6.33096	2.39697	4.60735	2.72969	0.435314	-3.84639	-0.028042	3.29792	1.04964	1.70345	13.268	11.648	13.7165	9.19664	15.8974	15.8814
25	6.67707	5.57409	8.50458	9.10303	5.32557	7.43469	8.40999	12.2496	10.915	11.9545	13.5401	12.1981	7.18343	9.69898	2.66314	2.77968	4.95771	0.832594	3.52362	1.22211	-0.853247	-5.12601	-0.984553	1.85251	-0.329983	0.321812	12.1559	10.6144	12.6341	7.84395	14.7596	14.9274
26	5.4536	5.68133	7.45539	8.02976	4.36373	6.46518	7.32047	11.0978	9.79906	10.9621	12.3553	10.9916	6.04737	8.63899	1.16144	1.09384	3.50975	-0.79322	2.38454	-0.387708	-2.14043	-6.41371	-1.88162	0.385489	-1.69	-1.10233	10.9925	9.60767	11.4524	6.41843	13.5564	13.9279
27	4.23725	5.80957	6.43869	6.96884	3.43117	5.56941	6.25195	9.9721	8.72887	9.94757	11.2013	9.82183	5.03128	7.64232	-0.389781	-0.662073	2.00465	-2.43545	1.20177	-2.0578	-3.4274	-7.70303	-2.73004	-1.09889	-3.03961	-2.56544	9.83585	8.66562	10.2333	5.00235	12.3426	12.9354
28	3.05463	5.96104	5.46927	5.92733	2.54907	4.74185	5.23264	8.89547	7.71448	8.92604	10.1033	8.69054	4.13532	6.71722	-1.93883	-2.41989	0.478337	-4.03337	0.004565	-3.72377	-4.70514	-8.97289	-3.54008	-2.58951	-4.37664	-4.04656	8.73336	7.81034	9.03443	3.66906	11.1603	11.9926
29	1.92953	6.1276	4.55595	4.92048	1.72693	3.97148	4.27876	7.88208	6.75955	7.91301	9.07915	7.60372	3.34507	5.8568	-3.42735	-4.10091	-1.02328	-5.53225	-1.16698	-5.31333	-5.95564	-10.1927	-4.32364	-4.06418	-5.6877	-5.50998	7.71516	7.0459	7.90049	2.47183	10.0356	11.122
30	0.879204	6.29499	3.70182	3.96639	0.961885	3.24554	3.39647	6.93884	5.86174	6.92267	8.13205	6.56909	2.63617	5.0487	-4.80448	-5.63662	-2.45106	-6.89613	-2.26956	-6.76901	-7.15689	-11.3326	-5.0947	-5.49139	-6.95248	-6.91325	6.79383	6.36142	6.86148	1.44095	8.98013	10.3251
31	-0.0877778	6.44778	2.90379	3.07719	0.241471	2.54732	2.58408	6.06886	5.01404	5.96491	7.24965	5.5928	1.9784	4.28444	-6.03756	-6.99074	-3.76171	-8.10688	-3.26879	-8.05966	-8.28684	-12.3721	-5.86509	-6.83408	-8.14656	-8.21639	5.96768	5.7402	5.93269	0.583977	7.99157	9.58997
32	-0.970802	6.57217	2.15339	2.25377	-0.450106	1.8605	1.83355	5.26923	4.20694	5.04362	6.41075	4.67826	1.34113	3.56093	-7.11266	-8.15461	-4.92835	-9.16192	-4.1424	-9.17603	-9.32623	-13.3016	-6.63713	-8.05609	-9.24575	-9.39058	5.22456	5.16451	5.11549	-0.11017	7.05591	8.89704
33	-1.77546	6.6574	1.43792	1.48441	-1.12825	1.17371	1.13118	4.52853	3.43018	4.15695	5.59407	3.82554	0.698381	2.87595	-8.03176	-9.13522	-5.94716	-10.0722	-4.88018	-10.124	-10.2595	-14.12	-7.39993	-9.12825	-10.2305	-10.419	4.54591	4.61803	4.39958	-0.666473	6.15409	8.22431
34	-2.51049	6.69593	0.742839	0.749876	-1.80804	0.48068	0.461358	3.83032	2.6754	3.30041	4.7865	3.03024	0.034854	2.22501	-8.80715	-9.94149	-6.83248	-10.8557	-5.4896	-10.9165	-11.0746	-14.8318	-8.13176	-10.0287	-11.088	-11.2929	3.91109	4.08969	3.76598	-1.11769	5.2668	7.55067
35	-3.18502	6.68406	0.0555308	0.029466	-2.50302	-0.221579	-0.184125	3.15692	1.93876	2.47036	3.98589	2.28493	-0.649738	1.60238	-9.45624	-10.5786	-7.61285	-11.5259	-5.99967	-11.5642	-11.7651	-15.4451	-8.80951	-10.7499	-11.8074	-12.0134	3.30192	3.57324	3.19017	-1.49527	4.38081	6.86067
36	-3.80653	6.62251	-0.632484	-0.698371	-3.22114	-0.931045	-0.804596	2.49273	1.22187	1.6661	3.19869	1.58172	-1.34279	1.00563	-9.99682	-11.0497	-8.3221	-12.0851	-6.45185	-12.0753	-12.3326	-15.9682	-9.41814	-11.3073	-12.3781	-12.5911	2.70737	3.06569	2.64683	-1.82191	3.4953	6.15092
37	-4.37974	6.51587	-1.32521	-1.44975	-3.96237	-1.64308	-1.39814	1.82729	0.529587	0.890747	2.43368	0.914074	-2.02755	0.436992	-10.4407	-11.36	-8.97833	-12.5277	-6.87805	-12.4594	-12.787	-16.4074	-9.952	-11.7382	-12.7969	-13.0406	2.12464	2.56829	2.11515	-2.11044	2.62156	5.42862
38	-4.90698	6.37141	-2.02128	-2.22398	-4.71903	-2.35348	-1.9658	1.15587	-0.133827	0.150488	1.69735	0.275806	-2.69154	-0.101239	-10.7933	-11.5278	-9.5729	-12.8472	-7.28631	-12.7322	-13.1432	-16.7675	-10.4078	-12.0852	-13.0773	-13.3781	1.55668	2.08632	1.5821	-2.36766	1.77801	4.70461
39	-5.39111	6.19846	-2.7147	-3.00556	-5.47926	-3.05627	-2.51127	0.478876	-0.767096	-0.546806	0.992357	-0.339132	-3.32909	-0.612812	-11.0633	-11.5915	-10.0862	-13.0509	-7.67018	-12.9179	-13.4174	-17.0542	-10.7837	-12.3792	-13.2494	-13.6206	1.00702	1.62269	1.04246	-2.60023	0.983209	3.98697
40	-5.83792	6.00755	-3.39804	-3.77442	-6.23191	-3.74393	-3.03994	-0.200011	-1.37136	-1.1939	0.318677	-0.93348	-3.94005	-1.10805	-11.2687	-11.6051	-10.5047	-13.1657	-8.0223	-13.0455	-13.6273	-17.2773	-11.0851	-12.6376	-13.3507	-13.7858	0.475782	1.17332	0.496407	-2.8198	0.250465	3.27852
41	-6.25525	5.80861	-4.0648	-4.51153	-6.97316	-4.41015	-3.55934	-0.869832	-1.94738	-1.78644	-0.322545	-1.50273	-4.52593	-1.59926	-11.4335	-11.6235	-10.8319	-13.2299	-8.33833	-13.1441	-13.7892	-17.4434	-11.3231	-12.8743	-13.4126	-13.8927	-0.041289	0.72933	-0.053537	-3.04425	-0.414752	2.57676
42	-6.65038	5.6093	-4.70945	-5.1999	-7.70637	-5.05083	-4.07853	-1.51161	-2.49297	-2.32235	-0.926638	-2.03539	-5.08489	-2.09556	-11.5825	-11.6877	-11.0882	-13.2801	-8.61703	-13.2397	-13.9151	-17.5512	-11.5093	-13.1016	-13.4519	-13.9615	-0.551843	0.27951	-0.604134	-3.29347	-1.01635	1.87523
43	-7.0285	5.41351	-5.3277	-5.8271	-8.43181	-5.66063	-4.60731	-2.11166	-3.00349	-2.80109	-1.48843	-2.51871	-5.60817	-2.60106	-11.7364	-11.8192	-11.302	-13.3442	-8.86289	-13.3535	-14.01	-17.5955	-11.6537	-13.3203	-13.4704	-14.01	-1.06497	-0.186285	-1.15351	-3.58172	-1.56686	1.16352
44	-7.39211	5.22078	-5.91824	-6.39151	-9.14194	-6.23174	-5.15432	-2.67171	-3.47451	-3.22332	-2.00627	-2.94475	-6.08181	-3.11641	-11.9051	-12.0161	-11.4948	-13.4367	-9.08582	-13.4923	-14.0739	-17.5755	-11.7646	-13.5152	-13.4643	-14.0501	-1.58869	-0.673558	-1.70219	-3.91226	-2.08163	0.426192
45	-7.74351	5.02923	-6.48577	-6.90619	-9.8282	-6.76156	-5.72452	-3.2084	-3.90547	-3.59323	-2.48558	-3.31514	-6.49191	-3.64147	-12.0904	-12.2579	-11.6755	-13.5588	-9.30641	-13.6536	-14.1089	-17.504	-11.8494	-13.6628	-13.4409	-14.0871	-2.127	-1.17991	-2.25322	-4.27602	-2.57462	-0.351228
46	-8.08839	4.8399	-7.04164	-7.39516	-10.4882	-7.2617	-6.31488	-3.7483	-4.3028	-3.92107	-2.93988	-3.64409	-6.83233	-4.17665	-12.2969	-12.5203	-11.8446	-13.7079	-9.56574	-13.8462	-14.1236	-17.4054	-11.9167	-13.7447	-13.4294	-14.122	-2.67692	-1.69561	-2.80905	-4.65475	-3.05592	-1.16929
47	-8.43776	4.6596	-7.60167	-7.88932	-11.1261	-7.75725	-6.91518	-4.32056	-4.68062	-4.22315	-3.3872	-3.95703	-7.1119	-4.72382	-12.543	-12.7936	-12.004	-13.8934	-9.92369	-14.1003	-14.1354	-17.3115	-11.9796	-13.7585	-13.4717	-14.1555	-3.22817	-2.20807	-3.36679	-5.02628	-3.52988	-2.00984
48	-8.80538	4.49985	-8.18147	-8.4191	-11.7453	-8.28094	-7.51432	-4.94768	-5.05844	-4.51888	-3.84579	-4.28234	-7.35699	-5.2882	-12.8558	-13.0897	-12.1695	-14.1359	-10.437	-14.4471	-14.1666	-17.2543	-12.0574	-13.722	-13.6078	-14.1915	-3.76461	-2.70309	-3.91677	-5.36767	-3.99417	-2.84137
49	-9.20167	4.37288	-8.78999	-9.00213	-12.3445	-8.86146	-8.10359	-5.6383	-5.45644	-4.82806	-4.33008	-4.63956	-7.60693	-5.87755	-13.256	-13.4358	-12.3774	-14.451	-11.1241	-14.8916	-14.2388	-17.2559	-12.1666	-13.6721	-13.8604	-14.2388	-4.2672	-3.16674	-4.4469	-5.65826	-4.43944	-3.62466
50	-9.62769	4.28617	-9.42382	-9.63543	-12.9171	-9.50834	-8.67567	-6.38253	-5.88929	-5.16742	-4.84731	-5.03101	-7.90186	-6.49883	-13.7408	-13.8563	-12.6706	-14.8327	-11.9444	-15.4	-14.3658	-17.3239	-12.3182	-13.6557	-14.2204	-14.3109	-4.71873	-3.59037	-4.94633	-5.88547	-4.85237	-4.31911
51	-10.0726	4.23884	-10.0649	-10.2924	-13.4517	-10.2078	-9.22225	-7.15055	-6.36088	-5.54699	-5.39625	-5.4415	-8.26758	-7.15208	-14.2804	-14.3515	-13.0717	-15.2463	-12.8171	-15.9151	-14.55	-17.4556	-12.5167	-13.7137	-14.6427	-14.4215	-5.10674	-3.97141	-5.40451	-6.04675	-5.21956	-4.89149
52	-10.5144	4.22245	-10.6801	-10.9231	-13.9303	-10.9243	-9.72828	-7.89464	-6.86125	-5.96588	-5.96634	-5.84504	-8.70478	-7.82423	-14.826	-14.8909	-13.5599	-15.6456	-13.6503	-16.3831	-14.7802	-17.6396	-12.7559	-13.867	-15.0567	-14.5817	-5.42422	-4.31011	-5.80999	-6.14637	-5.52978	-5.32484
53	-10.9226	4.22459	-11.2193	-11.4588	-14.3235	-11.5964	-10.1655	-8.55221	-7.36728	-6.40957	-6.53767	-6.21331	-9.18696	-8.48891	-15.3233	-15.4229	-14.0695	-15.9957	-14.363	-16.7654	-15.0347	-17.8537	-13.0196	-14.1133	-15.3896	-14.7972	-5.66864	-4.60454	-6.14903	-6.19372	-5.77517	-5.62077
54	-11.2645	4.23404	-11.6195	-11.8255	-14.5878	-12.141	-10.4912	-9.0522	-7.84753	-6.85003	-7.08222	-6.5237	-9.66924	-9.11247	-15.7299	-15.8897	-14.5183	-16.2851	-14.9065	-17.0501	-15.2858	-18.0707	-13.2845	-14.4269	-15.5843	-15.0625	-5.83981	-4.84663	-6.40616	-6.20005	-5.95092	-5.7953
55	-11.511	4.24584	-11.8187	-11.9603	-14.6756	-12.4732	-10.6548	-9.32974	-8.26734	-7.24641	-7.56519	-6.76029	-10.1008	-9.66405	-16.0295	-16.2485	-14.8515	-16.521	-15.2756	-17.251	-15.503	-18.2639	-13.5269	-14.7619	-15.6052	-15.3569	-5.93647	-5.02241	-6.56598	-6.1701	-6.05109	-5.87275
56	-11.6392	4.26254	-11.7726	-11.827	-14.5485	-12.5353	-10.6086	-9.34349	-8.59145	-7.54726	-7.94548	-6.91004	-10.4319	-10.1225	-16.2255	-16.4832	-15.0625	-16.7077	-15.494	-17.3801	-15.6545	-18.406	-13.7252	-15.062	-15.4352	-15.6442	-5.95171	-5.11157	-6.61329	-6.09505	-6.06288	-5.87579
57	-11.6295	4.29103	-11.4638	-11.4223	-14.1865	-12.3074	-10.3197	-9.08275	-8.78515	-7.69404	-8.17841	-6.95778	-10.6181	-10.4774	-16.3208	-16.5898	-15.1749	-16.8253	-15.5898	-17.4242	-15.7069	-18.4673	-13.8569	-15.2689	-15.0629	-15.8781	-5.8711	-5.09004	-6.53164	-5.95363	-5.96401	-5.81616
58	-11.4615	4.33705	-10.8956	-10.7612	-13.5881	-11.7951	-9.77776	-8.55584	-8.81543	-7.62747	-8.22168	-6.88172	-10.6226	-10.7237	-16.3013	-16.5524	-15.2043	-16.8241	-15.5708	-17.3551	-15.6217	-18.4113	-13.8959	-15.3236	-14.468	-16.0096	-5.67358	-4.93257	-6.30172	-5.71622	-5.72568	-5.69169
59	-11.1107	4.40116	-10.0771	-9.8566	-12.7561	-11.0089	-8.99024	-7.77374	-8.65354	-7.29657	-8.04269	-6.65361	-10.4193	-10.8555	-16.1312	-16.3414	-15.1297	-16.635	-15.4091	-17.141	-15.3572	-18.1907	-13.8137	-15.1667	-13.6229	-15.9921	-5.33425	-4.61476	-5.90223	-5.34979	-5.31676	-5.48772
60	-10.55	4.47736	-9.01299	-8.70818	-11.6831	-9.95552	-7.97276	-6.74534	-8.27885	-6.66956	-7.62407	-6.24587	-9.99289	-10.8619	-15.7546	-15.9204	-14.8927	-16.187	-15.0353	-16.7373	-14.8758	-17.7546	-13.5779	-14.7469	-12.5172	-15.7825	-4.82772	-4.113	-5.31391	-4.82382	-4.70935	-5.1785
61	-9.75334	4.55278	-7.70506	-7.30653	-10.3545	-8.64128	-6.74138	-5.48162	-7.68098	-5.73869	-6.96566	-5.63419	-9.3399	-10.7264	-15.0991	-15.2318	-14.4125	-15.4238	-14.3426	-16.0845	-14.1498	-17.0622	-13.1498	-14.0269	-11.1671	-15.3428	-4.13184	-3.40583	-4.52469	-4.11377	-3.88422	-4.73068
62	-8.70188	4.61121	-6.16267	-5.65125	-8.76302	-7.08473	-5.31225	-4.0021	-6.8579	-4.51717	-6.07663	-4.79549	-8.46919	-10.431	-14.0899	-14.183	-13.6105	-14.3117	-13.2287	-15.1158	-13.1676	-16.1008	-12.4957	-12.9911	-9.6081	-14.6421	-3.23132	-2.47428	-3.53228	-3.20402	-2.83602	-4.11
63	-7.39065	4.64057	-4.40886	-3.76573	-6.91876	-5.3168	-3.70605	-2.33696	-5.81139	-3.03086	-4.96319	-3.70876	-7.3967	-9.95744	-12.6735	-12.6732	-12.4244	-12.8522	-11.643	-13.7747	-11.9398	-14.8955	-11.599	-11.6552	-7.88595	-13.6632	-2.11969	-1.3034	-2.34455	-2.09134	-1.57348	-3.2857
64	-5.83114	4.63953	-2.47766	-1.69581	-4.84716	-3.37111	-1.94997	-0.524239	-4.54363	-1.31084	-3.62322	-2.35892	-6.13606	-9.28912	-10.8383	-10.6476	-10.8202	-11.0855	-9.60389	-12.0341	-10.496	-13.496	-10.4637	-10.0668	-6.04235	-12.4111	-0.800124	0.111785	-0.978329	-0.785602	-0.114919	-2.23355
65	-4.04881	4.61847	-0.409038	0.500354	-2.58597	-1.28391	-0.071758	1.39609	-3.05634	0.611638	-2.04849	-0.744136	-4.68787	-8.41287	-8.6196	-8.13199	-8.80155	-9.07339	-7.1821	-9.90897	-8.87427	-11.9473	-9.11421	-8.29773	-4.09817	-10.9139	0.715211	1.761	0.545859	0.69404	1.5171	-0.941951
66	-2.07769	4.59343	1.75458	2.75973	-0.186483	0.903944	1.90699	3.38871	-1.35369	2.70659	-0.232581	1.11732	-3.03945	-7.32033	-6.08712	-5.22064	-6.4062	-6.8795	-4.47224	-7.45704	-7.1094	-10.2704	-7.58895	-6.4221	-2.05226	-9.21335	2.40721	3.61958	2.21141	2.32552	3.29993	0.579607
67	0.045759	4.57767	3.97213	5.02075	2.28905	3.15473	3.96989	5.42625	0.557191	4.94538	1.82681	3.19677	-1.17373	-6.00927	-3.32846	-2.05096	-3.69431	-4.559	-1.57939	-4.75862	-5.22495	-8.4577	-5.92351	-4.4863	0.098314	-7.35556	4.25288	5.65522	4.0068	4.08758	5.21483	2.29995
68	2.28542	4.57591	6.20583	7.23535	4.77552	5.43984	6.09563	7.4828	2.6703	7.30082	4.1333	5.47841	0.925912	-4.48695	-0.445371	1.21481	-0.75256	-2.16011	1.37816	-1.90716	-3.23082	-6.48149	-4.12895	-2.49496	2.3333	-5.38201	6.22716	7.83431	5.91884	5.96014	7.24749	4.175
69	4.6069	4.58243	8.42197	9.37891	7.21553	7.74003	8.25171	9.52366	4.98607	9.7492	6.69442	7.97372	3.27859	-2.76559	2.45103	4.4213	2.30524	0.267349	4.27533	0.985957	-1.12703	-4.31994	-2.18038	-0.423537	4.60531	-3.31658	8.30246	10.1192	7.92549	7.92488	9.38359	6.15915
70	6.97764	4.58533	10.5915	11.4456	9.5676	10.0372	10.401	11.5064	7.50737	12.2687	9.50539	10.7061	5.90315	-0.846511	5.25713	7.45509	5.35669	2.67376	6.9934	3.80669	1.08471	-1.98875	-0.040201	1.75153	6.86261	-1.16162	10.4475	12.4652	9.99296	9.96556	11.6011	8.21242
71	9.36367	4.57618	12.6883	13.4317	11.809	12.2993	12.514	13.3874	10.2217	14.8314	12.5198	13.6694	8.79738	1.29069	7.89467	10.2548	8.2949	5.01624	9.43964	6.46776	3.38635	0.449519	2.30249	4.01917	9.07856	1.08201	12.6273	14.8275	12.0766	12.0643	13.8661	10.3019
72	11.7264	4.55488	14.6867	15.323	13.9287	14.479	14.5746	15.1282	13.0801	17.394	15.6306	16.7886	11.9042	3.68299	10.322	12.7982	11.0501	7.26561	11.5719	8.92436	5.73852	2.91065	4.80558	6.33032	11.2554	3.39064	14.8045	17.1677	14.1248	14.1945	16.1347	12.4011
73	14.0233	4.5224	16.5596	17.0925	15.913	16.5237	16.5679	16.7008	15.9903	19.897	18.6836	19.916	15.0972	6.35742	12.5356	15.0936	13.5922	9.41265	13.4085	11.1712	8.09256	5.32877	7.38279	8.62769	13.4008	5.72276	16.9386	19.447	16.0855	16.3177	18.3545	14.4881
74	16.2099	4.47151	18.2714	18.7015	17.7347	18.3814	18.4604	18.0792	18.8278	22.2724	21.5122	22.8664	18.2028	9.28532	14.5578	17.1728	15.9218	11.4572	15.013	13.2243	10.4072	7.67631	9.93888	10.87	15.5107	8.04	18.9852	21.6195	17.9138	18.3834	20.4657	16.5435
75	18.2417	4.38703	19.7766	20.1022	19.3578	19.9985	20.192	19.2325	21.4591	24.4521	23.9773	25.4699	21.0454	12.3505	16.4174	19.0701	18.0653	13.3941	16.4574	15.1001	12.6549	9.95432	12.4064	13.0376	17.5592	10.317	20.9004	23.6325	19.5793	20.3366	22.4087	18.5449
76	20.079	4.25475	21.0288	21.246	20.7486	21.3283	21.6872	20.1341	23.7689	26.3771	25.9977	27.615	23.4896	15.3653	18.1327	20.7988	20.0566	15.2089	17.7913	16.8078	14.8186	12.1679	14.7613	15.127	19.4938	12.5428	22.6462	25.4348	21.0706	22.1274	24.1369	20.4614
77	21.6933	4.07269	21.9975	22.0996	21.8842	22.3464	22.8774	20.7798	25.6845	28.007	27.5601	29.2687	25.4639	18.1229	19.7033	22.3465	21.9084	16.8815	19.0338	18.3462	16.8818	14.3078	17.0081	17.135	21.2419	14.7161	24.1995	26.9939	22.3957	23.7231	25.6301	22.2547
78	23.0725	3.85795	22.6812	22.6627	22.7595	23.0614	23.7222	21.2001	27.1866	29.3274	28.7114	30.4717	26.9672	20.4554	21.1139	23.6936	23.6028	18.388	20.1784	19.7068	18.824	16.3426	19.158	19.0499	22.7395	16.8299	25.5568	28.3089	23.5766	25.1109	26.8993	23.8883
79	24.223	3.64626	23.1095	22.9706	23.3923	23.5099	24.2224	21.4524	28.3069	30.3528	29.5392	31.3159	28.0547	22.2715	22.3472	24.8322	25.1066	19.705	21.2066	20.8853	20.6191	18.2169	21.2036	20.8416	23.9767	18.8567	26.7325	29.4087	24.6414	26.296	27.9803	25.336
80	25.1663	3.48097	23.3343	23.0835	23.8166	23.7485	24.4228	21.5998	29.1135	31.1218	30.1474	31.9106	28.8152	23.5727	23.3941	25.7687	26.3919	20.8192	22.1059	21.8847	22.2372	19.8645	23.1051	22.4591	25.0114	20.7458	27.7524	30.3378	25.6191	27.298	28.9195	26.5877
81	25.9327	3.39484	23.4149	23.068	24.0734	23.8393	24.4026	21.6914	29.6918	31.6844	30.632	32.3536	29.346	24.4429	24.2581	26.5193	27.4489	21.7328	22.8807	22.709	23.6498	21.2386	24.7986	23.8493	25.9325	22.4301	28.6487	31.1433	26.5382	28.1488	29.7609	27.652
82	26.5564	3.3956	23.4046	22.9786	24.2002	23.8381	24.2527	21.7532	30.1234	32.0873	31.066	32.7147	29.7351	25.0138	24.956	27.1088	28.2898	22.4657	23.5463	23.3691	24.8438	22.3402	26.2186	24.9923	26.8221	23.8457	29.4541	31.8682	27.423	28.8856	30.5398	28.5539
83	27.0722	3.46755	23.3418	22.8511	24.2243	23.7863	24.0533	21.7942	30.4717	32.3649	31.4923	33.0315	30.0502	25.4197	25.5119	27.5671	28.943	23.0521	24.1108	23.8864	25.838	23.2254	27.3339	25.9248	27.7374	24.9686	30.1974	32.5449	28.291	29.5416	31.2808	29.3288
84	27.5109	3.58773	23.2502	22.7046	24.1636	23.7047	23.8623	21.8161	30.7739	32.5374	31.9239	33.3179	30.3305	25.7597	25.9458	27.921	29.4379	23.5217	24.5664	24.2819	26.6861	23.9822	28.1777	26.7252	28.7081	25.8373	30.8986	33.1936	29.1519	30.1408	31.9962	30.0107
85	27.8931	3.73937	23.1395	22.5458	24.0274	23.597	23.7111	21.816	31.0412	32.6149	32.3512	33.5721	30.5858	26.082	26.2628	28.185	29.7871	23.887	24.89	24.565	27.4564	24.694	28.8368	27.4715	29.7429	26.537	31.5655	33.82	30.0074	30.6947	32.6839	30.6216
86	28.2261	3.91407	23.0089	22.3756	23.8198	23.4602	23.6006	21.7885	31.2675	32.6042	32.7528	33.7834	30.8042	26.3928	26.4549	28.3538	29.9859	24.1497	25.054	24.7311	28.2065	25.4175	29.4139	28.2128	30.8292	27.1588	32.1925	34.4114	30.8494	31.2023	33.3305	31.1688
87	28.5074	4.1074	22.8542	22.1934	23.5424	23.2954	23.506	21.7338	31.4413	32.5146	33.1103	33.9374	30.966	26.6783	26.5131	28.409	30.0255	24.3062	25.0528	24.7722	28.9658	26.1809	29.9893	28.9679	31.9248	27.7659	32.7626	34.9396	31.6586	31.6513	33.9159	31.6478
88	28.7324	4.31324	22.6737	22.003	23.1959	23.1129	23.3936	21.6629	31.5593	32.3667	33.4191	34.0275	31.0616	26.9216	26.4432	28.3372	29.8998	24.3585	24.9249	24.6956	29.7337	26.9919	30.6027	29.7356	32.9522	28.386	33.2522	35.3713	32.4038	32.0202	34.4181	32.0474
89	28.9011	4.52114	22.4715	21.8176	22.7818	22.9283	23.2365	21.5934	31.6348	32.1994	33.6904	34.0655	31.1073	27.1116	26.2746	28.146	29.6139	24.3242	24.7494	24.5393	30.4892	27.8415	31.2558	30.5041	33.823	29.0215	33.6354	35.6808	33.0467	32.2811	34.8156	32.3526
90	29.0226	4.7176	22.2576	21.659	22.3086	22.756	23.0226	21.5415	31.6988	32.0702	33.9446	34.0832	31.1499	27.2463	26.0616	27.8729	29.1977	24.242	24.6266	24.3688	31.2046	28.6988	31.9258	31.2557	34.481	29.6618	33.8902	35.8549	33.5495	32.4063	35.0911	32.549
91	29.1139	4.88748	22.0453	21.5479	21.7953	22.6082	22.76	21.5151	31.7914	32.0436	34.2009	34.1247	31.253	27.3348	25.8778	27.5828	28.712	24.172	24.6576	24.2645	31.8521	29.5078	32.5795	31.9677	34.9126	30.2932	34.0028	35.89	33.8832	32.3807	35.2328	32.6273
92	29.1944	5.01622	21.8461	21.4932	21.2651	22.4883	22.4741	21.5098	31.9495	32.1734	34.4681	34.2317	31.4752	27.3991	25.8038	27.3565	28.2447	24.1901	24.92	24.3078	32.4019	30.1981	33.1798	32.6101	35.1218	30.8999	33.9704	35.7891	34.0318	32.211	35.2345	32.5858
93	29.2777	5.09482	21.6612	21.4867	20.7379	22.3838	22.1917	21.5057	32.1966	32.4877	34.7418	34.43	31.8475	27.4762	25.9081	27.2668	27.9004	24.3725	25.4416	24.5594	32.823	30.7138	33.6842	33.1485	35.1099	31.4585	33.7998	35.5586	33.9897	31.9267	35.0939	32.4301
94	29.3668	5.12698	21.4766	21.504	20.2219	22.2654	21.92	21.4715	32.5336	32.9805	35.0027	34.7159	32.3561	27.6128	26.2248	27.3525	27.7814	24.7707	26.1823	25.037	33.095	31.0393	34.0578	33.5578	34.8797	31.9401	33.5039	35.2069	33.757	31.5708	34.815	32.1696
95	29.4488	5.13071	21.2684	21.5163	19.7053	22.1023	21.6378	21.3802	32.9309	33.6049	35.2191	35.0452	32.9391	27.8464	26.7345	27.6067	27.9466	25.3807	27.0429	25.6957	33.2123	31.1902	34.283	33.8248	34.4459	32.3174	33.0982	34.7428	33.3395	31.1881	34.409	31.8115
96	29.4952	5.12757	21.0142	21.5038	19.1578	21.8819	21.3063	21.2212	33.3248	34.2721	35.3463	35.3314	33.4983	28.1759	27.37	27.9936	28.3737	26.1334	27.9123	26.4371	33.1685	31.1794	34.3441	33.9366	33.8196	32.5627	32.5987	34.1798	32.7509	30.8153	33.8894	31.358
97	29.4677	5.1274	20.7023	21.4557	18.5532	21.6099	20.8921	21.0007	33.6216	34.8633	35.3225	35.4599	33.9178	28.5446	28.0481	28.4743	28.9699	26.9304	28.7044	27.1614	32.9448	31.0013	34.2091	33.8766	32.9913	32.6459	32.0215	33.5388	32.0198	30.472	33.2718	30.8049
98	29.3283	5.12361	20.333	21.3583	17.8917	21.2964	20.3879	20.7307	33.7145	35.2513	35.0708	35.315	34.0822	28.8534	28.6942	29.0007	29.6261	27.6882	29.347	27.8091	32.5175	30.6391	33.8505	33.6285	31.9418	32.5277	31.382	32.8425	31.1915	30.1583	32.5741	30.1436
99	29.0449	5.10083	19.911	21.1853	17.1983	20.9441	19.8111	20.4162	33.5055	35.3208	34.5168	34.8072	33.8947	28.988	29.2459	29.4864	30.2555	28.3454	29.795	28.347	31.8692	30.0648	33.2684	33.18	30.6848	32.1481	30.6927	32.1057	30.315	29.8588	31.8173	29.3665
100	28.5966	5.04409	19.4431	20.9102	16.5106	20.5536	19.1878	20.0535	32.9331	34.9968	33.618	33.8973	33.2993	28.8541	29.6512	29.8146	30.7744	28.8482	30.0626	28.7562	30.9963	29.2434	32.4724	32.5142	29.3083	31.4435	29.9594	31.3253	29.4255	29.5476	31.0266	28.472
101	27.9813	4.94189	18.9443	20.5263	15.8737	20.1391	18.5448	19.6374	31.9752	34.2337	32.3764	32.6003	32.2836	28.382	29.8816	29.8852	31.1038	29.1504	30.2209	29.0479	29.9224	28.1755	31.4702	31.6042	27.9722	30.39	29.1828	30.4744	28.5425	29.1904	30.2381	27.4684

## Sheet: PHAY
Prosthetic side			TF1	C:\Users\xb00012\Documents\Data\27_15_150415 SP\27_15_150415_0057.c3d	C:\Users\xb00012\Documents\Data\27_15_150415 SP\27_15_150415_0061.c3d	C:\Users\xb00012\Documents\Data\27_15_150415 SP\27_15_150415_0063.c3d	C:\Users\xb00012\Documents\Data\27_15_150415 SP\27_15_150415_0067.c3d	C:\Users\xb00012\Documents\Data\27_15_150415 SP\27_15_150415_0071.c3d	TF2	C:\Users\xb00012\Documents\Data\37_26_130515 SP\37_26_130515_0070.c3d	C:\Users\xb00012\Documents\Data\37_26_130515 SP\37_26_130515_0076.c3d	C:\Users\xb00012\Documents\Data\37_26_130515 SP\37_26_130515_0080.c3d	C:\Users\xb00012\Documents\Data\37_26_130515 SP\37_26_130515_0082.c3d	C:\Users\xb00012\Documents\Data\37_26_130515 SP\37_26_130515_0084.c3d	TF3	C:\Users\xb00012\Documents\Data\39_28_200515 SP\39_28_200515_0074.c3d	C:\Users\xb00012\Documents\Data\39_28_200515 SP\39_28_200515_0076.c3d	C:\Users\xb00012\Documents\Data\39_28_200515 SP\39_28_200515_0080.c3d	C:\Users\xb00012\Documents\Data\39_28_200515 SP\39_28_200515_0082.c3d	C:\Users\xb00012\Documents\Data\39_28_200515 SP\39_28_200515_0084.c3d	TF4	C:\Users\xb00012\Documents\Data\44_33_190615 SP\44_33_190615_0066.c3d	C:\Users\xb00012\Documents\Data\44_33_190615 SP\44_33_190615_0070.c3d	C:\Users\xb00012\Documents\Data\44_33_190615 SP\44_33_190615_0076.c3d	C:\Users\xb00012\Documents\Data\44_33_190615 SP\44_33_190615_0078.c3d	C:\Users\xb00012\Documents\Data\44_33_190615 SP\44_33_190615_0082.c3d	TF5	C:\Users\xb00012\Documents\Data\45_34_230615 SP\45_34_230615_0064.c3d	C:\Users\xb00012\Documents\Data\45_34_230615 SP\45_34_230615_0066.c3d	C:\Users\xb00012\Documents\Data\45_34_230615 SP\45_34_230615_0068.c3d	C:\Users\xb00012\Documents\Data\45_34_230615 SP\45_34_230615_0070.c3d	C:\Users\xb00012\Documents\Data\45_34_230615 SP\45_34_230615_0072.c3d
Sagittal plane			ELA	RHIP_ANGLES	RHIP_ANGLES	RHIP_ANGLES	RHIP_ANGLES	RHIP_ANGLES	ELA	LHIP_ANGLES	LHIP_ANGLES	LHIP_ANGLES	LHIP_ANGLES	LHIP_ANGLES	ELA	RHIP_ANGLES	RHIP_ANGLES	RHIP_ANGLES	RHIP_ANGLES	RHIP_ANGLES	ECH	RHIP_ANGLES	RHIP_ANGLES	RHIP_ANGLES	RHIP_ANGLES	RHIP_ANGLES	ECH	LHIP_ANGLES	LHIP_ANGLES	LHIP_ANGLES	LHIP_ANGLES	LHIP_ANGLES
Hip Angle				LINK_MODEL_BASED	LINK_MODEL_BASED	LINK_MODEL_BASED	LINK_MODEL_BASED	LINK_MODEL_BASED		LINK_MODEL_BASED	LINK_MODEL_BASED	LINK_MODEL_BASED	LINK_MODEL_BASED	LINK_MODEL_BASED		LINK_MODEL_BASED	LINK_MODEL_BASED	LINK_MODEL_BASED	LINK_MODEL_BASED	LINK_MODEL_BASED		LINK_MODEL_BASED	LINK_MODEL_BASED	LINK_MODEL_BASED	LINK_MODEL_BASED	LINK_MODEL_BASED		LINK_MODEL_BASED	LINK_MODEL_BASED	LINK_MODEL_BASED	LINK_MODEL_BASED	LINK_MODEL_BASED
101 points over gait cycle				Original	Original	Original	Original	Original		Original	Original	Original	Original	Original		Original	Original	Original	Original	Original		Original	Original	Original	Original	Original		Original	Original	Original	Original	Original
ITEM	Mean	SD	C4_R	1	1	1	1	1	C4_L	1	1	1	1	1	C4_R	1	1	1	1	1	C4_R	1	1	1	1	1	C4_L	1	1	1	1	1
1	26.5969	2.94057	26.7051	27.1954	25.1209	25.1259	27.2324	28.8509	25.9817	24.8562	28.1145	26.5886	24.581	25.7682	29.8396	29.4661	29.2074	29.4743	30.5067	30.5435	22.2106	18.7321	23.0451	23.305	22.3184	23.6524	28.2476	28.572	28.0297	26.728	30.3145	27.5937
2	25.9764	3.03164	26.2061	26.6898	24.6142	24.8173	26.6569	28.2522	25.3554	24.3615	27.4265	25.976	23.9619	25.0511	29.3326	28.9572	28.7553	28.9715	29.9656	30.0135	21.3798	17.7734	22.3772	22.5942	21.4089	22.7451	27.6082	27.7972	27.2678	26.1047	29.8019	27.0696
3	25.322	3.12595	25.6876	26.1732	24.0876	24.4212	26.097	27.6591	24.6323	23.7726	26.6283	25.2685	23.2666	24.2254	28.8035	28.4539	28.2255	28.4447	29.4344	29.4592	20.5297	16.8604	21.6973	21.7396	20.5002	21.8509	26.957	27.0717	26.5133	25.4813	29.1989	26.5199
4	24.6571	3.21223	25.212	25.7124	23.6107	24.0126	25.6101	27.1145	23.8222	23.1028	25.7334	24.4825	22.4915	23.3009	28.2487	27.9239	27.6233	27.9012	28.9115	28.8836	19.703	16.0118	21.0269	20.8374	19.6351	21.004	26.2994	26.4097	25.7732	24.8509	28.5148	25.9484
5	23.9847	3.28978	24.8077	25.3448	23.2108	23.6404	25.21	26.6327	22.9218	22.3566	24.7439	23.6134	21.619	22.2762	27.6527	27.3352	26.9428	27.3377	28.3762	28.2715	18.9096	15.218	20.3555	19.9634	18.8087	20.2023	25.6318	25.8015	25.0415	24.2009	27.7623	25.3529
6	23.301	3.36648	24.4689	25.0791	22.874	23.3186	24.8696	26.2031	21.9255	21.5316	23.6621	22.6499	20.6348	21.1492	27.013	26.6872	26.1903	26.753	27.8202	27.6145	18.1473	14.4669	19.6658	19.1644	18.01	19.4297	24.9503	25.2263	24.3096	23.5194	26.9635	24.7327
7	22.5991	3.45402	24.1676	24.9025	22.5625	23.0324	24.5404	25.7999	20.8284	20.6217	22.4879	21.5771	19.5328	19.9226	26.3366	25.9959	25.3915	26.1393	27.2479	26.9084	17.4083	13.7472	18.9379	18.4573	17.2372	18.662	24.2544	24.6604	23.5725	22.7982	26.1496	24.091
8	21.8718	3.56332	23.8727	24.7894	22.2397	22.7577	24.1796	25.397	19.6328	19.6274	21.2242	20.3855	18.3178	18.6089	25.6278	25.2685	24.5834	25.4822	26.6577	26.1471	16.6774	13.0457	18.1527	17.8276	16.4885	17.8722	23.5485	24.0818	22.8308	22.0375	25.3596	23.4328
9	21.1167	3.70223	23.5653	24.7124	21.8867	22.4774	23.7664	24.9838	18.3542	18.5609	19.8869	19.0842	17.0089	17.2301	24.8882	24.5024	23.7957	24.7719	26.0364	25.3344	15.9353	12.3475	17.2973	17.2334	15.7586	17.0396	22.8405	23.477	22.0894	21.248	24.627	22.7611
10	20.3393	3.87422	23.2431	24.649	21.5037	22.1893	23.3056	24.5678	17.0242	17.4459	18.509	17.7062	15.6436	15.8161	24.1256	23.7094	23.0414	24.0116	25.3724	24.4934	15.1662	11.6381	16.3699	16.6265	15.0376	16.1587	22.1373	22.8437	21.3527	20.4501	23.9642	22.0759
11	19.5522	4.07444	22.9125	24.5756	21.1045	21.897	22.821	24.1643	15.6871	16.3151	17.1386	16.3059	14.2735	14.4027	23.3538	22.9155	22.3147	23.2205	24.6678	23.6504	14.3655	10.913	15.3826	15.9767	14.3138	15.2414	21.4423	22.1863	20.6238	19.6682	23.3579	21.3756
12	18.7706	4.2877	22.5787	24.465	20.707	21.5973	22.3401	23.7839	14.3909	15.2056	15.8286	14.9428	12.9519	13.0255	22.5827	22.1414	21.5956	22.4225	23.9322	22.8216	13.545	10.1833	14.3602	15.2828	13.5858	14.3128	20.7556	21.5101	19.9058	18.9213	22.7786	20.6624
13	18.0076	4.49334	22.2413	24.2912	20.3246	21.2818	21.8834	23.4257	13.1753	14.155	14.6246	13.6631	11.7219	11.7118	21.8143	21.3886	20.8589	21.6336	23.1836	22.007	12.7301	9.47081	13.3385	14.5713	12.8652	13.4044	20.0769	20.8208	19.204	18.2186	22.1967	19.9444
14	17.2736	4.6715	21.8952	24.0348	19.9613	20.9428	21.4588	23.0784	12.0701	13.1955	13.5601	12.4968	10.6172	10.4808	21.0433	20.638	20.0849	20.8557	22.4413	21.1967	11.9496	8.79525	12.3608	13.8816	12.1637	12.5468	19.4097	20.1269	18.5279	17.5628	21.595	19.2357
15	16.575	4.80678	21.5311	23.6876	19.6122	20.5758	21.056	22.724	11.0995	12.3494	12.6589	11.4698	9.66742	9.35221	20.2581	19.8614	19.262	20.0755	21.7086	20.3828	11.2218	8.15922	11.4641	13.2463	11.4815	11.7578	18.7644	19.4422	17.8931	16.9575	20.9734	18.556
16	15.9148	4.89114	21.1392	23.2558	19.2676	20.1769	20.6518	22.3441	10.2839	11.6242	11.9344	10.6116	8.89858	8.351	19.4499	19.0441	18.393	19.2755	20.9726	19.5643	10.545	7.54554	10.6668	12.6763	10.8038	11.0327	18.1557	18.7831	17.3151	16.4077	20.3455	17.9271
17	15.2905	4.92427	20.7127	22.756	18.9169	19.7425	20.2242	21.924	9.63306	11.0088	11.3811	9.94808	8.32011	7.50716	18.614	18.1929	17.5003	18.4413	20.2053	18.7301	9.89948	6.92823	9.96267	12.1561	10.1058	10.3446	17.5935	18.1624	16.8015	15.9142	19.7258	17.3635
18	14.691	4.91215	20.2472	22.2066	18.5472	19.2711	19.7565	21.4546	9.13589	10.4768	10.966	9.48295	7.91078	6.84296	17.7401	17.3166	16.6017	17.567	19.3634	17.8518	9.25687	6.2847	9.32455	11.6509	9.36487	9.65931	17.0748	17.5839	16.3426	15.4671	19.1178	16.8628
19	14.096	4.86721	19.7378	21.6188	18.1429	18.7618	19.2348	20.9305	8.75403	9.99307	10.6281	9.18096	7.61564	6.35236	16.8159	16.409	15.6929	16.6572	18.4199	16.9005	8.59125	5.59805	8.71099	11.1251	8.57359	8.94848	16.581	17.044	15.9104	15.0412	18.51	16.3994
20	13.4814	4.80605	19.1776	20.9922	17.6907	18.2082	18.6491	20.3477	8.425	9.51958	10.29	8.96884	7.35704	5.98959	15.8374	15.4512	14.7615	15.7183	17.391	15.8647	7.88744	4.86211	8.07957	10.5534	7.74156	8.20051	16.0799	16.5293	15.4679	14.5976	17.877	15.9276
21	12.8256	4.74412	18.5608	20.3213	17.1856	17.6003	17.9933	19.7033	8.07388	9.0177	9.8722	8.75378	7.05226	5.67343	14.8136	14.4338	13.8028	14.7526	16.318	14.7609	7.1455	4.08705	7.40551	9.92605	6.88386	7.42501	15.5342	16.0146	14.9806	14.0912	17.1881	15.3964
22	12.1145	4.69118	17.8854	19.602	16.6302	16.9327	17.2652	18.9969	7.62886	8.4522	9.31178	8.44506	6.63027	5.30499	13.7666	13.3752	12.8267	13.7606	15.2414	13.6289	6.379	3.29623	6.68616	9.25223	6.0172	6.64317	14.9127	15.468	14.4235	13.488	16.4174	14.7668
23	11.3446	4.65004	17.1527	18.829	16.0292	16.2066	16.4692	18.2295	7.03734	7.79647	8.57487	7.97347	6.04797	4.79394	12.7245	12.3134	11.853	12.7498	14.1949	12.5114	5.6078	2.51454	5.93447	8.55196	5.16111	5.87692	14.2005	14.8611	13.785	12.7774	15.5515	14.0273
24	10.521	4.6179	16.3647	17.9939	15.3841	15.4255	15.6185	17.4016	6.2794	7.03872	7.66427	7.30746	5.29949	4.08708	11.7096	11.2788	10.901	11.7368	13.1953	11.4359	4.84997	1.76076	5.16973	7.84259	4.33379	5.14296	13.4013	14.1778	13.0684	11.9702	14.5943	13.196
25	9.65576	4.58911	15.5246	17.0912	14.6916	14.5952	14.7297	16.5154	5.37318	6.18495	6.61941	6.45956	4.41433	3.18767	10.728	10.2794	9.98051	10.7396	12.2327	10.408	4.11708	1.04794	4.40752	7.1325	3.54781	4.44963	12.5359	13.4201	12.291	11.0927	13.5664	12.3093
26	8.76601	4.55788	14.6388	16.1245	13.945	13.7276	13.8177	15.5792	4.36825	5.25702	5.50361	5.48008	3.44576	2.15477	9.77397	9.30851	9.09192	9.76634	11.2903	9.41276	3.41395	0.382223	3.65759	6.4243	2.80739	3.79823	11.6351	12.6071	11.4794	10.1799	12.501	11.4083
27	7.87096	4.51874	13.7159	15.1051	13.1377	12.8374	12.8923	14.6072	3.32798	4.28457	4.3837	4.43874	2.45437	1.07852	8.83706	8.35679	8.22273	8.81444	10.3682	8.42316	2.74098	-0.236685	2.92616	5.71859	2.10948	3.18735	10.7328	11.7664	10.6619	9.26839	11.4387	10.5288
28	6.98814	4.46618	12.7642	14.0431	12.2708	11.9341	11.958	13.6152	2.31055	3.29657	3.31322	3.40328	1.49242	0.047241	7.90915	7.412	7.35155	7.88	9.47585	7.42632	2.09773	-0.813024	2.2172	5.0173	1.45091	2.61626	9.85902	10.9228	9.86441	8.39227	10.4198	9.69582
29	6.13105	4.39637	11.7904	12.9439	11.3555	11.0186	11.018	12.6163	1.35537	2.31578	2.32448	2.42374	0.593407	-0.880568	6.98747	6.46006	6.47162	6.95852	8.61703	6.43013	1.48469	-1.35171	1.53353	4.32657	0.829633	2.08544	9.03728	10.0947	9.10795	7.58079	9.47836	8.92454
30	5.30915	4.30936	10.802	11.8135	10.4116	10.0864	10.0776	11.6209	0.480433	1.3589	1.43015	1.52732	-0.229206	-1.685	6.07459	5.50334	5.59218	6.03687	7.78855	5.45201	0.904041	-1.85427	0.879242	3.6554	0.244806	1.59502	8.2847	9.29651	8.40746	6.85635	8.63753	8.22564
31	4.52887	4.20835	9.80662	10.6619	9.45933	9.13433	9.14342	10.6341	-0.311415	0.438622	0.630238	0.723101	-0.974936	-2.3741	5.17893	4.55911	4.72525	5.1078	6.98483	4.51766	0.359313	-2.32057	0.259511	3.01246	-0.299139	1.1443	7.61091	8.53809	7.77161	6.23057	7.90836	7.60592
32	3.79389	4.09754	8.80864	9.49597	8.51071	8.16219	8.21926	9.65508	-1.02428	-0.435677	-0.08032	0.009919	-1.64822	-2.96711	4.31448	3.64978	3.88171	4.18572	6.19895	3.65625	-0.147178	-2.75145	-0.321252	2.40535	-0.79802	0.729479	7.01777	7.82801	7.20273	5.70261	7.29011	7.06538
33	3.10419	3.98039	7.80675	8.31719	7.56501	7.16905	7.30284	8.67966	-1.6641	-1.2563	-0.708312	-0.618984	-2.25422	-3.48268	3.49534	2.7941	3.07073	3.29664	5.425	2.89023	-0.617423	-3.14918	-0.862174	1.83733	-1.25405	0.340952	6.50038	7.17379	6.69716	5.26018	6.77217	6.5986
34	2.45502	3.85985	6.79604	7.12572	6.61124	6.15158	6.38832	7.70333	-2.23765	-2.01609	-1.26283	-1.17432	-2.79907	-3.93591	2.72908	2.00151	2.29339	2.46607	4.65898	2.22545	-1.05914	-3.52046	-1.36871	1.30588	-1.67676	-0.035652	6.04676	6.57739	6.24482	4.87948	6.33651	6.19559
35	1.83669	3.7388	5.77133	5.92584	5.63462	5.10547	5.46911	6.7216	-2.75418	-2.70939	-1.75894	-1.66894	-3.29228	-4.34134	2.01398	1.27115	1.54396	1.71078	3.89617	1.64785	-1.48453	-3.87809	-1.85171	0.807069	-2.08223	-0.417702	5.63686	6.03199	5.82714	4.52559	5.96074	5.83884
36	1.23571	3.62032	4.72888	4.72396	4.62386	4.02903	4.53755	5.73002	-3.22834	-3.33677	-2.21945	-2.11677	-3.74998	-4.71875	1.34216	0.595601	0.82014	1.03292	3.13217	1.12995	-1.90777	-4.23911	-2.32504	0.33637	-2.49013	-0.820931	5.24363	5.52202	5.41669	4.15865	5.61845	5.50232
37	0.63624	3.50782	3.66722	3.52747	3.57515	2.9252	3.58619	4.72206	-3.68224	-3.91008	-2.67435	-2.53475	-4.19517	-5.09686	0.704144	-0.03431	0.129238	0.41977	2.36495	0.641079	-2.344	-4.62304	-2.80432	-0.113226	-2.92046	-1.25896	4.83608	5.02668	4.97877	3.74159	5.27803	5.15533
38	0.0211762	3.40465	2.58623	2.34151	2.48955	1.80117	2.60866	3.69023	-4.14532	-4.45266	-3.15876	-2.94506	-4.65931	-5.51084	0.0907976	-0.631142	-0.514489	-0.150667	1.5942	0.156085	-2.80885	-5.04789	-3.30575	-0.554584	-3.38979	-1.74623	4.38303	4.52502	4.47433	3.2447	4.90508	4.76602
39	-0.625664	3.31375	1.48679	1.16745	1.36899	0.667213	1.60029	2.62999	-4.6516	-4.99526	-3.70867	-3.37633	-5.18237	-5.99536	-0.50396	-1.21058	-1.09457	-0.699592	0.824932	-0.339993	-3.3163	-5.52714	-3.84461	-1.00838	-3.90895	-2.29239	3.85675	3.99916	3.86588	2.64654	4.46628	4.30587
40	-1.31669	3.23747	0.37075	0.00254	0.214165	-0.466877	0.560823	1.5431	-5.23296	-5.57132	-4.35466	-3.8603	-5.80243	-6.57607	-1.08034	-1.78263	-1.59751	-1.24117	0.070957	-0.851333	-3.87699	-6.07055	-4.4326	-1.4989	-4.48332	-2.8996	3.23611	3.43362	3.12522	1.93514	3.93307	3.75349
41	-2.05833	3.17778	-0.759039	-1.16012	-0.97471	-1.59597	-0.503365	0.438965	-5.91154	-6.20972	-5.11698	-4.42652	-6.53994	-7.26454	-1.63247	-2.34379	-2.02082	-1.78213	-0.644767	-1.37084	-4.49771	-6.68423	-5.07693	-2.04916	-5.11229	-3.56595	2.50911	2.81329	2.23879	1.10968	3.28659	3.09719
42	-2.85044	3.13654	-1.89982	-2.3297	-2.19879	-2.71975	-1.57914	-0.671738	-6.69367	-6.92558	-6.00196	-5.09708	-7.39089	-8.05284	-2.15354	-2.88903	-2.37752	-2.32283	-1.29616	-1.88216	-5.18017	-7.36733	-5.77879	-2.67698	-5.79124	-4.28648	1.67501	2.12322	1.21259	0.183092	2.52093	2.33524
43	-3.68624	3.1144	-3.05068	-3.51807	-3.46322	-3.84089	-2.64906	-1.78217	-7.56643	-7.7115	-7.00105	-5.88277	-8.32617	-8.91068	-2.6419	-3.41944	-2.69606	-2.86152	-1.86211	-2.37036	-5.91802	-8.10673	-6.52945	-3.39209	-6.51168	-5.05013	0.745839	1.35118	0.074097	-0.813357	1.64051	1.47677
44	-4.55176	3.10882	-4.21241	-4.736	-4.7775	-4.9657	-3.69647	-2.88636	-8.49595	-8.53192	-8.08643	-6.78181	-9.29273	-9.78684	-3.10495	-3.93902	-3.01689	-3.40038	-2.33691	-2.83157	-6.6936	-8.87264	-7.30648	-4.19287	-7.25855	-5.83746	-0.251885	0.493134	-1.12792	-1.82747	0.658135	0.544697
45	-5.4248	3.11241	-5.38655	-5.98677	-6.14908	-6.10524	-4.71057	-3.98109	-9.42731	-9.32414	-9.20469	-7.77635	-10.2171	-10.6142	-3.55777	-4.45341	-3.37866	-3.94389	-2.7374	-3.27548	-7.47686	-9.62086	-8.07312	-5.06211	-8.00862	-6.61961	-1.2755	-0.441939	-2.32411	-2.78691	-0.40417	-0.42038
46	-6.27453	3.11371	-6.57364	-7.26698	-7.57245	-7.27169	-5.68695	-5.0701	-10.2869	-10.0065	-10.2746	-8.82558	-11.011	-11.3169	-4.01866	-4.97415	-3.80179	-4.4958	-3.09868	-3.7229	-8.22743	-10.2993	-8.78307	-5.96817	-8.72989	-7.35672	-2.26598	-1.42969	-3.42688	-3.6048	-1.5129	-1.35564
47	-7.06186	3.10168	-7.76803	-8.57071	-9.01976	-8.46913	-6.61797	-6.16258	-10.9897	-10.4927	-11.1941	-9.86151	-11.5819	-11.8181	-4.5048	-5.51458	-4.28349	-5.06096	-3.46419	-4.20079	-8.89676	-10.8507	-9.38317	-6.86331	-9.38381	-8.00278	-3.15003	-2.4291	-4.336	-4.18983	-2.61886	-2.17635
48	-7.74131	3.07498	-8.9496	-9.88941	-10.4361	-9.68103	-7.48116	-7.26028	-11.4536	-10.7108	-11.8583	-10.7922	-11.855	-12.0518	-5.02465	-6.0736	-4.79995	-5.63979	-3.87369	-4.73621	-9.43175	-11.2171	-9.81709	-7.68113	-9.92868	-8.51479	-3.84693	-3.38114	-4.95024	-4.46151	-3.65387	-2.78789
49	-8.26465	3.05182	-10.0759	-11.2093	-11.7433	-10.8617	-8.22724	-8.33804	-11.6179	-10.6184	-12.1854	-11.5154	-11.792	-11.9782	-5.57025	-6.6318	-5.30903	-6.21872	-4.35181	-5.33986	-9.7785	-11.3474	-10.0292	-8.34176	-10.3212	-8.85288	-4.28069	-4.2114	-5.18664	-4.36718	-4.53336	-3.10484
50	-8.58601	3.06947	-11.0805	-12.5	-12.8536	-11.9373	-8.77521	-9.33643	-11.4551	-10.2053	-12.1389	-11.9411	-11.3961	-11.594	-6.11485	-7.15799	-5.75608	-6.76693	-4.90365	-5.9896	-9.88457	-11.2045	-9.96855	-8.76228	-10.5152	-8.9723	-4.39504	-4.83961	-4.9989	-3.89367	-5.16995	-3.07305
51	-8.66748	3.16714	-11.8802	-13.6993	-13.6831	-12.8188	-9.02795	-10.172	-10.9712	-9.48272	-11.7306	-12.0157	-10.7006	-10.9262	-6.61826	-7.61661	-6.08654	-7.24252	-5.51249	-6.63313	-9.70387	-10.7685	-9.5931	-8.86665	-10.4648	-8.82635	-4.16387	-5.19355	-4.38493	-3.06619	-5.4925	-2.6822
52	-8.48327	3.36122	-12.3901	-14.7132	-14.1615	-13.4193	-8.90028	-10.7564	-10.1928	-8.46778	-11.0008	-11.7338	-9.74826	-10.0131	-7.03684	-7.97766	-6.2625	-7.60324	-6.13692	-7.20388	-9.20324	-10.037	-8.87415	-8.59645	-10.1286	-8.3801	-3.59339	-5.22262	-3.38193	-1.93858	-5.46146	-1.96236
53	-8.02101	3.63558	-12.5371	-15.4307	-14.2433	-13.6671	-8.33665	-11.0077	-9.15082	-7.17665	-9.98931	-11.1294	-8.57224	-8.88648	-7.33442	-8.22118	-6.27585	-7.8198	-6.71657	-7.63868	-8.36622	-9.02299	-7.80208	-7.91837	-9.47355	-7.61409	-2.71651	-4.90514	-2.05642	-0.580784	-5.07275	-0.967481
54	-7.28256	3.95692	-12.2765	-15.7542	-13.9267	-13.5173	-7.32315	-10.8609	-7.87018	-5.62932	-8.71603	-10.2539	-7.18659	-7.56504	-7.48775	-8.3298	-6.14344	-7.8777	-7.19167	-7.89617	-7.19586	-7.75167	-6.3936	-6.82499	-8.48515	-6.52391	-1.58257	-4.25006	-0.49091	0.934564	-4.35164	0.245214
55	-6.28492	4.29698	-11.6068	-15.6253	-13.2662	-12.9654	-5.8974	-10.2794	-6.3699	-3.85771	-7.18331	-9.15601	-5.59477	-6.05769	-7.48421	-8.28689	-5.88442	-7.76524	-7.52346	-7.96107	-5.7179	-6.25808	-4.69762	-5.33737	-7.17329	-5.12314	-0.245843	-3.29161	1.23002	2.54462	-3.34131	1.62906
56	-5.0595	4.6416	-10.5723	-15.0337	-12.3565	-12.054	-4.14781	-9.26963	-4.67155	-1.90676	-5.39488	-7.87177	-3.81083	-4.37349	-7.31541	-8.07766	-5.49132	-7.46736	-7.70556	-7.83514	-3.98186	-4.58651	-2.79248	-3.50953	-5.57453	-3.44624	1.24367	-2.07827	3.03213	4.20686	-2.09276	3.15039
57	-3.64852	4.98783	-9.25603	-14.0291	-11.2986	-10.8607	-2.19915	-7.89255	-2.80591	0.173474	-3.37125	-6.42243	-1.87314	-2.53621	-6.96999	-7.67199	-4.92013	-6.96827	-7.76202	-7.52753	-2.05787	-2.78716	-0.768278	-1.42915	-3.75663	-1.54813	2.8472	-0.661377	4.86499	5.9026	-0.656416	4.78621
58	-2.09476	5.33489	-7.76196	-12.7212	-10.1715	-9.47195	-0.187206	-6.258	-0.809626	2.33695	-1.14746	-4.81714	0.166112	-0.58659	-6.42048	-7.0028	-4.10276	-6.24545	-7.7173	-7.03409	-0.0239412	-0.904805	1.29995	0.791197	-1.81023	0.504186	4.54221	0.911094	6.714	7.63506	0.926206	6.52469
59	-0.427997	5.67509	-6.18996	-11.2479	-9.01471	-7.9622	1.77315	-4.49814	1.28258	4.54589	1.23532	-3.06155	2.2622	1.43106	-5.61182	-5.97999	-2.96299	-5.25548	-7.54838	-6.31225	2.05376	1.03049	3.37582	3.04054	0.178639	2.64331	6.32545	2.59917	8.60295	9.42653	2.63213	8.36647
60	1.34175	5.99159	-4.60987	-9.72625	-7.82618	-6.38228	3.61315	-2.7278	3.44136	6.77236	3.72915	-1.16422	4.38878	3.48075	-4.4715	-4.522	-1.44514	-3.93608	-7.16278	-5.2915	4.14064	3.0065	5.46133	5.25045	2.16358	4.82132	8.20813	4.37387	10.5774	11.3094	4.45985	10.3202
61	3.21815	6.26476	-3.04865	-8.21298	-6.57956	-4.75573	5.31479	-1.00977	5.64104	8.99827	6.27874	0.860214	6.53306	5.5349	-2.94105	-2.57225	0.444983	-2.22968	-6.44065	-3.90765	6.23653	5.02023	7.56946	7.41838	4.15535	7.01925	10.2029	6.21963	12.6761	13.3042	6.42351	12.3908
62	5.20423	6.47991	-1.49565	-6.69357	-5.24778	-3.08846	6.89926	0.652305	7.85853	11.2131	8.8341	2.98958	8.68656	7.56935	-1.0051	-0.120006	2.62569	-0.106332	-5.29769	-2.12715	8.35378	7.06189	9.68965	9.58629	6.19884	9.23223	12.3096	8.13572	14.9053	15.4005	8.53996	14.5665
63	7.28695	6.63102	0.0756912	-5.11104	-3.81998	-1.38323	8.406	2.28671	10.0722	13.4074	11.3638	5.19472	10.8348	9.56044	1.29249	2.75911	4.96112	2.40685	-3.70877	0.044159	10.4876	9.10477	11.7772	11.7866	8.32391	11.4455	14.5068	10.1322	17.2297	17.5483	10.8112	16.8123
64	9.43005	6.72056	1.68253	-3.41541	-2.30697	0.350345	9.86934	3.91534	12.2589	15.5665	13.8521	7.44122	12.9515	11.4834	3.8521	5.89551	7.31526	5.20655	-1.70694	2.55014	12.6071	11.113	13.7734	14.011	10.5104	13.6278	16.7496	12.2222	19.578	19.6644	13.2141	19.0692
65	11.5799	6.75599	3.31837	-1.6034	-0.736776	2.09209	11.3038	5.53613	14.391	17.6689	16.2812	9.68986	15.003	13.3119	6.54887	9.09038	9.60186	8.14371	0.623106	5.28527	14.6675	13.053	15.6303	16.2182	12.6932	15.7429	18.974	14.406	21.8574	21.6471	15.7027	21.2567
66	13.6785	6.74544	4.95594	0.276603	0.856025	3.81587	12.7013	7.12996	16.4374	19.6928	18.6161	11.897	16.9564	15.0249	9.26996	12.1854	11.7929	11.0828	3.15891	8.12986	16.6249	14.8974	17.32	18.353	14.7947	17.7594	21.1041	16.6514	23.9729	23.3969	18.2124	23.2868
67	15.6756	6.6953	6.56323	2.16001	2.44183	5.49783	14.0408	8.67571	18.3714	21.622	20.8107	14.0169	18.789	16.6185	11.9327	15.0838	13.8894	13.9365	5.77029	10.9838	18.4468	16.6265	18.8341	20.3663	16.7544	19.6528	23.0637	18.8842	25.8464	24.8416	20.6595	25.0869
68	17.5377	6.60969	8.11595	3.99912	4.00052	7.11827	15.3043	10.1575	20.1786	23.4493	22.8277	16.0114	20.4927	18.112	14.4875	17.7421	15.8989	16.6558	8.36715	13.7736	20.1157	18.2281	20.1802	22.226	18.54	21.4044	24.7905	20.9963	27.4312	25.9541	22.9527	26.6181
69	19.2496	6.49218	9.602	5.77392	5.51743	8.66338	16.4864	11.5689	21.8623	25.1758	24.6583	17.8635	22.0729	19.541	16.9076	20.1546	17.825	19.1964	10.9236	16.4386	21.6275	19.6958	21.379	23.9171	20.1456	23.0001	26.2483	22.8694	28.7177	26.757	25.0138	27.8838
70	20.8112	6.34814	11.0216	7.48478	6.98159	10.1312	17.5953	12.9151	23.4402	26.8069	26.3266	19.5792	23.5444	20.9437	19.1723	22.3203	19.6643	21.5134	13.4431	18.9203	22.9887	21.0275	22.4596	25.4395	21.5835	24.4334	27.4335	24.4076	29.7315	27.3136	26.7951	28.9197
71	22.2335	6.18533	12.3837	9.13947	8.38871	11.5298	18.6467	14.2136	24.9361	28.3472	27.8768	21.1817	24.9275	22.3471	21.2611	24.2233	21.4082	23.584	15.9169	21.1733	24.2136	22.2251	23.4541	26.8039	22.8775	25.7072	28.373	25.568	30.5214	27.7099	28.289	29.7765
72	23.5324	6.01218	13.7007	10.7479	9.74481	12.8681	19.6561	15.4869	26.3689	29.7948	29.3501	22.7	26.2395	23.76	23.1588	25.8482	23.0483	25.4134	18.3143	23.1699	25.3189	23.2916	24.3925	28.0223	24.0581	26.8299	29.1148	26.3705	31.1446	28.0285	29.5247	30.5055
73	24.7229	5.83544	14.9833	12.3185	11.0628	14.1534	20.6324	16.7493	27.7448	31.1408	30.7671	24.157	27.4884	25.1709	24.8567	27.1893	24.578	27.0245	20.593	24.8988	26.3174	24.2321	25.2918	29.1033	25.1502	27.8098	29.7123	26.8816	31.6521	28.3297	30.5535	31.1448
74	25.8137	5.65931	16.2345	13.8512	12.355	15.3905	21.5757	18.0003	29.0554	32.3718	32.1226	25.5605	28.6705	26.5519	26.3533	28.2561	25.9879	28.4463	22.7127	26.3635	27.2142	25.052	26.149	30.0546	26.1635	28.6519	30.211	27.189	32.0806	28.6447	31.4287	31.7118
75	26.8067	5.48557	17.4496	15.3364	13.6274	16.5771	22.4786	19.2285	30.2813	33.4739	33.3916	26.9047	29.7726	27.8639	27.6555	29.0751	27.2688	29.7034	24.6459	27.5844	28.006	25.754	26.945	30.8823	27.0902	29.3584	30.641	27.3791	32.4505	28.9786	32.1902	32.2067
76	27.6993	5.3143	18.6168	16.7586	14.8768	17.7008	23.3292	20.4187	31.3979	34.4354	34.5417	28.1765	30.7744	29.0617	28.7801	29.689	28.4172	30.8104	26.3811	28.6026	28.6843	26.3375	27.6539	31.5872	27.9109	29.9321	31.0173	27.5227	32.7682	29.3172	32.8578	32.6204
77	28.4851	5.1445	19.7198	18.0978	16.0912	18.7435	24.1134	21.5529	32.38	35.247	35.5415	29.3582	31.6521	30.1012	29.7459	30.1427	29.4344	31.7648	27.9229	29.4649	29.2375	26.7995	28.2487	32.1638	28.6037	30.3721	31.3425	27.6694	33.0315	29.6368	33.4314	32.9434
78	29.1548	4.97426	20.7402	19.3325	17.2508	19.6875	24.8191	22.6109	33.2044	35.9017	36.3646	30.4273	32.382	30.9465	30.5639	30.4635	30.3212	32.546	29.2863	30.2027	29.6536	27.1368	28.7066	32.6029	29.1508	30.6711	31.6119	27.848	33.2351	29.9127	33.8941	33.1696
79	29.6978	4.80145	21.6609	20.4426	18.3341	20.5161	25.4376	23.5739	33.8501	36.3926	36.9895	31.3534	32.9435	31.5717	31.2351	30.6658	31.0716	33.1264	30.4886	30.8229	29.9244	27.3465	29.0149	32.8974	29.5454	30.8177	31.8184	28.0688	33.3737	30.1285	34.2231	33.2979
80	30.1051	4.62439	22.4676	21.411	19.3237	21.2171	25.962	24.4241	34.2984	36.7132	37.3977	32.1007	33.3203	31.96	31.7536	30.762	31.674	33.4826	31.5378	31.3114	30.0478	27.4263	29.1706	33.0497	29.7891	30.8031	31.9581	28.3267	33.4441	30.2803	34.4016	33.3378
81	30.3705	4.4416	23.1496	22.2255	20.2066	21.7866	26.385	25.1442	34.5322	36.8555	37.5709	32.6324	33.5005	32.1015	32.1114	30.7684	32.115	33.5981	32.4327	31.6426	30.0265	27.3778	29.1727	33.0664	29.8859	30.6298	32.0329	28.6058	33.4477	30.3743	34.4261	33.3107
82	30.4909	4.25169	23.6999	22.8797	20.973	22.2281	26.6994	25.7195	34.5369	36.8086	37.4924	32.917	33.4756	31.9907	32.3023	30.7042	32.384	33.4703	33.1645	31.7886	29.8647	27.2076	29.0191	32.9462	29.8406	30.3102	32.0508	28.8871	33.392	30.4204	34.311	33.2433
83	30.4661	4.05383	24.1168	23.374	21.6174	22.5487	26.9033	26.1408	34.3009	36.56	37.1465	32.9304	33.2402	31.6273	32.3266	30.5865	32.4816	33.1158	33.7153	31.7339	29.5635	26.9261	28.7052	32.6709	29.6561	29.8594	32.0227	29.1533	33.2891	30.4249	34.0885	33.1575
84	30.2994	3.84975	24.4038	23.7133	22.1409	22.7571	26.9998	26.4077	33.819	36.0991	36.5225	32.6604	32.7937	31.0195	32.1939	30.4315	32.4263	32.5673	34.0614	31.4833	29.1214	26.5422	28.2249	32.2165	29.333	29.2906	31.9587	29.3911	33.1509	30.3855	33.8018	33.0641
85	29.9991	3.64653	24.5693	23.905	22.55	22.8677	26.9938	26.5302	33.0991	35.4223	35.6236	32.1138	32.145	30.1909	31.9216	30.2538	32.2472	31.8712	34.1779	31.0578	28.5401	26.0609	27.5798	31.5759	28.8731	28.6109	31.8654	29.5923	32.9853	30.2911	33.494	32.9641
86	29.5812	3.45726	24.6289	23.9689	22.856	22.9003	26.8904	26.5289	32.1688	34.5382	34.4788	31.3211	31.3196	29.1862	31.5321	30.0638	31.9737	31.08	34.0535	30.4896	27.8305	25.4905	26.7888	30.7662	28.2829	27.8242	31.7458	29.7538	32.7936	30.1293	33.1991	32.8532
87	29.0706	3.29903	24.6057	23.9418	23.0721	22.8824	26.6982	26.4343	31.0806	33.4735	33.1505	30.3388	30.3655	28.0745	31.0523	29.8713	31.6275	30.2418	33.7038	29.8169	27.0143	24.8483	25.888	29.819	27.5763	26.9396	31.6003	29.8753	32.5703	29.8946	32.9356	32.7258
88	28.5022	3.1868	24.5307	23.8711	23.2117	22.8514	26.4324	26.2869	29.9122	32.2774	31.7333	29.2483	29.3552	26.9467	30.5149	29.6949	31.2256	29.3995	33.1672	29.087	26.1252	24.1586	24.9328	28.7713	26.7796	25.9835	31.4279	29.9589	32.3058	29.5938	32.7048	32.5763
89	27.9224	3.12495	24.4421	23.8101	23.2895	22.8547	26.1188	26.1377	28.7616	31.022	30.3474	28.1524	28.3807	25.9057	29.9664	29.575	30.7896	28.6043	32.5002	28.3626	25.2134	23.4554	24.0001	27.6705	25.9363	25.0048	31.2286	30.0096	31.9909	29.2467	32.4926	32.4033
90	27.3897	3.10271	24.3875	23.8181	23.3305	22.9434	25.7948	26.0507	27.7347	29.7989	29.1214	27.165	27.5408	25.0471	29.4734	29.5746	30.3569	27.9271	31.7833	27.725	24.3466	22.787	23.1842	26.5796	25.1106	24.0716	31.0065	30.0349	31.6225	28.8813	32.2778	32.2158
91	26.9672	3.09931	24.4201	23.9572	23.3773	23.1653	25.5066	26.0939	26.9226	28.7065	28.16	26.3901	26.9184	24.4379	29.1206	29.7649	29.9892	27.4552	31.1234	27.2705	23.6023	22.2155	22.5765	25.5732	24.3857	23.2608	30.7706	30.0418	31.2088	28.5275	32.0424	32.0325
92	26.7086	3.09614	24.5868	24.2761	23.4823	23.5563	25.301	26.3182	26.3775	27.8307	27.511	25.8937	26.5541	24.0978	28.994	30.1936	29.7656	27.2707	30.6422	27.098	23.0522	21.8015	22.2387	24.7262	23.8485	22.6459	30.5325	30.0343	30.7671	28.2101	31.777	31.874
93	26.6384	3.08561	24.9118	24.7898	23.6877	24.1293	25.2135	26.7387	26.0934	27.221	27.1482	25.6786	26.429	23.9901	29.1454	30.8402	29.7613	27.4095	30.4472	27.2687	22.7409	21.581	22.1858	24.0993	23.557	22.2813	30.3006	30.0112	30.3139	27.9399	31.4835	31.7547
94	26.7365	3.07059	25.3813	25.4652	24.0047	24.8583	25.2573	27.3208	26.0056	26.8703	26.9806	25.6789	26.4676	24.0304	29.5501	31.6004	30.0115	27.8156	30.5746	27.7481	22.6704	21.5459	22.3802	23.7275	23.5187	22.1796	30.0753	29.9658	29.8553	27.7083	31.1713	31.6757
95	26.9376	3.05821	25.9387	26.2187	24.4048	25.6734	25.4139	27.9829	26.0122	26.7155	26.8887	25.7834	26.561	24.1122	30.0991	32.3219	30.4733	28.3534	30.947	28.3998	22.7903	21.6332	22.7358	23.6051	23.6814	22.296	29.8477	29.8879	29.3847	27.4931	30.8508	31.6218
96	27.1497	3.05514	26.4986	26.9372	24.8303	26.4754	25.6301	28.6198	26.0071	26.6597	26.7632	25.875	26.6012	24.1365	30.6399	32.8619	31.0282	28.8659	31.3999	29.0439	23.0006	21.7328	23.134	23.674	23.932	22.5301	29.6024	29.7646	28.8899	27.2688	30.5245	31.564
97	27.2813	3.06601	26.9699	27.5126	25.2145	27.1583	25.8337	29.1304	25.9078	26.6037	26.5318	25.8624	26.5072	24.0339	31.034	33.1307	31.5282	29.2295	31.754	29.5273	23.1742	21.7265	23.4454	23.8278	24.1236	22.748	29.3207	29.5791	28.3633	27.0114	30.1834	31.4662
98	27.2643	3.0944	27.277	27.8664	25.4967	27.6323	25.9533	29.4365	25.6676	26.471	26.1673	25.6929	26.2358	23.7708	31.1997	33.1075	31.8528	29.3864	31.8823	29.7696	23.1923	21.5283	23.5573	23.9374	24.1179	22.8204	28.985	29.3113	27.8054	26.7031	29.8113	31.2936
99	27.0656	3.14461	27.3733	27.9619	25.6311	27.8453	25.9327	29.4958	25.2716	26.2158	25.6775	25.3464	25.7764	23.3421	31.1251	32.8306	31.9457	29.3379	31.7429	29.7684	22.9749	21.1041	23.3979	23.8833	23.8261	22.6631	28.5831	28.9479	27.2203	26.3356	29.3927	31.0191
100	26.6878	3.22011	27.2487	27.8092	25.5945	27.7877	25.7434	29.3087	24.7289	25.8228	25.0878	24.8268	25.1436	22.7634	30.8492	32.3747	31.8193	29.1159	31.3666	29.5695	22.5008	20.4737	22.9487	23.5874	23.2373	22.257	28.1115	28.4909	26.6125	25.908	28.9171	30.6292
101	26.1583	3.3223	26.9267	27.458	25.3915	27.4828	25.3896	28.9114	24.0569	25.2936	24.4245	24.1485	24.3645	22.0533	30.4338	31.8218	31.5271	28.7575	30.8257	29.2371	21.8012	19.6927	22.239	23.0263	22.4137	21.6341	27.573	27.9582	25.9819	25.4235	28.3787	30.1227
