# Supplementary material for: A biomechanical assessment of hydraulic ankle-foot devices with and without micro-processor control during slope ambulation in trans-femoral amputees
Source: PLoS One. 2018 Oct 5;13(10):e0205093. doi: 10.1371/journal.pone.0205093 (PMC6173401; doi:10.1371/journal.pone.0205093)
Supplement: S1 Dataset — A set of five trails from each subject in two walking conditions (ascending and descending a 5-degree slope) with three types of prosthetic ankle/foot (Echelon/Esprit/Elan). All data have been time-normalised to 101 points over stance phase and exported to excel files. (ZIP) [file pone.0205093.s003.zip › S1 Dataset Descending Slope_Kinetics_Esprit.xlsx]

## Sheet: SAMY
Sound side			TF1	C:\Users\xb00012\Documents\Data\27_15_150415 SP\27_15_150415_0040.c3d	C:\Users\xb00012\Documents\Data\27_15_150415 SP\27_15_150415_0044.c3d	C:\Users\xb00012\Documents\Data\27_15_150415 SP\27_15_150415_0046.c3d	C:\Users\xb00012\Documents\Data\27_15_150415 SP\27_15_150415_0048.c3d	C:\Users\xb00012\Documents\Data\27_15_150415 SP\27_15_150415_0054.c3d	TF3	C:\Users\xb00012\Documents\Data\39_28_200515 SP\39_28_200515_0041.c3d	C:\Users\xb00012\Documents\Data\39_28_200515 SP\39_28_200515_0043.c3d	C:\Users\xb00012\Documents\Data\39_28_200515 SP\39_28_200515_0045.c3d	C:\Users\xb00012\Documents\Data\39_28_200515 SP\39_28_200515_0051.c3d	C:\Users\xb00012\Documents\Data\39_28_200515 SP\39_28_200515_0053.c3d	TF4	C:\Users\xb00012\Documents\Data\44_33_190615 SP\44_33_190615_0035.c3d	C:\Users\xb00012\Documents\Data\44_33_190615 SP\44_33_190615_0037.c3d	C:\Users\xb00012\Documents\Data\44_33_190615 SP\44_33_190615_0043.c3d	C:\Users\xb00012\Documents\Data\44_33_190615 SP\44_33_190615_0045.c3d	C:\Users\xb00012\Documents\Data\44_33_190615 SP\44_33_190615_0049.c3d	TF5	C:\Users\xb00012\Documents\Data\45_34_230615 SP\45_34_230615_0036.c3d	C:\Users\xb00012\Documents\Data\45_34_230615 SP\45_34_230615_0040.c3d	C:\Users\xb00012\Documents\Data\45_34_230615 SP\45_34_230615_0042.c3d	C:\Users\xb00012\Documents\Data\45_34_230615 SP\45_34_230615_0044.c3d
Sagittal plane			ESP	LANKLE_MOMENTS	LANKLE_MOMENTS	LANKLE_MOMENTS	LANKLE_MOMENTS	LANKLE_MOMENTS	ESP	LANKLE_MOMENTS	LANKLE_MOMENTS	LANKLE_MOMENTS	LANKLE_MOMENTS	LANKLE_MOMENTS	ESP	LANKLE_MOMENTS	LANKLE_MOMENTS	LANKLE_MOMENTS	LANKLE_MOMENTS	LANKLE_MOMENTS	ESP	RANKLE_MOMENTS	RANKLE_MOMENTS	RANKLE_MOMENTS	RANKLE_MOMENTS
Ankle Moment				LINK_MODEL_BASED	LINK_MODEL_BASED	LINK_MODEL_BASED	LINK_MODEL_BASED	LINK_MODEL_BASED		LINK_MODEL_BASED	LINK_MODEL_BASED	LINK_MODEL_BASED	LINK_MODEL_BASED	LINK_MODEL_BASED		LINK_MODEL_BASED	LINK_MODEL_BASED	LINK_MODEL_BASED	LINK_MODEL_BASED	LINK_MODEL_BASED		LINK_MODEL_BASED	LINK_MODEL_BASED	LINK_MODEL_BASED	LINK_MODEL_BASED
101 points over gait cycle				Original	Original	Original	Original	Original		Original	Original	Original	Original	Original		Original	Original	Original	Original	Original		Original	Original	Original	Original
ITEM	Mean	SD	C4_L	1	1	1	1	1	C4_L	1	1	1	1	1	C4_L	1	1	1	1	1	C4_R	1	1	1	1
1	0.0175217	0.0447891	-0.0094634	0.022885	-0.028362	-0.014317	-0.028828	0.001305	0.0255394	0.02884	0.088356	-0.002636	-0.009304	0.022441	0.032605	0.035969	-0.047967	-0.037697	0.113907	0.098813	0.0214057	0.033184	0.016791	0.032531	0.003117
2	0.0237178	0.0379281	-0.0092328	0.005204	0.0134	-0.005046	-0.03287	-0.026852	0.037294	0.0301	0.011095	0.05301	0.039909	0.052356	0.0025724	-0.010863	0.013666	-0.065436	0.024574	0.050921	0.0642377	0.065581	0.05921	0.07648	0.05568
3	-0.0212678	0.0528935	-0.0270068	-0.016409	-0.051494	0.021871	-0.049007	-0.039995	-0.0495136	-0.071048	-0.097968	0.011781	-0.039982	-0.050351	-0.0596332	-0.068302	-0.017968	-0.072646	-0.114662	-0.024588	0.0510825	0.0176	0.065141	0.06432	0.057269
4	-0.0829711	0.0464961	-0.100532	-0.102401	-0.13309	-0.051363	-0.117522	-0.098284	-0.114832	-0.117782	-0.095838	-0.113692	-0.113116	-0.133734	-0.103283	-0.076199	-0.099491	-0.07703	-0.164284	-0.099409	-0.0132375	-0.041349	0.010158	-0.008584	-0.013175
5	-0.11243	0.0411414	-0.15298	-0.151582	-0.145254	-0.13399	-0.187479	-0.146595	-0.133285	-0.13981	-0.121458	-0.132299	-0.132073	-0.140783	-0.0949022	-0.072806	-0.13742	-0.031889	-0.139528	-0.092868	-0.068553	-0.077555	-0.044412	-0.075707	-0.076538
6	-0.11548	0.0500062	-0.150144	-0.155456	-0.138666	-0.160119	-0.164605	-0.131874	-0.140923	-0.186608	-0.120444	-0.116209	-0.148171	-0.133184	-0.0766478	-0.074779	-0.12774	0.043937	-0.137735	-0.086922	-0.0942065	-0.068415	-0.085416	-0.117662	-0.105333
7	-0.0858347	0.078553	-0.145973	-0.144492	-0.137476	-0.160405	-0.162	-0.125494	-0.0702696	-0.159109	-0.094252	0.007666	-0.109582	0.003929	-0.0396142	-0.056941	-0.118757	0.167691	-0.11304	-0.077024	-0.0874815	-0.057951	-0.077239	-0.122096	-0.09264
8	-0.0339753	0.116082	-0.130144	-0.113924	-0.116012	-0.159556	-0.145983	-0.115243	0.0569812	-0.083419	0.106844	0.150028	0.020338	0.091115	0.0084802	-0.029743	-0.090344	0.292713	-0.078154	-0.052071	-0.071219	-0.039344	-0.066383	-0.103576	-0.075573
9	0.0241867	0.148593	-0.108045	-0.091591	-0.102781	-0.146534	-0.134464	-0.064855	0.16466	0.010448	0.193707	0.284188	0.133706	0.201249	0.0782548	0.027663	-0.041742	0.393697	0.029828	-0.018172	-0.0381225	0.033077	-0.045025	-0.087049	-0.053493
10	0.110413	0.174138	-0.0523154	-0.074954	-0.023367	-0.13212	-0.033392	0.002256	0.283266	0.097601	0.311463	0.424768	0.254578	0.32792	0.176388	0.116758	0.055353	0.488136	0.162121	0.059573	0.0343115	0.159698	-0.003293	-0.006096	-0.013063
11	0.212276	0.178405	0.0432496	-0.012115	0.060518	-0.010138	0.069997	0.107986	0.391197	0.189452	0.424459	0.533532	0.376729	0.431812	0.279525	0.218221	0.144061	0.57297	0.320496	0.141876	0.135133	0.249021	0.087563	0.137853	0.066095
12	0.316441	0.186538	0.157422	0.061784	0.181259	0.101595	0.20334	0.23913	0.505288	0.303431	0.542509	0.64433	0.502799	0.53337	0.395934	0.325996	0.262487	0.665604	0.46574	0.259841	0.207122	0.377681	0.16144	0.168656	0.120713
13	0.425141	0.18117	0.277266	0.157963	0.279559	0.228236	0.324063	0.396508	0.598789	0.400633	0.629069	0.720717	0.616473	0.627053	0.504572	0.427085	0.372875	0.751719	0.606284	0.364896	0.319939	0.507304	0.267294	0.302672	0.202486
14	0.529589	0.175284	0.404839	0.260334	0.406022	0.352896	0.446207	0.558735	0.690209	0.500062	0.726592	0.807829	0.713408	0.703154	0.60712	0.526286	0.486094	0.812916	0.736889	0.473416	0.416187	0.625291	0.390387	0.374424	0.274644
15	0.630451	0.162991	0.522774	0.384732	0.527341	0.463729	0.550001	0.688069	0.77392	0.58171	0.817487	0.881706	0.804717	0.783979	0.698636	0.625016	0.597978	0.856943	0.845475	0.567767	0.526472	0.738211	0.518708	0.470559	0.37841
16	0.727987	0.148194	0.636306	0.510609	0.640115	0.568239	0.650006	0.81256	0.855684	0.670456	0.894956	0.959094	0.89132	0.862592	0.780521	0.725051	0.696652	0.884671	0.925947	0.670285	0.639438	0.844538	0.664263	0.569514	0.479436
17	0.811044	0.133807	0.735306	0.641033	0.736548	0.659737	0.730566	0.908644	0.928215	0.754985	0.96244	1.01242	0.972145	0.93908	0.847825	0.809638	0.781053	0.914507	0.983653	0.750274	0.732829	0.922487	0.783721	0.652743	0.572366
18	0.882281	0.119877	0.823825	0.748962	0.821689	0.746375	0.798954	1.00314	0.99058	0.841225	1.01094	1.06008	1.03702	1.00363	0.903402	0.890238	0.848845	0.930126	1.01929	0.828514	0.811319	0.977351	0.883512	0.727686	0.656726
19	0.939867	0.109089	0.901114	0.84616	0.900223	0.816676	0.857768	1.08475	1.03872	0.918005	1.03623	1.0993	1.07709	1.063	0.946116	0.955305	0.895095	0.957497	1.04094	0.881743	0.873515	1.02132	0.958525	0.789325	0.72489
20	0.985608	0.100684	0.966828	0.92585	0.961871	0.885359	0.910309	1.15075	1.07689	0.986356	1.05385	1.12428	1.1067	1.11326	0.977173	1.00726	0.92771	0.970106	1.06156	0.919236	0.921541	1.05794	1.00282	0.836759	0.788644
21	1.02052	0.0938688	1.01822	0.988785	1.02409	0.938112	0.950519	1.18961	1.10268	1.04389	1.05599	1.1444	1.12175	1.14735	1.00663	1.04535	0.95348	0.988774	1.08722	0.958321	0.954545	1.07988	1.029	0.876936	0.83237
22	1.04866	0.0885457	1.06444	1.04865	1.07538	0.985195	0.990692	1.2223	1.12392	1.09353	1.06306	1.15926	1.13259	1.17113	1.0275	1.08165	0.973028	0.997257	1.09368	0.991895	0.978783	1.08831	1.0451	0.907374	0.874345
23	1.06947	0.0849127	1.09859	1.10307	1.11323	1.02183	1.01611	1.2387	1.13896	1.12791	1.07336	1.16525	1.14246	1.18582	1.04451	1.1012	0.997101	1.00242	1.10723	1.01458	0.995824	1.09626	1.04887	0.930259	0.907909
24	1.08363	0.0812834	1.12728	1.14823	1.14999	1.04939	1.04146	1.2473	1.14258	1.15314	1.07349	1.16173	1.13506	1.18947	1.05702	1.11845	1.02117	1.01252	1.10225	1.03071	1.00764	1.09884	1.0524	0.94492	0.934403
25	1.08934	0.078844	1.14287	1.17932	1.17279	1.06541	1.05328	1.24358	1.1406	1.16923	1.06905	1.15035	1.13061	1.18378	1.06278	1.13177	1.03211	1.01615	1.08559	1.04827	1.01112	1.08951	1.04579	0.956463	0.9527
26	1.09331	0.0765393	1.15155	1.20455	1.18917	1.07193	1.06234	1.22975	1.13666	1.1745	1.0761	1.13819	1.12328	1.17125	1.06799	1.14717	1.04235	1.02101	1.07069	1.05874	1.01703	1.09842	1.03983	0.963965	0.965888
27	1.09376	0.0742595	1.15508	1.22013	1.19772	1.07738	1.06736	1.21282	1.13363	1.1685	1.08739	1.12359	1.12462	1.16404	1.06733	1.15358	1.03935	1.02505	1.05353	1.06514	1.01899	1.09068	1.03393	0.97033	0.98103
28	1.09372	0.0709396	1.14954	1.23101	1.18769	1.07055	1.07247	1.18596	1.13063	1.16111	1.09541	1.12161	1.11884	1.15619	1.0722	1.16399	1.04335	1.0346	1.04263	1.07644	1.02252	1.10114	1.02649	0.975683	0.986786
29	1.09237	0.0637716	1.13676	1.22273	1.17419	1.06506	1.06912	1.1527	1.12699	1.1519	1.10784	1.10731	1.11714	1.15076	1.07526	1.16604	1.04108	1.04913	1.03981	1.08022	1.03048	1.1074	1.02431	0.986578	1.00364
30	1.09024	0.0572063	1.11792	1.20511	1.15746	1.05319	1.05079	1.12304	1.12256	1.14035	1.11889	1.0998	1.11338	1.14037	1.08287	1.1687	1.04635	1.07075	1.03669	1.09188	1.03763	1.11513	1.02139	0.994556	1.01943
31	1.08841	0.0523036	1.09798	1.18407	1.15032	1.03746	1.0295	1.08856	1.1206	1.1299	1.1271	1.0932	1.11685	1.13597	1.09012	1.16583	1.0584	1.087	1.04285	1.0965	1.04493	1.11616	1.02486	1.00212	1.03658
32	1.08863	0.0506106	1.0796	1.16787	1.14156	1.02381	1.0095	1.05528	1.1241	1.11628	1.13587	1.10948	1.12472	1.13418	1.09737	1.15692	1.06389	1.11062	1.05309	1.10231	1.05344	1.11875	1.02703	1.0137	1.05427
33	1.09024	0.0533979	1.06601	1.16773	1.12946	1.01026	0.992554	1.03004	1.12966	1.11278	1.14208	1.12407	1.13534	1.13403	1.10453	1.14854	1.0786	1.12675	1.05937	1.10939	1.06074	1.12221	1.03021	1.02167	1.06888
34	1.09374	0.0604704	1.0553	1.17592	1.12193	0.992568	0.981833	1.00425	1.14338	1.11863	1.15431	1.14844	1.15227	1.14326	1.10934	1.1417	1.09384	1.13616	1.06334	1.11164	1.06694	1.1227	1.03619	1.02444	1.08442
35	1.0975	0.0664072	1.04563	1.1871	1.11151	0.971842	0.974886	0.982839	1.1535	1.12519	1.16782	1.16353	1.16328	1.1477	1.11581	1.13263	1.11585	1.1356	1.07608	1.11889	1.07506	1.11864	1.04952	1.03755	1.09453
36	1.10348	0.0745288	1.03974	1.20079	1.09872	0.962321	0.972736	0.964128	1.1697	1.1391	1.18743	1.18847	1.1793	1.15423	1.12337	1.14112	1.14344	1.1189	1.08853	1.12485	1.0811	1.12004	1.05497	1.04308	1.10629
37	1.11108	0.0859729	1.03179	1.21713	1.07975	0.949703	0.967	0.94538	1.18983	1.15494	1.20628	1.21758	1.20461	1.16575	1.13427	1.14928	1.17197	1.12593	1.10679	1.11735	1.08843	1.13068	1.06104	1.04655	1.11545
38	1.11635	0.0984235	1.02047	1.22168	1.0494	0.94272	0.963755	0.924777	1.21398	1.17772	1.23165	1.24644	1.23369	1.1804	1.14285	1.14583	1.19136	1.13244	1.12401	1.12059	1.0881	1.14022	1.05999	1.03719	1.11499
39	1.12552	0.112104	1.01311	1.22155	1.02302	0.943414	0.962232	0.915345	1.24614	1.20869	1.2601	1.29	1.27133	1.20057	1.15732	1.15388	1.20437	1.15564	1.14745	1.12527	1.08549	1.14686	1.06211	1.02325	1.10973
40	1.13927	0.127194	1.00705	1.21192	1.01652	0.935634	0.961543	0.909652	1.28517	1.24287	1.29161	1.34328	1.31385	1.23425	1.17666	1.17422	1.21338	1.18292	1.17741	1.13535	1.08819	1.1545	1.07071	1.0205	1.10706
41	1.15539	0.139151	1.00824	1.19202	1.04175	0.923557	0.961198	0.922667	1.32464	1.28205	1.32034	1.39905	1.35274	1.26902	1.19365	1.17299	1.22062	1.20504	1.21946	1.15016	1.09501	1.16019	1.08458	1.0304	1.10487
42	1.17348	0.14948	1.01668	1.17293	1.07766	0.932213	0.95338	0.947221	1.36647	1.32496	1.35016	1.45723	1.38848	1.31153	1.20535	1.17329	1.20834	1.22402	1.25286	1.16826	1.1054	1.16325	1.10685	1.04656	1.10493
43	1.19293	0.154738	1.03721	1.16697	1.11944	0.955617	0.960625	0.983412	1.4021	1.36692	1.36907	1.50278	1.4171	1.35464	1.21478	1.17738	1.19473	1.22645	1.28396	1.19139	1.11763	1.16877	1.12257	1.0699	1.10929
44	1.21143	0.156164	1.0611	1.17788	1.15104	0.980283	0.978331	1.01795	1.42872	1.39977	1.39037	1.53436	1.42673	1.39237	1.22438	1.20355	1.18854	1.20571	1.30734	1.21676	1.13151	1.16957	1.14455	1.09735	1.11457
45	1.23359	0.155875	1.09421	1.20146	1.18786	1.01388	1.00803	1.05981	1.45617	1.45002	1.40487	1.56341	1.4376	1.42497	1.2401	1.24238	1.20644	1.20432	1.31003	1.23734	1.14388	1.17775	1.15612	1.11841	1.12323
46	1.25337	0.153765	1.12496	1.22063	1.20856	1.05071	1.05279	1.09214	1.47793	1.4927	1.4153	1.58565	1.44124	1.45475	1.25473	1.28351	1.23085	1.21414	1.29474	1.25043	1.15584	1.19053	1.17633	1.13454	1.12195
47	1.27264	0.149957	1.15237	1.24378	1.21309	1.08852	1.0854	1.13107	1.49196	1.53086	1.41389	1.59524	1.43615	1.48369	1.27558	1.32061	1.25751	1.25244	1.30051	1.24682	1.17065	1.20356	1.19952	1.1484	1.13112
48	1.29102	0.147098	1.17503	1.26054	1.20542	1.11689	1.12647	1.16585	1.50312	1.56213	1.39518	1.59811	1.43673	1.52343	1.29837	1.34732	1.27016	1.28674	1.32968	1.25795	1.18757	1.21163	1.23545	1.16468	1.13854
49	1.30903	0.14403	1.19848	1.26756	1.19978	1.14448	1.15843	1.22215	1.51399	1.59349	1.38945	1.59112	1.43923	1.55665	1.31694	1.34757	1.26559	1.33019	1.3585	1.28286	1.20671	1.21054	1.28115	1.18006	1.15507
50	1.32795	0.138624	1.22689	1.26974	1.21827	1.17198	1.19433	1.28012	1.52239	1.60188	1.39579	1.59099	1.4436	1.57969	1.33573	1.34972	1.26046	1.37414	1.3796	1.31475	1.22677	1.21898	1.31022	1.19708	1.18081
51	1.34166	0.127851	1.25778	1.25499	1.25851	1.21172	1.22481	1.33886	1.51281	1.58101	1.39258	1.57516	1.43094	1.58434	1.35461	1.35209	1.2628	1.42403	1.39691	1.33721	1.24145	1.20459	1.3365	1.20602	1.2187
52	1.3468	0.118036	1.28601	1.25169	1.29959	1.25166	1.24917	1.37796	1.49518	1.54247	1.39029	1.5433	1.41719	1.58266	1.36468	1.33855	1.2829	1.45539	1.39758	1.34896	1.24134	1.16403	1.3447	1.20434	1.2523
53	1.35323	0.114004	1.32032	1.26889	1.33252	1.29759	1.2747	1.42789	1.47919	1.52645	1.40109	1.51875	1.39123	1.55845	1.3751	1.3681	1.30729	1.47149	1.39765	1.33097	1.23831	1.10411	1.36172	1.1984	1.289
54	1.35161	0.112132	1.3377	1.2791	1.35412	1.34018	1.28398	1.43111	1.44538	1.51276	1.40828	1.48795	1.31242	1.50547	1.39124	1.40537	1.33998	1.48618	1.39756	1.32714	1.23213	1.05612	1.36153	1.19199	1.31888
55	1.33815	0.115303	1.33535	1.25883	1.35275	1.36657	1.29269	1.4059	1.38678	1.47633	1.38805	1.42398	1.21586	1.42966	1.40642	1.44128	1.35612	1.51315	1.38139	1.34015	1.22406	1.02169	1.36055	1.16627	1.34775
56	1.30926	0.117747	1.32236	1.25753	1.3353	1.37751	1.30386	1.3376	1.30966	1.41878	1.33485	1.35093	1.10646	1.33728	1.39519	1.46747	1.3604	1.4735	1.33541	1.33916	1.20985	0.999371	1.33755	1.13905	1.36344
57	1.26029	0.13022	1.27137	1.21457	1.28952	1.35259	1.28094	1.21921	1.21715	1.33804	1.26129	1.26025	0.999078	1.22709	1.36994	1.47788	1.3471	1.43289	1.25011	1.34172	1.18272	0.96988	1.2866	1.09742	1.377
58	1.17977	0.147332	1.17941	1.10888	1.20161	1.30101	1.23759	1.04795	1.11527	1.23536	1.19579	1.15902	0.893001	1.09319	1.29584	1.41388	1.30347	1.35177	1.10972	1.30036	1.12854	0.910086	1.20182	1.02343	1.37882
59	1.06194	0.167963	1.04294	0.96377	1.07455	1.19562	1.14645	0.834321	0.996214	1.11828	1.13278	1.03632	0.781306	0.912389	1.17264	1.30751	1.23945	1.20601	0.930275	1.17993	1.03597	0.827018	1.07234	0.893284	1.35122
60	0.90851	0.192392	0.866431	0.783534	0.902022	1.03685	1.00799	0.601765	0.864254	0.99022	1.0253	0.919804	0.688092	0.697851	1.00248	1.14272	1.15627	0.994508	0.707713	1.01117	0.900882	0.724412	0.902829	0.675381	1.3009
61	0.730606	0.213013	0.65684	0.568224	0.693073	0.81386	0.834575	0.37447	0.716681	0.845669	0.881317	0.796519	0.588135	0.471764	0.797421	0.931964	1.03773	0.737188	0.463512	0.816715	0.751482	0.614979	0.705902	0.479122	1.20592
62	0.541056	0.22149	0.452214	0.365693	0.483034	0.579321	0.62994	0.203081	0.548078	0.673136	0.673745	0.648982	0.477214	0.267311	0.575278	0.686416	0.873194	0.481545	0.24006	0.595175	0.588656	0.493175	0.508703	0.269393	1.08335
63	0.360294	0.207745	0.275512	0.193532	0.29695	0.366033	0.436382	0.084661	0.389215	0.480753	0.470756	0.499658	0.367568	0.127339	0.363333	0.433956	0.675247	0.252236	0.087101	0.368123	0.413117	0.356851	0.31045	0.083666	0.901502
64	0.204963	0.173633	0.138253	0.079384	0.147688	0.195555	0.254022	0.014614	0.241799	0.300637	0.285842	0.347971	0.260689	0.013856	0.190935	0.228139	0.44721	0.098268	0.007944	0.173115	0.248863	0.224102	0.138579	-0.050482	0.683254
65	0.0902712	0.130271	0.0503122	0.004505	0.055296	0.09038	0.127287	-0.025907	0.130817	0.160868	0.151689	0.208407	0.165371	-0.032251	0.0715364	0.088528	0.23039	0.013963	-0.03016	0.054961	0.10842	0.114449	-0.009374	-0.13234	0.460943
66	0.0168732	0.0863274	-0.0111158	-0.032878	-0.012673	0.019867	0.028816	-0.058711	0.0584948	0.068679	0.067418	0.102139	0.083638	-0.0294	0.0104694	0.019563	0.080599	-0.020789	-0.025155	-0.001871	0.00964425	0.03254	-0.082925	-0.163476	0.252438
67	-0.017936	0.0301846	-0.0350854	-0.036419	-0.048434	-0.028191	-0.025327	-0.037056	-0.0061492	-0.025613	-0.03708	0.033858	0.02619	-0.028101	-0.02097	-0.017022	0.005481	-0.033126	-0.024374	-0.035809	-0.00953925	-0.02509	-0.029694	-0.049737	0.066364
68	-0.0345716	0.0105895	-0.0398654	-0.034907	-0.040318	-0.043401	-0.043335	-0.037366	-0.0287228	-0.027871	-0.030365	-0.033167	-0.026331	-0.02588	-0.0283736	-0.029835	-0.031462	-0.02973	-0.021935	-0.028906	-0.0413245	-0.028332	-0.034103	-0.03191	-0.070953
69	-0.0375501	0.027992	-0.0374364	-0.031679	-0.034824	-0.0426	-0.044161	-0.033918	-0.0282582	-0.02997	-0.030387	-0.029791	-0.028308	-0.022835	-0.0263714	-0.027554	-0.030878	-0.027042	-0.018892	-0.027491	-0.0581345	-0.027254	-0.029472	-0.026326	-0.149486
70	-0.0304993	0.0124344	-0.0344916	-0.027622	-0.031854	-0.040038	-0.0438	-0.029144	-0.0268932	-0.029098	-0.028087	-0.029673	-0.027761	-0.019847	-0.0233484	-0.02427	-0.029063	-0.023422	-0.015933	-0.024054	-0.037264	-0.025275	-0.02604	-0.023284	-0.074457
71	-0.0246252	0.00635151	-0.0306608	-0.023792	-0.028535	-0.034869	-0.041353	-0.024755	-0.0241094	-0.026271	-0.023758	-0.027824	-0.02506	-0.017634	-0.019944	-0.020524	-0.025953	-0.01949	-0.013667	-0.020086	-0.0237865	-0.02272	-0.022228	-0.019302	-0.030896
72	-0.0214037	0.00593919	-0.0266898	-0.02073	-0.024651	-0.028778	-0.037902	-0.021388	-0.0207498	-0.02265	-0.018984	-0.024088	-0.021644	-0.016383	-0.0168892	-0.017124	-0.022146	-0.016213	-0.01246	-0.016503	-0.021286	-0.020189	-0.018811	-0.01622	-0.029924
73	-0.018736	0.00529531	-0.0233946	-0.018599	-0.021525	-0.023274	-0.034429	-0.019146	-0.0177994	-0.019478	-0.015322	-0.019756	-0.018589	-0.015852	-0.014671	-0.014648	-0.018473	-0.014065	-0.012255	-0.013914	-0.019079	-0.018241	-0.016243	-0.014264	-0.027568
74	-0.0169193	0.00454838	-0.02111	-0.017469	-0.0195	-0.019125	-0.031488	-0.017968	-0.0158334	-0.017379	-0.013505	-0.016156	-0.016416	-0.015711	-0.013432	-0.013309	-0.015526	-0.013094	-0.012691	-0.01254	-0.017302	-0.017138	-0.014678	-0.013452	-0.02394
75	-0.0160604	0.00392206	-0.0198468	-0.017271	-0.018412	-0.016557	-0.029225	-0.017769	-0.0149226	-0.016374	-0.013278	-0.013985	-0.015218	-0.015758	-0.013067	-0.012969	-0.01372	-0.013072	-0.013369	-0.012205	-0.016405	-0.016852	-0.014148	-0.013636	-0.020984
76	-0.0159644	0.00344161	-0.0194932	-0.017803	-0.018024	-0.015523	-0.027663	-0.018453	-0.0148046	-0.016153	-0.013917	-0.013234	-0.014812	-0.015907	-0.013344	-0.013299	-0.013154	-0.013675	-0.014079	-0.012513	-0.0162158	-0.017227	-0.014465	-0.014464	-0.018707
77	-0.016388	0.00316092	-0.019912	-0.018886	-0.018249	-0.015776	-0.026797	-0.019852	-0.0151176	-0.016381	-0.014789	-0.013444	-0.014876	-0.016098	-0.0139972	-0.01398	-0.013552	-0.014633	-0.014706	-0.013115	-0.0165253	-0.017997	-0.015299	-0.015511	-0.017294
78	-0.0171086	0.0031088	-0.0209262	-0.020336	-0.019016	-0.01705	-0.026633	-0.021596	-0.0155666	-0.016883	-0.015562	-0.014038	-0.01511	-0.01624	-0.0148284	-0.01478	-0.014524	-0.015772	-0.015264	-0.013802	-0.0171132	-0.018878	-0.016358	-0.016521	-0.016696
79	-0.0180018	0.00324935	-0.0223324	-0.021925	-0.020239	-0.019004	-0.027161	-0.023333	-0.0160396	-0.017484	-0.016234	-0.01466	-0.015444	-0.016376	-0.0158034	-0.015662	-0.015703	-0.017106	-0.015985	-0.014561	-0.0178318	-0.019715	-0.017454	-0.017382	-0.016776
80	-0.0190193	0.00348093	-0.0238924	-0.023468	-0.021691	-0.021141	-0.028301	-0.024861	-0.0165744	-0.018115	-0.016912	-0.015231	-0.015903	-0.016711	-0.0169806	-0.016783	-0.01683	-0.018707	-0.017043	-0.01554	-0.0186298	-0.02048	-0.018532	-0.018126	-0.017381
81	-0.0201424	0.00371555	-0.0254482	-0.024949	-0.023145	-0.023067	-0.029831	-0.026249	-0.0172364	-0.01879	-0.017685	-0.015733	-0.016595	-0.017379	-0.018371	-0.018254	-0.017951	-0.020512	-0.01837	-0.016768	-0.019514	-0.0212	-0.0196	-0.018874	-0.018382
82	-0.021355	0.00388447	-0.0269294	-0.02641	-0.024541	-0.02468	-0.031488	-0.027528	-0.018128	-0.019601	-0.018735	-0.016379	-0.017538	-0.018387	-0.0199054	-0.019979	-0.019287	-0.022259	-0.019833	-0.018169	-0.020457	-0.021901	-0.020588	-0.019659	-0.01968
83	-0.0226031	0.0039357	-0.0282748	-0.027851	-0.025848	-0.026063	-0.033004	-0.028608	-0.0193174	-0.020815	-0.020156	-0.017433	-0.01858	-0.019603	-0.0214306	-0.021636	-0.020937	-0.023621	-0.021304	-0.019655	-0.0213895	-0.022624	-0.021408	-0.020458	-0.021068
84	-0.0238235	0.00386426	-0.0294514	-0.029185	-0.027073	-0.027283	-0.034185	-0.029531	-0.0208268	-0.022546	-0.021897	-0.018876	-0.019723	-0.021092	-0.022724	-0.022887	-0.022656	-0.024467	-0.022574	-0.021036	-0.022292	-0.023421	-0.022109	-0.021329	-0.022309
85	-0.0249654	0.00370799	-0.0304466	-0.030217	-0.02827	-0.028401	-0.034989	-0.030356	-0.022582	-0.024619	-0.023724	-0.020618	-0.020984	-0.022965	-0.0236586	-0.023652	-0.024122	-0.024915	-0.023389	-0.022215	-0.0231745	-0.024256	-0.022858	-0.022279	-0.023305
86	-0.0259707	0.00351509	-0.031188	-0.030755	-0.029447	-0.029444	-0.035376	-0.030918	-0.0244842	-0.026801	-0.025442	-0.022539	-0.022345	-0.025294	-0.024139	-0.02391	-0.025169	-0.024978	-0.02349	-0.023148	-0.0240718	-0.025062	-0.023741	-0.02322	-0.024264
87	-0.0267151	0.00340057	-0.0315056	-0.030692	-0.030419	-0.030342	-0.035161	-0.030914	-0.026401	-0.028847	-0.02696	-0.024559	-0.02369	-0.027949	-0.0239972	-0.02357	-0.025721	-0.024446	-0.022511	-0.023738	-0.0249565	-0.025771	-0.024662	-0.024022	-0.025371
88	-0.0269608	0.00360715	-0.031135	-0.029839	-0.030893	-0.030877	-0.034122	-0.029944	-0.0281058	-0.030407	-0.028184	-0.026591	-0.024835	-0.030512	-0.022993	-0.022433	-0.025653	-0.022999	-0.020169	-0.023711	-0.0256095	-0.026242	-0.025315	-0.024452	-0.026429
89	-0.0264291	0.0043388	-0.0297904	-0.027981	-0.030542	-0.03074	-0.031999	-0.02769	-0.0292606	-0.031036	-0.028742	-0.028393	-0.025559	-0.032573	-0.0208738	-0.020241	-0.024721	-0.020281	-0.016391	-0.022735	-0.0257917	-0.026301	-0.025426	-0.024311	-0.027129
90	-0.0248415	0.00549315	-0.0271846	-0.024871	-0.02901	-0.029407	-0.028515	-0.02412	-0.0293626	-0.030209	-0.027921	-0.029545	-0.025479	-0.033659	-0.0175016	-0.016872	-0.022601	-0.01614	-0.0114	-0.020495	-0.025317	-0.025659	-0.024862	-0.023463	-0.027284
91	-0.0219159	0.00669857	-0.0230826	-0.020308	-0.02594	-0.026348	-0.023444	-0.019373	-0.027728	-0.026899	-0.024922	-0.029527	-0.024272	-0.03302	-0.0129406	-0.012342	-0.019093	-0.01065	-0.005828	-0.01679	-0.0239122	-0.024006	-0.023425	-0.021649	-0.026569
92	-0.0174547	0.00757814	-0.0174824	-0.01429	-0.021203	-0.021488	-0.016803	-0.013628	-0.0235834	-0.02001	-0.019142	-0.0277	-0.021475	-0.02959	-0.007445	-0.006872	-0.01412	-0.004127	-0.000459	-0.011647	-0.021308	-0.021069	-0.020901	-0.018617	-0.024645
93	-0.0111461	0.00830585	-0.0106632	-0.007054	-0.01511	-0.015064	-0.008965	-0.007123	-0.016636	-0.00996	-0.010644	-0.023334	-0.016593	-0.022649	6.65e-05	-0.000967	6.65e-05	0.002788	0.003955	-0.00551	-0.0173517	-0.016621	-0.017148	-0.014319	-0.021319
94	-0.00430076	0.00792475	-0.0031888	0.000739	-0.008214	-0.00745	-0.00063	-0.000389	-0.007294	0.001678	-0.000442	-0.016076	-0.009448	-0.012182	0.00535225	0.004624	0.00535225	0.009091	0.006891	0.000803	-0.0120725	-0.010665	-0.012256	-0.008912	-0.016457
95	0.00265645	0.00699577	0.0041058	0.00798	-0.001176	0.000576	0.007383	0.005766	0.003129	0.012639	0.009502	-0.006459	-0.000757	0.00072	0.0092035	0.00894	0.0092035	0.013445	0.008045	0.006384	-0.0058125	-0.003737	-0.006614	-0.002843	-0.010056
96	0.00859152	0.00603643	0.0103426	0.013627	0.005194	0.007946	0.014221	0.010725	0.012583	0.020682	0.01689	0.004049	0.00779	0.013504	0.0107613	0.01104	0.0107612	0.01458	0.007273	0.010152	0.00067925	0.003102	-0.000933	0.003033	-0.002485
97	0.0124632	0.00591899	0.0148846	0.01701	0.010342	0.013661	0.019256	0.014154	0.0190614	0.024553	0.019973	0.013346	0.014288	0.023147	0.00951425	0.0102	0.00951425	0.012006	0.004766	0.011085	0.0063925	0.00859	0.003941	0.007677	0.005362
98	0.0136132	0.007099	0.017282	0.017647	0.013975	0.017002	0.022152	0.015634	0.021376	0.0242	0.018296	0.019318	0.01722	0.027846	0.005479	0.006043	0.005479	0.006271	0.000891	0.008711	0.0103158	0.011668	0.007309	0.010226	0.01206
99	0.0118696	0.00889304	0.0171848	0.014922	0.015804	0.017663	0.022648	0.014887	0.0192722	0.019935	0.012647	0.020838	0.015815	0.027126	-0.00070325	-0.000966	-0.00070325	-0.001201	-0.00377	0.003124	0.0117247	0.011832	0.008662	0.010295	0.01611
100	0.00767433	0.0103052	0.0144062	0.008297	0.015604	0.015662	0.02047	0.011998	0.0133966	0.011828	0.004903	0.017981	0.010641	0.02163	-0.007626	-0.009264	-0.007626	-0.008459	-0.008242	-0.004539	0.0105205	0.009412	0.007819	0.008195	0.016656
101	0.00209359	0.0106086	0.0090272	-0.001588	0.013035	0.010969	0.015538	0.007182	0.0053204	0.001084	-0.00244	0.011636	0.003487	0.012835	-0.0133775	-0.016177	-0.0133775	-0.01374	-0.011744	-0.011849	0.00740425	0.005633	0.00517	0.00494	0.013874

## Sheet: PAMY
Prosthetic side			TF1	C:\Users\xb00012\Documents\Data\27_15_150415 SP\27_15_150415_0040.c3d	C:\Users\xb00012\Documents\Data\27_15_150415 SP\27_15_150415_0044.c3d	C:\Users\xb00012\Documents\Data\27_15_150415 SP\27_15_150415_0046.c3d	C:\Users\xb00012\Documents\Data\27_15_150415 SP\27_15_150415_0048.c3d	C:\Users\xb00012\Documents\Data\27_15_150415 SP\27_15_150415_0054.c3d	TF3	C:\Users\xb00012\Documents\Data\39_28_200515 SP\39_28_200515_0041.c3d	C:\Users\xb00012\Documents\Data\39_28_200515 SP\39_28_200515_0043.c3d	C:\Users\xb00012\Documents\Data\39_28_200515 SP\39_28_200515_0045.c3d	C:\Users\xb00012\Documents\Data\39_28_200515 SP\39_28_200515_0051.c3d	C:\Users\xb00012\Documents\Data\39_28_200515 SP\39_28_200515_0053.c3d	TF4	C:\Users\xb00012\Documents\Data\44_33_190615 SP\44_33_190615_0035.c3d	C:\Users\xb00012\Documents\Data\44_33_190615 SP\44_33_190615_0037.c3d	C:\Users\xb00012\Documents\Data\44_33_190615 SP\44_33_190615_0043.c3d	C:\Users\xb00012\Documents\Data\44_33_190615 SP\44_33_190615_0045.c3d	C:\Users\xb00012\Documents\Data\44_33_190615 SP\44_33_190615_0049.c3d	TF5	C:\Users\xb00012\Documents\Data\45_34_230615 SP\45_34_230615_0036.c3d	C:\Users\xb00012\Documents\Data\45_34_230615 SP\45_34_230615_0040.c3d	C:\Users\xb00012\Documents\Data\45_34_230615 SP\45_34_230615_0042.c3d	C:\Users\xb00012\Documents\Data\45_34_230615 SP\45_34_230615_0044.c3d
Sagittal plane			ESP	RANKLE_MOMENTS	RANKLE_MOMENTS	RANKLE_MOMENTS	RANKLE_MOMENTS	RANKLE_MOMENTS	ESP	RANKLE_MOMENTS	RANKLE_MOMENTS	RANKLE_MOMENTS	RANKLE_MOMENTS	RANKLE_MOMENTS	ESP	RANKLE_MOMENTS	RANKLE_MOMENTS	RANKLE_MOMENTS	RANKLE_MOMENTS	RANKLE_MOMENTS	ESP	LANKLE_MOMENTS	LANKLE_MOMENTS	LANKLE_MOMENTS	LANKLE_MOMENTS
Ankle Moment				LINK_MODEL_BASED	LINK_MODEL_BASED	LINK_MODEL_BASED	LINK_MODEL_BASED	LINK_MODEL_BASED		LINK_MODEL_BASED	LINK_MODEL_BASED	LINK_MODEL_BASED	LINK_MODEL_BASED	LINK_MODEL_BASED		LINK_MODEL_BASED	LINK_MODEL_BASED	LINK_MODEL_BASED	LINK_MODEL_BASED	LINK_MODEL_BASED		LINK_MODEL_BASED	LINK_MODEL_BASED	LINK_MODEL_BASED	LINK_MODEL_BASED
101 points over gait cycle				Original	Original	Original	Original	Original		Original	Original	Original	Original	Original		Original	Original	Original	Original	Original		Original	Original	Original	Original
ITEM	Mean	SD	C4_R	1	1	1	1	1	C4_R	1	1	1	1	1	C4_R	1	1	1	1	1	C4_L	1	1	1	1
1	0.0419572	0.0652284	0.0142134	0.053816	0.078973	-0.122615	-0.053607	0.1145	0.0727536	0.138706	0.079042	0.035027	0.08696	0.024033	0.0249544	-0.027137	0.036089	0.084394	0.00892	0.022506	0.0559075	-0.003652	0.067633	0.138088	0.021561
2	-0.0774931	0.0789519	-0.11398	-0.100233	-0.085735	-0.131191	-0.127635	-0.125107	-0.0778434	-0.070713	-0.176084	-0.079316	-0.045912	-0.017192	-0.14322	-0.137452	-0.119452	-0.081352	-0.190059	-0.187786	0.0250715	0.062927	-0.037608	0.11542	-0.040453
3	-0.17878	0.0495145	-0.202672	-0.205188	-0.169096	-0.211488	-0.174219	-0.253368	-0.183661	-0.176396	-0.223967	-0.175145	-0.180591	-0.162204	-0.217127	-0.153876	-0.225362	-0.222409	-0.247867	-0.236121	-0.111662	-0.127643	-0.128464	-0.058294	-0.132247
4	-0.212825	0.0475447	-0.248505	-0.266698	-0.209831	-0.266609	-0.216851	-0.282534	-0.20773	-0.200438	-0.246746	-0.185334	-0.185227	-0.220903	-0.249058	-0.23056	-0.261866	-0.215382	-0.270991	-0.266491	-0.14601	-0.15722	-0.131335	-0.156798	-0.138685
5	-0.262239	0.042183	-0.292959	-0.286168	-0.235893	-0.323109	-0.286697	-0.332929	-0.261233	-0.251514	-0.307657	-0.23051	-0.236881	-0.279602	-0.286068	-0.247859	-0.308721	-0.279302	-0.304539	-0.289918	-0.208696	-0.229429	-0.189805	-0.210463	-0.205089
6	-0.298232	0.0398266	-0.328103	-0.326704	-0.269634	-0.361273	-0.315852	-0.367053	-0.287912	-0.278794	-0.332857	-0.249837	-0.263733	-0.31434	-0.314449	-0.273821	-0.339629	-0.288875	-0.338248	-0.331672	-0.262462	-0.297386	-0.233576	-0.271549	-0.247336
7	-0.332142	0.0446035	-0.367392	-0.362796	-0.303306	-0.386903	-0.364858	-0.419097	-0.323136	-0.315604	-0.377524	-0.274212	-0.300178	-0.34816	-0.339314	-0.29741	-0.368827	-0.313511	-0.356777	-0.360044	-0.298726	-0.361463	-0.259126	-0.30927	-0.265046
8	-0.362381	0.0464959	-0.403904	-0.404943	-0.336448	-0.42191	-0.397361	-0.458858	-0.352027	-0.349022	-0.403757	-0.299756	-0.320753	-0.386846	-0.353592	-0.316445	-0.378642	-0.33313	-0.363449	-0.376294	-0.340002	-0.407184	-0.291304	-0.360368	-0.301152
9	-0.384302	0.0513858	-0.432072	-0.426967	-0.36659	-0.453199	-0.415216	-0.498387	-0.378412	-0.378621	-0.432559	-0.327631	-0.337061	-0.41619	-0.367969	-0.326685	-0.407122	-0.344038	-0.372075	-0.389927	-0.358754	-0.427969	-0.309373	-0.382083	-0.31559
10	-0.40056	0.0558199	-0.452295	-0.443793	-0.38214	-0.476564	-0.432092	-0.526887	-0.397751	-0.405908	-0.449814	-0.352864	-0.348466	-0.431702	-0.373366	-0.340246	-0.400914	-0.348612	-0.382937	-0.394121	-0.378829	-0.467469	-0.325555	-0.398973	-0.323321
11	-0.408272	0.0564072	-0.46428	-0.453303	-0.403437	-0.496669	-0.430903	-0.537088	-0.414586	-0.430703	-0.461233	-0.375358	-0.361647	-0.443987	-0.374386	-0.343974	-0.410115	-0.360038	-0.372645	-0.385158	-0.379836	-0.457524	-0.331065	-0.398305	-0.33245
12	-0.408988	0.0580801	-0.468342	-0.446753	-0.420274	-0.499348	-0.444299	-0.531037	-0.428728	-0.445857	-0.46675	-0.395583	-0.376694	-0.458758	-0.364186	-0.340883	-0.393495	-0.360902	-0.365076	-0.360576	-0.374695	-0.451685	-0.332264	-0.389298	-0.325534
13	-0.402471	0.0608925	-0.464986	-0.446556	-0.432694	-0.490913	-0.442246	-0.512521	-0.436449	-0.452077	-0.466389	-0.411643	-0.394197	-0.457939	-0.343078	-0.321144	-0.369076	-0.354819	-0.338887	-0.331463	-0.365372	-0.43265	-0.32945	-0.379431	-0.319959
14	-0.39112	0.0669707	-0.457699	-0.435326	-0.441456	-0.476454	-0.434637	-0.500621	-0.437723	-0.448653	-0.456526	-0.42081	-0.404118	-0.458508	-0.316434	-0.296551	-0.343205	-0.338587	-0.310656	-0.293173	-0.352624	-0.4127	-0.321731	-0.360299	-0.315765
15	-0.375442	0.0738273	-0.443737	-0.414239	-0.441449	-0.455938	-0.42763	-0.479429	-0.435432	-0.44347	-0.447429	-0.424466	-0.409915	-0.451878	-0.284742	-0.265627	-0.303472	-0.314919	-0.281037	-0.258655	-0.337856	-0.387353	-0.317643	-0.341493	-0.304935
16	-0.358651	0.0811319	-0.430415	-0.398464	-0.447431	-0.437093	-0.418745	-0.450344	-0.42807	-0.433172	-0.433579	-0.422733	-0.41434	-0.436528	-0.254488	-0.236686	-0.27676	-0.291288	-0.250937	-0.21677	-0.32163	-0.36723	-0.306771	-0.31984	-0.292677
17	-0.339495	0.0883854	-0.41148	-0.37427	-0.431426	-0.41293	-0.41091	-0.427863	-0.418856	-0.419742	-0.413923	-0.424433	-0.416763	-0.419418	-0.22096	-0.197985	-0.242943	-0.265512	-0.220906	-0.177452	-0.306684	-0.339566	-0.300777	-0.30392	-0.282474
18	-0.31803	0.0944879	-0.391827	-0.351907	-0.419028	-0.387106	-0.397801	-0.403293	-0.402692	-0.403728	-0.39413	-0.404954	-0.413523	-0.397123	-0.188445	-0.162478	-0.216303	-0.235102	-0.190859	-0.137485	-0.289157	-0.320127	-0.285617	-0.280704	-0.270181
19	-0.295978	0.103408	-0.371726	-0.328572	-0.407201	-0.363768	-0.378329	-0.380758	-0.388664	-0.384548	-0.377062	-0.393959	-0.413176	-0.374577	-0.151298	-0.119345	-0.185912	-0.203989	-0.159793	-0.087449	-0.272224	-0.289348	-0.273143	-0.268468	-0.257937
20	-0.272672	0.109097	-0.350214	-0.312962	-0.383266	-0.333223	-0.367551	-0.354067	-0.365409	-0.365586	-0.340507	-0.369947	-0.402018	-0.348986	-0.117389	-0.077331	-0.16162	-0.176973	-0.132378	-0.038641	-0.257679	-0.280586	-0.258396	-0.250684	-0.241049
21	-0.24665	0.118392	-0.32864	-0.286233	-0.36986	-0.312217	-0.348066	-0.326825	-0.34238	-0.344509	-0.313493	-0.346611	-0.387141	-0.320145	-0.0763574	-0.026561	-0.129858	-0.147003	-0.097322	0.018957	-0.239221	-0.250026	-0.243084	-0.23699	-0.226785
22	-0.218082	0.128938	-0.304643	-0.260572	-0.347392	-0.279348	-0.331014	-0.304887	-0.314949	-0.319664	-0.28135	-0.318675	-0.363817	-0.29124	-0.0293302	0.034547	-0.101306	-0.108179	-0.048379	0.076666	-0.223406	-0.235747	-0.225591	-0.221788	-0.210499
23	-0.18846	0.140598	-0.280815	-0.223942	-0.327831	-0.257572	-0.308003	-0.286727	-0.28651	-0.299844	-0.245678	-0.284175	-0.339733	-0.263122	0.0204768	0.089976	-0.060729	-0.066881	0.002711	0.137307	-0.206991	-0.223321	-0.206643	-0.204896	-0.193104
24	-0.155084	0.154969	-0.25117	-0.176183	-0.311204	-0.212159	-0.288673	-0.267631	-0.255816	-0.275687	-0.213848	-0.244757	-0.311734	-0.233055	0.0793312	0.150862	-0.00621	-0.019038	0.073708	0.197334	-0.192681	-0.212969	-0.187706	-0.19125	-0.178799
25	-0.117592	0.170436	-0.220097	-0.115072	-0.294618	-0.176739	-0.266917	-0.247137	-0.219056	-0.248501	-0.15636	-0.202124	-0.280679	-0.207614	0.143155	0.213072	0.061996	0.044275	0.139225	0.257205	-0.174371	-0.202683	-0.156457	-0.182185	-0.156159
26	-0.0749858	0.187571	-0.184402	-0.051563	-0.27828	-0.125767	-0.235474	-0.230925	-0.17229	-0.224136	-0.07794	-0.13219	-0.248346	-0.178839	0.211759	0.276073	0.126822	0.116719	0.217174	0.322009	-0.155011	-0.193255	-0.125853	-0.173716	-0.127219
27	-0.026387	0.203765	-0.137804	0.026584	-0.255274	-0.06625	-0.200211	-0.193869	-0.113569	-0.202961	0.01982	-0.035077	-0.214533	-0.135094	0.279863	0.336868	0.201077	0.183799	0.291107	0.386463	-0.134038	-0.187905	-0.093074	-0.160599	-0.094573
28	0.0289976	0.222079	-0.088014	0.104008	-0.23086	0.002042	-0.154864	-0.160396	-0.0417242	-0.175523	0.117019	0.067558	-0.154131	-0.063544	0.356045	0.406682	0.282285	0.256325	0.376163	0.458769	-0.110316	-0.174645	-0.054652	-0.147433	-0.064535
29	0.0899069	0.236659	-0.0296434	0.188656	-0.197385	0.07524	-0.102915	-0.111813	0.0405884	-0.125095	0.217363	0.169845	-0.082855	0.023684	0.429517	0.469322	0.36539	0.332278	0.456144	0.524452	-0.0808345	-0.168426	-0.011581	-0.123645	-0.019686
30	0.159718	0.24677	0.0382278	0.27066	-0.150556	0.15918	-0.042256	-0.045889	0.132006	-0.050498	0.317207	0.268975	0.010817	0.113527	0.505474	0.540702	0.443373	0.409414	0.5338	0.60008	-0.0368365	-0.137455	0.043632	-0.090473	0.03695
31	0.232243	0.254462	0.109772	0.350455	-0.103703	0.241552	0.027752	0.032803	0.22318	0.035155	0.408722	0.364026	0.104423	0.203574	0.581052	0.607923	0.525318	0.483289	0.615594	0.673136	0.0149685	-0.102949	0.112472	-0.049407	0.099758
32	0.308791	0.258429	0.190548	0.439393	-0.031619	0.325331	0.098321	0.121316	0.314567	0.129371	0.497807	0.455301	0.192252	0.298102	0.656415	0.681086	0.599244	0.560023	0.696652	0.745069	0.0736347	-0.05517	0.177138	0.003712	0.168859
33	0.386852	0.258973	0.27259	0.523811	0.043042	0.411828	0.174444	0.209827	0.403995	0.221879	0.581189	0.538704	0.286404	0.391801	0.729104	0.748209	0.67775	0.632423	0.774248	0.812892	0.14172	-0.005423	0.252213	0.070082	0.250007
34	0.467792	0.257023	0.357088	0.602091	0.123709	0.49703	0.256604	0.306004	0.494579	0.318252	0.672164	0.616199	0.372077	0.494201	0.802691	0.823333	0.74678	0.70989	0.852118	0.881334	0.216811	0.058854	0.332849	0.149738	0.325802
35	0.547278	0.251551	0.441637	0.668564	0.21081	0.586807	0.340212	0.401791	0.582789	0.404704	0.762249	0.692922	0.467785	0.586283	0.87018	0.889977	0.815352	0.785323	0.920779	0.939467	0.294507	0.127687	0.414059	0.231122	0.405158
36	0.627993	0.243487	0.52836	0.750059	0.298555	0.673173	0.42013	0.499885	0.674206	0.499088	0.849392	0.773872	0.559923	0.688756	0.932287	0.949196	0.880894	0.85669	0.98828	0.986373	0.377117	0.200068	0.497046	0.324023	0.487331
37	0.706288	0.231698	0.610635	0.813057	0.380159	0.75807	0.506994	0.594896	0.766538	0.590439	0.944158	0.858335	0.656216	0.783541	0.985332	1.00365	0.937564	0.923579	1.03334	1.02852	0.462648	0.2912	0.583062	0.408449	0.567882
38	0.780654	0.216506	0.690719	0.863625	0.46945	0.840221	0.591936	0.688363	0.856479	0.682492	1.02951	0.946877	0.753601	0.869912	1.02737	1.0384	0.98204	0.979238	1.07003	1.06716	0.548042	0.371965	0.669203	0.499957	0.651045
39	0.848414	0.199708	0.761431	0.907469	0.556256	0.904876	0.66338	0.775173	0.943132	0.774975	1.10764	1.02689	0.844796	0.961352	1.0588	1.06594	1.02081	1.02584	1.08789	1.09354	0.630289	0.458029	0.74959	0.586141	0.727395
40	0.910719	0.182209	0.825937	0.935372	0.638746	0.958581	0.745004	0.85198	1.02384	0.870912	1.17658	1.10338	0.934572	1.03376	1.08281	1.08729	1.04185	1.06129	1.10095	1.12264	0.710295	0.535969	0.829979	0.675135	0.800095
41	0.965213	0.165587	0.877836	0.952392	0.718115	0.987039	0.814336	0.917298	1.0981	0.967654	1.23533	1.16698	1.0183	1.10224	1.09985	1.0989	1.05999	1.09152	1.10924	1.1396	0.785069	0.615328	0.898562	0.7576	0.868787
42	1.00841	0.150545	0.916943	0.965685	0.798268	1.00174	0.872217	0.946808	1.16199	1.0579	1.27282	1.22158	1.09011	1.16753	1.10409	1.09811	1.07662	1.10233	1.10058	1.1428	0.850606	0.68968	0.957444	0.829562	0.925737
43	1.04355	0.140801	0.945277	0.978748	0.859747	1.0093	0.917584	0.961002	1.21723	1.13661	1.30102	1.268	1.15387	1.22663	1.09947	1.08697	1.07728	1.1055	1.09204	1.13555	0.912218	0.756767	1.01343	0.905008	0.973669
44	1.06523	0.1336	0.96203	0.978395	0.911855	1.01161	0.94646	0.961831	1.25398	1.20653	1.30089	1.2934	1.20394	1.26515	1.08423	1.0715	1.06925	1.09113	1.07382	1.11548	0.960676	0.82282	1.05347	0.965014	1.0014
45	1.07712	0.133768	0.967786	0.97957	0.944706	1.00962	0.955778	0.949256	1.27942	1.25025	1.30019	1.31256	1.24014	1.29398	1.06676	1.05425	1.05634	1.07433	1.0529	1.09596	0.994523	0.875293	1.07788	1.01228	1.01263
46	1.08141	0.133818	0.96781	0.970902	0.961293	0.998364	0.962144	0.946345	1.28967	1.27671	1.28368	1.31462	1.26088	1.31247	1.05077	1.03847	1.04221	1.05227	1.04714	1.07377	1.01737	0.919276	1.08649	1.05213	1.0116
47	1.08322	0.135424	0.965538	0.962626	0.976712	0.983597	0.96558	0.939176	1.29636	1.29376	1.27248	1.31327	1.27116	1.33113	1.04147	1.03285	1.04753	1.03919	1.04863	1.03918	1.0295	0.961024	1.08132	1.07	1.00565
48	1.08052	0.13518	0.967045	0.960602	0.987518	0.982761	0.970417	0.933925	1.29463	1.29476	1.25761	1.30262	1.27531	1.34284	1.02782	1.02719	1.02259	1.04665	1.03446	1.00819	1.03257	0.994576	1.07331	1.06656	0.99585
49	1.07156	0.137731	0.962139	0.948728	0.996439	0.969495	0.966608	0.929423	1.28998	1.29067	1.24755	1.29219	1.27833	1.34115	1.00347	1.00082	1.0028	1.03316	1.01287	0.96769	1.03067	1.02	1.07798	1.03389	0.990787
50	1.05872	0.142688	0.958766	0.934066	1.02064	0.950591	0.963082	0.925448	1.28247	1.27834	1.25136	1.27453	1.27373	1.33439	0.961764	0.950862	0.968768	0.988595	0.98233	0.918267	1.03187	1.02676	1.083	1.00814	1.00956
51	1.03696	0.154249	0.945244	0.907979	1.02798	0.904284	0.967987	0.917995	1.27089	1.25371	1.24661	1.26176	1.26544	1.32691	0.901943	0.895728	0.915799	0.926867	0.908866	0.862456	1.02977	1.02743	1.07828	1.00121	1.01215
52	1.00175	0.180791	0.918145	0.855224	1.04913	0.841447	0.953544	0.89138	1.25927	1.21656	1.2501	1.26545	1.2546	1.30964	0.80976	0.823027	0.826973	0.821306	0.79626	0.781235	1.01982	1.0155	1.03937	1.02996	0.994433
53	0.946017	0.223083	0.870454	0.76592	1.05466	0.738087	0.944697	0.848902	1.23822	1.17026	1.22037	1.26459	1.25163	1.28424	0.682824	0.700277	0.698137	0.685938	0.647876	0.68189	0.992573	1.01685	0.957349	1.05037	0.945718
54	0.870832	0.275286	0.78994	0.637923	1.02416	0.601332	0.903277	0.783009	1.2102	1.12773	1.16516	1.25514	1.253	1.24997	0.538377	0.571956	0.550549	0.518657	0.486139	0.564585	0.944813	1.03605	0.82837	1.03896	0.875877
55	0.773404	0.333749	0.684291	0.474021	0.978632	0.453281	0.83074	0.684782	1.16948	1.08522	1.09481	1.21012	1.26255	1.19468	0.370381	0.421987	0.376756	0.331383	0.291731	0.430049	0.869466	1.05013	0.677009	0.973713	0.777015
56	0.651486	0.385421	0.543445	0.290297	0.894799	0.273068	0.712412	0.546648	1.1057	1.02269	0.993254	1.14508	1.24258	1.12487	0.196772	0.251196	0.182672	0.15523	0.129682	0.265081	0.760031	1.02674	0.502259	0.861881	0.649243
57	0.523122	0.407594	0.394574	0.120983	0.784224	0.107378	0.561809	0.398478	1.01185	0.956724	0.851345	1.05447	1.19098	1.00573	0.0657472	0.1166	0.060921	0.036336	-0.007545	0.122424	0.620318	0.944725	0.318772	0.713447	0.504326
58	0.39166	0.390754	0.241714	-0.024461	0.627779	-0.005269	0.380417	0.230102	0.875073	0.867474	0.671843	0.895995	1.12398	0.816073	-0.0073956	-0.00881	-0.018197	-0.016599	-0.009749	0.016377	0.457248	0.814259	0.139173	0.529057	0.346502
59	0.281331	0.326757	0.143062	-0.010432	0.452575	-0.013226	0.211375	0.075017	0.692474	0.720846	0.452674	0.69518	1.01754	0.576127	-0.0100968	-0.008645	-0.010357	-0.009993	-0.009581	-0.011908	0.299884	0.65768	0.007743	0.333925	0.200187
60	0.175281	0.251566	0.056352	-0.009807	0.264917	-0.01126	0.052601	-0.014691	0.481697	0.546454	0.22153	0.462008	0.857051	0.321443	-0.0085782	-0.008804	-0.008551	-0.00764	-0.007277	-0.010619	0.171654	0.467906	-0.014507	0.166881	0.066335
61	0.0850261	0.178379	0.0079162	-0.008311	0.087049	-0.009305	-0.017466	-0.012386	0.272617	0.351691	0.008581	0.228235	0.664773	0.109807	-0.0065772	-0.007097	-0.006603	-0.005529	-0.005331	-0.008326	0.066148	0.273002	-0.012639	0.01597	-0.011741
62	0.02789	0.107247	-0.0090746	-0.006851	-0.00681	-0.007635	-0.012102	-0.011975	0.110322	0.159234	-0.016005	0.002757	0.430787	-0.025161	-0.0048362	-0.005556	-0.00474	-0.003635	-0.003764	-0.006486	0.0151485	0.098297	-0.011655	-0.013227	-0.012821
63	0.00185626	0.0467955	-0.008935	-0.005828	-0.011212	-0.006258	-0.011288	-0.010089	0.0297106	-0.00366	-0.014803	-0.013282	0.194873	-0.014575	-0.0034058	-0.00428	-0.003181	-0.002136	-0.002568	-0.004864	-0.00994475	-0.004086	-0.010309	-0.012875	-0.012509
64	-0.00769784	0.00501058	-0.0076752	-0.00518	-0.010082	-0.005275	-0.009432	-0.008407	-0.0096878	-0.011064	-0.012614	-0.014639	0.002977	-0.013099	-0.0022986	-0.003269	-0.00196	-0.001069	-0.001731	-0.003464	-0.0111298	-0.01243	-0.008882	-0.01166	-0.011547
65	-0.0076566	0.00457128	-0.0065632	-0.004848	-0.008384	-0.004687	-0.007826	-0.007071	-0.0123466	-0.012117	-0.010063	-0.012296	-0.015735	-0.011522	-0.0014916	-0.002491	-0.001066	-0.000414	-0.001175	-0.002312	-0.010225	-0.012406	-0.007581	-0.01065	-0.010263
66	-0.00653266	0.00408372	-0.0057744	-0.004761	-0.007014	-0.004428	-0.006562	-0.006107	-0.0104	-0.010858	-0.007566	-0.009667	-0.014442	-0.009467	-0.000972	-0.001947	-0.000504	-0.000108	-0.000844	-0.001457	-0.00898425	-0.011148	-0.006516	-0.009375	-0.008898
67	-0.00549188	0.00340031	-0.005281	-0.00483	-0.006024	-0.004399	-0.005645	-0.005507	-0.0082006	-0.009087	-0.005401	-0.007171	-0.011954	-0.00739	-0.0007014	-0.001634	-0.000223	-5.8e-05	-0.000678	-0.000914	-0.0077845	-0.009737	-0.005761	-0.008049	-0.007591
68	-0.0046307	0.00273213	-0.0050314	-0.004995	-0.005367	-0.004534	-0.005059	-0.005202	-0.0061314	-0.007181	-0.003725	-0.005023	-0.009188	-0.00554	-0.000611	-0.001498	-0.000112	-0.000175	-0.00061	-0.00066	-0.006749	-0.00827	-0.005342	-0.00687	-0.006514
69	-0.00400059	0.00224202	-0.0049756	-0.00522	-0.004995	-0.004783	-0.004751	-0.005129	-0.004381	-0.00542	-0.002567	-0.003374	-0.006501	-0.004043	-0.000643	-0.001457	-0.000102	-0.000379	-0.000621	-0.000656	-0.00600275	-0.006988	-0.005229	-0.006021	-0.005773
70	-0.0036192	0.00202062	-0.0050582	-0.005474	-0.004852	-0.005087	-0.004644	-0.005234	-0.003055	-0.003981	-0.001873	-0.002282	-0.00418	-0.002959	-0.0007726	-0.001468	-0.000226	-0.000614	-0.000733	-0.000822	-0.005591	-0.006063	-0.00536	-0.005574	-0.005367
71	-0.00346259	0.00202467	-0.0052244	-0.005735	-0.004897	-0.005397	-0.004654	-0.005439	-0.002174	-0.002927	-0.001547	-0.001716	-0.00239	-0.00229	-0.0009682	-0.001535	-0.000426	-0.00085	-0.000934	-0.001096	-0.00548375	-0.005554	-0.005637	-0.005495	-0.005249
72	-0.00348305	0.00213204	-0.0054386	-0.006009	-0.005077	-0.005705	-0.004717	-0.005685	-0.0016994	-0.002263	-0.001485	-0.001582	-0.0012	-0.001967	-0.0011892	-0.00166	-0.000587	-0.001068	-0.001182	-0.001449	-0.005605	-0.005424	-0.00596	-0.005695	-0.005341
73	-0.00362621	0.00223719	-0.0056762	-0.006304	-0.005319	-0.006026	-0.004805	-0.005927	-0.0015432	-0.00192	-0.001589	-0.001747	-0.000583	-0.001877	-0.0014332	-0.001823	-0.000794	-0.001264	-0.001455	-0.00183	-0.00585225	-0.005584	-0.006241	-0.006031	-0.005553
74	-0.00384019	0.00229135	-0.005917	-0.006621	-0.00559	-0.006328	-0.004903	-0.006143	-0.0016122	-0.001828	-0.001786	-0.002094	-0.000417	-0.001936	-0.0017058	-0.002063	-0.001138	-0.001438	-0.001751	-0.002139	-0.00612575	-0.005879	-0.006433	-0.006378	-0.005813
75	-0.00408984	0.00228614	-0.0061552	-0.006955	-0.00586	-0.006598	-0.005005	-0.006358	-0.0018186	-0.00192	-0.001998	-0.002527	-0.00056	-0.002088	-0.0020278	-0.002427	-0.001588	-0.001631	-0.002097	-0.002396	-0.00635775	-0.006174	-0.006527	-0.006674	-0.006056
76	-0.00436287	0.00222215	-0.0064002	-0.007296	-0.006106	-0.006871	-0.005127	-0.006601	-0.0021148	-0.002138	-0.002238	-0.003004	-0.000884	-0.00231	-0.002429	-0.002885	-0.002139	-0.001898	-0.002531	-0.002692	-0.0065075	-0.0064	-0.006517	-0.006876	-0.006237
77	-0.00464979	0.00211364	-0.0066712	-0.007644	-0.006371	-0.007167	-0.005288	-0.006886	-0.002476	-0.002475	-0.002508	-0.003529	-0.001261	-0.002607	-0.0029002	-0.00338	-0.002765	-0.002265	-0.003051	-0.00304	-0.00655175	-0.006506	-0.006399	-0.006958	-0.006344
78	-0.00494121	0.00197462	-0.0069724	-0.007979	-0.006689	-0.007473	-0.005498	-0.007223	-0.0028826	-0.002869	-0.002829	-0.004061	-0.001666	-0.002988	-0.0034266	-0.003897	-0.003444	-0.002727	-0.003613	-0.003452	-0.00648325	-0.006484	-0.006185	-0.00692	-0.006344
79	-0.00523287	0.00180747	-0.0072846	-0.008289	-0.007039	-0.00775	-0.005761	-0.007584	-0.0033286	-0.003288	-0.003181	-0.004569	-0.002151	-0.003454	-0.0040238	-0.004451	-0.004154	-0.003287	-0.00424	-0.003987	-0.0062945	-0.006352	-0.005862	-0.006761	-0.006203
80	-0.00552325	0.00162751	-0.0075896	-0.008545	-0.007403	-0.007964	-0.006094	-0.007942	-0.0038254	-0.003787	-0.003592	-0.005036	-0.002729	-0.003983	-0.00469	-0.005047	-0.004876	-0.003937	-0.004974	-0.004616	-0.005988	-0.006115	-0.00542	-0.006476	-0.005941
81	-0.00582036	0.00147251	-0.0078784	-0.008744	-0.007765	-0.008123	-0.006485	-0.008275	-0.0044144	-0.004387	-0.004134	-0.005533	-0.003408	-0.00461	-0.0054114	-0.005677	-0.005611	-0.00465	-0.005816	-0.005303	-0.00557725	-0.005754	-0.004907	-0.006077	-0.005571
82	-0.00612505	0.00140165	-0.0081184	-0.008812	-0.008083	-0.008234	-0.006898	-0.008565	-0.0051088	-0.005059	-0.004887	-0.006125	-0.004107	-0.005366	-0.006187	-0.006358	-0.006341	-0.005444	-0.006722	-0.00607	-0.005086	-0.005295	-0.004362	-0.005575	-0.005112
83	-0.00643601	0.00147754	-0.0082894	-0.008724	-0.008333	-0.008289	-0.007317	-0.008784	-0.0059202	-0.005784	-0.005853	-0.006846	-0.004884	-0.006234	-0.0069902	-0.007075	-0.00704	-0.006295	-0.007619	-0.006922	-0.00454425	-0.004778	-0.003805	-0.004988	-0.004606
84	-0.00674094	0.00171431	-0.008385	-0.008526	-0.008519	-0.008282	-0.007723	-0.008875	-0.0068336	-0.006546	-0.006909	-0.007662	-0.005879	-0.007172	-0.0077644	-0.007795	-0.007691	-0.00716	-0.008407	-0.007769	-0.00398075	-0.004213	-0.003266	-0.00436	-0.004084
85	-0.00699213	0.00206344	-0.008388	-0.008236	-0.008619	-0.008184	-0.008071	-0.00883	-0.0077648	-0.007293	-0.007922	-0.008418	-0.007072	-0.008119	-0.0084152	-0.008429	-0.008225	-0.007946	-0.008988	-0.008488	-0.0034005	-0.003578	-0.002747	-0.003716	-0.003561
86	-0.00712176	0.00244681	-0.0082594	-0.007787	-0.00858	-0.007962	-0.008343	-0.008625	-0.0085864	-0.007948	-0.008753	-0.008931	-0.008308	-0.008992	-0.008839	-0.008818	-0.008556	-0.00858	-0.009271	-0.00897	-0.00280225	-0.00289	-0.00222	-0.003055	-0.003044
87	-0.00702516	0.00278505	-0.0079408	-0.007073	-0.008324	-0.007577	-0.008535	-0.008195	-0.009108	-0.008429	-0.009175	-0.009005	-0.009302	-0.009629	-0.0088926	-0.008725	-0.008619	-0.008962	-0.009086	-0.009071	-0.00215925	-0.002163	-0.001637	-0.00233	-0.002507
88	-0.00656012	0.00300865	-0.0073536	-0.006029	-0.007753	-0.006973	-0.008585	-0.007428	-0.0091064	-0.008597	-0.008976	-0.008434	-0.009728	-0.009797	-0.008371	-0.007911	-0.008229	-0.008924	-0.008177	-0.008614	-0.0014095	-0.001345	-0.000941	-0.001474	-0.001878
89	-0.00560041	0.00307037	-0.0064318	-0.004731	-0.006787	-0.00605	-0.008383	-0.006208	-0.008367	-0.008284	-0.007937	-0.007046	-0.009328	-0.00924	-0.0071046	-0.006261	-0.007162	-0.00828	-0.006382	-0.007438	-0.00049825	-0.000379	-0.000102	-0.000429	-0.001083
90	-0.00407944	0.00295968	-0.0051526	-0.003277	-0.005413	-0.004719	-0.007813	-0.004541	-0.0067352	-0.007326	-0.005853	-0.004774	-0.007963	-0.00776	-0.0050202	-0.003817	-0.005283	-0.006854	-0.003721	-0.005426	0.00059025	0.000757	0.000863	0.000851	-0.00011
91	-0.00204514	0.00273429	-0.0035446	-0.00171	-0.003684	-0.002991	-0.006786	-0.002552	-0.004245	-0.005623	-0.002866	-0.001841	-0.005594	-0.005301	-0.0022132	-0.000793	-0.002586	-0.004605	-0.000435	-0.002647	0.00182225	0.002022	0.001922	0.002356	0.000989
92	0.000272425	0.00248991	-0.0017084	-0.000116	-0.00174	-0.001019	-0.005248	-0.000419	-0.0012764	-0.003249	0.00038	0.001107	-0.002539	-0.002081	0.001	0.002361	0.000679	-0.001657	0.002936	0.000681	0.0030745	0.003257	0.00297	0.003949	0.002122
93	0.00247603	0.002289	0.0001582	0.001284	0.000183	0.000964	-0.003242	0.001602	0.0014962	-0.000565	0.003	0.003303	0.00046	0.001283	0.0041002	0.005064	0.003923	0.001679	0.00572	0.004115	0.0041495	0.004207	0.003851	0.005361	0.003179
94	0.00413759	0.0021456	0.0017872	0.002298	0.001764	0.002642	-0.000941	0.003173	0.003404	0.001748	0.00435	0.004477	0.002477	0.003968	0.0064814	0.006789	0.006387	0.004902	0.007326	0.007003	0.00487775	0.004713	0.004451	0.006321	0.004026
95	0.00499413	0.00199854	0.0029836	0.002912	0.002745	0.003753	0.00138	0.004128	0.0041824	0.003092	0.004424	0.004715	0.003223	0.005458	0.007643	0.007287	0.007424	0.007353	0.007409	0.008742	0.0051675	0.004743	0.004751	0.006671	0.004505
96	0.004975	0.00178083	0.0036762	0.003164	0.003144	0.004241	0.003317	0.004515	0.003939	0.0034	0.003482	0.004095	0.002991	0.005727	0.0073338	0.006618	0.006718	0.008457	0.005968	0.008908	0.004951	0.004269	0.004704	0.006335	0.004496
97	0.00407048	0.0015759	0.0037898	0.003034	0.003038	0.004084	0.004491	0.004302	0.0028492	0.002855	0.001739	0.00265	0.002132	0.00487	0.0055564	0.004977	0.004376	0.007914	0.003202	0.007313	0.0040865	0.00318	0.004098	0.005176	0.003892
98	0.00228972	0.00166079	0.003209	0.002432	0.002326	0.00316	0.004795	0.003332	0.0010518	0.001515	-0.000599	0.000478	0.000871	0.002994	0.0024966	0.002539	0.000807	0.005676	-0.000583	0.004044	0.0024015	0.001326	0.002678	0.003037	0.002565
99	-0.000260437	0.00211027	0.0018376	0.001249	0.000864	0.001381	0.004232	0.001462	-0.00127	-0.000554	-0.00315	-0.002189	-0.000755	0.000298	-0.0014926	-0.000591	-0.003364	0.00194	-0.004882	-0.000566	-0.00011675	-0.001285	0.000361	-9e-06	0.000466
100	-0.00323118	0.00256864	-0.000319	-0.00058	-0.001364	-0.001166	0.002762	-0.001247	-0.0037152	-0.002918	-0.00536	-0.004887	-0.00265	-0.002761	-0.00575	-0.004267	-0.007173	-0.002818	-0.008749	-0.005743	-0.0031405	-0.00425	-0.002674	-0.003516	-0.002122
101	-0.00596192	0.00269071	-0.0029294	-0.00297	-0.003919	-0.003957	0.000448	-0.004249	-0.0056976	-0.00489	-0.006756	-0.006906	-0.004514	-0.005422	-0.0092252	-0.007952	-0.009515	-0.007647	-0.010937	-0.010075	-0.0059955	-0.006784	-0.005895	-0.006683	-0.00462

## Sheet: SKMY
Sound side			TF1	C:\Users\xb00012\Documents\Data\27_15_150415 SP\27_15_150415_0040.c3d	C:\Users\xb00012\Documents\Data\27_15_150415 SP\27_15_150415_0044.c3d	C:\Users\xb00012\Documents\Data\27_15_150415 SP\27_15_150415_0046.c3d	C:\Users\xb00012\Documents\Data\27_15_150415 SP\27_15_150415_0048.c3d	C:\Users\xb00012\Documents\Data\27_15_150415 SP\27_15_150415_0054.c3d	TF3	C:\Users\xb00012\Documents\Data\39_28_200515 SP\39_28_200515_0041.c3d	C:\Users\xb00012\Documents\Data\39_28_200515 SP\39_28_200515_0043.c3d	C:\Users\xb00012\Documents\Data\39_28_200515 SP\39_28_200515_0045.c3d	C:\Users\xb00012\Documents\Data\39_28_200515 SP\39_28_200515_0051.c3d	C:\Users\xb00012\Documents\Data\39_28_200515 SP\39_28_200515_0053.c3d	TF4	C:\Users\xb00012\Documents\Data\44_33_190615 SP\44_33_190615_0035.c3d	C:\Users\xb00012\Documents\Data\44_33_190615 SP\44_33_190615_0037.c3d	C:\Users\xb00012\Documents\Data\44_33_190615 SP\44_33_190615_0043.c3d	C:\Users\xb00012\Documents\Data\44_33_190615 SP\44_33_190615_0045.c3d	C:\Users\xb00012\Documents\Data\44_33_190615 SP\44_33_190615_0049.c3d	TF5	C:\Users\xb00012\Documents\Data\45_34_230615 SP\45_34_230615_0036.c3d	C:\Users\xb00012\Documents\Data\45_34_230615 SP\45_34_230615_0040.c3d	C:\Users\xb00012\Documents\Data\45_34_230615 SP\45_34_230615_0042.c3d	C:\Users\xb00012\Documents\Data\45_34_230615 SP\45_34_230615_0044.c3d
Sagittal plane			ESP	LKNEE_MOMENTS	LKNEE_MOMENTS	LKNEE_MOMENTS	LKNEE_MOMENTS	LKNEE_MOMENTS	ESP	LKNEE_MOMENTS	LKNEE_MOMENTS	LKNEE_MOMENTS	LKNEE_MOMENTS	LKNEE_MOMENTS	ESP	LKNEE_MOMENTS	LKNEE_MOMENTS	LKNEE_MOMENTS	LKNEE_MOMENTS	LKNEE_MOMENTS	ESP	RKNEE_MOMENTS	RKNEE_MOMENTS	RKNEE_MOMENTS	RKNEE_MOMENTS
Knee Moment				LINK_MODEL_BASED	LINK_MODEL_BASED	LINK_MODEL_BASED	LINK_MODEL_BASED	LINK_MODEL_BASED		LINK_MODEL_BASED	LINK_MODEL_BASED	LINK_MODEL_BASED	LINK_MODEL_BASED	LINK_MODEL_BASED		LINK_MODEL_BASED	LINK_MODEL_BASED	LINK_MODEL_BASED	LINK_MODEL_BASED	LINK_MODEL_BASED		LINK_MODEL_BASED	LINK_MODEL_BASED	LINK_MODEL_BASED	LINK_MODEL_BASED
101 points over gait cycle				Original	Original	Original	Original	Original		Original	Original	Original	Original	Original		Original	Original	Original	Original	Original		Original	Original	Original	Original
ITEM	Mean	SD	C4_L	1	1	1	1	1	C4_L	1	1	1	1	1	C4_L	1	1	1	1	1	C4_R	1	1	1	1
1	-0.29543	0.177273	-0.152249	-0.171571	-0.133276	-0.175092	-0.148391	-0.132917	-0.370523	-0.34541	-0.64299	-0.286881	-0.162649	-0.414686	-0.272503	-0.357274	-0.211718	0.133317	-0.552037	-0.374801	-0.386443	-0.363738	-0.372968	-0.456699	-0.352367
2	-0.462869	0.219767	-0.271514	-0.293629	-0.438811	-0.191	-0.30415	-0.129982	-0.583207	-0.527607	-0.45213	-0.651826	-0.53969	-0.74478	-0.421511	-0.313078	-0.611217	0.109845	-0.727023	-0.566083	-0.575243	-0.585827	-0.53897	-0.601272	-0.574903
3	-0.384964	0.22104	-0.413465	-0.350334	-0.362248	-0.481589	-0.581859	-0.291297	-0.239362	-0.118518	0.085038	-0.618285	-0.197402	-0.347645	-0.289183	-0.158657	-0.631996	-0.078692	-0.189305	-0.387265	-0.597846	-0.520478	-0.596424	-0.5841	-0.690383
4	-0.218664	0.166684	-0.2691	-0.103841	-0.132652	-0.366905	-0.467507	-0.274596	-0.032007	-0.051036	-0.121404	-0.056737	0.066132	0.00301	-0.170521	-0.292975	-0.22385	-0.148701	-0.086714	-0.100364	-0.403029	-0.333973	-0.421091	-0.338943	-0.518109
5	-0.240078	0.112155	-0.144498	-0.059032	-0.229355	-0.068425	-0.214505	-0.151172	-0.206446	-0.210536	-0.194901	-0.196221	-0.148044	-0.282526	-0.365882	-0.491004	-0.232453	-0.277746	-0.445404	-0.382805	-0.243487	-0.216498	-0.274004	-0.165203	-0.318243
6	-0.265788	0.120632	-0.218036	-0.174275	-0.295336	-0.132982	-0.269382	-0.218203	-0.236999	-0.146013	-0.183407	-0.324661	-0.184561	-0.346353	-0.425848	-0.49261	-0.428062	-0.299561	-0.395542	-0.513466	-0.182268	-0.229248	-0.18756	-0.097621	-0.214644
7	-0.264979	0.118111	-0.173478	-0.142194	-0.223491	-0.216732	-0.136777	-0.148195	-0.290522	-0.267366	-0.285178	-0.35935	-0.276075	-0.264643	-0.407474	-0.500512	-0.415002	-0.219271	-0.387703	-0.514883	-0.188443	-0.177619	-0.220421	-0.105782	-0.249952
8	-0.228809	0.14158	-0.0830876	-0.107802	-0.179141	-0.10946	0.00591	-0.024945	-0.27994	-0.268956	-0.351482	-0.313618	-0.200776	-0.264869	-0.395713	-0.46439	-0.424088	-0.266749	-0.32552	-0.497816	-0.156497	-0.161101	-0.168753	-0.080555	-0.215579
9	-0.226941	0.186332	-0.0061294	-0.053325	-0.109844	-0.033066	0.144428	0.02116	-0.370964	-0.208997	-0.423853	-0.503982	-0.324606	-0.393384	-0.372627	-0.446869	-0.412326	-0.218747	-0.321151	-0.464043	-0.158043	-0.231911	-0.152966	-0.032892	-0.214403
10	-0.196417	0.222042	0.0847	0.027464	-0.079145	0.071783	0.226644	0.176754	-0.4265	-0.395133	-0.535975	-0.430389	-0.388919	-0.382082	-0.300371	-0.379753	-0.361243	-0.185043	-0.134266	-0.44155	-0.143496	-0.126772	-0.18305	-0.047462	-0.216699
11	-0.121159	0.226153	0.169596	0.107705	0.083543	0.107297	0.340698	0.208736	-0.321082	-0.334718	-0.533303	-0.22489	-0.286166	-0.226331	-0.275796	-0.364838	-0.309985	-0.161285	-0.204062	-0.338809	-0.057353	-0.060306	-0.09137	0.057754	-0.13549
12	-0.0799351	0.265026	0.244597	0.209484	0.02123	0.39387	0.247263	0.351136	-0.283848	-0.319049	-0.46388	-0.232456	-0.215928	-0.187928	-0.294038	-0.408163	-0.312094	-0.190978	-0.172689	-0.386267	0.0135495	-0.042818	-0.086818	0.262917	-0.079083
13	-0.0796606	0.265257	0.263104	0.159242	0.051826	0.373943	0.2911	0.439409	-0.25283	-0.27027	-0.444967	-0.158263	-0.227339	-0.163312	-0.294525	-0.424095	-0.282193	-0.241625	-0.115211	-0.409503	-0.034391	-0.121852	-0.077491	0.19314	-0.131361
14	-0.0504407	0.271537	0.282483	0.144855	0.034266	0.414811	0.348741	0.46974	-0.234058	-0.274117	-0.377415	-0.171589	-0.206422	-0.140746	-0.288948	-0.426621	-0.238949	-0.28469	-0.081649	-0.412831	0.0387602	-0.0486	0.017337	0.197396	-0.011092
15	-0.0320451	0.289928	0.300436	0.115221	0.039632	0.47062	0.369496	0.507209	-0.232544	-0.258789	-0.367302	-0.173398	-0.224284	-0.138946	-0.289653	-0.436836	-0.201843	-0.328818	-0.074591	-0.406178	0.093581	0.003894	0.083227	0.303826	-0.016623
16	-0.0452444	0.298095	0.300441	0.115535	0.044668	0.468588	0.359448	0.513964	-0.262406	-0.26768	-0.360521	-0.236461	-0.279492	-0.167874	-0.296118	-0.448585	-0.185923	-0.357143	-0.061051	-0.42789	0.077106	0.011318	0.057435	0.314525	-0.074854
17	-0.0452038	0.319269	0.317212	0.116206	0.084291	0.514319	0.349075	0.522169	-0.304226	-0.280186	-0.394699	-0.27325	-0.354363	-0.218633	-0.303275	-0.457227	-0.188034	-0.390264	-0.053639	-0.427209	0.109474	0.025328	0.087166	0.36714	-0.041739
18	-0.0565081	0.333446	0.324262	0.132515	0.123499	0.526435	0.32001	0.518849	-0.35027	-0.324393	-0.435635	-0.325362	-0.411062	-0.254897	-0.313142	-0.47036	-0.196154	-0.397889	-0.050037	-0.451272	0.113118	0.043038	0.093002	0.360191	-0.043758
19	-0.0712955	0.343133	0.322561	0.128906	0.159393	0.532586	0.284358	0.507562	-0.388711	-0.367008	-0.46189	-0.359923	-0.450867	-0.303869	-0.325997	-0.482059	-0.200935	-0.423842	-0.052479	-0.470672	0.106966	0.033667	0.080756	0.346702	-0.033262
20	-0.0893386	0.344419	0.307208	0.129664	0.188623	0.505141	0.233968	0.478642	-0.418778	-0.398613	-0.481941	-0.375407	-0.486837	-0.351091	-0.338598	-0.496414	-0.207068	-0.429233	-0.068254	-0.49202	0.0928135	0.003675	0.078044	0.330662	-0.041127
21	-0.108998	0.343807	0.290166	0.123439	0.187821	0.490279	0.198369	0.45092	-0.439874	-0.430287	-0.491643	-0.394829	-0.498713	-0.383898	-0.357447	-0.506762	-0.213444	-0.441149	-0.097567	-0.528311	0.0711625	-0.02244	0.035329	0.3057	-0.033939
22	-0.135754	0.33688	0.256635	0.09798	0.171445	0.465264	0.153672	0.394814	-0.463401	-0.464506	-0.514104	-0.414701	-0.512666	-0.411027	-0.373161	-0.519325	-0.225645	-0.440607	-0.113418	-0.566808	0.0369115	-0.048094	-0.003788	0.260225	-0.060697
23	-0.161512	0.323009	0.215341	0.059232	0.154123	0.416521	0.113201	0.333629	-0.480373	-0.489283	-0.542647	-0.414453	-0.522801	-0.432683	-0.383747	-0.519389	-0.234259	-0.439508	-0.141569	-0.584011	0.0027305	-0.08556	-0.026519	0.207417	-0.084416
24	-0.185663	0.302593	0.165712	0.024835	0.115036	0.351665	0.070062	0.266963	-0.486565	-0.506154	-0.560348	-0.407216	-0.513328	-0.445781	-0.388951	-0.520315	-0.238689	-0.438634	-0.155735	-0.591381	-0.0328475	-0.118803	-0.060564	0.158325	-0.110348
25	-0.205775	0.281392	0.117215	-0.008595	0.076103	0.279567	0.031144	0.207857	-0.488719	-0.520289	-0.567075	-0.401114	-0.511721	-0.443395	-0.388121	-0.515436	-0.234646	-0.423457	-0.160854	-0.606214	-0.0634747	-0.14326	-0.079563	0.104552	-0.135628
26	-0.227993	0.258195	0.0647166	-0.056939	0.030582	0.207937	-0.009355	0.151358	-0.485742	-0.525534	-0.579829	-0.391878	-0.491392	-0.440075	-0.389954	-0.519064	-0.232373	-0.413417	-0.175777	-0.609137	-0.100995	-0.187932	-0.109683	0.059892	-0.166258
27	-0.247014	0.232867	0.008593	-0.101235	-0.024207	0.127439	-0.048546	0.089514	-0.483329	-0.522506	-0.588591	-0.379746	-0.489055	-0.436749	-0.383437	-0.510211	-0.22016	-0.397294	-0.188195	-0.601327	-0.129881	-0.201211	-0.138835	0.018524	-0.198004
28	-0.266263	0.213983	-0.0408612	-0.150148	-0.063721	0.059979	-0.092525	0.042109	-0.487044	-0.528297	-0.597908	-0.393397	-0.477878	-0.437738	-0.381623	-0.511027	-0.213405	-0.37987	-0.203411	-0.6004	-0.155524	-0.22442	-0.165714	-0.012573	-0.219389
29	-0.283422	0.197181	-0.0831846	-0.180529	-0.106507	-0.009262	-0.125679	0.006054	-0.495493	-0.537198	-0.614578	-0.390196	-0.481441	-0.45405	-0.37374	-0.501084	-0.200807	-0.362357	-0.220198	-0.584255	-0.181271	-0.235556	-0.191626	-0.05133	-0.246571
30	-0.298084	0.187849	-0.114825	-0.210512	-0.132191	-0.057864	-0.142958	-0.0306	-0.505202	-0.547095	-0.634074	-0.394585	-0.48628	-0.463978	-0.371458	-0.504638	-0.199696	-0.348884	-0.222405	-0.581669	-0.200849	-0.247594	-0.208784	-0.080297	-0.26672
31	-0.3108	0.178792	-0.143326	-0.231899	-0.16633	-0.107258	-0.159295	-0.051848	-0.513505	-0.551212	-0.650327	-0.397818	-0.490047	-0.478119	-0.365617	-0.502838	-0.199473	-0.334896	-0.220585	-0.570295	-0.220754	-0.260613	-0.231038	-0.106806	-0.284559
32	-0.319537	0.174369	-0.158829	-0.245735	-0.177122	-0.141284	-0.169093	-0.060913	-0.519986	-0.552259	-0.666955	-0.397927	-0.492003	-0.490785	-0.359132	-0.49628	-0.190488	-0.33238	-0.211811	-0.564699	-0.240201	-0.274106	-0.247579	-0.137355	-0.301765
33	-0.326892	0.170067	-0.170017	-0.260202	-0.178909	-0.163825	-0.170554	-0.076597	-0.522869	-0.54576	-0.674889	-0.401987	-0.496896	-0.494814	-0.354949	-0.492793	-0.185199	-0.33582	-0.201323	-0.55961	-0.259733	-0.290341	-0.267354	-0.16411	-0.317125
34	-0.333163	0.169405	-0.176212	-0.264887	-0.182241	-0.172416	-0.177538	-0.083977	-0.532024	-0.544665	-0.685518	-0.414427	-0.515673	-0.499837	-0.347694	-0.491882	-0.17542	-0.338529	-0.189468	-0.54317	-0.276722	-0.301966	-0.285705	-0.183256	-0.335963
35	-0.33634	0.166868	-0.178443	-0.271312	-0.178709	-0.167639	-0.179947	-0.094608	-0.533697	-0.540479	-0.677364	-0.41596	-0.535784	-0.498896	-0.341698	-0.47479	-0.169166	-0.354562	-0.177445	-0.532525	-0.291524	-0.304194	-0.311009	-0.204397	-0.346496
36	-0.338826	0.16763	-0.181132	-0.273434	-0.175066	-0.172301	-0.183877	-0.10098	-0.54232	-0.541657	-0.679233	-0.435288	-0.557668	-0.497755	-0.329421	-0.469242	-0.166168	-0.342796	-0.155759	-0.51314	-0.302431	-0.306312	-0.318362	-0.220091	-0.36496
37	-0.340318	0.169836	-0.181239	-0.287966	-0.163056	-0.16742	-0.184432	-0.10332	-0.554234	-0.533627	-0.680984	-0.467023	-0.58578	-0.503756	-0.315484	-0.455117	-0.177055	-0.332576	-0.129973	-0.482697	-0.310315	-0.308138	-0.324682	-0.233564	-0.374875
38	-0.339035	0.17575	-0.181839	-0.29209	-0.157192	-0.166599	-0.187518	-0.105795	-0.569734	-0.539776	-0.69559	-0.495996	-0.608862	-0.508444	-0.297385	-0.427807	-0.173237	-0.323804	-0.1029	-0.459176	-0.307182	-0.299622	-0.320935	-0.233428	-0.374742
39	-0.342598	0.181973	-0.188645	-0.299758	-0.157074	-0.18015	-0.198606	-0.107635	-0.587649	-0.552115	-0.71275	-0.524258	-0.633663	-0.515457	-0.290037	-0.420474	-0.177837	-0.329204	-0.08186	-0.44081	-0.304063	-0.287587	-0.322652	-0.227313	-0.3787
40	-0.34849	0.190114	-0.193764	-0.30752	-0.155981	-0.181353	-0.209678	-0.114288	-0.608708	-0.563316	-0.728208	-0.561232	-0.658836	-0.53195	-0.284855	-0.427283	-0.169801	-0.326576	-0.069239	-0.431376	-0.306634	-0.284672	-0.326918	-0.227046	-0.387899
41	-0.354637	0.198839	-0.198262	-0.322575	-0.158531	-0.175373	-0.226079	-0.108751	-0.630812	-0.592012	-0.74974	-0.582315	-0.676203	-0.553788	-0.280705	-0.421083	-0.154096	-0.331542	-0.066578	-0.430227	-0.30877	-0.287494	-0.327594	-0.230227	-0.389766
42	-0.364885	0.209601	-0.208896	-0.347462	-0.156409	-0.187418	-0.243306	-0.109885	-0.658058	-0.627905	-0.768688	-0.619347	-0.691482	-0.582866	-0.278298	-0.424089	-0.132393	-0.34395	-0.052297	-0.43876	-0.314291	-0.295636	-0.328796	-0.236627	-0.396103
43	-0.373051	0.219443	-0.22161	-0.379301	-0.14768	-0.204836	-0.265302	-0.110932	-0.682368	-0.669539	-0.778726	-0.647743	-0.70366	-0.612173	-0.271531	-0.415205	-0.114051	-0.344566	-0.040489	-0.443345	-0.316694	-0.297868	-0.327696	-0.234929	-0.406284
44	-0.375089	0.22732	-0.228221	-0.40839	-0.133514	-0.20265	-0.289611	-0.10694	-0.695343	-0.699649	-0.765545	-0.669755	-0.704459	-0.637309	-0.257541	-0.402945	-0.091877	-0.327254	-0.024762	-0.440866	-0.319249	-0.29352	-0.337537	-0.232983	-0.412956
45	-0.37785	0.234342	-0.238373	-0.43823	-0.12773	-0.205577	-0.313273	-0.107057	-0.706471	-0.725597	-0.754834	-0.67886	-0.706972	-0.666094	-0.249259	-0.399584	-0.082369	-0.322158	-0.003076	-0.439109	-0.317295	-0.284926	-0.33321	-0.227935	-0.423109
46	-0.378773	0.243862	-0.243722	-0.451642	-0.110737	-0.202096	-0.349686	-0.10445	-0.720349	-0.738372	-0.765528	-0.685477	-0.717372	-0.694995	-0.242497	-0.395395	-0.076479	-0.306843	0.013226	-0.446993	-0.308523	-0.260599	-0.334494	-0.21819	-0.42081
47	-0.380519	0.251217	-0.247067	-0.468593	-0.08376	-0.210195	-0.355904	-0.116883	-0.731687	-0.747447	-0.788321	-0.698083	-0.710206	-0.714376	-0.247247	-0.402385	-0.066025	-0.317145	0.009449	-0.460128	-0.296075	-0.237907	-0.329157	-0.198292	-0.418944
48	-0.379108	0.257286	-0.248505	-0.480717	-0.06681	-0.203461	-0.366049	-0.125489	-0.738267	-0.755064	-0.798647	-0.695313	-0.707409	-0.734902	-0.248383	-0.408237	-0.063921	-0.31355	0.015385	-0.471592	-0.281278	-0.215361	-0.31386	-0.187928	-0.407964
49	-0.373519	0.261799	-0.241939	-0.470518	-0.04946	-0.198828	-0.357152	-0.133739	-0.744582	-0.785267	-0.791254	-0.681821	-0.711152	-0.753416	-0.246813	-0.399669	-0.061211	-0.31406	0.001784	-0.460907	-0.260744	-0.184747	-0.299441	-0.167199	-0.391587
50	-0.366762	0.264771	-0.231562	-0.454871	-0.034418	-0.181095	-0.347233	-0.140195	-0.748985	-0.800702	-0.765286	-0.67789	-0.739097	-0.76195	-0.243122	-0.384651	-0.08033	-0.299497	-0.001891	-0.44924	-0.243381	-0.174352	-0.273224	-0.150289	-0.375657
51	-0.359036	0.260547	-0.226224	-0.429054	-0.037608	-0.170643	-0.335394	-0.158422	-0.74049	-0.815025	-0.735433	-0.672884	-0.718682	-0.760428	-0.242403	-0.381458	-0.10472	-0.290028	-0.008865	-0.426943	-0.227025	-0.154327	-0.25779	-0.134462	-0.361521
52	-0.347825	0.261005	-0.212235	-0.405635	-0.032426	-0.156829	-0.323202	-0.143085	-0.732514	-0.820367	-0.711533	-0.658657	-0.716518	-0.755495	-0.23975	-0.384972	-0.127158	-0.262032	-0.004028	-0.420561	-0.206802	-0.136056	-0.230524	-0.120825	-0.339803
53	-0.338436	0.251883	-0.213715	-0.384005	-0.03954	-0.159916	-0.327682	-0.157434	-0.710384	-0.781301	-0.680317	-0.639559	-0.722242	-0.728499	-0.233846	-0.381538	-0.139468	-0.238797	0.005863	-0.415292	-0.195799	-0.133157	-0.213875	-0.114814	-0.321349
54	-0.320164	0.245496	-0.192137	-0.324028	-0.029664	-0.173039	-0.306663	-0.127289	-0.683166	-0.753096	-0.659474	-0.634792	-0.681866	-0.686602	-0.228337	-0.364415	-0.159967	-0.216941	0.025111	-0.425473	-0.177015	-0.141132	-0.17707	-0.086896	-0.302963
55	-0.296704	0.230658	-0.170555	-0.263811	-0.015212	-0.179191	-0.278484	-0.116076	-0.635966	-0.699853	-0.624014	-0.575025	-0.648034	-0.632902	-0.224124	-0.333811	-0.177012	-0.253788	0.04367	-0.39968	-0.15617	-0.121235	-0.159967	-0.063806	-0.279673
56	-0.268942	0.214455	-0.166216	-0.262365	-0.006292	-0.190999	-0.274554	-0.096872	-0.584407	-0.635234	-0.587452	-0.547872	-0.568878	-0.582597	-0.19784	-0.299114	-0.207678	-0.159237	0.037484	-0.360656	-0.127303	-0.094913	-0.131932	-0.037066	-0.245302
57	-0.238791	0.19653	-0.14264	-0.24871	-0.003781	-0.131383	-0.248236	-0.08109	-0.520474	-0.563839	-0.55152	-0.492656	-0.508906	-0.485451	-0.186693	-0.324265	-0.205983	-0.139433	0.055652	-0.319436	-0.105355	-0.078876	-0.112	-0.017745	-0.2128
58	-0.202533	0.177298	-0.10417	-0.181605	-0.000186	-0.072889	-0.253774	-0.012398	-0.450056	-0.505748	-0.453122	-0.43155	-0.442232	-0.417627	-0.177452	-0.252703	-0.222679	-0.122382	0.032727	-0.322225	-0.0784515	-0.055287	-0.069351	-0.002336	-0.186832
59	-0.162479	0.161456	-0.068454	-0.137461	-0.006265	0.00585	-0.249994	0.0456	-0.378376	-0.452504	-0.366135	-0.360115	-0.382981	-0.330146	-0.158673	-0.224236	-0.207738	-0.098091	-0.000539	-0.262761	-0.0444147	-0.040649	-0.042914	0.058259	-0.152355
60	-0.116886	0.160672	-0.0266654	-0.102269	-0.006393	0.062191	-0.191796	0.10494	-0.309386	-0.399144	-0.277367	-0.310074	-0.302075	-0.258272	-0.142598	-0.196018	-0.199195	-0.062032	-0.035764	-0.219981	0.0111057	-0.028584	-0.019033	0.226984	-0.134944
61	-0.0714771	0.146046	0.0297254	-0.041192	0.024282	0.106035	-0.126003	0.185505	-0.23236	-0.297266	-0.255341	-0.238384	-0.199242	-0.171569	-0.109074	-0.139022	-0.171293	-0.028225	-0.008512	-0.198319	0.025801	-0.028101	-0.004627	0.230975	-0.095043
62	-0.0220602	0.138549	0.0904794	0.033329	0.070742	0.147606	-0.036169	0.236889	-0.157717	-0.251101	-0.150168	-0.157422	-0.147926	-0.081966	-0.0619528	-0.093146	-0.135528	0.018363	0.052635	-0.152088	0.0409492	-0.026073	0.001523	0.269881	-0.081534
63	0.0301416	0.134755	0.147405	0.115883	0.134782	0.20319	0.032015	0.251157	-0.100277	-0.147036	-0.073511	-0.105937	-0.09459	-0.080313	-0.006543	-0.031796	-0.123131	0.10775	0.093392	-0.07893	0.0799815	-0.021837	0.04701	0.3231	-0.028347
64	0.0844457	0.121845	0.188506	0.152879	0.192221	0.2284	0.132974	0.236058	-0.0398168	-0.079779	-0.008502	-0.059872	-0.049377	-0.001554	0.0478526	0.04885	-0.081832	0.157769	0.084412	0.030064	0.141241	0.019317	0.110962	0.368639	0.066045
65	0.118073	0.105899	0.184925	0.177426	0.195665	0.183707	0.172834	0.194991	-0.0021354	-0.046458	0.014771	-0.000958	-0.00555	0.027518	0.0922964	0.101296	0.008361	0.171522	0.087111	0.093192	0.197207	0.048232	0.2049	0.390319	0.145376
66	0.137973	0.101359	0.192293	0.155159	0.212698	0.176474	0.23493	0.182206	0.0212656	-0.023453	0.032841	0.022972	0.040067	0.033901	0.103682	0.117577	0.085946	0.164958	0.035739	0.114188	0.23465	0.074921	0.279649	0.361199	0.222833
67	0.112755	0.0751141	0.162729	0.092201	0.224464	0.155219	0.25084	0.09092	0.0499784	0.054885	0.062037	0.026646	0.067989	0.038335	0.111294	0.112448	0.119394	0.108707	0.091622	0.124301	0.127019	0.083205	0.019717	0.102237	0.302917
68	0.101737	0.0646134	0.114964	0.117149	0.108193	0.080794	0.141188	0.127495	0.0605982	0.066393	0.068759	0.056405	0.069975	0.041459	0.0870976	0.073273	0.048263	0.137103	0.124592	0.052257	0.14429	0.049256	0.086763	0.110663	0.330478
69	0.128741	0.0736287	0.139434	0.125371	0.111822	0.122922	0.190953	0.146103	0.0661332	0.076747	0.075667	0.063556	0.072834	0.041862	0.125891	0.123709	0.090358	0.168624	0.140594	0.106172	0.183504	0.092309	0.11794	0.135085	0.388683
70	0.130464	0.0442513	0.151844	0.122226	0.128276	0.142217	0.21764	0.148861	0.0692596	0.084373	0.078803	0.068346	0.072628	0.042148	0.150595	0.154151	0.138754	0.182627	0.142813	0.134628	0.15016	0.122269	0.141683	0.149125	0.187562
71	0.130881	0.0460501	0.1547	0.112269	0.138008	0.149647	0.235999	0.137576	0.0687392	0.085509	0.071485	0.069664	0.068665	0.048373	0.160469	0.166399	0.174607	0.179865	0.135031	0.146441	0.139616	0.137144	0.145844	0.145778	0.129698
72	0.128109	0.0483628	0.146774	0.09884	0.134743	0.143998	0.239778	0.116509	0.0653286	0.081272	0.056718	0.064564	0.062057	0.062032	0.158072	0.166721	0.189615	0.166423	0.121648	0.145952	0.142263	0.140184	0.137148	0.132876	0.158842
73	0.119839	0.0483639	0.131712	0.085128	0.123222	0.127775	0.230521	0.091912	0.062554	0.077838	0.044697	0.054571	0.057711	0.077953	0.14761	0.159139	0.188827	0.146862	0.105112	0.138112	0.137479	0.137663	0.124546	0.116954	0.170752
74	0.109479	0.0454453	0.113277	0.07313	0.107307	0.106813	0.210544	0.068593	0.0628044	0.078366	0.041335	0.045696	0.05801	0.090615	0.132525	0.146195	0.178897	0.124317	0.08677	0.126445	0.129308	0.135043	0.11234	0.10218	0.167671
75	0.0988371	0.0409064	0.0941796	0.062969	0.089703	0.086253	0.183471	0.048502	0.0654902	0.081601	0.044913	0.042062	0.060346	0.098529	0.115078	0.129396	0.16301	0.101399	0.069392	0.112193	0.1206	0.13398	0.100886	0.088955	0.158581
76	0.0881249	0.0361597	0.07622	0.055027	0.072339	0.068439	0.153379	0.031916	0.0685398	0.084599	0.050946	0.044379	0.061477	0.101298	0.0961136	0.10981	0.141717	0.079667	0.054626	0.094748	0.111626	0.133251	0.089939	0.076333	0.146981
77	0.0770893	0.0322823	0.060344	0.050009	0.055376	0.053095	0.123293	0.019947	0.0702154	0.085798	0.057346	0.049661	0.059715	0.098557	0.075585	0.086749	0.116432	0.059166	0.040961	0.074617	0.102213	0.13058	0.079194	0.064302	0.134775
78	0.0655063	0.0299056	0.047233	0.048213	0.039447	0.039947	0.095008	0.01355	0.0692328	0.084923	0.061686	0.054844	0.054482	0.090229	0.053859	0.06024	0.090148	0.038603	0.027211	0.053093	0.0917003	0.123514	0.067986	0.053271	0.12203
79	0.0534986	0.0292318	0.037263	0.048209	0.026868	0.029639	0.069794	0.011805	0.0648264	0.080554	0.061683	0.057592	0.046611	0.077692	0.0317112	0.031326	0.065112	0.018783	0.012981	0.030354	0.080194	0.111493	0.056302	0.043158	0.109823
80	0.0413065	0.0300567	0.0297868	0.0476	0.01889	0.021927	0.048849	0.011668	0.0571524	0.07158	0.057088	0.056914	0.03686	0.06332	0.0101064	0.001165	0.041044	0.001927	-0.002125	0.008521	0.0681805	0.095865	0.044328	0.033265	0.099264
81	0.0293452	0.0312651	0.0240464	0.045313	0.014748	0.015391	0.033156	0.011624	0.0469486	0.058693	0.048795	0.051361	0.026275	0.049619	-0.0092528	-0.025667	0.017405	-0.01084	-0.017021	-0.010141	0.0556385	0.076825	0.032493	0.023071	0.090165
82	0.0183303	0.0313545	0.01946	0.040916	0.013026	0.009187	0.022923	0.011248	0.0354018	0.043514	0.037948	0.042381	0.014784	0.038382	-0.0239464	-0.043479	-0.003957	-0.019569	-0.028616	-0.024111	0.0424057	0.054805	0.021115	0.012959	0.080744
83	0.00854662	0.0297213	0.0152858	0.033997	0.012324	0.003773	0.016397	0.009938	0.023373	0.028344	0.024974	0.032606	0.002487	0.028454	-0.0331078	-0.051794	-0.019703	-0.026122	-0.03456	-0.03336	0.0286355	0.032749	0.010055	0.002981	0.068757
84	0.000165837	0.0269195	0.0109308	0.024327	0.011851	-0.000463	0.011684	0.007255	0.0122708	0.015584	0.010723	0.023068	-0.008653	0.020632	-0.038012	-0.054383	-0.030475	-0.031465	-0.033979	-0.039758	0.0154737	0.014438	-0.000211	-0.006027	0.053695
85	-0.00664201	0.0232451	0.0061468	0.011081	0.011847	-0.003265	0.007421	0.00365	0.0023882	0.005529	-0.003881	0.013377	-0.018713	0.015629	-0.0390748	-0.053111	-0.036959	-0.032631	-0.030331	-0.042342	0.00397175	0.0011	-0.008834	-0.012962	0.036583
86	-0.0121367	0.0195261	0.0005058	-0.005352	0.012467	-0.005314	0.001819	-0.001091	-0.0062204	-0.002813	-0.018335	0.004767	-0.027192	0.012471	-0.0376064	-0.049001	-0.037765	-0.030965	-0.031394	-0.038907	-0.005226	-0.007711	-0.015921	-0.018016	0.020744
87	-0.0178414	0.0183297	-0.0069826	-0.024132	0.012217	-0.008386	-0.006756	-0.007856	-0.0127748	-0.008107	-0.03116	-0.000918	-0.03211	0.008421	-0.0395828	-0.048253	-0.033385	-0.0364	-0.046902	-0.032974	-0.0120255	-0.012707	-0.021598	-0.022359	0.008562
88	-0.0273204	0.023729	-0.0182096	-0.045991	0.00862	-0.015009	-0.019512	-0.019156	-0.017092	-0.011556	-0.038235	-0.004117	-0.03281	0.001258	-0.0547462	-0.062775	-0.029364	-0.061201	-0.084598	-0.035793	-0.0192337	-0.017228	-0.027781	-0.029088	-0.002838
89	-0.0443609	0.0381011	-0.0356798	-0.071806	-0.001191	-0.028064	-0.038031	-0.039307	-0.020196	-0.017306	-0.038254	-0.006209	-0.030558	-0.008653	-0.0910946	-0.100863	-0.037015	-0.112483	-0.145653	-0.059459	-0.0304733	-0.025275	-0.037617	-0.041239	-0.017762
90	-0.0711521	0.0588099	-0.061371	-0.101566	-0.020168	-0.050506	-0.064833	-0.069782	-0.0261254	-0.030483	-0.038578	-0.008727	-0.030991	-0.021848	-0.148882	-0.161256	-0.068178	-0.185803	-0.221281	-0.10789	-0.0482302	-0.040572	-0.05306	-0.061602	-0.037687
91	-0.108434	0.0799354	-0.0962108	-0.134972	-0.050938	-0.084234	-0.102028	-0.108882	-0.0422022	-0.062381	-0.052319	-0.013493	-0.040195	-0.042623	-0.220658	-0.2351	-0.127679	-0.269783	-0.296448	-0.174279	-0.074666	-0.06674	-0.075651	-0.091991	-0.064282
92	-0.156567	0.0959833	-0.139412	-0.172872	-0.092898	-0.128373	-0.15001	-0.152909	-0.0785932	-0.1274	-0.093705	-0.026696	-0.065609	-0.079556	-0.296817	-0.311127	-0.209077	-0.356483	-0.359455	-0.247944	-0.111447	-0.106646	-0.10634	-0.132623	-0.100179
93	-0.2193	0.109508	-0.189093	-0.217146	-0.141646	-0.180229	-0.206982	-0.199464	-0.14127	-0.222872	-0.169889	-0.058732	-0.11337	-0.141487	-0.386935	-0.380791	-0.386936	-0.439272	-0.403304	-0.324375	-0.159902	-0.160901	-0.147149	-0.18327	-0.148287
94	-0.282873	0.105937	-0.242205	-0.267089	-0.192066	-0.237985	-0.268911	-0.244973	-0.228206	-0.328252	-0.274467	-0.119127	-0.184145	-0.235041	-0.441409	-0.438789	-0.441409	-0.505798	-0.422385	-0.398665	-0.219672	-0.226644	-0.198854	-0.24293	-0.210259
95	-0.344303	0.0921674	-0.292911	-0.314674	-0.239668	-0.297857	-0.328548	-0.283807	-0.325445	-0.415552	-0.380163	-0.209037	-0.267312	-0.355159	-0.472057	-0.477723	-0.472057	-0.538644	-0.411414	-0.460447	-0.286801	-0.297184	-0.258064	-0.307664	-0.284292
96	-0.390072	0.0728968	-0.332908	-0.346941	-0.279497	-0.351259	-0.375918	-0.310925	-0.406361	-0.456781	-0.449176	-0.315946	-0.341211	-0.468692	-0.46878	-0.485809	-0.46878	-0.523865	-0.372145	-0.493302	-0.352237	-0.361403	-0.316687	-0.366089	-0.36477
97	-0.406652	0.0585381	-0.353701	-0.352708	-0.305665	-0.385605	-0.401887	-0.322639	-0.444944	-0.439538	-0.45811	-0.412529	-0.386041	-0.5285	-0.424479	-0.450037	-0.424479	-0.453719	-0.311717	-0.482443	-0.403485	-0.404541	-0.365728	-0.403115	-0.440554
98	-0.385198	0.0674639	-0.349238	-0.326834	-0.31326	-0.390579	-0.401204	-0.314311	-0.429722	-0.37567	-0.404328	-0.466798	-0.391572	-0.510242	-0.333797	-0.358031	-0.333797	-0.326272	-0.23075	-0.420134	-0.428036	-0.413971	-0.397096	-0.406366	-0.494712
99	-0.323696	0.101086	-0.317626	-0.270803	-0.298303	-0.362743	-0.373346	-0.282933	-0.362207	-0.281796	-0.293551	-0.461132	-0.349263	-0.425292	-0.197723	-0.206703	-0.197723	-0.154647	-0.130274	-0.29927	-0.41723	-0.385784	-0.401666	-0.372563	-0.508905
100	-0.229935	0.139756	-0.26155	-0.19064	-0.261043	-0.305827	-0.320231	-0.23001	-0.252187	-0.170421	-0.143646	-0.395638	-0.251764	-0.299467	-0.0368992	-0.017585	-0.0368992	0.021763	-0.026313	-0.125462	-0.369103	-0.32307	-0.370886	-0.308299	-0.474156
101	-0.123213	0.162215	-0.187624	-0.100337	-0.204668	-0.226602	-0.246079	-0.160434	-0.121964	-0.065773	0.004735	-0.277826	-0.110909	-0.160049	0.104983	0.149681	0.104983	0.15015	0.059523	0.060576	-0.288248	-0.234784	-0.299885	-0.22428	-0.394043

## Sheet: PKMY
Prosthetic side			TF1	C:\Users\xb00012\Documents\Data\27_15_150415 SP\27_15_150415_0040.c3d	C:\Users\xb00012\Documents\Data\27_15_150415 SP\27_15_150415_0044.c3d	C:\Users\xb00012\Documents\Data\27_15_150415 SP\27_15_150415_0046.c3d	C:\Users\xb00012\Documents\Data\27_15_150415 SP\27_15_150415_0048.c3d	C:\Users\xb00012\Documents\Data\27_15_150415 SP\27_15_150415_0054.c3d	TF3	C:\Users\xb00012\Documents\Data\39_28_200515 SP\39_28_200515_0041.c3d	C:\Users\xb00012\Documents\Data\39_28_200515 SP\39_28_200515_0043.c3d	C:\Users\xb00012\Documents\Data\39_28_200515 SP\39_28_200515_0045.c3d	C:\Users\xb00012\Documents\Data\39_28_200515 SP\39_28_200515_0051.c3d	C:\Users\xb00012\Documents\Data\39_28_200515 SP\39_28_200515_0053.c3d	TF4	C:\Users\xb00012\Documents\Data\44_33_190615 SP\44_33_190615_0035.c3d	C:\Users\xb00012\Documents\Data\44_33_190615 SP\44_33_190615_0037.c3d	C:\Users\xb00012\Documents\Data\44_33_190615 SP\44_33_190615_0043.c3d	C:\Users\xb00012\Documents\Data\44_33_190615 SP\44_33_190615_0045.c3d	C:\Users\xb00012\Documents\Data\44_33_190615 SP\44_33_190615_0049.c3d	TF5	C:\Users\xb00012\Documents\Data\45_34_230615 SP\45_34_230615_0036.c3d	C:\Users\xb00012\Documents\Data\45_34_230615 SP\45_34_230615_0040.c3d	C:\Users\xb00012\Documents\Data\45_34_230615 SP\45_34_230615_0042.c3d	C:\Users\xb00012\Documents\Data\45_34_230615 SP\45_34_230615_0044.c3d
Sagittal plane			ESP	RKNEE_MOMENTS	RKNEE_MOMENTS	RKNEE_MOMENTS	RKNEE_MOMENTS	RKNEE_MOMENTS	ESP	RKNEE_MOMENTS	RKNEE_MOMENTS	RKNEE_MOMENTS	RKNEE_MOMENTS	RKNEE_MOMENTS	ESP	RKNEE_MOMENTS	RKNEE_MOMENTS	RKNEE_MOMENTS	RKNEE_MOMENTS	RKNEE_MOMENTS	ESP	LKNEE_MOMENTS	LKNEE_MOMENTS	LKNEE_MOMENTS	LKNEE_MOMENTS
Knee Moment				LINK_MODEL_BASED	LINK_MODEL_BASED	LINK_MODEL_BASED	LINK_MODEL_BASED	LINK_MODEL_BASED		LINK_MODEL_BASED	LINK_MODEL_BASED	LINK_MODEL_BASED	LINK_MODEL_BASED	LINK_MODEL_BASED		LINK_MODEL_BASED	LINK_MODEL_BASED	LINK_MODEL_BASED	LINK_MODEL_BASED	LINK_MODEL_BASED		LINK_MODEL_BASED	LINK_MODEL_BASED	LINK_MODEL_BASED	LINK_MODEL_BASED
101 points over gait cycle				Original	Original	Original	Original	Original		Original	Original	Original	Original	Original		Original	Original	Original	Original	Original		Original	Original	Original	Original
ITEM	Mean	SD	C4_R	1	1	1	1	1	C4_R	1	1	1	1	1	C4_R	1	1	1	1	1	C4_L	1	1	1	1
1	-0.467	0.242952	-0.290138	-0.243152	-0.396035	-0.182255	-0.050731	-0.578519	-0.634896	-0.835081	-0.796078	-0.412254	-0.625665	-0.505402	-0.596789	-0.364258	-0.631428	-0.482897	-0.735239	-0.770125	-0.346177	0.003241	-0.503157	-0.588234	-0.296559
2	-0.305757	0.212607	-0.210836	-0.266117	-0.192047	-0.248689	-0.066095	-0.281234	-0.284829	-0.399394	-0.02167	-0.216405	-0.412078	-0.3746	-0.176695	-0.064416	-0.212395	-0.401729	-0.094912	-0.110021	-0.550667	-0.736735	-0.323174	-0.837268	-0.305489
3	-0.0841567	0.112558	-0.12842	-0.151346	-0.087336	-0.131666	-0.162082	-0.109668	0.007877	-0.014653	0.039536	0.010746	0.059009	-0.055253	-0.110819	-0.333289	-0.174752	0.025297	-0.01306	-0.058292	-0.105265	-0.180694	0.027433	-0.291059	0.02326
4	-0.152604	0.0510594	-0.140151	-0.101781	-0.066267	-0.180375	-0.173624	-0.17871	-0.171404	-0.183866	-0.18909	-0.137431	-0.198429	-0.148205	-0.146883	-0.10219	-0.135094	-0.213886	-0.11176	-0.171484	-0.151976	-0.175927	-0.219557	-0.027541	-0.18488
5	-0.128702	0.0791335	-0.0994646	-0.134534	-0.055464	-0.110329	-0.069161	-0.127835	-0.042311	-0.036362	0.009952	-0.023512	-0.084987	-0.076646	-0.196127	-0.200669	-0.268018	-0.115112	-0.17382	-0.223014	-0.176905	-0.270089	-0.132663	-0.192969	-0.1119
6	-0.119329	0.0649516	-0.071759	-0.079836	-0.031302	-0.055944	-0.077392	-0.114321	-0.0815462	-0.108935	-0.068142	-0.034529	-0.112444	-0.083681	-0.195882	-0.210445	-0.270521	-0.191781	-0.152157	-0.154505	-0.128129	-0.215089	-0.114023	-0.100172	-0.083231
7	-0.106321	0.0810145	-0.0270972	-0.046975	-0.010341	-0.027621	-0.006473	-0.044076	-0.054839	-0.057349	0.003706	-0.02425	-0.078181	-0.118121	-0.181677	-0.205519	-0.263177	-0.188522	-0.118559	-0.132606	-0.161671	-0.234166	-0.125463	-0.173838	-0.113218
8	-0.0829999	0.0863828	0.0107804	0.003228	0.021834	0.026537	0.013057	-0.010754	-0.0479428	-0.065161	0.001441	-0.014554	-0.078562	-0.082878	-0.179088	-0.191606	-0.296951	-0.154877	-0.144499	-0.107509	-0.115749	-0.180133	-0.10422	-0.100824	-0.077819
9	-0.0824812	0.0907411	0.0285556	0.017264	0.036323	0.045276	0.026987	0.016928	-0.0532944	-0.094756	0.002201	-0.005653	-0.086462	-0.081802	-0.154697	-0.191262	-0.233945	-0.133896	-0.118339	-0.096041	-0.150489	-0.256047	-0.12651	-0.125976	-0.093424
10	-0.0779086	0.0910549	0.0374096	0.026084	0.035978	0.042475	0.05167	0.030841	-0.0592232	-0.100185	-0.007183	-0.0065	-0.087456	-0.094792	-0.154109	-0.186161	-0.273679	-0.141335	-0.097751	-0.071621	-0.135711	-0.185677	-0.130166	-0.122636	-0.104366
11	-0.0800886	0.0958954	0.0431518	0.041518	0.03848	0.051662	0.042366	0.041733	-0.0646206	-0.109545	-0.007876	-0.015118	-0.092126	-0.098438	-0.146435	-0.18345	-0.257724	-0.145711	-0.102767	-0.042523	-0.152451	-0.234296	-0.133696	-0.137051	-0.10476
12	-0.074446	0.0961643	0.0497128	0.037342	0.042654	0.050671	0.065503	0.052394	-0.060209	-0.114387	-0.001596	-0.018078	-0.088665	-0.078319	-0.131052	-0.168249	-0.244559	-0.140698	-0.084402	-0.017351	-0.156236	-0.225829	-0.135294	-0.143417	-0.120404
13	-0.0709812	0.0958293	0.0545532	0.05754	0.046416	0.059644	0.057697	0.051469	-0.0636196	-0.108684	-0.014452	-0.03085	-0.079672	-0.08444	-0.11389	-0.15591	-0.222129	-0.129049	-0.072247	0.009885	-0.160968	-0.237772	-0.135417	-0.142363	-0.128321
14	-0.0660291	0.0940763	0.0603592	0.06211	0.050126	0.067126	0.053095	0.069339	-0.0670674	-0.107748	-0.039802	-0.029609	-0.08015	-0.078028	-0.0966018	-0.137208	-0.194479	-0.116843	-0.055428	0.020949	-0.160806	-0.235821	-0.132244	-0.14866	-0.126501
15	-0.0619963	0.0937952	0.0615512	0.064661	0.050058	0.067571	0.054443	0.071023	-0.0669696	-0.102815	-0.045135	-0.038122	-0.073032	-0.075744	-0.0821736	-0.12518	-0.186663	-0.100013	-0.039708	0.040696	-0.160393	-0.238548	-0.12257	-0.152356	-0.128099
16	-0.0565094	0.0917449	0.0652978	0.075189	0.060741	0.0775	0.05371	0.059349	-0.0679384	-0.099142	-0.04644	-0.042517	-0.072661	-0.078932	-0.0640794	-0.105568	-0.158216	-0.078897	-0.024117	0.046401	-0.159318	-0.229387	-0.118242	-0.158547	-0.131094
17	-0.0511117	0.0900766	0.0672422	0.072356	0.052926	0.081397	0.064042	0.06549	-0.0664336	-0.104579	-0.041732	-0.034494	-0.073116	-0.078247	-0.0539306	-0.099534	-0.144377	-0.063508	-0.015012	0.052778	-0.151325	-0.223134	-0.103064	-0.154107	-0.124994
18	-0.0482147	0.0873362	0.0675988	0.071561	0.052663	0.084216	0.066249	0.063305	-0.070659	-0.104517	-0.037652	-0.047602	-0.085029	-0.078495	-0.0431682	-0.086198	-0.123218	-0.055283	-0.007213	0.056071	-0.14663	-0.206837	-0.104209	-0.155818	-0.119657
19	-0.0429077	0.0856368	0.0700728	0.070121	0.057442	0.092121	0.064513	0.066167	-0.0610482	-0.096342	-0.02049	-0.036586	-0.079401	-0.072422	-0.0402376	-0.084913	-0.114875	-0.046376	-0.001975	0.046951	-0.140418	-0.208472	-0.094146	-0.14745	-0.111603
20	-0.0368098	0.0820421	0.0716774	0.082033	0.049651	0.091212	0.070955	0.064536	-0.052595	-0.079378	-0.021347	-0.03195	-0.069434	-0.060866	-0.0324352	-0.083245	-0.098501	-0.03149	0.008831	0.042229	-0.133887	-0.18948	-0.087516	-0.148795	-0.109755
21	-0.0321106	0.0816457	0.0734042	0.078121	0.056027	0.101014	0.071961	0.059898	-0.0373104	-0.061083	-0.004298	-0.018232	-0.052576	-0.050363	-0.0326496	-0.083774	-0.099154	-0.019678	0.011931	0.027427	-0.131887	-0.199143	-0.077908	-0.146078	-0.104418
22	-0.0302684	0.0793092	0.0737786	0.089218	0.05618	0.087633	0.074501	0.061361	-0.028628	-0.051449	0.003601	-0.009594	-0.04454	-0.041158	-0.0389192	-0.099668	-0.090077	-0.013381	-0.003663	0.012193	-0.127305	-0.189893	-0.076764	-0.143048	-0.099515
23	-0.0274772	0.079806	0.0764224	0.084754	0.051233	0.109482	0.0706	0.066043	-0.0153744	-0.033727	0.018349	0.000824	-0.033375	-0.028943	-0.0463894	-0.104058	-0.097484	-0.015248	-0.006358	-0.008799	-0.124567	-0.181362	-0.07345	-0.143821	-0.099637
24	-0.0306333	0.0764792	0.0684916	0.07574	0.053594	0.076962	0.069451	0.066711	-0.0094142	-0.026483	0.025011	0.002533	-0.022173	-0.025959	-0.0619858	-0.117595	-0.112733	-0.023826	-0.028732	-0.027043	-0.119625	-0.172597	-0.074656	-0.1381	-0.093146
25	-0.0328269	0.0774906	0.0670056	0.054945	0.051994	0.080807	0.087723	0.059559	-0.005554	-0.026074	0.018808	0.00987	-0.0108	-0.019574	-0.076331	-0.132111	-0.13222	-0.037363	-0.03261	-0.047351	-0.116428	-0.164145	-0.076486	-0.129166	-0.095916
26	-0.0359722	0.0786538	0.063277	0.043259	0.051718	0.070019	0.073149	0.07824	0.0004686	-0.020249	0.028315	0.017549	-0.007377	-0.015895	-0.0959808	-0.149084	-0.142717	-0.058756	-0.057044	-0.072303	-0.111654	-0.15664	-0.076347	-0.119828	-0.0938
27	-0.0432099	0.0793892	0.051929	0.022352	0.042487	0.062995	0.080633	0.051178	0.0013526	-0.011016	0.005754	0.010086	0.003171	-0.001232	-0.116129	-0.17418	-0.164817	-0.073219	-0.072007	-0.096424	-0.109992	-0.142145	-0.083489	-0.117945	-0.096388
28	-0.0529348	0.0846796	0.0467704	0.009348	0.047656	0.050734	0.063467	0.062647	-0.0062956	-0.00767	-0.00935	0.001786	-0.005525	-0.010719	-0.143881	-0.207939	-0.193368	-0.095703	-0.103685	-0.118711	-0.108333	-0.139703	-0.084567	-0.116241	-0.09282
29	-0.062487	0.0891073	0.0364438	-0.017499	0.048598	0.038157	0.058946	0.054017	-0.0085384	-0.002065	-0.020455	-0.015068	0.010398	-0.015502	-0.164036	-0.228809	-0.221081	-0.119176	-0.120088	-0.131027	-0.113817	-0.131099	-0.115148	-0.102847	-0.106175
30	-0.0774133	0.0897841	0.0198986	-0.036596	0.035643	0.016164	0.044642	0.03964	-0.0256594	-0.005649	-0.036151	-0.031603	-0.01621	-0.038684	-0.186793	-0.250953	-0.245031	-0.139964	-0.134388	-0.163628	-0.117099	-0.121919	-0.117146	-0.109912	-0.119421
31	-0.0934002	0.0954572	0.0067838	-0.055721	0.040441	-0.003324	0.025663	0.02686	-0.0331956	-0.013558	-0.045886	-0.043864	-0.025464	-0.037206	-0.209908	-0.272281	-0.270857	-0.15977	-0.156629	-0.190005	-0.137281	-0.134895	-0.146962	-0.125843	-0.141422
32	-0.112204	0.0976314	-0.0134314	-0.0813	0.018773	-0.023844	0.017355	0.001859	-0.049195	-0.029922	-0.063396	-0.059115	-0.037778	-0.055764	-0.234497	-0.303202	-0.29212	-0.181478	-0.182042	-0.213641	-0.151693	-0.150364	-0.157158	-0.140867	-0.158384
33	-0.134706	0.0989056	-0.0345698	-0.111039	0.001548	-0.052229	0.001391	-0.01252	-0.0737354	-0.039636	-0.112388	-0.07231	-0.061014	-0.083329	-0.256296	-0.324085	-0.315059	-0.201613	-0.201716	-0.239006	-0.174223	-0.162778	-0.184258	-0.158064	-0.191791
34	-0.158096	0.10048	-0.0577476	-0.135155	-0.015916	-0.078805	-0.021732	-0.03713	-0.0960312	-0.055231	-0.142814	-0.078268	-0.074131	-0.129712	-0.280174	-0.354567	-0.331787	-0.227279	-0.223377	-0.263861	-0.198429	-0.182141	-0.211822	-0.18316	-0.216594
35	-0.184796	0.0972029	-0.0827692	-0.157704	-0.037305	-0.10483	-0.047167	-0.06684	-0.13198	-0.062606	-0.17277	-0.157297	-0.128935	-0.138292	-0.29847	-0.371502	-0.351292	-0.253236	-0.234486	-0.281834	-0.225965	-0.206282	-0.245673	-0.208582	-0.243325
36	-0.21007	0.0913268	-0.112901	-0.197515	-0.064821	-0.134862	-0.064553	-0.102752	-0.164784	-0.103116	-0.218219	-0.17569	-0.144209	-0.182686	-0.309149	-0.380027	-0.365465	-0.270011	-0.247606	-0.282636	-0.253448	-0.221399	-0.276138	-0.243334	-0.272922
37	-0.230605	0.0856482	-0.137755	-0.215282	-0.076682	-0.15987	-0.092186	-0.144755	-0.187464	-0.140231	-0.225892	-0.196409	-0.179849	-0.194938	-0.313667	-0.384066	-0.376791	-0.28185	-0.239156	-0.286471	-0.283533	-0.256916	-0.304995	-0.272106	-0.300113
38	-0.251571	0.0758421	-0.165674	-0.229185	-0.112077	-0.181369	-0.1293	-0.17644	-0.220435	-0.175428	-0.252172	-0.254699	-0.207747	-0.212129	-0.306473	-0.368989	-0.374835	-0.284912	-0.227767	-0.275862	-0.313702	-0.278287	-0.340436	-0.306298	-0.329785
39	-0.260429	0.0697664	-0.184339	-0.242071	-0.147712	-0.195888	-0.143836	-0.192187	-0.233235	-0.204454	-0.262584	-0.235266	-0.226576	-0.237293	-0.287048	-0.341702	-0.365084	-0.277864	-0.196108	-0.254483	-0.337093	-0.308745	-0.358333	-0.330986	-0.350309
40	-0.268803	0.06639	-0.20655	-0.239777	-0.172689	-0.230235	-0.179601	-0.210449	-0.251538	-0.223687	-0.281236	-0.263425	-0.242462	-0.246882	-0.257636	-0.308887	-0.335846	-0.251198	-0.166116	-0.226131	-0.35949	-0.326765	-0.384707	-0.358849	-0.367637
41	-0.267888	0.0739473	-0.213786	-0.227017	-0.204425	-0.20635	-0.193689	-0.237447	-0.26341	-0.25223	-0.279404	-0.27282	-0.266181	-0.246416	-0.215432	-0.259071	-0.292765	-0.215027	-0.117351	-0.192946	-0.378923	-0.349032	-0.392399	-0.387149	-0.387112
42	-0.257078	0.092017	-0.211351	-0.208956	-0.234158	-0.191555	-0.206288	-0.215796	-0.268664	-0.26427	-0.267941	-0.270544	-0.273596	-0.266969	-0.15744	-0.189537	-0.243586	-0.158873	-0.055266	-0.139937	-0.390857	-0.367593	-0.392604	-0.403706	-0.399527
43	-0.244506	0.115677	-0.203299	-0.188103	-0.245711	-0.168067	-0.215002	-0.199612	-0.274432	-0.272699	-0.263067	-0.272098	-0.288853	-0.275441	-0.097639	-0.122208	-0.181959	-0.093428	-0.008113	-0.082487	-0.402656	-0.375292	-0.396321	-0.429823	-0.409187
44	-0.222247	0.136952	-0.18716	-0.159556	-0.25647	-0.139238	-0.209184	-0.171352	-0.267974	-0.292899	-0.232002	-0.256144	-0.290602	-0.268221	-0.0369016	-0.074671	-0.110927	-0.028737	0.049376	-0.019549	-0.396952	-0.384726	-0.371624	-0.441895	-0.389563
45	-0.19071	0.154237	-0.162052	-0.122507	-0.240244	-0.125727	-0.191374	-0.130406	-0.256659	-0.287381	-0.222808	-0.238505	-0.294259	-0.240343	0.0258522	-0.000625	-0.05957	0.039999	0.115822	0.033635	-0.36998	-0.384421	-0.318368	-0.443873	-0.333258
46	-0.147617	0.16668	-0.123877	-0.065323	-0.218097	-0.045094	-0.171397	-0.119472	-0.223248	-0.256644	-0.171584	-0.207013	-0.27297	-0.208031	0.085575	0.059938	0.007487	0.11609	0.15645	0.08791	-0.32892	-0.389996	-0.240093	-0.428685	-0.256905
47	-0.112082	0.159995	-0.0990428	-0.068878	-0.193254	-0.039266	-0.14862	-0.045196	-0.191923	-0.231602	-0.130839	-0.170392	-0.243595	-0.183187	0.109321	0.064067	0.034891	0.140364	0.159049	0.148236	-0.266682	-0.390889	-0.132388	-0.359255	-0.184197
48	-0.0790337	0.145908	-0.0923308	-0.043751	-0.15919	-0.047893	-0.140062	-0.070758	-0.151443	-0.187474	-0.087995	-0.127285	-0.217068	-0.137391	0.123251	0.061708	0.071197	0.145756	0.183971	0.153623	-0.195612	-0.372815	-0.062125	-0.257768	-0.089742
49	-0.0470376	0.129993	-0.0480636	-0.000627	-0.123351	-0.001488	-0.065127	-0.049725	-0.120781	-0.155092	-0.063643	-0.098616	-0.185032	-0.101523	0.127487	0.065764	0.086599	0.14723	0.189481	0.148359	-0.146792	-0.344381	-0.064519	-0.127712	-0.050557
50	-0.0253161	0.11087	-0.0298628	-0.010569	-0.057927	-0.000932	-0.038241	-0.041645	-0.0930158	-0.111853	-0.061661	-0.073512	-0.148403	-0.06965	0.128891	0.078816	0.094012	0.15388	0.161232	0.156517	-0.107277	-0.277029	-0.029467	-0.065099	-0.057514
51	-0.00627134	0.0917285	-0.0115	0.023064	-0.060678	0.035328	-0.055087	-0.000127	-0.0668436	-0.072495	-0.047929	-0.04892	-0.101625	-0.063249	0.123427	0.087228	0.09284	0.137182	0.158366	0.141519	-0.0701688	-0.183865	-0.002659	-0.061984	-0.032167
52	0.0122814	0.0767169	0.0159728	0.036985	-0.054368	0.041773	0.051467	0.004007	-0.060566	-0.049336	-0.053472	-0.069577	-0.074276	-0.056169	0.116521	0.065542	0.087208	0.147287	0.153655	0.128912	-0.022802	-0.074462	0.033766	-0.039544	-0.010968
53	0.0249259	0.0649881	0.0340618	0.087714	-0.034409	0.069161	0.018104	0.029739	-0.044758	-0.035052	-0.034903	-0.049335	-0.05851	-0.04599	0.0963884	0.075258	0.079784	0.099657	0.117141	0.110102	0.0140115	-0.065386	0.103	-0.001401	0.019833
54	0.0344826	0.062002	0.0656858	0.10473	0.014548	0.118231	0.049178	0.041742	-0.0388816	-0.024836	-0.022547	-0.060866	-0.051211	-0.034948	0.0587192	0.04149	0.044394	0.06865	0.049847	0.089215	0.052407	-0.036979	0.171967	0.036581	0.038059
55	0.037636	0.0573591	0.0646826	0.101193	0.012742	0.091223	0.060257	0.057998	-0.0234216	-0.018895	-0.005136	-0.032233	-0.053662	-0.007182	0.0216162	0.008913	-0.003506	0.017757	0.049642	0.035275	0.0876668	0.000162	0.184444	0.098907	0.067154
56	0.0619682	0.0611852	0.095952	0.084877	0.069298	0.101251	0.094948	0.129386	-0.0119436	-0.001244	0.016483	-0.017619	-0.04126	-0.016078	0.045382	0.016848	0.049672	0.069898	0.047944	0.042548	0.118482	0.019158	0.185125	0.145145	0.124501
57	0.0647816	0.0561396	0.0850786	0.083128	0.053917	0.089908	0.112797	0.085643	0.0011958	-0.004189	0.030513	-0.006929	-0.020946	0.00753	0.0367184	0.040843	0.048915	0.009851	0.012096	0.071887	0.136134	0.081436	0.141392	0.170751	0.150956
58	0.0651657	0.0615592	0.0819156	0.006855	0.110198	0.047126	0.113542	0.131857	0.0215124	0.000514	0.041235	0.03378	-0.009988	0.042021	0.0088394	0.006437	0.00398	0.004889	0.00905	0.019841	0.148395	0.136702	0.157447	0.158471	0.140961
59	0.0679775	0.0537925	0.0707144	0.023504	0.095206	0.024994	0.096065	0.113803	0.050688	0.042338	0.081191	0.045498	0.012706	0.071707	0.0082672	0.007712	0.009989	0.006534	0.009665	0.007436	0.14224	0.157461	0.138227	0.149039	0.124235
60	0.0587621	0.0476639	0.0469974	0.030192	0.078059	0.032982	0.066882	0.026872	0.0669122	0.056872	0.093212	0.056494	0.039616	0.088367	0.0111948	0.010476	0.012368	0.00994	0.01197	0.01122	0.109944	0.178865	0.019458	0.102146	0.139307
61	0.0598413	0.0477373	0.0471546	0.034344	0.107994	0.037406	0.017965	0.038064	0.063381	0.067597	0.084941	0.070345	0.033577	0.060445	0.0132346	0.014341	0.013559	0.011433	0.0121	0.01474	0.115595	0.173013	0.044148	0.155696	0.089523
62	0.0436595	0.0382639	0.0349644	0.035097	0.029572	0.037565	0.030099	0.042489	0.0536582	0.095427	0.032682	0.040247	0.069346	0.030589	0.0129758	0.015596	0.0126	0.010364	0.010122	0.016197	0.0730398	0.174774	0.052481	0.033676	0.031228
63	0.0370506	0.018977	0.0358622	0.032926	0.029612	0.034907	0.035985	0.045881	0.0453698	0.033094	0.041963	0.041621	0.068557	0.041614	0.0110936	0.01465	0.010046	0.007707	0.007362	0.015703	0.0558767	0.071602	0.058277	0.045009	0.048619
64	0.0349743	0.018105	0.0362848	0.02884	0.037	0.030572	0.039304	0.045708	0.044117	0.032528	0.042428	0.046096	0.051321	0.048212	0.0081764	0.01204	0.006676	0.004254	0.004491	0.013421	0.051319	0.036125	0.059746	0.050587	0.058818
65	0.0342097	0.0201119	0.0343428	0.023837	0.040627	0.025359	0.039128	0.042763	0.0421758	0.037341	0.038399	0.04836	0.036572	0.050207	0.004535	0.008002	0.003087	0.00071	0.001476	0.0094	0.0557852	0.045606	0.057343	0.056795	0.063397
66	0.0325814	0.0218536	0.0304886	0.018662	0.040029	0.019645	0.036413	0.037694	0.0411428	0.040477	0.031679	0.046627	0.039124	0.047807	0.0009354	0.003614	-7e-06	-0.002096	-0.00128	0.004446	0.0577587	0.057101	0.052556	0.057925	0.063453
67	0.0291241	0.022275	0.0254762	0.013327	0.036849	0.013639	0.032317	0.031249	0.0368594	0.039355	0.023765	0.0411	0.038015	0.042062	-0.0019048	7.5e-05	-0.00221	-0.0038	-0.003452	-0.000137	0.0560658	0.062595	0.046349	0.055447	0.059872
68	0.0245062	0.0214072	0.0198264	0.007719	0.031816	0.007777	0.02764	0.02418	0.030408	0.034884	0.016374	0.033164	0.033154	0.034464	-0.003848	-0.00213	-0.003833	-0.004884	-0.005111	-0.003282	0.0516382	0.062436	0.039515	0.050712	0.05389
69	0.0193956	0.0196167	0.0140554	0.002328	0.025544	0.00261	0.022806	0.016989	0.0231076	0.028969	0.009887	0.024359	0.026339	0.025984	-0.0050622	-0.003477	-0.005235	-0.005825	-0.006098	-0.004676	0.0454818	0.057811	0.032647	0.04478	0.046689
70	0.0143109	0.0172277	0.0085764	-0.002251	0.018769	-0.001559	0.017887	0.010036	0.0158576	0.022253	0.0045	0.016117	0.018485	0.017933	-0.0055846	-0.004661	-0.005924	-0.006219	-0.006118	-0.005001	0.038394	0.050488	0.025946	0.03828	0.038862
71	0.00962235	0.0145454	0.003661	-0.006037	0.012075	-0.004667	0.013014	0.00392	0.0095408	0.015608	0.000575	0.008931	0.010973	0.011617	-0.0055244	-0.005586	-0.005805	-0.005868	-0.00543	-0.004933	0.030812	0.04196	0.01898	0.031526	0.030782
72	0.00549204	0.0118101	-0.000453	-0.009115	0.006043	-0.006756	0.008301	-0.000738	0.004665	0.010044	-0.002216	0.003375	0.00506	0.007062	-0.0051736	-0.005993	-0.00564	-0.005105	-0.004695	-0.004435	0.0229297	0.033048	0.011248	0.02475	0.022673
73	0.00185203	0.0091218	-0.0037724	-0.011339	0.001238	-0.00822	0.003762	-0.004303	0.0012134	0.005563	-0.003674	-0.00016	0.000657	0.003681	-0.0047384	-0.005896	-0.005421	-0.004378	-0.00412	-0.003877	0.0147055	0.024293	0.002322	0.017789	0.014418
74	-0.00148851	0.00672707	-0.0065182	-0.012869	-0.002188	-0.009888	-0.000312	-0.007334	-0.0010506	0.001962	-0.003611	-0.002196	-0.002595	0.001187	-0.004358	-0.005355	-0.004795	-0.003997	-0.003858	-0.003785	0.00597275	0.015441	-0.007587	0.010075	0.005962
75	-0.00466751	0.00547981	-0.0089602	-0.014514	-0.005001	-0.011749	-0.003703	-0.009834	-0.002242	-0.000564	-0.002985	-0.002947	-0.004372	-0.000342	-0.0041476	-0.004656	-0.004279	-0.003904	-0.003873	-0.004026	-0.00332025	0.00582	-0.017771	0.001437	-0.002767
76	-0.00780688	0.00649016	-0.0114778	-0.016729	-0.008398	-0.013552	-0.006574	-0.012136	-0.002681	-0.002214	-0.002452	-0.003073	-0.004625	-0.001041	-0.0041342	-0.004142	-0.004204	-0.003951	-0.004074	-0.0043	-0.0129345	-0.004417	-0.027638	-0.0079	-0.011783
77	-0.0109627	0.00902843	-0.0141244	-0.019436	-0.011795	-0.015531	-0.009134	-0.014726	-0.0029254	-0.003229	-0.002308	-0.003364	-0.004213	-0.001513	-0.0043236	-0.003887	-0.004494	-0.003971	-0.004574	-0.004692	-0.0224773	-0.014947	-0.036658	-0.017595	-0.020709
78	-0.0141264	0.0118301	-0.016724	-0.022099	-0.014468	-0.017822	-0.011707	-0.017524	-0.0034616	-0.00443	-0.00295	-0.00426	-0.003529	-0.002139	-0.0048136	-0.004022	-0.004962	-0.004232	-0.005505	-0.005347	-0.0315065	-0.025431	-0.044258	-0.027042	-0.029295
79	-0.0172967	0.0143607	-0.0191828	-0.024397	-0.016822	-0.01986	-0.014534	-0.020301	-0.0046888	-0.006053	-0.004716	-0.006417	-0.003087	-0.003171	-0.0055474	-0.004855	-0.005536	-0.004758	-0.006552	-0.006036	-0.0397678	-0.035412	-0.050203	-0.035835	-0.037621
80	-0.020381	0.016399	-0.0213026	-0.026021	-0.018904	-0.021577	-0.01729	-0.022721	-0.0068378	-0.0076	-0.00761	-0.010393	-0.003654	-0.004932	-0.006419	-0.006267	-0.006393	-0.005234	-0.007427	-0.006774	-0.0469645	-0.044465	-0.054598	-0.043662	-0.045133
81	-0.0233686	0.0176877	-0.02306	-0.026899	-0.020899	-0.023413	-0.019718	-0.024371	-0.0101692	-0.00963	-0.012255	-0.015836	-0.00556	-0.007565	-0.0075958	-0.008146	-0.007521	-0.005889	-0.008388	-0.008035	-0.0526493	-0.052135	-0.057254	-0.050088	-0.05112
82	-0.026347	0.0181388	-0.024823	-0.028087	-0.023254	-0.025353	-0.021907	-0.025514	-0.0149294	-0.012625	-0.018266	-0.022248	-0.010385	-0.011123	-0.0090244	-0.010114	-0.008737	-0.006843	-0.009749	-0.009679	-0.056611	-0.05792	-0.058217	-0.055059	-0.055248
83	-0.0293075	0.0179545	-0.0269522	-0.029994	-0.02607	-0.027272	-0.023658	-0.027767	-0.0206326	-0.016295	-0.02485	-0.028724	-0.017889	-0.015405	-0.0106488	-0.012249	-0.010047	-0.008256	-0.011375	-0.011317	-0.0589963	-0.061666	-0.058038	-0.058777	-0.057504
84	-0.0321697	0.0173387	-0.029522	-0.032223	-0.028776	-0.029193	-0.02552	-0.031898	-0.0266248	-0.020083	-0.031449	-0.034581	-0.026469	-0.020542	-0.0125204	-0.014606	-0.011442	-0.010283	-0.013266	-0.013005	-0.0600117	-0.063437	-0.057165	-0.061282	-0.058163
85	-0.0348855	0.0164871	-0.0323452	-0.033816	-0.031462	-0.031468	-0.02865	-0.03633	-0.0323994	-0.023745	-0.037429	-0.03963	-0.034834	-0.026359	-0.0147048	-0.017038	-0.012883	-0.012995	-0.015806	-0.014802	-0.0600925	-0.063977	-0.056135	-0.062721	-0.057537
86	-0.0376198	0.0156455	-0.0353956	-0.03515	-0.034443	-0.034153	-0.033046	-0.040186	-0.037904	-0.027468	-0.043654	-0.044118	-0.042235	-0.032045	-0.0172622	-0.019579	-0.014911	-0.015847	-0.019269	-0.016705	-0.0599173	-0.064115	-0.055675	-0.06373	-0.056149
87	-0.0409753	0.015025	-0.0391104	-0.038786	-0.037923	-0.037569	-0.03729	-0.043984	-0.043791	-0.031208	-0.052001	-0.049285	-0.048611	-0.03785	-0.0206524	-0.022805	-0.01839	-0.018568	-0.02411	-0.019389	-0.0603472	-0.064559	-0.056526	-0.065376	-0.054928
88	-0.0458195	0.0146514	-0.0441466	-0.046077	-0.042257	-0.042684	-0.040729	-0.048986	-0.0507744	-0.035218	-0.062035	-0.05665	-0.054938	-0.045031	-0.0259866	-0.028412	-0.024055	-0.02184	-0.031721	-0.023905	-0.0623705	-0.066221	-0.059272	-0.068786	-0.055203
89	-0.0530213	0.0144157	-0.0511022	-0.055684	-0.048221	-0.050543	-0.044254	-0.056809	-0.0596718	-0.040781	-0.073036	-0.067642	-0.062198	-0.054702	-0.0345996	-0.038122	-0.032932	-0.026847	-0.043634	-0.031463	-0.0667115	-0.070076	-0.064235	-0.074656	-0.057879
90	-0.0633999	0.0143546	-0.0607072	-0.067133	-0.056796	-0.061801	-0.04951	-0.068296	-0.0715254	-0.049298	-0.087303	-0.082608	-0.070765	-0.067653	-0.0476254	-0.052301	-0.046048	-0.036062	-0.060267	-0.043449	-0.0737415	-0.076666	-0.071404	-0.083563	-0.063333
91	-0.0772993	0.0146987	-0.0733368	-0.080413	-0.068408	-0.0767	-0.058088	-0.083075	-0.0871816	-0.06133	-0.105417	-0.10156	-0.082947	-0.084654	-0.0652826	-0.07056	-0.063757	-0.050937	-0.08082	-0.060339	-0.0833962	-0.085725	-0.080721	-0.095694	-0.071445
92	-0.0936131	0.0148674	-0.088524	-0.094486	-0.082646	-0.094651	-0.070899	-0.099938	-0.104996	-0.077237	-0.123239	-0.121378	-0.097388	-0.105736	-0.086332	-0.09078	-0.084785	-0.071042	-0.102628	-0.082425	-0.0946007	-0.095862	-0.091264	-0.109818	-0.081459
93	-0.109778	0.013948	-0.105006	-0.107487	-0.098537	-0.113846	-0.087819	-0.11734	-0.121082	-0.095978	-0.135848	-0.135126	-0.110365	-0.128091	-0.107691	-0.108935	-0.105887	-0.09488	-0.121142	-0.107612	-0.105332	-0.104728	-0.101367	-0.123266	-0.091968
94	-0.122403	0.0123379	-0.120845	-0.118013	-0.114049	-0.13152	-0.108013	-0.132631	-0.130517	-0.112536	-0.138231	-0.139499	-0.116518	-0.145803	-0.124801	-0.121034	-0.121955	-0.119314	-0.131293	-0.13041	-0.113447	-0.110418	-0.109385	-0.132988	-0.100999
95	-0.128588	0.0125897	-0.133768	-0.124789	-0.12636	-0.144661	-0.129583	-0.143449	-0.130444	-0.121347	-0.129511	-0.134922	-0.113369	-0.153071	-0.132898	-0.124623	-0.12735	-0.138507	-0.128947	-0.145065	-0.11724	-0.111673	-0.114224	-0.13664	-0.106424
96	-0.126459	0.016624	-0.142053	-0.126944	-0.133992	-0.151562	-0.149118	-0.148649	-0.120872	-0.120629	-0.111829	-0.121361	-0.1031	-0.147441	-0.127932	-0.118791	-0.117678	-0.145969	-0.112074	-0.145146	-0.114978	-0.106973	-0.114359	-0.132076	-0.106506
97	-0.114883	0.0239188	-0.144393	-0.124354	-0.13659	-0.151278	-0.162576	-0.147169	-0.102799	-0.111017	-0.087463	-0.098048	-0.088761	-0.128704	-0.107994	-0.103461	-0.091925	-0.137385	-0.08111	-0.126089	-0.104346	-0.093895	-0.107081	-0.117067	-0.099342
98	-0.0935243	0.0334577	-0.13941	-0.116772	-0.132616	-0.142977	-0.167135	-0.137548	-0.077876	-0.093316	-0.058487	-0.066412	-0.072984	-0.098181	-0.0736346	-0.078705	-0.053036	-0.110504	-0.038626	-0.087302	-0.083177	-0.070265	-0.089363	-0.08989	-0.08319
99	-0.0637352	0.0436782	-0.126163	-0.104516	-0.120134	-0.126179	-0.161247	-0.11874	-0.0487352	-0.06829	-0.029344	-0.03079	-0.055892	-0.05936	-0.0286082	-0.044921	-0.007987	-0.066302	0.009515	-0.033346	-0.0514343	-0.036434	-0.059923	-0.051501	-0.057879
100	-0.0298948	0.0513802	-0.104499	-0.087528	-0.097667	-0.101119	-0.144543	-0.091637	-0.020066	-0.038817	-0.006242	0.001296	-0.036561	-0.020006	0.0183352	-0.003904	0.031091	-0.010451	0.050854	0.024086	-0.0133495	0.002147	-0.020555	-0.007336	-0.027654
101	0.000367	0.0527815	-0.0760886	-0.065807	-0.066897	-0.070151	-0.117441	-0.060147	0.002008	-0.011588	0.007959	0.020931	-0.016084	0.008822	0.0540406	0.037272	0.051298	0.044091	0.070365	0.067177	0.021508	0.034134	0.021634	0.031371	-0.001107

## Sheet: SHMY
Sound side			TF1	C:\Users\xb00012\Documents\Data\27_15_150415 SP\27_15_150415_0040.c3d	C:\Users\xb00012\Documents\Data\27_15_150415 SP\27_15_150415_0044.c3d	C:\Users\xb00012\Documents\Data\27_15_150415 SP\27_15_150415_0046.c3d	C:\Users\xb00012\Documents\Data\27_15_150415 SP\27_15_150415_0048.c3d	C:\Users\xb00012\Documents\Data\27_15_150415 SP\27_15_150415_0054.c3d	TF3	C:\Users\xb00012\Documents\Data\39_28_200515 SP\39_28_200515_0041.c3d	C:\Users\xb00012\Documents\Data\39_28_200515 SP\39_28_200515_0043.c3d	C:\Users\xb00012\Documents\Data\39_28_200515 SP\39_28_200515_0045.c3d	C:\Users\xb00012\Documents\Data\39_28_200515 SP\39_28_200515_0051.c3d	C:\Users\xb00012\Documents\Data\39_28_200515 SP\39_28_200515_0053.c3d	TF4	C:\Users\xb00012\Documents\Data\44_33_190615 SP\44_33_190615_0035.c3d	C:\Users\xb00012\Documents\Data\44_33_190615 SP\44_33_190615_0037.c3d	C:\Users\xb00012\Documents\Data\44_33_190615 SP\44_33_190615_0043.c3d	C:\Users\xb00012\Documents\Data\44_33_190615 SP\44_33_190615_0045.c3d	C:\Users\xb00012\Documents\Data\44_33_190615 SP\44_33_190615_0049.c3d	TF5	C:\Users\xb00012\Documents\Data\45_34_230615 SP\45_34_230615_0036.c3d	C:\Users\xb00012\Documents\Data\45_34_230615 SP\45_34_230615_0040.c3d	C:\Users\xb00012\Documents\Data\45_34_230615 SP\45_34_230615_0042.c3d	C:\Users\xb00012\Documents\Data\45_34_230615 SP\45_34_230615_0044.c3d
Sagittal plane			ESP	LHIP_MOMENTS	LHIP_MOMENTS	LHIP_MOMENTS	LHIP_MOMENTS	LHIP_MOMENTS	ESP	LHIP_MOMENTS	LHIP_MOMENTS	LHIP_MOMENTS	LHIP_MOMENTS	LHIP_MOMENTS	ESP	LHIP_MOMENTS	LHIP_MOMENTS	LHIP_MOMENTS	LHIP_MOMENTS	LHIP_MOMENTS	ESP	RHIP_MOMENTS	RHIP_MOMENTS	RHIP_MOMENTS	RHIP_MOMENTS
Hip Moment				LINK_MODEL_BASED	LINK_MODEL_BASED	LINK_MODEL_BASED	LINK_MODEL_BASED	LINK_MODEL_BASED		LINK_MODEL_BASED	LINK_MODEL_BASED	LINK_MODEL_BASED	LINK_MODEL_BASED	LINK_MODEL_BASED		LINK_MODEL_BASED	LINK_MODEL_BASED	LINK_MODEL_BASED	LINK_MODEL_BASED	LINK_MODEL_BASED		LINK_MODEL_BASED	LINK_MODEL_BASED	LINK_MODEL_BASED	LINK_MODEL_BASED
101 points over gait cycle				Original	Original	Original	Original	Original		Original	Original	Original	Original	Original		Original	Original	Original	Original	Original		Original	Original	Original	Original
ITEM	Mean	SD	C4_L	1	1	1	1	1	C4_L	1	1	1	1	1	C4_L	1	1	1	1	1	C4_R	1	1	1	1
1	0.592271	0.361995	0.328613	0.24805	0.291172	0.492449	0.369426	0.241968	0.757366	0.747699	1.21201	0.667985	0.320988	0.838146	0.481834	0.602182	0.661241	-0.45145	0.947401	0.649797	0.80127	0.683298	0.796921	0.891985	0.832875
2	0.830178	0.45884	0.497937	0.434281	0.823207	0.428037	0.590867	0.213293	1.06184	1.03657	0.773419	1.27749	0.906161	1.31556	0.662106	0.435909	1.2598	-0.499339	1.19895	0.915212	1.09883	1.05075	1.0497	1.12712	1.16775
3	0.600503	0.475851	0.711612	0.488961	0.643782	0.901431	1.03788	0.486007	0.295742	0.146201	-0.345256	1.03867	0.190856	0.448243	0.325262	0.121607	1.11366	-0.150261	0.070147	0.47116	1.0694	0.911693	1.11398	1.00923	1.24269
4	0.231543	0.380419	0.387559	0.003996	0.125741	0.659105	0.734139	0.414814	-0.172603	-0.087283	-0.005694	-0.111741	-0.360249	-0.29805	0.0575044	0.383725	0.161215	0.059021	-0.202847	-0.113592	0.653713	0.510317	0.748893	0.495468	0.860175
5	0.257288	0.19924	0.108982	-0.064937	0.224412	0.029869	0.21513	0.140438	0.17178	0.194664	0.203159	0.111038	0.115775	0.234262	0.435402	0.793904	0.061892	0.387478	0.511177	0.422561	0.312986	0.282126	0.412272	0.149493	0.408052
6	0.366961	0.187966	0.289586	0.325006	0.349827	0.114013	0.348166	0.310917	0.339107	0.164125	0.32471	0.435069	0.3354	0.436233	0.611413	0.822037	0.428465	0.507401	0.551683	0.747477	0.227736	0.343751	0.249795	0.116507	0.200893
7	0.450278	0.188285	0.334013	0.478802	0.324547	0.325438	0.215225	0.326051	0.525675	0.525514	0.623969	0.546402	0.639851	0.292638	0.625663	0.832928	0.514989	0.313943	0.619912	0.846543	0.315762	0.322159	0.350991	0.274922	0.314977
8	0.442694	0.176869	0.33607	0.626645	0.390591	0.284647	0.097026	0.28144	0.461506	0.562488	0.530723	0.398912	0.456103	0.359305	0.626492	0.737536	0.648895	0.392096	0.5253	0.828635	0.346706	0.337929	0.332326	0.34803	0.368538
9	0.474455	0.193891	0.326736	0.575294	0.367358	0.353616	-0.000167	0.337578	0.597068	0.387374	0.454231	0.843804	0.589734	0.710199	0.563936	0.651007	0.646628	0.31279	0.487552	0.721701	0.410081	0.468914	0.360402	0.326166	0.484844
10	0.426369	0.219419	0.219624	0.353302	0.331063	0.322018	-0.036023	0.12776	0.669164	0.701996	0.590209	0.69651	0.656551	0.700555	0.378199	0.451339	0.506432	0.245005	0.069061	0.619157	0.438491	0.388519	0.437315	0.35178	0.576349
11	0.279703	0.196278	0.069615	0.131226	-0.027521	0.348842	-0.172057	0.067585	0.414967	0.521486	0.562668	0.268525	0.386227	0.335931	0.285335	0.334131	0.342203	0.172702	0.23088	0.346757	0.348896	0.05672	0.384211	0.42122	0.533433
12	0.175845	0.187371	-0.0458044	-0.100546	0.071521	-0.130556	0.082712	-0.152153	0.253292	0.368285	0.357719	0.230028	0.15244	0.15799	0.284335	0.356442	0.330119	0.159952	0.203914	0.37125	0.211558	0.233696	0.322085	-0.117867	0.408316
13	0.16651	0.155086	-0.004442	0.001365	0.08976	-0.021383	0.110598	-0.20255	0.11834	0.140787	0.269307	0.061792	0.086908	0.032907	0.246993	0.337095	0.282821	0.136056	0.119454	0.35954	0.30515	0.331415	0.304658	0.195246	0.389282
14	0.125231	0.103313	0.0782928	0.092233	0.221686	0.064425	0.081452	-0.068332	0.037194	0.047081	0.098063	0.072761	-0.006671	-0.025264	0.18806	0.286023	0.189946	0.102384	0.063902	0.298045	0.197377	0.18285	0.16204	0.250313	0.194303
15	0.0940224	0.0951583	0.166056	0.191546	0.311855	0.114844	0.150773	0.061264	0.0162452	-0.004715	0.066586	0.064321	-0.018562	-0.026404	0.128978	0.239101	0.098513	0.076828	0.008919	0.221527	0.0648102	0.057823	-0.002357	0.041892	0.161883
16	0.11732	0.11628	0.261742	0.238194	0.371424	0.266236	0.225526	0.207328	0.05388	0.016339	0.054947	0.130207	0.031906	0.036001	0.0737124	0.191469	0.024566	0.030306	-0.05147	0.173691	0.0799467	0.0562	0.016345	0.007921	0.239321
17	0.0996771	0.134423	0.279357	0.282142	0.349321	0.241411	0.240943	0.282966	0.0897962	0.050258	0.09819	0.1167	0.08174	0.102093	0.0172674	0.134012	-0.022834	-0.001641	-0.114048	0.090848	0.0122883	0.051561	-0.042778	-0.131275	0.171645
18	0.0852175	0.144919	0.271064	0.285369	0.328186	0.203632	0.219694	0.318438	0.10624	0.111506	0.125369	0.114929	0.080439	0.098959	-0.0372096	0.066382	-0.065243	-0.056672	-0.168494	0.037979	0.0007755	-0.004449	-0.049948	-0.124547	0.182046
19	0.0680837	0.148038	0.247162	0.282385	0.306318	0.153142	0.180871	0.313092	0.106395	0.133164	0.133938	0.08842	0.075284	0.101167	-0.0840904	-0.000577	-0.119967	-0.066129	-0.209028	-0.024751	0.002869	-0.044569	-0.034902	-0.085072	0.176019
20	0.0426975	0.149043	0.216824	0.232338	0.275618	0.138818	0.151793	0.285555	0.0961202	0.113994	0.136873	0.041372	0.089559	0.098803	-0.12378	-0.053788	-0.16461	-0.07851	-0.237701	-0.08429	-0.0183747	-0.057309	-0.067166	-0.088572	0.139548
21	0.017887	0.140806	0.175336	0.174662	0.267491	0.116124	0.098996	0.219409	0.080461	0.104695	0.125265	0.007411	0.077017	0.087917	-0.146094	-0.102609	-0.2037	-0.069915	-0.243275	-0.110969	-0.0381557	-0.074464	-0.031354	-0.110692	0.063887
22	0.00424439	0.135493	0.143915	0.134273	0.253293	0.105843	0.067029	0.159136	0.0674946	0.112048	0.121322	-0.025345	0.061691	0.067757	-0.159798	-0.140492	-0.213063	-0.057615	-0.262524	-0.125294	-0.0346343	-0.069095	-0.008326	-0.107699	0.046583
23	-0.0118556	0.127119	0.111644	0.107448	0.208901	0.12197	0.040803	0.079098	0.0363552	0.106226	0.113602	-0.093183	0.028219	0.026912	-0.16888	-0.178212	-0.217066	-0.035033	-0.25951	-0.154578	-0.0265418	-0.020634	-0.019383	-0.090037	0.023887
24	-0.0295514	0.123893	0.0842476	0.068464	0.169045	0.136273	0.037947	0.009509	-0.0094418	0.07464	0.08938	-0.15596	-0.023626	-0.031643	-0.175704	-0.203491	-0.218582	-0.017069	-0.264362	-0.175016	-0.0173075	0.018465	-0.006501	-0.100306	0.019112
25	-0.0491349	0.118354	0.053576	0.036956	0.125036	0.126558	0.034435	-0.055105	-0.053704	0.032671	0.052693	-0.189749	-0.050172	-0.113963	-0.180945	-0.221888	-0.219292	-0.034095	-0.267235	-0.162214	-0.015467	0.034344	-0.022811	-0.100634	0.027233
26	-0.0607605	0.11441	0.0378488	0.042804	0.085668	0.098711	0.037428	-0.075367	-0.0986362	-0.020729	0.018977	-0.212709	-0.098301	-0.180419	-0.176777	-0.21443	-0.213297	-0.049861	-0.251821	-0.154477	-0.00547725	0.060479	-0.019589	-0.106031	0.043232
27	-0.0750736	0.113164	0.0330186	0.036932	0.052221	0.085553	0.033434	-0.043047	-0.13639	-0.0795	-0.023334	-0.231208	-0.110847	-0.23706	-0.185222	-0.216892	-0.214725	-0.093381	-0.238189	-0.162923	-0.011701	0.025413	-0.019186	-0.117529	0.064498
28	-0.0873799	0.111032	0.0296974	0.043624	0.016284	0.059114	0.0421	-0.012635	-0.156962	-0.114366	-0.062181	-0.207902	-0.130796	-0.269563	-0.195121	-0.211942	-0.218421	-0.145004	-0.234873	-0.165367	-0.027134	-0.011675	-0.023544	-0.138189	0.064872
29	-0.101681	0.112548	0.0239698	0.033272	0.008032	0.040693	0.033352	0.0045	-0.163824	-0.131272	-0.087042	-0.206875	-0.129187	-0.264743	-0.221248	-0.227404	-0.239296	-0.201395	-0.243968	-0.194176	-0.045622	-0.067162	-0.041927	-0.141459	0.06806
30	-0.116447	0.11366	0.0138154	0.034298	-0.004832	0.010272	0.008886	0.020453	-0.16209	-0.130448	-0.096513	-0.198156	-0.12692	-0.258413	-0.245035	-0.2359	-0.252004	-0.246573	-0.278823	-0.211874	-0.0724805	-0.110727	-0.077369	-0.160942	0.059116
31	-0.129407	0.119394	0.0096866	0.0345	0.010562	0.007963	-0.005005	0.000413	-0.157458	-0.128306	-0.100111	-0.186273	-0.133188	-0.239414	-0.275409	-0.252197	-0.276782	-0.284696	-0.319436	-0.243933	-0.0944462	-0.135889	-0.104472	-0.179659	0.042235
32	-0.144018	0.122213	-0.0092122	0.029839	-0.00559	-0.006612	-0.01983	-0.043868	-0.153176	-0.117598	-0.084872	-0.197054	-0.147784	-0.218574	-0.303073	-0.270559	-0.315086	-0.297166	-0.36279	-0.269765	-0.110611	-0.153744	-0.128638	-0.184145	0.024083
33	-0.154686	0.12256	-0.0272802	0.02033	-0.02361	-0.021283	-0.037604	-0.074234	-0.152881	-0.126591	-0.071317	-0.194597	-0.158475	-0.213423	-0.320164	-0.279874	-0.346615	-0.296767	-0.385804	-0.29176	-0.118418	-0.149639	-0.133221	-0.194004	0.003194
34	-0.160535	0.123883	-0.0437878	0.000402	-0.027601	-0.039444	-0.046932	-0.105364	-0.145934	-0.131286	-0.046504	-0.188211	-0.147494	-0.216173	-0.331508	-0.266837	-0.38311	-0.296269	-0.389922	-0.321402	-0.120912	-0.139533	-0.125904	-0.208013	-0.010198
35	-0.165222	0.122387	-0.0564622	-0.007481	-0.03685	-0.060687	-0.059149	-0.118144	-0.150869	-0.140393	-0.058096	-0.198864	-0.131529	-0.225465	-0.333471	-0.280833	-0.416221	-0.25967	-0.378997	-0.331632	-0.120086	-0.139729	-0.096983	-0.217267	-0.026367
36	-0.169679	0.124749	-0.064726	-0.016963	-0.044159	-0.064817	-0.071961	-0.12573	-0.150806	-0.144144	-0.052574	-0.190507	-0.125951	-0.240853	-0.340811	-0.286089	-0.44049	-0.265647	-0.373406	-0.338423	-0.122373	-0.145826	-0.092543	-0.226594	-0.024527
37	-0.174562	0.125161	-0.07235	-0.00951	-0.062807	-0.075591	-0.090341	-0.123501	-0.149914	-0.171173	-0.053512	-0.159393	-0.117461	-0.248029	-0.349042	-0.30135	-0.436952	-0.29377	-0.369126	-0.34401	-0.126942	-0.162886	-0.085723	-0.23335	-0.025808
38	-0.185857	0.129704	-0.0786406	-0.021339	-0.068403	-0.080346	-0.109405	-0.11371	-0.147136	-0.178981	-0.043825	-0.134888	-0.118953	-0.259032	-0.365675	-0.334295	-0.450696	-0.324927	-0.371112	-0.347344	-0.151975	-0.207506	-0.10115	-0.261432	-0.037812
39	-0.194748	0.133025	-0.0791136	-0.039453	-0.056204	-0.066815	-0.12755	-0.105546	-0.149814	-0.190764	-0.040091	-0.129961	-0.118074	-0.27018	-0.373081	-0.344734	-0.433278	-0.352012	-0.383909	-0.35147	-0.176985	-0.262798	-0.115512	-0.286303	-0.043326
40	-0.209314	0.138047	-0.089925	-0.064252	-0.061606	-0.076539	-0.153654	-0.093574	-0.157048	-0.222067	-0.043611	-0.123375	-0.116599	-0.279587	-0.389066	-0.345995	-0.426194	-0.406987	-0.407043	-0.35911	-0.201219	-0.306008	-0.144755	-0.310431	-0.043681
41	-0.229575	0.141095	-0.109746	-0.080659	-0.076994	-0.0946	-0.174814	-0.121661	-0.166729	-0.232968	-0.034054	-0.154185	-0.130661	-0.281775	-0.410365	-0.358131	-0.434917	-0.448816	-0.433766	-0.376194	-0.23146	-0.336186	-0.194701	-0.337118	-0.057837
42	-0.245782	0.142367	-0.126853	-0.08706	-0.109458	-0.099879	-0.192077	-0.14579	-0.172879	-0.23703	-0.03065	-0.158669	-0.153086	-0.284962	-0.423029	-0.3436	-0.445093	-0.460204	-0.478564	-0.387682	-0.260369	-0.345644	-0.254777	-0.365265	-0.075788
43	-0.26562	0.146149	-0.14704	-0.09507	-0.141538	-0.104372	-0.209432	-0.184787	-0.182131	-0.222339	-0.036977	-0.173371	-0.185577	-0.292393	-0.441994	-0.357795	-0.452369	-0.467247	-0.515689	-0.416868	-0.291317	-0.36541	-0.305574	-0.409735	-0.084549
44	-0.293661	0.144775	-0.180032	-0.116333	-0.169693	-0.147801	-0.226566	-0.239768	-0.207563	-0.215166	-0.099771	-0.186436	-0.227182	-0.309262	-0.470687	-0.39571	-0.479142	-0.472068	-0.54541	-0.461105	-0.31636	-0.38556	-0.332149	-0.451521	-0.096211
45	-0.321761	0.141557	-0.210649	-0.137889	-0.181701	-0.191586	-0.250332	-0.291736	-0.242373	-0.236619	-0.162108	-0.218178	-0.274594	-0.320365	-0.493092	-0.42722	-0.508687	-0.462561	-0.572057	-0.494933	-0.340932	-0.410512	-0.362808	-0.481139	-0.109268
46	-0.348531	0.138841	-0.245682	-0.171861	-0.203781	-0.243389	-0.258706	-0.350672	-0.268502	-0.286481	-0.187706	-0.245723	-0.287637	-0.334964	-0.513526	-0.460952	-0.543756	-0.478883	-0.586069	-0.497972	-0.366415	-0.459143	-0.377961	-0.500805	-0.12775
47	-0.371615	0.135936	-0.284522	-0.203303	-0.244951	-0.274988	-0.309292	-0.390077	-0.287527	-0.344125	-0.169472	-0.24276	-0.311099	-0.370177	-0.517968	-0.47472	-0.59611	-0.470529	-0.582317	-0.466166	-0.396442	-0.494341	-0.401605	-0.533714	-0.156108
48	-0.397846	0.139802	-0.322953	-0.228062	-0.281151	-0.323654	-0.350863	-0.431034	-0.303169	-0.407811	-0.131025	-0.252468	-0.316045	-0.408495	-0.534231	-0.488856	-0.622041	-0.490028	-0.619429	-0.4508	-0.431033	-0.529332	-0.454794	-0.543704	-0.196303
49	-0.430024	0.140969	-0.378284	-0.284028	-0.330277	-0.370786	-0.418873	-0.487458	-0.308297	-0.424811	-0.114883	-0.262467	-0.314101	-0.425222	-0.553859	-0.508448	-0.635448	-0.502753	-0.630962	-0.491686	-0.479655	-0.574453	-0.515957	-0.575641	-0.252568
50	-0.461114	0.142766	-0.437889	-0.338727	-0.389495	-0.438384	-0.483518	-0.539321	-0.304848	-0.427782	-0.136125	-0.253708	-0.274912	-0.431711	-0.578691	-0.544676	-0.616588	-0.536635	-0.649817	-0.545738	-0.523027	-0.593574	-0.580729	-0.605638	-0.312168
51	-0.484765	0.144499	-0.481266	-0.384602	-0.432468	-0.500096	-0.539082	-0.550083	-0.300154	-0.366853	-0.150971	-0.237452	-0.318853	-0.426641	-0.597763	-0.554969	-0.602654	-0.563073	-0.653055	-0.615064	-0.559878	-0.61424	-0.616554	-0.63353	-0.375186
52	-0.501615	0.152961	-0.527168	-0.41857	-0.486552	-0.56301	-0.575292	-0.592414	-0.284347	-0.27863	-0.163058	-0.23806	-0.325178	-0.416811	-0.609481	-0.53037	-0.611477	-0.605841	-0.659455	-0.640262	-0.585462	-0.610502	-0.64886	-0.641875	-0.440613
53	-0.511809	0.146612	-0.538669	-0.452957	-0.515211	-0.588169	-0.572875	-0.564131	-0.294918	-0.292754	-0.208796	-0.267734	-0.283079	-0.422228	-0.626392	-0.554037	-0.646814	-0.63064	-0.667124	-0.633347	-0.587255	-0.564049	-0.662796	-0.625558	-0.496619
54	-0.524593	0.156744	-0.570347	-0.547993	-0.553119	-0.579374	-0.585489	-0.585761	-0.286962	-0.27326	-0.231401	-0.253843	-0.264471	-0.411837	-0.645751	-0.595753	-0.677716	-0.659628	-0.690417	-0.605243	-0.595309	-0.503381	-0.701907	-0.647986	-0.527962
55	-0.53151	0.162958	-0.579956	-0.60327	-0.575376	-0.550969	-0.613196	-0.556971	-0.283973	-0.276694	-0.251435	-0.305606	-0.193553	-0.392578	-0.657758	-0.654161	-0.700585	-0.570647	-0.708482	-0.654915	-0.604353	-0.507799	-0.707082	-0.638328	-0.564205
56	-0.531849	0.1761	-0.548743	-0.56308	-0.568138	-0.486246	-0.599073	-0.527179	-0.263551	-0.287117	-0.230623	-0.268678	-0.193511	-0.337828	-0.692453	-0.697161	-0.680533	-0.709431	-0.680685	-0.694454	-0.622649	-0.541852	-0.714053	-0.628182	-0.60651
57	-0.518069	0.183164	-0.52702	-0.520513	-0.533096	-0.508615	-0.59071	-0.482168	-0.244259	-0.289609	-0.175809	-0.25502	-0.151932	-0.348923	-0.682665	-0.59417	-0.702235	-0.70733	-0.688748	-0.72084	-0.618331	-0.545399	-0.683402	-0.602791	-0.641731
58	-0.492605	0.172265	-0.511296	-0.538373	-0.484662	-0.504559	-0.5052	-0.523685	-0.224288	-0.249013	-0.237443	-0.232811	-0.125169	-0.277003	-0.62606	-0.626687	-0.651524	-0.64822	-0.598581	-0.605289	-0.608776	-0.538919	-0.673476	-0.5691	-0.653609
59	-0.454123	0.171585	-0.47388	-0.485324	-0.409601	-0.507707	-0.420176	-0.54659	-0.193336	-0.192286	-0.262002	-0.211249	-0.076807	-0.224336	-0.555329	-0.551769	-0.626893	-0.571454	-0.471991	-0.554538	-0.593948	-0.505071	-0.622845	-0.581933	-0.665945
60	-0.410296	0.173839	-0.45003	-0.41615	-0.342686	-0.476637	-0.431679	-0.582997	-0.160531	-0.133543	-0.262409	-0.160964	-0.092431	-0.153309	-0.451283	-0.447854	-0.556363	-0.482996	-0.318725	-0.450475	-0.579341	-0.457739	-0.557666	-0.668445	-0.633515
61	-0.371489	0.159277	-0.458592	-0.39609	-0.347158	-0.450394	-0.443581	-0.655737	-0.153408	-0.168297	-0.128763	-0.166193	-0.149944	-0.153844	-0.371578	-0.392676	-0.492634	-0.382004	-0.277234	-0.313343	-0.502376	-0.388286	-0.461409	-0.543966	-0.615844
62	-0.352453	0.154711	-0.491179	-0.434017	-0.386632	-0.467892	-0.481216	-0.686136	-0.158034	-0.091421	-0.174544	-0.196605	-0.123012	-0.204589	-0.321883	-0.310605	-0.408935	-0.331452	-0.317418	-0.241003	-0.438717	-0.32759	-0.36558	-0.523669	-0.538027
63	-0.355354	0.161495	-0.537802	-0.519493	-0.471724	-0.541794	-0.498998	-0.657003	-0.165273	-0.13899	-0.208452	-0.19396	-0.134676	-0.150289	-0.300271	-0.2746	-0.272534	-0.398295	-0.320495	-0.23543	-0.418069	-0.278704	-0.351161	-0.575379	-0.467034
64	-0.382873	0.162111	-0.57314	-0.551783	-0.554367	-0.581451	-0.584732	-0.593369	-0.208195	-0.153558	-0.267368	-0.20395	-0.166482	-0.249619	-0.30108	-0.317115	-0.197766	-0.423403	-0.24945	-0.317664	-0.449075	-0.30407	-0.418541	-0.611468	-0.46222
65	-0.389808	0.14086	-0.539983	-0.574887	-0.53028	-0.502755	-0.60418	-0.487815	-0.238155	-0.153987	-0.277984	-0.263882	-0.223472	-0.271452	-0.316899	-0.338608	-0.24242	-0.417537	-0.241077	-0.344855	-0.464194	-0.31647	-0.488557	-0.589406	-0.462345
66	-0.390359	0.143386	-0.536313	-0.516681	-0.542702	-0.507465	-0.671546	-0.443171	-0.249668	-0.16346	-0.289892	-0.275592	-0.285049	-0.234346	-0.305091	-0.328807	-0.287089	-0.407902	-0.166115	-0.335544	-0.470362	-0.326413	-0.567127	-0.476037	-0.511871
67	-0.343818	0.13433	-0.467924	-0.372379	-0.544829	-0.499738	-0.671933	-0.25074	-0.280155	-0.290723	-0.339153	-0.263449	-0.304442	-0.203008	-0.30769	-0.319168	-0.288164	-0.323912	-0.26055	-0.346657	-0.319501	-0.309288	-0.180349	-0.209427	-0.578942
68	-0.303638	0.101515	-0.366858	-0.361706	-0.339929	-0.395978	-0.466595	-0.270083	-0.264865	-0.273459	-0.292691	-0.313487	-0.270382	-0.174307	-0.262931	-0.26012	-0.171707	-0.345322	-0.305388	-0.232118	-0.319896	-0.227225	-0.239901	-0.221098	-0.59136
69	-0.312344	0.107038	-0.361784	-0.312713	-0.313298	-0.410989	-0.495763	-0.276157	-0.229163	-0.259514	-0.256653	-0.284311	-0.214867	-0.130468	-0.306579	-0.322583	-0.25355	-0.344039	-0.315263	-0.29746	-0.351849	-0.275611	-0.259322	-0.245554	-0.626909
70	-0.2854	0.0834471	-0.335845	-0.248134	-0.30686	-0.375688	-0.480526	-0.268018	-0.191458	-0.240959	-0.214531	-0.257103	-0.169815	-0.07488	-0.315874	-0.324656	-0.341479	-0.309709	-0.311376	-0.29215	-0.298424	-0.305963	-0.27908	-0.257851	-0.350801
71	-0.25496	0.0925672	-0.294969	-0.183229	-0.294568	-0.309254	-0.45098	-0.236813	-0.146266	-0.197272	-0.14247	-0.222877	-0.134904	-0.033806	-0.300713	-0.289728	-0.387771	-0.267417	-0.303244	-0.255403	-0.277894	-0.312687	-0.281967	-0.251589	-0.265334
72	-0.221693	0.0997428	-0.239925	-0.122375	-0.269464	-0.222233	-0.405458	-0.180095	-0.0998934	-0.136341	-0.057284	-0.169672	-0.111001	-0.025169	-0.275316	-0.252899	-0.381793	-0.234048	-0.289778	-0.218061	-0.27164	-0.299044	-0.273146	-0.233655	-0.280714
73	-0.189097	0.101836	-0.176982	-0.070948	-0.232674	-0.126866	-0.350737	-0.103683	-0.0711662	-0.091914	-0.005571	-0.10731	-0.110145	-0.040891	-0.250039	-0.231993	-0.349044	-0.209613	-0.26559	-0.193957	-0.2582	-0.2793	-0.260252	-0.213336	-0.279911
74	-0.162738	0.100165	-0.112156	-0.038367	-0.17991	-0.033131	-0.288186	-0.021187	-0.0687854	-0.080808	-0.00809	-0.063288	-0.128858	-0.062883	-0.225677	-0.224491	-0.313856	-0.184393	-0.223951	-0.181696	-0.244332	-0.270089	-0.245728	-0.1985	-0.263011
75	-0.141655	0.0999641	-0.0524728	-0.026869	-0.110658	0.047976	-0.215632	0.042819	-0.0822816	-0.092229	-0.040926	-0.049359	-0.145337	-0.083557	-0.196281	-0.214683	-0.284142	-0.146839	-0.166504	-0.169239	-0.235582	-0.279281	-0.230738	-0.191451	-0.240859
76	-0.122389	0.101825	-0.0074456	-0.033729	-0.03606	0.103201	-0.136029	0.065389	-0.096477	-0.108223	-0.072299	-0.05674	-0.143774	-0.101349	-0.154097	-0.187203	-0.252177	-0.09044	-0.102593	-0.138073	-0.231538	-0.30265	-0.216683	-0.188097	-0.218722
77	-0.104027	0.102958	0.012687	-0.060837	0.026083	0.120545	-0.061025	0.038669	-0.104994	-0.120957	-0.092298	-0.07277	-0.126501	-0.112446	-0.094463	-0.132733	-0.202581	-0.018169	-0.03966	-0.079172	-0.229337	-0.326376	-0.204917	-0.186423	-0.199632
78	-0.0890492	0.106219	0.0022386	-0.106806	0.056399	0.096729	-0.008158	-0.026971	-0.108945	-0.130519	-0.106941	-0.089945	-0.105154	-0.112165	-0.0230054	-0.053604	-0.131282	0.057328	0.013853	-0.001322	-0.226485	-0.337611	-0.196935	-0.187891	-0.183504
79	-0.0820519	0.114027	-0.0358308	-0.159089	0.04181	0.038056	0.009718	-0.109649	-0.110439	-0.137075	-0.119735	-0.101267	-0.092722	-0.101398	0.041088	0.032538	-0.048244	0.106514	0.042546	0.072086	-0.223025	-0.332698	-0.193867	-0.191912	-0.173625
80	-0.0858768	0.12026	-0.0895776	-0.203023	-0.011758	-0.038816	-0.008906	-0.185385	-0.110474	-0.138909	-0.127302	-0.104226	-0.092907	-0.089026	0.075634	0.096183	0.031935	0.101574	0.04093	0.107548	-0.219089	-0.314655	-0.194209	-0.19344	-0.174054
81	-0.0998775	0.116761	-0.145645	-0.233859	-0.085304	-0.113321	-0.054136	-0.241603	-0.108993	-0.134555	-0.125331	-0.098379	-0.104901	-0.0818	0.0676002	0.104136	0.086984	0.040387	0.017138	0.089356	-0.212472	-0.284226	-0.193496	-0.188148	-0.184019
82	-0.120556	0.101691	-0.193447	-0.251783	-0.158771	-0.171496	-0.111787	-0.2734	-0.107119	-0.124332	-0.114638	-0.090065	-0.123022	-0.08354	0.0191114	0.046024	0.094819	-0.052983	-0.021839	0.029536	-0.200768	-0.243696	-0.186849	-0.17525	-0.197278
83	-0.141772	0.0816123	-0.226473	-0.255273	-0.217832	-0.211841	-0.167464	-0.279953	-0.10581	-0.115818	-0.101162	-0.085725	-0.137955	-0.088388	-0.0513344	-0.048506	0.049898	-0.1399	-0.072641	-0.045523	-0.18347	-0.203507	-0.170319	-0.154662	-0.205391
84	-0.158471	0.0660951	-0.242669	-0.244297	-0.255823	-0.23544	-0.212045	-0.265738	-0.109652	-0.120475	-0.094292	-0.085203	-0.147238	-0.101051	-0.117924	-0.132221	-0.02259	-0.197088	-0.129962	-0.107761	-0.163639	-0.174372	-0.14505	-0.132136	-0.202996
85	-0.168669	0.0585455	-0.244052	-0.218614	-0.274652	-0.243909	-0.241021	-0.242065	-0.119311	-0.137433	-0.09715	-0.089113	-0.150452	-0.122406	-0.167065	-0.184138	-0.091279	-0.233365	-0.178168	-0.148374	-0.14425	-0.156644	-0.118086	-0.115137	-0.187132
86	-0.173087	0.054598	-0.233471	-0.182488	-0.277293	-0.238698	-0.249975	-0.218899	-0.134536	-0.158475	-0.106736	-0.105767	-0.152201	-0.149502	-0.196066	-0.206934	-0.143599	-0.2539	-0.197077	-0.178818	-0.128276	-0.1475	-0.09674	-0.104992	-0.163871
87	-0.170748	0.0479758	-0.213155	-0.138619	-0.267569	-0.222771	-0.238007	-0.198808	-0.15621	-0.183469	-0.121909	-0.140756	-0.158685	-0.176231	-0.195132	-0.195924	-0.181057	-0.234083	-0.163175	-0.201423	-0.118493	-0.147712	-0.085595	-0.098971	-0.141694
88	-0.153278	0.0529177	-0.180512	-0.080936	-0.24761	-0.1979	-0.204749	-0.171365	-0.183336	-0.208168	-0.152291	-0.186153	-0.174197	-0.195872	-0.141128	-0.12421	-0.199393	-0.134513	-0.056899	-0.190623	-0.108136	-0.148022	-0.07943	-0.087872	-0.117221
89	-0.109557	0.103073	-0.129075	-0.004886	-0.215212	-0.159606	-0.149275	-0.116398	-0.210272	-0.222183	-0.197836	-0.228972	-0.193368	-0.209002	-0.0133912	0.030166	-0.17481	0.064731	0.12223	-0.109273	-0.0854873	-0.132223	-0.065722	-0.061354	-0.08265
90	-0.0345916	0.180403	-0.0539386	0.083296	-0.159883	-0.101584	-0.067478	-0.024044	-0.223261	-0.214676	-0.233003	-0.258729	-0.19386	-0.216039	0.180447	0.254884	-0.076347	0.327519	0.34281	0.05337	-0.0416135	-0.087132	-0.032638	-0.009856	-0.036828
91	0.0699425	0.253849	0.0451198	0.17352	-0.069377	-0.01984	0.041759	0.099537	-0.200101	-0.156342	-0.217012	-0.269624	-0.154942	-0.202586	0.405199	0.502883	0.109088	0.590402	0.559024	0.264596	0.029553	-0.004555	0.029955	0.071195	0.021617
92	0.202571	0.302868	0.164618	0.265471	0.056415	0.083908	0.178499	0.238799	-0.110514	-0.004413	-0.100339	-0.247364	-0.058412	-0.142042	0.627502	0.726116	0.35617	0.827318	0.744664	0.483244	0.128678	0.117819	0.120728	0.179105	0.097058
93	0.376002	0.339339	0.300547	0.373065	0.200775	0.205515	0.340706	0.382675	0.0650878	0.248572	0.144091	-0.16485	0.105384	-0.007758	0.886643	0.910151	0.886643	1.04048	0.89023	0.705716	0.251731	0.270001	0.233957	0.307403	0.195562
94	0.552007	0.328247	0.447904	0.508562	0.34296	0.347555	0.522392	0.518052	0.321798	0.562935	0.488237	0.004058	0.326076	0.227683	1.04813	1.06044	1.04812	1.21372	0.985456	0.932882	0.390202	0.430969	0.36334	0.446767	0.319733
95	0.724753	0.293515	0.592842	0.653752	0.47291	0.510152	0.701697	0.625699	0.61621	0.861185	0.826939	0.265484	0.560495	0.566947	1.15706	1.16621	1.15706	1.31055	1.01755	1.13396	0.532895	0.581944	0.498674	0.584186	0.466776
96	0.855993	0.241192	0.710238	0.759996	0.585289	0.675811	0.842756	0.687336	0.866636	1.03661	1.03484	0.583921	0.748554	0.929253	1.18381	1.19642	1.18381	1.30207	0.985682	1.25109	0.663286	0.705502	0.620015	0.69918	0.628447
97	0.909922	0.180641	0.773062	0.787446	0.665338	0.803666	0.911788	0.697072	0.996653	1.02926	1.06306	0.876026	0.852497	1.16243	1.10639	1.12218	1.10639	1.16914	0.891794	1.24246	0.763583	0.785498	0.711385	0.771934	0.785515
98	0.868321	0.135406	0.764923	0.728107	0.689899	0.851589	0.897163	0.657859	0.981539	0.882712	0.942231	1.04585	0.872055	1.16485	0.90677	0.923023	0.90677	0.89332	0.706566	1.10417	0.820053	0.812532	0.76792	0.789206	0.910554
99	0.73071	0.170929	0.686004	0.599335	0.641026	0.802425	0.809499	0.577733	0.836171	0.647063	0.704816	1.04987	0.805732	0.973371	0.575573	0.587699	0.575573	0.477635	0.404886	0.832074	0.825093	0.788187	0.7859	0.749473	0.976813
100	0.512701	0.27974	0.549953	0.421507	0.524883	0.668572	0.66931	0.465492	0.580435	0.336259	0.370604	0.909258	0.61419	0.671862	0.146617	0.135658	0.146617	-0.005693	0.035997	0.420507	0.773799	0.709007	0.754304	0.662709	0.969176
101	0.248876	0.382121	0.375826	0.213615	0.368193	0.477719	0.495816	0.323786	0.244829	-0.002702	-0.011948	0.652845	0.276654	0.309294	-0.280793	-0.322189	-0.280793	-0.427114	-0.298135	-0.075734	0.655641	0.560054	0.652055	0.532734	0.877723

## Sheet: PHMY
Prosthetic side			TF1	C:\Users\xb00012\Documents\Data\27_15_150415 SP\27_15_150415_0040.c3d	C:\Users\xb00012\Documents\Data\27_15_150415 SP\27_15_150415_0044.c3d	C:\Users\xb00012\Documents\Data\27_15_150415 SP\27_15_150415_0046.c3d	C:\Users\xb00012\Documents\Data\27_15_150415 SP\27_15_150415_0048.c3d	C:\Users\xb00012\Documents\Data\27_15_150415 SP\27_15_150415_0054.c3d	TF3	C:\Users\xb00012\Documents\Data\39_28_200515 SP\39_28_200515_0041.c3d	C:\Users\xb00012\Documents\Data\39_28_200515 SP\39_28_200515_0043.c3d	C:\Users\xb00012\Documents\Data\39_28_200515 SP\39_28_200515_0045.c3d	C:\Users\xb00012\Documents\Data\39_28_200515 SP\39_28_200515_0051.c3d	C:\Users\xb00012\Documents\Data\39_28_200515 SP\39_28_200515_0053.c3d	TF4	C:\Users\xb00012\Documents\Data\44_33_190615 SP\44_33_190615_0035.c3d	C:\Users\xb00012\Documents\Data\44_33_190615 SP\44_33_190615_0037.c3d	C:\Users\xb00012\Documents\Data\44_33_190615 SP\44_33_190615_0043.c3d	C:\Users\xb00012\Documents\Data\44_33_190615 SP\44_33_190615_0045.c3d	C:\Users\xb00012\Documents\Data\44_33_190615 SP\44_33_190615_0049.c3d	TF5	C:\Users\xb00012\Documents\Data\45_34_230615 SP\45_34_230615_0036.c3d	C:\Users\xb00012\Documents\Data\45_34_230615 SP\45_34_230615_0040.c3d	C:\Users\xb00012\Documents\Data\45_34_230615 SP\45_34_230615_0042.c3d	C:\Users\xb00012\Documents\Data\45_34_230615 SP\45_34_230615_0044.c3d
Sagittal plane			ESP	RHIP_MOMENTS	RHIP_MOMENTS	RHIP_MOMENTS	RHIP_MOMENTS	RHIP_MOMENTS	ESP	RHIP_MOMENTS	RHIP_MOMENTS	RHIP_MOMENTS	RHIP_MOMENTS	RHIP_MOMENTS	ESP	RHIP_MOMENTS	RHIP_MOMENTS	RHIP_MOMENTS	RHIP_MOMENTS	RHIP_MOMENTS	ESP	LHIP_MOMENTS	LHIP_MOMENTS	LHIP_MOMENTS	LHIP_MOMENTS
Hip Moment				LINK_MODEL_BASED	LINK_MODEL_BASED	LINK_MODEL_BASED	LINK_MODEL_BASED	LINK_MODEL_BASED		LINK_MODEL_BASED	LINK_MODEL_BASED	LINK_MODEL_BASED	LINK_MODEL_BASED	LINK_MODEL_BASED		LINK_MODEL_BASED	LINK_MODEL_BASED	LINK_MODEL_BASED	LINK_MODEL_BASED	LINK_MODEL_BASED		LINK_MODEL_BASED	LINK_MODEL_BASED	LINK_MODEL_BASED	LINK_MODEL_BASED
101 points over gait cycle				Original	Original	Original	Original	Original		Original	Original	Original	Original	Original		Original	Original	Original	Original	Original		Original	Original	Original	Original
ITEM	Mean	SD	C4_R	1	1	1	1	1	C4_R	1	1	1	1	1	C4_R	1	1	1	1	1	C4_L	1	1	1	1
1	0.845607	0.415856	0.597099	0.481752	0.744467	0.454257	0.192911	1.11211	1.09642	1.43165	1.37533	0.716085	1.06518	0.893861	1.06811	0.673646	1.11324	0.752492	1.33626	1.46491	0.620798	-0.030939	0.899443	1.05537	0.559315
2	0.628399	0.392476	0.591644	0.714948	0.526315	0.702241	0.271624	0.743094	0.54304	0.74664	0.109918	0.426896	0.760846	0.670901	0.31625	0.078847	0.341642	0.763427	0.172449	0.224887	1.06266	1.40338	0.643021	1.57816	0.626082
3	0.247359	0.245359	0.510535	0.578055	0.349837	0.52091	0.608124	0.495751	0.0729552	0.095156	0.038281	0.07012	-0.018662	0.179881	0.167525	0.556071	0.276407	0.014196	-0.040039	0.030989	0.238419	0.376558	-0.011831	0.573071	0.015877
4	0.390545	0.184045	0.578984	0.530554	0.376781	0.672684	0.626886	0.688015	0.436514	0.453033	0.494203	0.368668	0.462897	0.403768	0.203199	0.100371	0.090215	0.391304	0.153819	0.280288	0.343484	0.37012	0.486028	0.087499	0.430289
5	0.381267	0.158772	0.550866	0.628561	0.39141	0.606319	0.474717	0.653321	0.239727	0.219604	0.178966	0.19294	0.294419	0.312708	0.294501	0.279604	0.360663	0.161888	0.290736	0.379614	0.439973	0.636873	0.33768	0.463136	0.322203
6	0.389486	0.127313	0.549749	0.567075	0.389859	0.547639	0.548942	0.69523	0.340808	0.385487	0.358687	0.236361	0.370808	0.352696	0.294634	0.283559	0.320535	0.326893	0.263722	0.278459	0.372754	0.546494	0.33675	0.310088	0.297686
7	0.399784	0.124572	0.52455	0.569262	0.416379	0.561182	0.454684	0.621243	0.327867	0.326324	0.27868	0.246277	0.343077	0.444975	0.288779	0.273933	0.309045	0.333496	0.247863	0.279558	0.45794	0.618968	0.37133	0.48313	0.358333
8	0.388924	0.112911	0.523404	0.547779	0.423402	0.518774	0.484928	0.642138	0.347219	0.37534	0.316874	0.258836	0.370568	0.414476	0.299677	0.243675	0.379036	0.30143	0.317673	0.256571	0.385394	0.55061	0.337197	0.355301	0.298469
9	0.417441	0.141887	0.552694	0.580799	0.45976	0.554002	0.504645	0.664264	0.386601	0.457956	0.352131	0.27446	0.407372	0.441087	0.265038	0.236449	0.256356	0.291008	0.290996	0.250379	0.465429	0.721347	0.3834	0.426922	0.330049
10	0.429254	0.145042	0.59366	0.616585	0.509974	0.628959	0.505695	0.707088	0.42042	0.491941	0.392856	0.30352	0.426317	0.487464	0.261034	0.212993	0.29562	0.310602	0.266433	0.21952	0.441902	0.608567	0.390158	0.421789	0.347092
11	0.446595	0.168299	0.626391	0.625705	0.551142	0.669936	0.554225	0.730946	0.448511	0.530057	0.408746	0.342389	0.452242	0.509119	0.241705	0.188614	0.265155	0.305798	0.27504	0.17392	0.469772	0.700149	0.391784	0.445257	0.341898
12	0.442097	0.183377	0.642318	0.648244	0.584098	0.704175	0.547028	0.728043	0.453574	0.552166	0.401621	0.365578	0.462425	0.48608	0.207289	0.144474	0.227288	0.290749	0.238433	0.1355	0.465207	0.677537	0.385721	0.442195	0.355377
13	0.43616	0.197242	0.64583	0.619614	0.607409	0.694222	0.583847	0.72406	0.466245	0.545922	0.423606	0.401513	0.464244	0.495938	0.168485	0.110876	0.182293	0.258059	0.199148	0.092048	0.464082	0.68601	0.377947	0.43296	0.359409
14	0.424275	0.206624	0.637903	0.608383	0.629863	0.670976	0.599542	0.680753	0.474836	0.544896	0.460154	0.402855	0.479527	0.486749	0.13263	0.070621	0.143876	0.221668	0.159363	0.067622	0.45173	0.668985	0.36276	0.427991	0.347183
15	0.41069	0.216378	0.628723	0.587198	0.643517	0.65404	0.59965	0.659208	0.474573	0.536812	0.460243	0.419349	0.477671	0.478789	0.0997222	0.041916	0.131583	0.181934	0.120253	0.022925	0.439742	0.659052	0.338934	0.422835	0.338146
16	0.39289	0.225414	0.612146	0.554951	0.637573	0.616253	0.59753	0.654422	0.472846	0.527764	0.450877	0.424633	0.486961	0.473996	0.0619846	0.000357	0.094417	0.142131	0.08267	-0.009652	0.424584	0.629687	0.318334	0.418665	0.331649
17	0.371307	0.230805	0.590978	0.538501	0.643735	0.584681	0.574148	0.613826	0.465028	0.532856	0.426908	0.41041	0.494049	0.460915	0.031891	-0.025798	0.07369	0.102964	0.052555	-0.043956	0.397331	0.600458	0.283353	0.398495	0.307016
18	0.351552	0.237273	0.570938	0.520613	0.636666	0.551338	0.558936	0.587139	0.461794	0.52489	0.404496	0.419321	0.515993	0.444269	-0.0010944	-0.064645	0.036092	0.073098	0.022767	-0.072784	0.374569	0.556606	0.272609	0.383208	0.285851
19	0.326784	0.237178	0.545085	0.504106	0.614877	0.509441	0.542952	0.554048	0.435206	0.498318	0.35973	0.391575	0.509019	0.417388	-0.0246046	-0.086189	0.017995	0.039798	-0.00209	-0.092537	0.351448	0.540512	0.243929	0.36054	0.260813
20	0.298074	0.238633	0.517819	0.465724	0.603976	0.478922	0.518426	0.522048	0.40381	0.454959	0.334942	0.365873	0.485467	0.37781	-0.0579498	-0.111087	-0.012127	0.000498	-0.038064	-0.128969	0.328617	0.499998	0.218512	0.349318	0.24664
21	0.270316	0.237909	0.490474	0.448657	0.575119	0.436395	0.495103	0.497096	0.362102	0.4069	0.286608	0.328289	0.446625	0.342088	-0.0836954	-0.144957	-0.0208	-0.033783	-0.06858	-0.150357	0.312381	0.497916	0.188351	0.335816	0.227443
22	0.244486	0.237124	0.465557	0.411172	0.550199	0.424006	0.47603	0.466376	0.330993	0.371928	0.256749	0.300067	0.415145	0.311078	-0.110125	-0.161971	-0.058625	-0.0685	-0.081937	-0.179591	0.291518	0.467521	0.174027	0.31738	0.207145
23	0.215614	0.23716	0.434523	0.381575	0.53716	0.359597	0.460892	0.433393	0.293151	0.325852	0.212925	0.270356	0.380679	0.275941	-0.139294	-0.198432	-0.075843	-0.092713	-0.124265	-0.205219	0.274075	0.442005	0.154235	0.304047	0.196014
24	0.193644	0.240124	0.418888	0.356856	0.509947	0.371521	0.445059	0.411056	0.268849	0.299678	0.192711	0.255561	0.340903	0.255393	-0.167501	-0.228092	-0.101043	-0.119742	-0.149368	-0.239259	0.254341	0.417252	0.14283	0.281912	0.175371
25	0.165318	0.244925	0.39082	0.334347	0.495275	0.325881	0.394267	0.40433	0.246567	0.279548	0.182855	0.234083	0.301316	0.235034	-0.20572	-0.262684	-0.136591	-0.151871	-0.206545	-0.270909	0.229605	0.392319	0.110197	0.253086	0.162817
26	0.133671	0.248225	0.360859	0.28279	0.475515	0.300367	0.391135	0.354486	0.213076	0.257373	0.116125	0.193831	0.279937	0.218112	-0.240735	-0.299993	-0.187071	-0.17875	-0.23949	-0.29837	0.201484	0.366945	0.084529	0.224993	0.12947
27	0.103686	0.252577	0.334558	0.231581	0.470064	0.25469	0.344469	0.371988	0.181133	0.23181	0.102817	0.14979	0.245557	0.175692	-0.277816	-0.324375	-0.227866	-0.218927	-0.287721	-0.330193	0.176868	0.328604	0.0636	0.206012	0.109256
28	0.0716929	0.252653	0.297712	0.173905	0.434598	0.21981	0.338831	0.321416	0.150963	0.214951	0.064681	0.110526	0.224887	0.139771	-0.30775	-0.344026	-0.262368	-0.249528	-0.315458	-0.367372	0.145847	0.306731	0.019568	0.186045	0.071044
29	0.0359076	0.255809	0.266629	0.154805	0.401559	0.17794	0.294752	0.304088	0.10513	0.180539	0.015892	0.079859	0.150209	0.099149	-0.351572	-0.378781	-0.304244	-0.284834	-0.370762	-0.419241	0.123444	0.277545	0.033091	0.132594	0.050548
30	0.000448687	0.260713	0.2398	0.130788	0.383349	0.146993	0.264378	0.273491	0.073638	0.137186	-0.029972	0.045718	0.139774	0.075484	-0.392572	-0.420233	-0.346036	-0.325475	-0.424428	-0.446687	0.0809288	0.228134	-0.027132	0.106636	0.016077
31	-0.0358286	0.26289	0.204238	0.103467	0.334067	0.110559	0.237696	0.235402	0.0229372	0.103145	-0.088753	-0.000337	0.091391	0.00924	-0.433067	-0.459454	-0.38519	-0.367316	-0.470843	-0.482534	0.0625778	0.209122	-0.041018	0.090282	-0.008075
32	-0.0740347	0.265076	0.171154	0.070613	0.318689	0.070962	0.188725	0.206781	-0.0191814	0.06907	-0.138922	-0.046313	0.048561	-0.028303	-0.470353	-0.488651	-0.425129	-0.405305	-0.509453	-0.523226	0.0222413	0.178355	-0.097357	0.058367	-0.0504
33	-0.108394	0.26726	0.135612	0.040639	0.28909	0.042743	0.151193	0.154397	-0.0493158	0.023008	-0.13307	-0.098627	0.016119	-0.054009	-0.512272	-0.530712	-0.4696	-0.445836	-0.557598	-0.557614	-0.00760125	0.15097	-0.123896	0.015084	-0.072563
34	-0.146723	0.269065	0.0986916	0.000482	0.255123	0.007724	0.118212	0.111917	-0.0890036	-0.018679	-0.167052	-0.166245	-0.03483	-0.058212	-0.552849	-0.563237	-0.513348	-0.484982	-0.610818	-0.59186	-0.0437315	0.117202	-0.1597	-0.024885	-0.107543
35	-0.179324	0.274576	0.0634288	-0.033734	0.219032	-0.032812	0.088606	0.076052	-0.105712	-0.077552	-0.203775	-0.109703	-0.021691	-0.115837	-0.597929	-0.613039	-0.551848	-0.522901	-0.672167	-0.62969	-0.0770835	0.084827	-0.182331	-0.065344	-0.145486
36	-0.216475	0.283201	0.0339682	-0.04763	0.191192	-0.065261	0.045347	0.046193	-0.130973	-0.088528	-0.203582	-0.163145	-0.077147	-0.122461	-0.652107	-0.669701	-0.594259	-0.578463	-0.730467	-0.687646	-0.116788	0.030036	-0.218947	-0.098323	-0.17992
37	-0.260217	0.290893	-0.0045256	-0.087378	0.136708	-0.10879	0.010511	0.026321	-0.17584	-0.108	-0.277393	-0.217233	-0.098989	-0.177586	-0.70601	-0.726202	-0.632692	-0.638965	-0.801515	-0.730677	-0.154491	0.001663	-0.264615	-0.133388	-0.221622
38	-0.298744	0.303258	-0.0371766	-0.120679	0.116729	-0.157289	-0.010413	-0.014231	-0.199805	-0.134478	-0.308889	-0.202109	-0.133201	-0.220347	-0.766342	-0.792608	-0.684947	-0.701168	-0.857968	-0.795021	-0.191651	-0.045322	-0.295466	-0.164948	-0.260867
39	-0.351539	0.315626	-0.0782324	-0.141263	0.096752	-0.205399	-0.060006	-0.081246	-0.253613	-0.169474	-0.357235	-0.314286	-0.175408	-0.251663	-0.835384	-0.865293	-0.742678	-0.768876	-0.936759	-0.863316	-0.238925	-0.073956	-0.357338	-0.211625	-0.312781
40	-0.399585	0.332017	-0.10802	-0.185665	0.056003	-0.196916	-0.079932	-0.133589	-0.29161	-0.220194	-0.382867	-0.33555	-0.22214	-0.297301	-0.913021	-0.934656	-0.820999	-0.859505	-1.0061	-0.943845	-0.28569	-0.120643	-0.398899	-0.255488	-0.367732
41	-0.455686	0.352231	-0.155641	-0.241564	0.030215	-0.286072	-0.132915	-0.147867	-0.334255	-0.252088	-0.434731	-0.371838	-0.252612	-0.360007	-1.00135	-1.02523	-0.916875	-0.956755	-1.09342	-1.01445	-0.331502	-0.158904	-0.467511	-0.289213	-0.410381
42	-0.517417	0.374338	-0.208992	-0.305048	0.005708	-0.344541	-0.173114	-0.227964	-0.378288	-0.304222	-0.485445	-0.4223	-0.303541	-0.37593	-1.09985	-1.13348	-1.02104	-1.05693	-1.18649	-1.1013	-0.382539	-0.198676	-0.540072	-0.338863	-0.452546
43	-0.573605	0.391331	-0.263822	-0.372343	-0.044906	-0.413571	-0.208443	-0.279849	-0.413076	-0.357588	-0.511874	-0.456841	-0.331335	-0.40774	-1.18748	-1.21883	-1.12689	-1.16433	-1.24639	-1.18095	-0.430045	-0.256625	-0.602642	-0.372135	-0.488777
44	-0.634502	0.402227	-0.321087	-0.437468	-0.07521	-0.487869	-0.259488	-0.345398	-0.45392	-0.375714	-0.563498	-0.504298	-0.370884	-0.455204	-1.26087	-1.25782	-1.23737	-1.2414	-1.3142	-1.25354	-0.502133	-0.313828	-0.710086	-0.419367	-0.565252
45	-0.703774	0.409814	-0.383802	-0.512326	-0.14693	-0.518317	-0.318429	-0.423008	-0.493695	-0.42112	-0.574594	-0.547308	-0.395909	-0.529544	-1.33343	-1.34781	-1.29984	-1.31917	-1.39315	-1.30718	-0.604165	-0.37874	-0.858915	-0.477793	-0.701214
46	-0.786258	0.412828	-0.463225	-0.612975	-0.212451	-0.670125	-0.380614	-0.439959	-0.561492	-0.497655	-0.65227	-0.603308	-0.450473	-0.603752	-1.39897	-1.40921	-1.3899	-1.40438	-1.4328	-1.35858	-0.721342	-0.421539	-1.0365	-0.566	-0.861327
47	-0.848521	0.392488	-0.507214	-0.572614	-0.286718	-0.65415	-0.441262	-0.581327	-0.623884	-0.55685	-0.718873	-0.668177	-0.511111	-0.664408	-1.39341	-1.36466	-1.41178	-1.38634	-1.39441	-1.40985	-0.86958	-0.478135	-1.25506	-0.741558	-1.00356
48	-0.894043	0.371375	-0.507133	-0.581441	-0.37236	-0.602894	-0.467536	-0.511436	-0.697609	-0.639066	-0.787754	-0.739387	-0.562074	-0.759763	-1.35053	-1.30004	-1.39994	-1.33524	-1.36797	-1.34946	-1.0209	-0.571369	-1.37588	-0.950642	-1.18571
49	-0.92032	0.318255	-0.562482	-0.588534	-0.450183	-0.635934	-0.609669	-0.528088	-0.751622	-0.697459	-0.825351	-0.786268	-0.622047	-0.826985	-1.26082	-1.21224	-1.3305	-1.23489	-1.27628	-1.25019	-1.10636	-0.674143	-1.33286	-1.17281	-1.24562
50	-0.909119	0.276634	-0.552936	-0.469412	-0.591809	-0.55669	-0.644858	-0.501911	-0.79701	-0.770218	-0.826876	-0.820407	-0.684987	-0.882562	-1.1302	-1.09778	-1.20618	-1.09699	-1.09332	-1.15676	-1.15632	-0.837626	-1.33244	-1.24104	-1.21419
51	-0.869864	0.244831	-0.518812	-0.413241	-0.563982	-0.512515	-0.571994	-0.532326	-0.832203	-0.82643	-0.832845	-0.854312	-0.764445	-0.882981	-0.959528	-0.969431	-1.03288	-0.888061	-0.908979	-0.998287	-1.16891	-1.04152	-1.2494	-1.18584	-1.19889
52	-0.806971	0.255675	-0.48125	-0.301733	-0.545862	-0.391485	-0.714574	-0.452596	-0.823511	-0.841221	-0.798211	-0.80743	-0.804817	-0.865875	-0.758698	-0.759326	-0.812507	-0.702749	-0.702181	-0.816726	-1.16442	-1.25065	-1.11187	-1.18199	-1.11319
53	-0.71022	0.279423	-0.406995	-0.255914	-0.522208	-0.302361	-0.551164	-0.403327	-0.812252	-0.826093	-0.76647	-0.813817	-0.824502	-0.830379	-0.527817	-0.580148	-0.581146	-0.418219	-0.445424	-0.614148	-1.09382	-1.23578	-0.994147	-1.15323	-0.992103
54	-0.599839	0.313101	-0.350389	-0.165285	-0.520126	-0.275629	-0.473241	-0.317666	-0.76135	-0.793745	-0.688923	-0.735367	-0.820524	-0.768189	-0.294575	-0.343845	-0.322451	-0.20856	-0.185346	-0.412673	-0.993041	-1.24527	-0.858399	-1.04895	-0.819539
55	-0.481894	0.337756	-0.242565	-0.092893	-0.397794	-0.133996	-0.343598	-0.244544	-0.700563	-0.737077	-0.592761	-0.684988	-0.788899	-0.699089	-0.122869	-0.146674	-0.106172	-0.056022	-0.120109	-0.185366	-0.861579	-1.21272	-0.645094	-0.92923	-0.659269
56	-0.411189	0.285729	-0.21876	-0.05464	-0.370549	-0.1224	-0.257958	-0.288251	-0.600099	-0.669381	-0.477131	-0.573811	-0.744324	-0.535849	-0.115935	-0.081798	-0.144772	-0.125779	-0.098829	-0.128495	-0.709962	-1.05353	-0.457727	-0.759615	-0.568976
57	-0.318736	0.240773	-0.152205	-0.095061	-0.206622	-0.129619	-0.183375	-0.146349	-0.479557	-0.54619	-0.342178	-0.432084	-0.675124	-0.402207	-0.092398	-0.083633	-0.111085	-0.03736	-0.076203	-0.153709	-0.550783	-0.914236	-0.270505	-0.571202	-0.447189
58	-0.243857	0.192391	-0.150638	-0.083814	-0.207686	-0.11509	-0.125538	-0.221063	-0.359504	-0.418093	-0.212342	-0.322881	-0.559631	-0.284575	-0.043545	-0.04304	-0.048962	-0.032172	-0.021708	-0.071843	-0.421741	-0.74398	-0.272641	-0.360144	-0.310198
59	-0.175564	0.155179	-0.105111	-0.044492	-0.114419	-0.046046	-0.110155	-0.210443	-0.271221	-0.338996	-0.181971	-0.192305	-0.434362	-0.208473	-0.0047508	-0.004098	-0.011732	0.014441	0.014675	-0.03704	-0.321174	-0.537767	-0.275562	-0.244085	-0.227283
60	-0.117074	0.124501	-0.0687332	-0.017509	-0.065904	-0.018147	-0.121078	-0.121028	-0.204749	-0.236762	-0.187629	-0.118266	-0.309226	-0.171863	0.0176926	0.018177	0.010926	0.037296	0.03325	-0.011186	-0.212508	-0.402019	-0.049468	-0.143082	-0.255462
61	-0.102296	0.108555	-0.066788	-0.002294	-0.156995	-0.000147	-0.077192	-0.097312	-0.167781	-0.167342	-0.224546	-0.14152	-0.158227	-0.147269	0.0279404	0.024769	0.022422	0.049409	0.040379	0.002723	-0.202554	-0.296412	-0.051903	-0.271402	-0.190498
62	-0.0706874	0.0921444	-0.038349	0.000385	-0.076378	0.008233	-0.051185	-0.0728	-0.15867	-0.193736	-0.154529	-0.162115	-0.139708	-0.143263	0.0315866	0.02293	0.028701	0.055871	0.041321	0.00911	-0.117317	-0.284293	-0.033005	-0.073591	-0.078379
63	-0.0523225	0.0719486	-0.0248574	-0.006375	-0.036629	0.00716	-0.032977	-0.055466	-0.140088	-0.124241	-0.14728	-0.149993	-0.141453	-0.137471	0.0321736	0.017282	0.033351	0.058271	0.038912	0.013052	-0.0765185	-0.145654	-0.017725	-0.0579	-0.084795
64	-0.0430898	0.0675979	-0.0217394	-0.018441	-0.021676	-0.001358	-0.022467	-0.044755	-0.136345	-0.113107	-0.125012	-0.133976	-0.178759	-0.130871	0.0324408	0.01213	0.037967	0.058258	0.035813	0.018036	-0.0467158	-0.06386	-0.005033	-0.039086	-0.078884
65	-0.0358631	0.0597708	-0.0249318	-0.032443	-0.018514	-0.013731	-0.018717	-0.041254	-0.117214	-0.108686	-0.095137	-0.112596	-0.152604	-0.117049	0.0339554	0.010401	0.042248	0.056933	0.034323	0.025872	-0.0352615	-0.050549	0.003883	-0.029667	-0.064713
66	-0.0295653	0.0528839	-0.0318758	-0.045682	-0.024353	-0.026151	-0.020623	-0.04257	-0.0966464	-0.10172	-0.063534	-0.086558	-0.135458	-0.095962	0.0362456	0.012052	0.045664	0.054231	0.034118	0.035163	-0.0259847	-0.04355	0.007238	-0.021185	-0.046442
67	-0.0229315	0.0459908	-0.0403222	-0.055596	-0.036263	-0.03643	-0.027345	-0.045977	-0.0724284	-0.087723	-0.034261	-0.057579	-0.111684	-0.070895	0.038067	0.014873	0.047843	0.05029	0.034664	0.042665	-0.0170425	-0.031284	0.005316	-0.014077	-0.028125
68	-0.0162091	0.0403257	-0.0477702	-0.059411	-0.048726	-0.044024	-0.037533	-0.049157	-0.0465186	-0.067711	-0.010063	-0.028887	-0.079812	-0.04612	0.0390094	0.017588	0.049378	0.045896	0.036103	0.046082	-0.009557	-0.015946	-6.1e-05	-0.008455	-0.013766
69	-0.0102424	0.0373107	-0.0529944	-0.056093	-0.057873	-0.048711	-0.050967	-0.051328	-0.0221708	-0.046352	0.007489	-0.003845	-0.043729	-0.024417	0.039183	0.02011	0.051043	0.041692	0.038017	0.045053	-0.00498725	-0.002686	-0.006806	-0.005007	-0.00545
70	-0.00575289	0.0369187	-0.0556838	-0.048281	-0.061819	-0.050608	-0.065058	-0.052653	-0.0018544	-0.026507	0.018106	0.014705	-0.008255	-0.007321	0.0386104	0.023216	0.051782	0.037706	0.039035	0.041313	-0.00408375	0.004161	-0.013347	-0.004387	-0.002762
71	-0.00271001	0.0376195	-0.0553968	-0.040968	-0.060714	-0.050362	-0.072629	-0.052311	0.0133308	-0.010488	0.023464	0.027857	0.021395	0.004426	0.0375422	0.02683	0.050931	0.034487	0.038884	0.036579	-0.00631625	0.004309	-0.018124	-0.006892	-0.004558
72	-0.000981488	0.0373832	-0.0521734	-0.037069	-0.056776	-0.048487	-0.068541	-0.049994	0.0227764	0.000664	0.025383	0.033986	0.041809	0.01204	0.0358438	0.029065	0.048966	0.03287	0.037693	0.030625	-0.0103728	-9.1e-05	-0.02024	-0.012286	-0.008874
73	-0.000243062	0.0354484	-0.0467732	-0.036844	-0.05173	-0.045559	-0.054552	-0.045181	0.0271948	0.008702	0.025425	0.032345	0.052371	0.017131	0.0331694	0.028764	0.045124	0.032357	0.035018	0.024584	-0.0145632	-0.006845	-0.019283	-0.01896	-0.013165
74	-0.00018115	0.032729	-0.0411166	-0.039325	-0.047042	-0.042027	-0.03887	-0.038319	0.0284642	0.014878	0.024846	0.026923	0.055646	0.020028	0.0292118	0.025061	0.038258	0.031735	0.030945	0.02006	-0.017284	-0.013247	-0.015629	-0.024379	-0.015881
75	-0.000684237	0.0299136	-0.0367918	-0.042462	-0.042621	-0.039965	-0.026951	-0.03196	0.027931	0.018591	0.025549	0.020331	0.053927	0.021257	0.0237606	0.01831	0.029144	0.029696	0.025503	0.01615	-0.0176367	-0.016556	-0.010325	-0.027291	-0.016375
76	-0.00146029	0.0271435	-0.0337832	-0.04591	-0.036901	-0.040525	-0.018079	-0.027501	0.0264096	0.020008	0.026567	0.014134	0.049439	0.0219	0.0170762	0.010381	0.01857	0.025637	0.018695	0.012098	-0.0155438	-0.016032	-0.004135	-0.027521	-0.014487
77	-0.00204876	0.0249926	-0.03193	-0.049488	-0.031609	-0.042311	-0.011483	-0.024759	0.024747	0.019556	0.026829	0.009514	0.045258	0.022578	0.0102152	0.003281	0.00735	0.020245	0.0118	0.0084	-0.0112272	-0.012237	0.00247	-0.024574	-0.010568
78	-0.00229506	0.0241549	-0.0318928	-0.053444	-0.029521	-0.044667	-0.007517	-0.024315	0.023358	0.018541	0.026986	0.005832	0.042254	0.023177	0.0041378	-0.002352	-0.003603	0.015327	0.005857	0.00546	-0.00478325	-0.005907	0.009291	-0.01832	-0.004197
79	-0.00209856	0.024674	-0.0332712	-0.056323	-0.030355	-0.048008	-0.005501	-0.026169	0.0221596	0.016511	0.027539	0.003109	0.040565	0.023074	-0.0012884	-0.006311	-0.013466	0.01034	0.000149	0.002846	0.00400575	0.00274	0.016922	-0.008924	0.005285
80	-0.00155165	0.0264878	-0.0354714	-0.057758	-0.033778	-0.051065	-0.00525	-0.029506	0.020803	0.012447	0.027338	0.002464	0.040033	0.021733	-0.0065922	-0.008714	-0.021565	0.004116	-0.006233	-0.000565	0.015054	0.013819	0.026513	0.003388	0.016496
81	-0.000865725	0.0292677	-0.0377516	-0.058036	-0.038435	-0.051493	-0.007233	-0.033561	0.0185912	0.006895	0.026275	0.003669	0.037999	0.018118	-0.011897	-0.009914	-0.028122	-0.003126	-0.012982	-0.005341	0.0275945	0.027195	0.037156	0.017995	0.028032
82	0.000272688	0.0324501	-0.0383324	-0.05457	-0.040748	-0.048442	-0.011327	-0.036575	0.0153352	0.000966	0.023483	0.005547	0.034485	0.012195	-0.0169928	-0.011289	-0.032807	-0.010919	-0.019136	-0.010813	0.0410807	0.042314	0.048005	0.034814	0.03919
83	0.00227476	0.0357868	-0.0356204	-0.046274	-0.038333	-0.041917	-0.016935	-0.034643	0.0112146	-0.004702	0.01913	0.00678	0.029878	0.004987	-0.0216154	-0.013017	-0.035427	-0.018189	-0.02412	-0.017324	0.0551203	0.058526	0.058879	0.053721	0.049355
84	0.00519227	0.0391488	-0.0291592	-0.033613	-0.032153	-0.032567	-0.021696	-0.025767	0.0067428	-0.0098	0.014407	0.007538	0.023114	-0.001545	-0.025354	-0.014909	-0.03632	-0.023399	-0.027364	-0.024778	0.0685395	0.074036	0.068567	0.073165	0.05839
85	0.00887955	0.0423947	-0.019989	-0.020475	-0.022972	-0.02077	-0.02217	-0.013558	0.0027004	-0.013252	0.009645	0.008878	0.014364	-0.006133	-0.0275012	-0.015855	-0.035584	-0.02555	-0.028374	-0.032143	0.080308	0.088136	0.07624	0.09095	0.065906
86	0.0134443	0.0452497	-0.0095096	-0.009427	-0.011234	-0.007859	-0.017822	-0.001206	0.0009036	-0.013178	0.008033	0.011578	0.006359	-0.008274	-0.027842	-0.016146	-0.031926	-0.025527	-0.027419	-0.038192	0.0902252	0.100136	0.082504	0.106364	0.071897
87	0.0197607	0.0472676	0.002184	0.004073	0.001781	0.005795	-0.011184	0.010455	0.0039072	-0.009938	0.01512	0.017618	0.002782	-0.006046	-0.0258808	-0.016487	-0.024481	-0.024308	-0.023705	-0.040423	0.0988322	0.109583	0.088407	0.120071	0.077268
88	0.0291251	0.0481515	0.0156382	0.023425	0.014643	0.021148	-0.004081	0.023056	0.0131262	-0.004369	0.030529	0.02961	0.007002	0.002859	-0.0197042	-0.013431	-0.013467	-0.021234	-0.014452	-0.035937	0.10744	0.117312	0.09551	0.133372	0.083566
89	0.04269	0.0479311	0.0311388	0.046322	0.027082	0.039341	0.0036	0.039349	0.028768	0.005649	0.050087	0.049258	0.019271	0.019575	-0.0071128	-0.002373	0.001304	-0.01513	0.003039	-0.022404	0.117966	0.126058	0.105926	0.147428	0.092452
90	0.0621526	0.0469742	0.0507712	0.07424	0.041566	0.062164	0.013701	0.062185	0.0505024	0.02214	0.075117	0.075284	0.036702	0.043269	0.0143304	0.018365	0.021447	-0.000638	0.030155	0.002323	0.133006	0.139287	0.122098	0.16489	0.105751
91	0.0894451	0.0459087	0.0774566	0.108842	0.062398	0.092656	0.03001	0.093377	0.0786424	0.044177	0.106251	0.109272	0.060178	0.073334	0.0464502	0.050359	0.049472	0.025986	0.067652	0.038782	0.155231	0.159661	0.146851	0.189258	0.125155
92	0.124473	0.0448439	0.112648	0.149382	0.092473	0.132952	0.05524	0.133191	0.111665	0.072496	0.138419	0.15003	0.086618	0.110763	0.0889032	0.092911	0.085703	0.063617	0.113974	0.088311	0.184676	0.187082	0.17932	0.221332	0.15097
93	0.164589	0.0431104	0.156419	0.1936	0.133993	0.182572	0.090062	0.181867	0.146516	0.108627	0.168036	0.18734	0.114099	0.154476	0.137793	0.140409	0.12727	0.11034	0.162805	0.148139	0.217628	0.217024	0.214683	0.2573	0.181506
94	0.204182	0.0411882	0.207095	0.238853	0.185868	0.238677	0.136155	0.235924	0.176053	0.146575	0.186683	0.212078	0.137729	0.197199	0.185689	0.185072	0.168425	0.162488	0.203942	0.208518	0.247892	0.243481	0.2467	0.289697	0.21169
95	0.235303	0.0427751	0.258152	0.277573	0.239569	0.293047	0.193622	0.286949	0.192122	0.175647	0.188418	0.219577	0.150248	0.22672	0.222423	0.219529	0.198854	0.210735	0.225044	0.257953	0.268516	0.259788	0.26976	0.309802	0.234714
96	0.249491	0.0514998	0.300515	0.301917	0.283815	0.335004	0.257644	0.324195	0.189515	0.187926	0.171621	0.205987	0.149494	0.232548	0.235405	0.235721	0.204513	0.241966	0.214949	0.279876	0.272528	0.258966	0.278134	0.308858	0.244155
97	0.240202	0.0673873	0.326186	0.307821	0.311449	0.355268	0.317149	0.339241	0.166702	0.179869	0.137768	0.168409	0.137721	0.209743	0.214602	0.226703	0.174682	0.244314	0.16787	0.25944	0.253319	0.234204	0.265357	0.280255	0.233461
98	0.203837	0.0881662	0.328908	0.294318	0.315667	0.349192	0.358123	0.327238	0.125589	0.151669	0.08905	0.108636	0.119443	0.159147	0.155492	0.188297	0.107989	0.206741	0.08528	0.189154	0.20536	0.179695	0.224445	0.219234	0.198066
99	0.141935	0.110338	0.305276	0.264671	0.291089	0.315451	0.369394	0.285777	0.0712964	0.105329	0.034776	0.035375	0.094392	0.08661	0.0633178	0.120008	0.016332	0.124999	-0.020359	0.075609	0.127848	0.095229	0.15163	0.126866	0.137667
100	0.0646023	0.126993	0.255246	0.220173	0.2356	0.255613	0.347199	0.217647	0.0143066	0.047156	-0.009915	-0.03395	0.059823	0.008419	-0.0420556	0.026161	-0.07251	0.008055	-0.118319	-0.053665	0.0309117	-0.005484	0.050409	0.016141	0.062581
101	-0.00837345	0.128688	0.183697	0.161285	0.155122	0.176434	0.291432	0.13421	-0.0305578	-0.006856	-0.037129	-0.07701	0.01824	-0.050034	-0.126663	-0.075857	-0.12292	-0.114209	-0.168025	-0.152302	-0.05997	-0.091376	-0.061467	-0.082915	-0.004122
