# Supplementary material for: A biomechanical assessment of hydraulic ankle-foot devices with and without micro-processor control during slope ambulation in trans-femoral amputees
Source: PLoS One. 2018 Oct 5;13(10):e0205093. doi: 10.1371/journal.pone.0205093 (PMC6173401; doi:10.1371/journal.pone.0205093)
Supplement: S1 Dataset — A set of five trails from each subject in two walking conditions (ascending and descending a 5-degree slope) with three types of prosthetic ankle/foot (Echelon/Esprit/Elan). All data have been time-normalised to 101 points over stance phase and exported to excel files. (ZIP) [file pone.0205093.s003.zip › S1 Dataset Ascending Slope_Kinematics_Elan.xlsx]

## Sheet: SAAY
Sound side			TF1	C:\Users\xb00012\Documents\Data\27_15_150415 SP\27_15_150415_0056.c3d	C:\Users\xb00012\Documents\Data\27_15_150415 SP\27_15_150415_0058.c3d	C:\Users\xb00012\Documents\Data\27_15_150415 SP\27_15_150415_0060.c3d	C:\Users\xb00012\Documents\Data\27_15_150415 SP\27_15_150415_0062.c3d	C:\Users\xb00012\Documents\Data\27_15_150415 SP\27_15_150415_0066.c3d	TF2	C:\Users\xb00012\Documents\Data\37_26_130515 SP\37_26_130515_0069.c3d	C:\Users\xb00012\Documents\Data\37_26_130515 SP\37_26_130515_0073.c3d	C:\Users\xb00012\Documents\Data\37_26_130515 SP\37_26_130515_0077.c3d	C:\Users\xb00012\Documents\Data\37_26_130515 SP\37_26_130515_0079.c3d	C:\Users\xb00012\Documents\Data\37_26_130515 SP\37_26_130515_0081.c3d	TF3	C:\Users\xb00012\Documents\Data\39_28_200515 SP\39_28_200515_0071.c3d	C:\Users\xb00012\Documents\Data\39_28_200515 SP\39_28_200515_0073.c3d	C:\Users\xb00012\Documents\Data\39_28_200515 SP\39_28_200515_0079.c3d	C:\Users\xb00012\Documents\Data\39_28_200515 SP\39_28_200515_0081.c3d	C:\Users\xb00012\Documents\Data\39_28_200515 SP\39_28_200515_0083.c3d	TF4	C:\Users\xb00012\Documents\Data\44_33_190615 SP\44_33_190615_0067.c3d	C:\Users\xb00012\Documents\Data\44_33_190615 SP\44_33_190615_0069.c3d	C:\Users\xb00012\Documents\Data\44_33_190615 SP\44_33_190615_0071.c3d	C:\Users\xb00012\Documents\Data\44_33_190615 SP\44_33_190615_0077.c3d	C:\Users\xb00012\Documents\Data\44_33_190615 SP\44_33_190615_0081.c3d	TF5	C:\Users\xb00012\Documents\Data\45_34_230615 SP\45_34_230615_0063.c3d	C:\Users\xb00012\Documents\Data\45_34_230615 SP\45_34_230615_0069.c3d	C:\Users\xb00012\Documents\Data\45_34_230615 SP\45_34_230615_0071.c3d	C:\Users\xb00012\Documents\Data\45_34_230615 SP\45_34_230615_0073.c3d	C:\Users\xb00012\Documents\Data\45_34_230615 SP\45_34_230615_0075.c3d
Sagittal plane			ELA	LANKLE_ANGLES	LANKLE_ANGLES	LANKLE_ANGLES	LANKLE_ANGLES	LANKLE_ANGLES	ELA	RANKLE_ANGLES	RANKLE_ANGLES	RANKLE_ANGLES	RANKLE_ANGLES	RANKLE_ANGLES	ELA	LANKLE_ANGLES	LANKLE_ANGLES	LANKLE_ANGLES	LANKLE_ANGLES	LANKLE_ANGLES	ECH	LANKLE_ANGLES	LANKLE_ANGLES	LANKLE_ANGLES	LANKLE_ANGLES	LANKLE_ANGLES	ECH	RANKLE_ANGLES	RANKLE_ANGLES	RANKLE_ANGLES	RANKLE_ANGLES	RANKLE_ANGLES
Ankle Angle				LINK_MODEL_BASED	LINK_MODEL_BASED	LINK_MODEL_BASED	LINK_MODEL_BASED	LINK_MODEL_BASED		LINK_MODEL_BASED	LINK_MODEL_BASED	LINK_MODEL_BASED	LINK_MODEL_BASED	LINK_MODEL_BASED		LINK_MODEL_BASED	LINK_MODEL_BASED	LINK_MODEL_BASED	LINK_MODEL_BASED	LINK_MODEL_BASED		LINK_MODEL_BASED	LINK_MODEL_BASED	LINK_MODEL_BASED	LINK_MODEL_BASED	LINK_MODEL_BASED		LINK_MODEL_BASED	LINK_MODEL_BASED	LINK_MODEL_BASED	LINK_MODEL_BASED	LINK_MODEL_BASED
101 points over gait cycle				Original	Original	Original	Original	Original		Original	Original	Original	Original	Original		Original	Original	Original	Original	Original		Original	Original	Original	Original	Original		Original	Original	Original	Original	Original
ITEM	Mean	SD	C3_L	1	1	1	1	1	C3_R	1	1	1	1	1	C3_L	1	1	1	1	1	C3_L	1	1	1	1	1	C3_R	1	1	1	1	1
1	64.7033	4.83675	71.4387	71.2083	71.9564	70.2672	70.5193	73.2421	65.6675	65.4473	66.9596	66.2124	65.4605	64.2579	57.0766	55.6256	55.9783	58.734	57.2034	57.8415	65.6732	66.0697	66.2058	66.0013	65.7834	64.3055	63.6604	64.9221	64.3234	64.7937	61.1093	63.1536
2	64.2863	4.92552	71.3389	71.0964	71.6899	70.2144	70.3279	73.3657	65.0359	64.8088	66.3511	65.3777	64.8723	63.7697	56.5945	55.0652	55.8011	58.3822	56.6022	57.1219	64.8004	65.3149	65.3481	65.2944	64.837	63.2074	63.6618	65.0268	64.2527	64.9777	60.9133	63.1385
3	63.63	5.10294	71.0366	70.7985	71.3422	69.9761	69.9807	73.0855	64.3355	64.1337	65.566	64.449	64.2525	63.2763	55.6866	54.0546	55.144	57.4653	55.8127	55.9565	63.4954	64.1717	64.0272	64.1123	63.4058	61.7598	63.5961	65.0079	64.1689	65.0662	60.7475	62.9901
4	62.8861	5.30932	70.621	70.4233	71.0351	69.6428	69.6121	72.3917	63.6277	63.4644	64.642	63.535	63.6428	62.8541	54.6654	52.831	54.2457	56.3149	55.236	54.6994	62.0115	62.82	62.4819	62.6936	61.7205	60.3417	63.5048	64.8526	64.1291	65.092	60.6865	62.7637
5	62.2727	5.45831	70.2306	70.1201	70.8802	69.3455	69.3891	71.4182	62.9968	62.8687	63.6599	62.798	63.0996	62.5581	53.9206	51.7815	53.4637	55.3095	55.2512	53.797	60.7618	61.6015	61.0945	61.4991	60.2298	59.3839	63.4538	64.6201	64.2059	65.0952	60.79	62.5577
6	61.9655	5.50154	69.9962	70.0011	70.9281	69.1991	69.4109	70.4419	62.5657	62.457	62.7795	62.4365	62.7284	62.4273	53.6692	51.2161	53.067	54.5556	55.9368	53.5702	60.0937	60.8848	60.2546	60.8911	59.3267	59.1112	63.5026	64.4282	64.4381	65.1191	61.0753	62.4524
7	62.0031	5.44367	69.9564	70.0609	71.1268	69.2269	69.6253	69.7422	62.4569	62.3489	62.1876	62.5868	62.6613	62.4997	53.8979	51.2098	53.1262	54.0649	57.0363	54.0524	60.0523	60.8199	60.0997	60.8792	59.0543	59.4082	63.652	64.3564	64.7781	65.1782	61.4964	62.451
8	62.3169	5.29428	70.0579	70.2132	71.3719	69.3829	69.9013	69.4202	62.7088	62.5879	61.9837	63.2096	62.9673	62.7956	54.5209	51.7433	53.6103	53.9202	58.2598	55.0709	60.4391	61.2518	60.4517	61.2784	59.2134	59.9999	63.8578	64.4017	65.1247	65.2603	61.9783	62.5239
9	62.8105	5.07126	70.2446	70.4044	71.6103	69.6495	70.1803	69.3785	63.2469	63.1032	62.1399	64.1148	63.5964	63.2802	55.4363	52.7344	54.4545	54.131	59.4676	56.394	61.035	61.9198	61.0404	61.9211	59.6193	60.6744	64.0897	64.531	65.4	65.3659	62.4772	62.6744
10	63.4131	4.82397	70.5272	70.6721	71.8852	70.0768	70.5254	69.4768	63.9582	63.7846	62.577	65.1236	64.432	63.874	56.521	53.9831	55.5654	54.6371	60.6072	57.8123	61.6981	62.647	61.6819	62.6884	60.1498	61.3236	64.3607	64.7385	65.5874	65.5312	63.006	62.9406
11	64.0902	4.6118	70.9618	71.1011	72.2885	70.7231	71.0374	69.6588	64.7718	64.569	63.2398	66.1643	65.373	64.513	57.6648	55.29	56.8383	55.3919	61.6359	59.1676	62.344	63.3527	62.2838	63.481	60.7016	61.9006	64.7087	65.0464	65.7266	65.8114	63.6101	63.3488
12	64.8207	4.47636	71.5766	71.7378	72.8753	71.5773	71.749	69.9436	65.6632	65.442	64.1047	67.2252	66.3598	65.1845	58.7816	56.5432	58.1648	56.3308	62.5156	60.3533	62.9203	64.0057	62.8105	64.2131	61.1889	62.3833	65.1621	65.4703	65.8946	66.2444	64.3207	63.8803
13	65.5717	4.43142	72.3266	72.5409	73.6176	72.5392	72.5913	70.3439	66.6196	66.3882	65.1506	68.2867	67.3579	65.9144	59.7956	57.6743	59.4299	57.3505	63.2201	61.3033	63.3972	64.5929	63.2549	64.8273	61.5536	62.7573	65.7197	65.9905	66.1701	66.8287	65.1303	64.4787
14	66.2999	4.46293	73.1142	73.406	74.4261	73.4724	73.4415	70.825	67.6079	67.3513	66.3182	69.2997	68.3362	66.7338	60.6552	58.6452	60.5364	58.3405	63.7554	61.9984	63.7701	65.1061	63.6185	65.3233	61.775	63.0276	66.3521	66.5588	66.5907	67.5298	66	65.0813
15	66.9677	4.53882	73.8439	74.2251	75.203	74.2669	74.1941	71.3306	68.5634	68.2327	67.4904	70.1976	69.2505	67.6458	61.3456	59.4437	61.4356	59.2172	64.1614	62.47	64.0719	65.5508	63.9215	65.7615	61.8911	63.2346	67.0137	67.1232	67.1354	68.2927	66.8783	65.6386
16	67.5549	4.61898	74.4535	74.9205	75.8703	74.8684	74.7941	71.814	69.4111	68.9341	68.5374	70.9239	70.0461	68.6139	61.8886	60.0846	62.1321	59.9459	64.4947	62.7859	64.3645	65.9645	64.2112	66.2254	61.9826	63.4389	67.6566	67.6423	67.7473	69.0555	67.7159	66.1218
17	68.0566	4.668	74.9124	75.4508	76.3746	75.2731	75.221	72.2426	70.1002	69.4062	69.3851	71.457	70.6791	69.5737	62.3269	60.6056	62.6609	60.543	64.8006	63.0245	64.6981	66.4023	64.5388	66.7577	62.1103	63.6816	68.2454	68.0917	68.3736	69.7635	68.4739	66.5242
18	68.4724	4.66816	75.2087	75.8014	76.6817	75.4999	75.4627	72.5976	70.6177	69.6537	70.033	71.8118	71.1366	70.4533	62.6939	61.0499	63.0605	61.0392	65.0811	63.2389	65.0774	66.895	64.9199	67.3358	62.2758	63.9603	68.7642	68.4678	68.9886	70.3797	69.1269	66.8577
19	68.7975	4.62043	75.3377	75.9713	76.7732	75.5604	75.5112	72.8721	70.9721	69.7033	70.519	72.018	71.4338	71.1863	62.9972	61.4444	63.3646	61.44	65.2958	63.4414	65.4678	67.4247	65.3247	67.9071	62.4414	64.241	69.2127	68.7789	69.5885	70.8879	69.6667	67.1416
20	69.0246	4.53394	75.2968	75.9613	76.6494	75.446	75.3708	73.0566	71.1742	69.5802	70.8792	72.0971	71.5945	71.7199	63.2299	61.7901	63.5995	61.7332	65.4016	63.6249	65.8256	67.9407	65.7027	68.4238	62.5695	64.4912	69.5966	69.0309	70.1753	71.2865	70.101	67.3892
21	69.1505	4.41447	75.0842	75.7682	76.3288	75.1387	75.0544	73.1309	71.2314	69.3099	71.1277	72.0584	71.637	72.0242	63.3963	62.0726	63.7862	61.935	65.3956	63.7919	66.1208	68.3949	66.0161	68.854	62.6359	64.703	69.9198	69.2206	70.746	71.5825	70.4462	67.604
22	69.1832	4.25997	74.7038	75.3935	75.8399	74.6301	74.5818	73.0736	71.1535	68.9256	71.2567	71.9099	71.5734	72.102	63.526	62.2914	63.9418	62.0989	65.3344	63.9635	66.3506	68.771	66.2597	69.1865	62.6368	64.8992	70.182	69.3395	71.2884	71.7837	70.7165	67.7821
23	69.1419	4.06425	74.1696	74.8523	75.2109	73.9324	73.9783	72.8743	70.9594	68.4677	71.2553	71.6688	71.4148	71.9903	63.6606	62.4805	64.0819	62.2764	65.3056	64.1587	66.5403	69.0826	66.4599	69.436	62.5991	65.1241	70.3794	69.3841	71.7824	71.8924	70.9176	67.9207
24	69.05	3.8239	73.5031	74.1703	74.4622	73.0747	73.269	72.5395	70.6789	67.9774	71.1273	71.3652	71.1793	71.7454	63.8289	62.6933	64.224	62.4927	65.363	64.3714	66.7306	69.3514	66.6598	69.6432	62.5804	65.418	70.5084	69.3608	72.2052	71.9048	71.0466	68.0245
25	68.926	3.5451	72.725	73.3755	73.6023	72.0911	72.4679	72.0881	70.3464	67.4851	70.8964	71.0349	70.8961	71.4195	64.0298	62.9604	64.3792	62.7325	65.5011	64.5757	66.9592	69.5971	66.8966	69.8586	62.6451	65.7988	70.5693	69.2841	72.5399	71.8178	71.0995	68.1055
26	68.7775	3.24585	71.8479	72.4898	72.6294	71.0079	71.5724	71.5398	69.9903	67.0037	70.5975	70.7065	70.5996	71.0444	64.2384	63.2683	64.5451	62.9509	65.6771	64.7506	67.2432	69.8351	67.1766	70.1127	62.8315	66.26	70.5677	69.1701	72.7793	71.6355	71.0759	68.1776
27	68.6034	2.95153	70.8763	71.5277	71.5386	69.836	70.5754	70.9036	69.6258	66.5315	70.2665	70.3897	70.3158	70.6256	64.4312	63.5812	64.7108	63.1151	65.8518	64.8971	67.5712	70.0731	67.4745	70.3961	63.1434	66.769	70.5124	69.0318	72.9272	71.3694	70.9819	68.2515
28	68.4011	2.68855	69.8151	70.5035	70.3338	68.587	69.4793	70.1716	69.2529	66.0606	69.9306	70.0722	70.0534	70.1479	64.6075	63.883	64.8693	63.2366	66.0183	65.0302	67.9164	70.3091	67.756	70.6694	63.5649	67.2828	70.4135	68.877	72.9944	71.0346	70.8291	68.3325
29	68.1716	2.48316	68.678	69.4406	69.0352	67.2869	68.2941	69.3331	68.8611	65.5835	69.5988	69.7296	69.8052	69.5884	64.7854	64.1941	65.0265	63.3519	66.1957	65.1589	68.2542	70.5331	67.9992	70.8923	64.0743	67.7721	70.2794	68.7082	72.993	70.6449	70.6323	68.4185
30	67.9195	2.36309	67.4871	68.3691	67.6718	65.976	67.0217	68.3971	68.4388	65.0983	69.2606	69.3449	69.5571	68.9332	64.9845	64.5468	65.1972	63.4982	66.3987	65.2815	68.5723	70.7315	68.2024	71.0489	64.6473	68.2311	70.1149	68.5235	72.9317	70.2102	70.4054	68.5037
31	67.6515	2.35432	66.2677	67.317	66.2696	64.6995	65.6524	67.4002	67.9836	64.6115	68.8981	68.9238	69.2986	68.1859	65.2136	64.9571	65.394	63.6985	66.6187	65.3998	68.8709	70.8978	68.381	71.152	65.2552	68.6684	69.9216	68.318	72.8158	69.7355	70.1571	68.5816
32	67.3763	2.46854	65.0502	66.3114	64.8544	63.5	64.1909	66.394	67.5065	64.1369	68.5017	68.4943	69.0289	67.3705	65.4695	65.4215	65.6215	63.9536	66.8334	65.5175	69.1571	71.0388	68.5612	71.2295	65.8665	69.0897	69.6984	68.0873	72.6487	69.2219	69.8879	68.6464
33	67.107	2.68796	63.8816	65.3903	63.4693	62.4193	62.6991	65.4301	67.0274	63.6883	68.0773	68.0918	68.7542	66.5253	65.7419	65.9248	65.8793	64.2487	67.0332	65.6237	69.4393	71.1711	68.776	71.3054	66.4561	69.4877	69.4446	67.8314	72.4356	68.6691	69.5916	68.6955
34	66.8624	2.96257	62.8391	64.591	62.1973	61.4997	61.3462	64.561	66.5672	63.2744	67.6435	67.7432	68.4839	65.691	66.0207	66.4448	66.1663	64.5676	67.2222	65.7023	69.7223	71.3125	69.0475	71.392	67.0108	69.8484	69.163	67.5567	72.1853	68.0808	69.2596	68.7325
35	66.6661	3.22637	62.0214	63.9446	61.1756	60.7721	60.3796	63.8348	66.1416	62.8971	67.2237	67.4601	68.2286	64.8984	66.297	66.9638	66.4729	64.9117	67.3973	65.7394	70.0087	71.4802	69.3736	71.4965	67.5297	70.1637	68.8616	67.2755	71.9116	67.468	68.8843	68.7688
36	66.5352	3.428	61.5044	63.4787	60.5327	60.2477	59.9843	63.2785	65.7581	62.5537	66.8366	67.2384	67.9963	64.1655	66.5633	67.4705	66.7834	65.2902	67.5446	65.7277	70.2989	71.6863	69.7335	71.6271	68.0136	70.4343	68.5515	67.0062	71.6288	66.844	68.4643	68.8144
37	66.4728	3.55411	61.2961	63.2025	60.2733	59.9217	60.1866	62.8966	65.4176	62.2415	66.4927	67.0665	67.7871	63.5005	66.817	67.9596	67.0848	65.7015	67.6545	65.6845	70.589	71.9373	70.0958	71.7879	68.4597	70.6642	68.2445	66.769	71.3474	66.2225	68.0099	68.8739
38	66.4669	3.62709	61.3316	63.1011	60.2842	59.7792	60.8173	62.6764	65.1174	61.9589	66.1968	66.9348	67.5923	62.9044	67.0609	68.4304	67.3699	66.1367	67.7282	65.6395	70.8711	72.2317	70.4258	71.9761	68.8645	70.8572	67.9532	66.5808	71.0727	65.6202	67.5428	68.9495
39	66.4982	3.67828	61.5161	63.1445	60.4457	59.7965	61.6023	62.5914	64.8535	61.7062	65.9504	66.8378	67.3979	62.3754	67.2946	68.876	67.6281	66.5897	67.7781	65.6012	71.1388	72.5586	70.6965	72.1904	69.2266	71.0217	67.6881	66.451	70.8077	65.0556	67.0873	69.0388
40	66.5506	3.72479	61.7749	63.2957	60.6838	59.9436	62.3427	62.6086	64.6219	61.4855	65.7508	66.77	67.1893	61.914	67.5129	69.2865	67.8475	67.0538	67.8132	65.5634	71.3872	72.8957	70.9034	72.4329	69.539	71.1648	67.4561	66.3804	70.5563	64.5449	66.662	69.1369
41	66.6131	3.76909	62.0665	63.5184	60.9614	60.1906	62.9622	62.6997	64.4184	61.2976	65.5919	66.7228	66.956	61.5234	67.7075	69.6571	68.0202	67.5162	67.818	65.5258	71.6115	73.2032	71.0653	72.702	69.8019	71.2849	67.2616	66.3631	70.3277	64.0999	66.2779	69.2396
42	66.6777	3.80683	62.37	63.7796	61.2591	60.511	63.4557	62.8445	64.2381	61.1421	65.4651	66.6842	66.6934	61.2055	67.8678	69.9827	68.142	67.9631	67.7581	65.4932	71.8057	73.4374	71.2082	72.98	70.0332	71.3698	67.107	66.3888	70.1337	63.7261	65.9439	69.3426
43	66.7362	3.83291	62.6696	64.0475	61.5579	60.878	63.8417	63.0227	64.0763	61.0176	65.3596	66.6426	66.4033	60.9585	67.9855	70.2598	68.2075	68.3829	67.6094	65.4679	71.9594	73.5735	71.3519	73.2323	70.2439	71.3951	66.9905	66.4442	69.9814	63.4239	65.6653	69.4377
44	66.7789	3.84553	62.9438	64.2896	61.8293	61.2577	64.1323	63.2099	63.9291	60.922	65.2691	66.5886	66.0911	60.7745	68.0565	70.4874	68.2088	68.7656	67.376	65.4446	72.0595	73.6124	71.506	73.4261	70.4183	71.3348	66.9057	66.5137	69.8698	63.1909	65.444	69.5101
45	66.7939	3.84664	63.1623	64.4723	62.0349	61.6089	64.3187	63.3769	63.7921	60.8522	65.1925	66.5132	65.761	60.6415	68.0759	70.6612	68.1454	69.0972	67.0698	65.406	72.0959	73.5635	71.6674	73.5471	70.5277	71.1739	66.8432	66.5794	69.7927	63.0219	65.2777	69.5442
46	66.7675	3.83971	63.2885	64.5618	62.1322	61.8886	64.3691	63.4905	63.6607	60.8049	65.1292	66.4076	65.412	60.5499	68.0352	70.7695	68.0265	69.3507	66.702	65.3271	72.0607	73.4348	71.811	73.5958	70.552	70.9097	66.7923	66.6253	69.7405	62.9078	65.1575	69.5306
47	66.6855	3.8264	63.2834	64.5245	62.0801	62.0584	64.2363	63.5175	63.5305	60.7754	65.0764	66.2659	65.0392	60.4955	67.9302	70.795	67.8594	69.501	66.2992	65.1964	71.9414	73.2292	71.8843	73.5692	70.4794	70.5448	66.7422	66.6429	69.6993	62.8337	65.069	69.4661
48	66.5342	3.80639	63.1122	64.3292	61.8433	62.0842	63.8729	63.4313	63.3966	60.7596	65.0267	66.0848	64.6376	60.4744	67.763	70.7237	67.6352	69.5444	65.8892	65.0227	71.7181	72.9332	71.8291	73.4499	70.2946	70.0839	66.6812	66.6287	69.6523	62.7798	64.9943	69.3508
49	66.3017	3.78246	62.7473	63.9515	61.3912	61.9347	63.2452	63.2139	63.253	60.754	64.9665	65.8612	64.2065	60.4771	67.5365	70.5451	67.3456	69.4889	65.4879	64.8152	71.3738	72.5221	71.6092	73.218	69.9841	69.5357	66.5979	66.5785	69.5824	62.7263	64.9154	69.1872
50	65.9772	3.7641	62.1649	63.3709	60.6977	61.5775	62.3356	62.8431	63.0922	60.7523	64.8769	65.5925	63.751	60.4883	67.2482	70.2535	66.9953	69.3342	65.0907	64.5676	70.8981	71.9794	71.2123	72.8502	69.5417	68.9072	66.4823	66.4872	69.4741	62.6582	64.8133	68.9785
51	65.5485	3.76752	61.3411	62.5645	59.7427	60.9756	61.1417	62.2809	62.9045	60.7431	64.7351	65.2769	63.2776	60.4898	66.8868	69.8406	66.5994	69.0605	64.6827	64.2509	70.2854	71.2985	70.6535	72.3151	68.9618	68.1982	66.3249	66.3488	69.3128	62.5635	64.6724	68.727
52	65.0017	3.8158	60.2482	61.5018	58.5097	60.0888	59.6669	61.4738	62.6761	60.708	64.515	64.9098	62.7868	60.4607	66.4361	69.2988	66.1705	68.6456	64.2536	63.8118	69.5316	70.471	69.9689	71.5783	68.2478	67.3922	66.1166	66.1559	69.0847	62.4312	64.482	68.4291
53	64.3195	3.93748	58.8557	60.1448	56.9833	58.8772	57.9152	60.358	62.3873	60.6212	64.1916	64.4794	62.2667	60.3777	65.8807	68.6316	65.7016	68.0868	63.7937	63.1896	68.6284	69.4787	69.182	70.6153	67.4098	66.4562	65.8456	65.8976	68.7774	62.2459	64.2317	68.0757
54	63.4843	4.16097	57.1387	58.4581	55.156	57.3092	55.8944	58.8757	62.0148	60.4517	63.7469	63.9672	61.6936	60.2145	65.2067	67.8448	65.1673	67.4016	63.286	62.3337	67.5645	68.3004	68.2949	69.4224	66.4611	65.3435	65.4968	65.5581	68.3757	61.9863	63.9072	67.6567
55	62.4789	4.50216	55.0895	56.4271	53.0361	55.3743	53.6189	56.9911	61.5348	60.168	63.1754	63.3515	61.0381	59.9412	64.3968	66.9333	64.5323	66.602	62.7004	61.2159	66.3241	66.9164	67.2914	67.9983	65.408	64.0062	65.0496	65.1154	67.8548	61.624	63.4901	67.1637
56	61.2872	4.95354	52.7264	54.068	50.6571	53.0899	51.116	54.7007	60.928	59.7442	62.4847	62.6128	60.2706	59.5276	63.4232	65.8774	63.7548	65.6654	61.9965	59.8216	64.8807	65.3096	66.1393	66.308	64.2314	62.4152	64.4776	64.5384	67.1764	61.1243	62.9577	66.5914
57	59.8937	5.48456	50.0955	51.4281	48.0775	50.5053	48.4312	52.0354	60.1793	59.1633	61.6862	61.7384	59.3637	58.9448	62.2443	64.6468	62.7862	64.5181	61.1302	58.1403	63.2012	63.4697	64.7876	64.2966	62.8859	60.5664	63.7481	63.7872	66.2934	60.4497	62.2814	65.929
58	58.2874	6.05092	47.2667	48.5815	45.3678	47.6962	45.6247	49.0635	59.2738	58.4118	60.7809	60.7213	58.2898	58.1653	60.818	63.2028	61.576	63.0767	60.068	56.1664	61.2572	61.3949	63.1803	61.9239	61.3125	58.4744	62.8213	62.8163	65.1543	59.5603	61.4229	65.1526
59	56.4633	6.60417	44.3249	45.6195	42.5886	44.7524	42.765	45.8987	58.1908	57.4725	59.7497	59.5508	57.0215	57.1598	59.1142	61.5076	60.0884	61.29	58.7917	53.8934	59.0343	59.0869	61.2705	59.1914	59.46	56.1626	61.6523	61.5799	63.7055	58.413	60.3356	64.2274
60	54.4247	7.09653	41.3607	42.6403	39.776	41.7644	39.9287	42.6938	56.903	56.3227	58.5541	58.2081	55.5343	55.8956	57.1241	59.5372	58.3138	59.1472	57.2996	51.3226	56.5413	56.5531	59.0246	56.1687	57.2989	53.661	60.1943	60.034	61.8977	56.9636	58.9708	63.1055
61	52.189	7.48142	38.468	39.7439	36.9536	38.8168	37.215	39.6109	55.3831	54.939	57.1448	56.6706	53.816	54.3453	54.8648	57.2945	56.265	56.6797	55.6046	48.4802	53.8244	53.8257	56.4356	53.004	54.8327	51.0242	58.4044	58.1441	59.6988	55.1746	57.2838	61.7206
62	49.7975	7.71053	35.7563	37.0454	34.1747	35.9992	34.7706	36.7916	53.6178	53.3093	55.4775	54.9202	51.8818	52.5003	52.3771	54.8154	53.9706	53.9525	53.7306	45.4162	50.982	50.9942	53.5477	49.9057	52.1182	48.3441	56.2544	55.9011	57.108	53.023	55.2413	59.9984
63	47.3258	7.73244	33.3689	34.6939	31.5624	33.4408	32.7938	34.3534	51.621	51.447	53.531	52.9529	49.7884	50.3857	49.7228	52.1657	51.4767	51.0451	51.7204	42.206	48.1673	48.2143	50.4734	47.105	49.2907	45.753	53.749	53.3398	54.172	50.514	52.8389	57.8804
64	44.8853	7.4972	31.4898	32.8697	29.3307	31.3388	31.5051	32.4044	49.445	49.3997	51.3261	50.7915	47.635	48.0729	46.9714	49.413	48.8412	48.0331	49.6209	38.9488	45.5749	45.6798	47.4033	44.8096	46.5596	43.4223	50.9452	50.5516	50.9999	47.7118	50.1196	55.3431
65	42.6149	6.96833	30.3287	31.7555	27.7658	29.9496	31.1056	31.067	47.184	47.251	48.9434	48.4922	45.5498	45.6838	44.1919	46.6226	46.1308	44.9591	47.4668	35.7802	43.4098	43.5887	44.5813	43.1681	44.1644	41.5467	47.96	47.678	47.7539	44.7571	47.1845	52.4263
66	40.6582	6.14335	30.0835	31.5002	27.1595	29.5352	31.728	30.4945	44.9661	45.1152	46.5232	46.149	43.6665	43.3764	41.4397	43.8416	43.3958	41.8132	45.2716	32.8761	41.8476	42.1133	42.2476	42.2605	42.3125	40.3043	44.9539	44.8808	44.6094	41.8415	44.181	49.257
67	39.1328	5.09675	30.8794	32.1773	27.7191	30.2747	33.3811	30.8449	42.9336	43.1207	44.2383	43.888	42.104	41.3167	38.753	41.0807	40.6525	38.5684	43.018	30.4455	40.9987	41.3675	40.5907	42.0921	41.1384	39.8049	42.0991	42.314	41.7137	39.1578	41.2723	46.0377
68	38.1113	4.07547	32.7003	33.7435	29.483	32.166	35.9052	32.2041	41.2202	41.3922	42.2541	41.8492	40.9496	39.6558	36.1805	38.3583	37.8967	35.2443	40.6655	28.7378	40.8956	41.3931	39.7119	42.6156	40.6964	40.0611	39.5598	40.126	39.1913	36.8764	38.6119	42.9932
69	37.6215	3.61564	35.355	36.0262	32.2733	34.9788	38.9953	34.5012	39.9333	40.0375	40.7017	40.1632	40.2499	38.5143	33.8235	35.737	35.1572	32.0066	38.2	28.0166	41.4986	42.1669	39.6	43.7618	40.9572	41.0072	37.4972	38.482	37.1799	35.1602	36.3455	40.3182
70	37.6688	4.14211	38.5273	38.764	35.7538	38.3205	42.2973	37.5009	39.1456	39.1394	39.6659	38.9345	40.0183	37.9701	31.872	33.364	32.5737	29.2655	35.6889	28.4681	42.7182	43.6152	40.1637	45.4348	41.8312	42.5463	36.0808	37.5672	35.8505	34.1776	34.6337	38.175
71	38.2605	5.25525	41.8887	41.6905	39.5612	41.7769	45.5146	40.9	38.8955	38.7473	39.1854	38.2299	40.2625	38.0524	30.6081	31.5571	30.4612	27.6324	33.3106	30.0791	44.4312	45.6029	41.3025	47.4678	43.2237	44.5593	35.4789	37.5436	35.3816	34.077	33.6507	36.7417
72	39.4053	6.35388	45.1896	44.6037	43.4057	45.0347	48.4772	44.4264	39.1986	38.8811	39.2685	38.0794	41.0086	38.7555	30.3318	30.7574	29.2711	27.609	31.3807	32.6409	46.4862	47.9175	42.9393	49.6275	45.0696	46.877	35.8203	38.4893	35.9015	34.9375	33.5466	36.2265
73	41.0862	7.11179	48.2894	47.3846	47.0968	47.9386	51.145	47.8818	40.0618	39.5501	39.9243	38.4924	42.2836	40.0588	31.2239	31.2936	29.3744	29.2548	30.3445	35.8524	48.7154	50.3248	44.9777	51.7056	47.2665	49.3022	37.1407	40.352	37.4305	36.7347	34.3998	36.7864
74	43.2311	7.4215	51.1379	49.9848	50.5258	50.4818	53.5564	51.1408	41.4776	40.7607	41.168	39.4732	44.0669	41.919	33.2383	33.1621	30.8095	32.2353	30.6161	39.3684	50.9579	52.6422	47.2607	53.593	49.6306	51.6631	39.3439	42.9352	39.8437	39.3304	36.1814	38.4286
75	45.7103	7.31257	53.7346	52.398	53.6363	52.7451	55.7655	54.1282	43.4002	42.4948	42.975	41.0105	46.2734	44.2476	36.1126	36.0573	33.2883	36.0451	32.3233	42.8489	53.0961	54.7703	49.6079	55.2949	51.9578	53.8496	42.2079	45.9375	42.8805	42.4877	38.7395	40.9942
76	48.3606	6.89159	56.0917	54.6274	56.4048	54.8278	57.7997	56.7985	45.7369	44.6866	45.2489	43.0515	48.7783	46.9193	39.4669	39.5413	36.4114	40.1297	35.2282	46.0241	55.0708	56.6815	51.8713	56.895	54.0865	55.8196	45.4367	49.0318	46.2111	45.9122	41.8209	44.2074
77	51.0179	6.29121	58.2106	56.6675	58.8238	56.7883	59.6486	59.1248	48.364	47.227	47.8443	45.4966	51.4491	49.8032	42.9145	43.1766	39.8105	43.9745	38.8757	48.7354	56.8727	58.3839	53.9661	58.4856	55.9415	57.5864	48.7276	51.9497	49.5157	49.3047	45.1254	47.7423
78	53.5443	5.6356	60.0749	58.4997	60.8858	58.6221	61.2786	61.0883	51.1507	49.985	50.6075	48.2149	54.1648	52.7812	46.1412	46.5733	43.1825	47.2418	42.7607	50.9477	58.5252	59.8896	55.8862	60.1109	57.5524	59.1869	51.8297	54.5309	52.5441	52.4191	48.3697	51.2845
79	55.8414	5.02106	61.6573	60.0935	62.5784	60.279	62.6549	62.6807	53.9749	52.8289	53.4077	51.0667	56.825	55.7461	48.9439	49.4523	46.3008	49.8399	46.434	52.6925	60.053	61.2097	57.6649	61.7342	59.0067	60.6493	54.5781	56.717	55.1519	55.1082	51.3396	54.5737
80	57.8511	4.50937	62.9312	61.411	63.886	61.6893	63.7598	63.9096	56.729	55.6374	56.1427	53.9206	59.3515	58.5929	51.2348	51.709	49.0255	51.8544	49.5816	54.0035	61.4588	62.3581	59.3309	63.2506	60.3763	61.9782	56.9016	58.5187	57.3046	57.3302	53.9149	57.4395
81	59.5495	4.13407	63.8847	62.4265	64.8074	62.7931	64.5938	64.8027	59.3185	58.3032	58.7297	56.658	61.6844	61.2172	53.0152	53.3865	51.292	53.4094	52.0702	54.9176	62.7223	63.3435	60.889	64.5462	61.6789	63.1541	58.807	59.9858	59.0503	59.1203	56.0673	59.8112
82	60.9398	3.90693	64.5327	63.1473	65.374	63.5629	65.1659	65.4132	61.6603	60.7369	61.0956	59.1746	63.7719	63.5225	54.3424	54.6106	53.0934	54.5832	53.9322	55.4929	63.8169	64.1744	62.3228	65.5544	62.8834	64.1495	60.3465	61.1775	60.4756	60.5474	57.8373	61.6948
83	62.0445	3.81634	64.9219	63.6232	65.6518	64.0176	65.509	65.808	63.686	62.8699	63.1742	61.39	65.5632	65.4327	55.3018	55.5323	54.465	55.4288	55.2801	55.803	64.7269	64.8701	63.6006	66.2768	63.9349	64.9523	61.5859	62.1436	61.666	61.6809	59.2956	63.1434
84	62.8951	3.82487	65.1198	63.9309	65.7277	64.2307	65.6722	66.0376	65.3483	64.6563	64.9101	63.2571	67.0155	66.9024	55.98	56.2708	55.463	56.0185	56.2222	55.9255	65.4437	65.4429	64.6793	66.7409	64.7908	65.5645	62.5836	62.9226	62.6787	62.5756	60.5101	64.2312
85	63.5212	3.88357	65.191	64.1472	65.6848	64.3074	65.6964	66.1195	66.6273	66.0715	66.2696	64.7596	68.1078	67.9282	56.4443	56.8832	56.1441	56.4205	56.8466	55.9272	65.9624	65.8828	65.5314	66.978	65.4314	65.9885	63.3807	63.5445	63.532	63.2677	61.5279	65.0313
86	63.9475	3.95631	65.1905	64.3332	65.5903	64.3407	65.6286	66.0595	67.5325	67.1095	67.2523	65.9019	68.8477	68.5512	56.7295	57.3638	56.5436	56.6662	57.2139	55.8599	66.2868	66.1795	66.1516	67.0302	65.8419	66.2307	63.9984	64.0248	64.212	63.7785	62.3699	65.6068
87	64.1965	4.02767	65.1659	64.5335	65.4888	64.3998	65.5252	65.8821	68.0963	67.7797	67.8901	66.7017	69.2672	68.8427	56.8449	57.6772	56.6881	56.7577	57.3621	55.7393	66.4342	66.3324	66.5476	66.9553	66.0287	66.3072	64.4414	64.3603	64.6918	64.1166	63.0367	66.0016
88	64.2878	4.10173	65.1508	64.7728	65.3983	64.5221	65.4315	65.6294	68.3667	68.108	68.236	67.1876	69.4155	68.8861	56.78	57.7836	56.6042	56.6633	57.3151	55.5338	66.4342	66.3519	66.7433	66.8212	66.0111	66.2433	64.7073	64.5476	64.9522	64.2819	63.5191	66.2355
89	64.2388	4.1923	65.1615	65.0475	65.318	64.7071	65.38	65.3548	68.4003	68.1365	68.3499	67.3984	69.353	68.7639	56.5198	57.6003	56.3117	56.3825	57.064	55.2403	66.3178	66.2512	66.7621	66.6836	65.8213	66.0708	64.7947	64.5911	64.9941	64.2709	63.8058	66.3116
90	64.0704	4.31023	65.2018	65.3396	65.2439	64.9264	65.3855	65.1136	68.2581	67.923	68.2902	67.3842	69.1443	68.5489	56.0694	57.047	55.8189	55.9941	56.5778	54.9093	66.1111	66.0521	66.6068	66.5659	65.507	65.8238	64.7116	64.5078	64.8387	64.0896	63.8933	66.2285
91	63.8114	4.46075	65.2679	65.6414	65.1811	65.1446	65.4273	64.945	68.0057	67.5453	68.1155	67.2058	68.8581	68.3039	55.4642	56.1196	55.1308	55.607	55.8367	54.6267	65.8373	65.786	66.2794	66.4615	65.1176	65.5419	64.4818	64.3288	64.5251	63.7678	63.7978	65.9899
92	63.5018	4.64807	65.3587	65.9597	65.1571	65.3514	65.4613	64.8642	67.715	67.1011	67.8889	66.9346	68.5677	68.0828	54.7594	54.8856	54.2712	55.3048	54.8531	54.4822	65.5263	65.4834	65.8148	66.3476	64.7172	65.2686	64.1495	64.0967	64.1101	63.3634	63.5609	65.6164
93	63.1959	4.86753	65.4924	66.3093	65.2266	65.5934	65.4555	64.877	67.4567	66.6951	67.674	66.6487	68.3425	67.9231	54.0403	53.495	53.3358	55.1484	53.7026	54.5198	65.2132	65.1776	65.2708	66.1922	64.3813	65.0439	63.7768	63.862	63.6658	62.9535	63.25	65.153
94	62.9604	5.09081	65.7057	66.7229	65.4663	65.9539	65.401	64.9844	67.2834	66.4113	67.5228	66.417	68.2283	67.8374	53.4376	52.1859	52.5163	55.2025	52.5554	54.7281	64.9392	64.9089	64.7245	65.9879	64.1791	64.8954	63.4361	63.6759	63.2728	62.6179	62.9471	64.6669
95	62.8623	5.2625	66.0351	67.2499	65.9313	66.4782	65.326	65.1903	67.2124	66.282	67.4614	66.2768	68.2279	67.8137	53.1145	51.2343	52.0512	55.5229	51.6898	55.0744	64.7534	64.727	64.2719	65.7775	64.1489	64.8415	63.196	63.5773	63.005	62.4242	62.7324	64.241
96	62.9464	5.32071	66.5016	67.9091	66.6071	67.1556	65.3391	65.4969	67.218	66.2731	67.4795	66.2168	68.2982	67.8227	53.2068	50.8526	52.1355	56.114	51.4083	55.5233	64.6981	64.6936	63.998	65.6286	64.2718	64.8982	63.1073	63.585	62.9163	62.4186	62.669	63.9477
97	63.2109	5.23606	67.1	68.6663	67.4273	67.9442	65.5825	65.8797	67.2394	66.2976	67.5303	66.1766	68.3629	67.8295	53.7389	51.08	52.8183	56.8983	51.8523	56.0457	64.7834	64.8437	63.9388	65.5938	64.4805	65.0606	63.1925	63.6999	63.0349	62.6202	62.7872	63.8204
98	63.5972	5.03979	67.7979	69.4595	68.3122	68.7956	66.1232	66.299	67.1987	66.2489	67.5423	66.0702	68.3336	67.7984	54.5848	51.7567	53.9232	57.7633	52.8517	56.629	64.9626	65.1256	64.0622	65.6692	64.6861	65.27	63.4421	63.9141	63.3644	63.0169	63.0758	63.8394
99	64.0053	4.80609	68.5395	70.2136	69.1842	69.6588	66.9137	66.7272	67.0246	66.0374	67.4355	65.8268	68.1301	67.693	55.523	52.6147	55.1066	58.602	54.0261	57.2655	65.1238	65.3952	64.2657	65.7615	64.7809	65.4157	63.8157	64.2142	63.8813	63.565	63.4823	63.9358
100	64.3232	4.60938	69.2508	70.8442	69.9601	70.4656	67.8215	67.1628	66.6729	65.6172	67.1425	65.4266	67.7007	67.4775	56.3323	53.4281	56.0374	59.2701	55.0179	57.9082	65.1106	65.4635	64.3979	65.6981	64.6255	65.3681	64.2492	64.5734	64.534	64.1985	63.9232	64.0169
101	64.4474	4.50857	69.8462	71.2536	70.5459	71.1291	68.6773	67.6254	66.1324	64.9864	66.6257	64.9078	67.0302	67.1121	56.8279	54.0703	56.4908	59.5864	55.5709	58.4213	64.7601	65.1569	64.297	65.2863	64.0611	64.9992	64.6703	64.9474	65.2516	64.8421	64.3095	64.0011

## Sheet: PAAY
Prosthetic side			TF1	C:\Users\xb00012\Documents\Data\27_15_150415 SP\27_15_150415_0056.c3d	C:\Users\xb00012\Documents\Data\27_15_150415 SP\27_15_150415_0058.c3d	C:\Users\xb00012\Documents\Data\27_15_150415 SP\27_15_150415_0060.c3d	C:\Users\xb00012\Documents\Data\27_15_150415 SP\27_15_150415_0062.c3d	C:\Users\xb00012\Documents\Data\27_15_150415 SP\27_15_150415_0066.c3d	TF2	C:\Users\xb00012\Documents\Data\37_26_130515 SP\37_26_130515_0069.c3d	C:\Users\xb00012\Documents\Data\37_26_130515 SP\37_26_130515_0073.c3d	C:\Users\xb00012\Documents\Data\37_26_130515 SP\37_26_130515_0077.c3d	C:\Users\xb00012\Documents\Data\37_26_130515 SP\37_26_130515_0079.c3d	C:\Users\xb00012\Documents\Data\37_26_130515 SP\37_26_130515_0081.c3d	TF3	C:\Users\xb00012\Documents\Data\39_28_200515 SP\39_28_200515_0071.c3d	C:\Users\xb00012\Documents\Data\39_28_200515 SP\39_28_200515_0073.c3d	C:\Users\xb00012\Documents\Data\39_28_200515 SP\39_28_200515_0079.c3d	C:\Users\xb00012\Documents\Data\39_28_200515 SP\39_28_200515_0081.c3d	C:\Users\xb00012\Documents\Data\39_28_200515 SP\39_28_200515_0083.c3d	TF4	C:\Users\xb00012\Documents\Data\44_33_190615 SP\44_33_190615_0067.c3d	C:\Users\xb00012\Documents\Data\44_33_190615 SP\44_33_190615_0069.c3d	C:\Users\xb00012\Documents\Data\44_33_190615 SP\44_33_190615_0071.c3d	C:\Users\xb00012\Documents\Data\44_33_190615 SP\44_33_190615_0077.c3d	C:\Users\xb00012\Documents\Data\44_33_190615 SP\44_33_190615_0081.c3d	TF5	C:\Users\xb00012\Documents\Data\45_34_230615 SP\45_34_230615_0063.c3d	C:\Users\xb00012\Documents\Data\45_34_230615 SP\45_34_230615_0069.c3d	C:\Users\xb00012\Documents\Data\45_34_230615 SP\45_34_230615_0071.c3d	C:\Users\xb00012\Documents\Data\45_34_230615 SP\45_34_230615_0073.c3d	C:\Users\xb00012\Documents\Data\45_34_230615 SP\45_34_230615_0075.c3d
Sagittal plane			ELA	RANKLE_ANGLES	RANKLE_ANGLES	RANKLE_ANGLES	RANKLE_ANGLES	RANKLE_ANGLES	ELA	LANKLE_ANGLES	LANKLE_ANGLES	LANKLE_ANGLES	LANKLE_ANGLES	LANKLE_ANGLES	ELA	RANKLE_ANGLES	RANKLE_ANGLES	RANKLE_ANGLES	RANKLE_ANGLES	RANKLE_ANGLES	ECH	RANKLE_ANGLES	RANKLE_ANGLES	RANKLE_ANGLES	RANKLE_ANGLES	RANKLE_ANGLES	ECH	LANKLE_ANGLES	LANKLE_ANGLES	LANKLE_ANGLES	LANKLE_ANGLES	LANKLE_ANGLES
Ankle Angle				LINK_MODEL_BASED	LINK_MODEL_BASED	LINK_MODEL_BASED	LINK_MODEL_BASED	LINK_MODEL_BASED		LINK_MODEL_BASED	LINK_MODEL_BASED	LINK_MODEL_BASED	LINK_MODEL_BASED	LINK_MODEL_BASED		LINK_MODEL_BASED	LINK_MODEL_BASED	LINK_MODEL_BASED	LINK_MODEL_BASED	LINK_MODEL_BASED		LINK_MODEL_BASED	LINK_MODEL_BASED	LINK_MODEL_BASED	LINK_MODEL_BASED	LINK_MODEL_BASED		LINK_MODEL_BASED	LINK_MODEL_BASED	LINK_MODEL_BASED	LINK_MODEL_BASED	LINK_MODEL_BASED
101 points over gait cycle				Original	Original	Original	Original	Original		Original	Original	Original	Original	Original		Original	Original	Original	Original	Original		Original	Original	Original	Original	Original		Original	Original	Original	Original	Original
ITEM	Mean	SD	C3_R	1	1	1	1	1	C3_L	1	1	1	1	1	C3_R	1	1	1	1	1	C3_R	1	1	1	1	1	C3_L	1	1	1	1	1
1	61.7391	4.0299	66.3735	66.38	66.3278	66.5667	66.3706	66.2225	63.597	63.8331	63.3109	63.7951	63.3616	63.6845	63.9537	64.5549	63.3995	63.8074	63.7901	64.2164	59.6112	59.3514	59.3917	59.4417	59.9309	59.9404	55.1599	55.0268	55.2572	54.9888	55.2309	55.2957
2	61.2301	4.04553	65.7775	65.8522	65.7542	65.9315	65.7809	65.5687	63.0367	63.2182	62.7204	63.3079	62.8003	63.1365	63.6733	64.3489	63.1076	63.482	63.5145	63.9134	59.0197	58.7326	58.7326	58.8407	59.3292	59.4633	54.6436	54.4637	54.8181	54.3983	54.7208	54.8171
3	60.6612	4.07465	65.1177	65.262	65.1384	65.1804	65.1326	64.8749	62.447	62.5814	62.1265	62.7574	62.2436	62.526	63.3535	64.0749	62.7749	63.1205	63.2004	63.597	58.3199	58.0695	57.9916	58.0485	58.5823	58.9075	54.0679	53.8687	54.3012	53.782	54.1327	54.2551
4	60.1229	4.11409	64.4735	64.6825	64.5321	64.4217	64.503	64.2283	61.9234	62.023	61.6245	62.2226	61.7819	61.9649	63.0773	63.8091	62.4918	62.8335	62.9064	63.3459	57.6191	57.4538	57.2922	57.2001	57.8089	58.3404	53.521	53.3201	53.7869	53.2304	53.5668	53.701
5	59.6736	4.15604	63.8945	64.1599	63.9696	63.7376	63.9309	63.6746	61.5218	61.6002	61.2618	61.7672	61.4552	61.5246	62.8864	63.6059	62.3089	62.6655	62.6749	63.1769	57.0014	56.9379	56.7114	56.4287	57.1066	57.8221	53.064	52.8625	53.3329	52.7966	53.1011	53.2267
6	59.3274	4.18927	63.3998	63.7104	63.4742	63.168	63.4236	63.2229	61.2497	61.3172	61.034	61.4232	61.2519	61.2223	62.7619	63.4687	62.2142	62.5821	62.498	63.0463	56.5043	56.5288	56.2681	55.8044	56.5251	57.3949	52.7214	52.5107	52.9745	52.4889	52.7692	52.8638
7	59.0699	4.20326	62.9903	63.3313	63.0621	62.7141	62.9811	62.8631	61.0794	61.1409	60.9057	61.1864	61.1308	61.0333	62.6596	63.3669	62.1665	62.5168	62.3385	62.9094	56.1278	56.2088	55.9404	55.3387	56.0761	57.0751	52.4921	52.2578	52.7227	52.2911	52.5731	52.6157
8	58.8762	4.19378	62.659	63.013	62.7388	62.3566	62.6083	62.5784	60.9708	61.0266	60.8303	61.0295	61.0505	60.9171	62.5447	63.2603	62.1183	62.4265	62.169	62.7495	55.8475	55.9465	55.6965	54.9983	55.7453	56.8512	52.3592	52.0823	52.568	52.1845	52.4956	52.4655
9	58.7218	4.16498	62.3965	62.7461	62.4989	62.0768	62.307	62.3537	60.8885	60.937	60.7664	60.9187	60.9842	60.8364	62.4012	63.1283	62.0374	62.3024	61.9765	62.5617	55.6249	55.7122	55.4996	54.7256	55.497	56.69	52.2978	51.9625	52.4825	52.152	52.5075	52.3845
10	58.5882	4.12672	62.1964	62.5279	62.3316	61.8666	62.0753	62.1804	60.8152	60.8528	60.6957	60.8282	60.926	60.7731	62.2261	62.968	61.9147	62.1457	61.7562	62.3459	55.4214	55.4893	55.311	54.4684	55.2863	56.552	52.2821	51.8812	52.4313	52.1745	52.5755	52.3481
11	58.4664	4.08821	62.0524	62.3609	62.2244	61.7192	61.905	62.0523	60.7527	60.7757	60.6255	60.7465	60.8876	60.7284	62.0209	62.7711	61.7454	61.9665	61.5086	62.1129	55.2125	55.2749	55.1072	54.2019	55.0765	56.4023	52.2934	51.8282	52.395	52.2354	52.6696	52.3388
12	58.3561	4.05287	61.9547	62.2449	62.165	61.6204	61.7817	61.9614	60.7141	60.7214	60.575	60.6755	60.8863	60.7124	61.7903	62.5276	61.5241	61.782	61.2511	61.8667	54.9967	55.0779	54.8948	53.9347	54.8567	56.2196	52.3246	51.7976	52.3775	52.3355	52.7754	52.3367
13	58.2647	4.01763	61.8922	62.1734	62.1413	61.5534	61.6928	61.8999	60.713	60.7085	60.5619	60.6241	60.9335	60.737	61.5425	62.2505	61.2654	61.5937	60.9994	61.6033	54.7958	54.9213	54.7078	53.6976	54.6464	56.0061	52.3803	51.7845	52.3934	52.4932	52.9022	52.3282
14	58.2056	3.97255	61.8549	62.1366	62.1441	61.5054	61.6299	61.8587	60.7592	60.7511	60.5995	60.6009	61.0328	60.8116	61.2866	61.9631	60.9999	61.3928	60.7516	61.326	54.6493	54.8417	54.5918	53.5346	54.489	55.7894	52.4779	51.7969	52.4621	52.7299	53.0791	52.3216
15	58.1957	3.90357	61.8366	62.1268	62.1712	61.4668	61.5877	61.8308	60.8612	60.8608	60.6998	60.6136	61.184	60.9477	61.0313	61.6823	60.7533	61.1734	60.5046	61.0428	54.6071	54.884	54.5981	53.5001	54.4363	55.617	52.6424	51.8545	52.6059	53.0646	53.3398	52.3474
16	58.2528	3.80044	61.8388	62.1413	62.2328	61.4345	61.5684	61.8169	61.0295	61.0508	60.8763	60.671	61.3885	61.1611	60.786	61.4216	60.5278	60.9394	60.2696	60.7718	54.7135	55.0767	54.7642	53.6501	54.5316	55.5449	52.8963	51.977	52.843	53.5075	53.7069	52.4473
17	58.3922	3.66297	61.8765	62.1863	62.3544	61.4204	61.5882	61.8332	61.2758	61.334	61.1409	60.7864	61.6536	61.4641	60.5629	61.1874	60.3219	60.6945	60.0597	60.5511	54.9915	55.4264	55.0999	54.0166	54.7975	55.6173	53.2542	52.1828	53.1893	54.0518	54.1843	52.6628
18	58.6265	3.50415	61.9803	62.2808	62.5721	61.4569	61.6789	61.9126	61.608	61.7152	61.4997	60.9776	61.9878	61.8596	60.3856	60.9982	60.1502	60.4571	59.8931	60.4294	55.4411	55.9301	55.5907	54.5858	55.2408	55.8584	53.7176	52.486	53.6576	54.6709	54.7549	53.0184
19	58.964	3.347	62.187	62.453	62.9177	61.5881	61.8784	62.0978	62.0267	62.1881	61.9483	61.2598	62.3948	62.3424	60.2937	60.8877	60.0499	60.278	59.8017	60.4513	56.0398	56.5669	56.2074	55.302	55.8514	56.2713	54.2729	52.8888	54.2445	55.3306	55.3858	53.5147
20	59.4065	3.21477	62.5256	62.7317	63.399	61.855	62.2159	62.4266	62.5236	62.7366	62.4744	61.6344	62.8725	62.9001	60.339	60.8996	60.0699	60.2244	59.8411	60.66	56.7468	57.2976	56.9142	56.0974	56.5914	56.8337	54.8972	53.3779	54.9269	56.0042	56.0416	54.1356
21	59.947	3.12024	63.0029	63.1342	63.9963	62.2786	62.6949	62.9107	63.0849	63.341	63.0622	62.0907	63.4141	63.5164	60.5659	61.0815	60.2579	60.3412	60.0737	61.0752	57.515	58.0774	57.6728	56.9165	57.4072	57.5013	55.5665	53.9348	55.67	56.6791	56.6968	54.8517
22	60.5686	3.06288	63.6003	63.6576	64.6763	62.8466	63.2922	63.5287	63.6954	63.9831	63.6961	62.6133	64.0091	64.1751	60.9832	61.464	60.6379	60.6398	60.5222	61.6524	58.3054	58.8707	58.4501	57.7283	58.2523	58.2256	56.2587	54.5418	56.4379	57.3534	57.3359	55.6245
23	61.2444	3.03531	64.2855	64.2813	65.4082	63.5236	63.9751	64.2393	64.3397	64.6466	64.3612	63.1855	64.6438	64.8615	61.5486	62.0238	61.1824	61.0823	61.1456	62.3088	59.0942	59.6569	59.2237	58.5237	59.0962	58.9703	56.9542	55.1805	57.2017	58.0247	57.9502	56.4141
24	61.9464	3.02974	65.0258	64.977	66.1685	64.2701	64.7129	65.0004	65.0027	65.3166	65.0429	63.7914	65.302	65.5606	62.1947	62.6955	61.8281	61.6037	61.8667	62.9794	59.8697	60.4284	59.9795	59.3036	59.9215	59.7156	57.6388	55.8347	57.945	58.6885	58.5387	57.1873
25	62.6536	3.03952	65.7956	65.7187	66.9386	65.0574	65.482	65.7814	65.6703	65.9824	65.7281	64.4152	65.9685	66.2573	62.8684	63.414	62.5172	62.1574	62.6168	63.6365	60.6284	61.1873	60.7098	60.07	60.722	60.4529	58.3053	56.4933	58.6638	59.3414	59.1054	57.9224
26	63.355	3.05884	66.5781	66.4842	67.705	65.8696	66.2665	66.5653	66.3317	66.6381	66.4058	65.0422	66.6325	66.94	63.5407	64.136	63.2127	62.7195	63.3559	64.2794	61.3718	61.9391	61.4149	60.8285	61.4965	61.1798	58.9526	57.1526	59.3598	59.9808	59.6582	58.6117
27	64.0465	3.08271	67.3628	67.256	68.4593	66.697	67.0578	67.3439	66.9815	67.2813	67.0695	65.6638	67.2888	67.6042	64.1989	64.8407	63.8934	63.2785	64.0695	64.9126	62.1055	62.6891	62.1076	61.5878	62.2477	61.8955	59.5838	57.8144	60.0362	60.602	60.2062	59.2601
28	64.7282	3.10785	68.1426	68.0204	69.1973	67.5323	67.8507	68.1121	67.6193	67.9126	67.7185	66.2793	67.935	68.2511	64.841	65.5203	64.5556	63.8323	64.7535	65.543	62.8374	63.4411	62.8051	62.3521	62.9851	62.6036	60.2009	58.4829	60.693	61.1953	60.7551	59.8784
29	65.4008	3.13458	68.9126	68.7675	69.9182	68.3701	68.6417	68.8655	68.2481	68.535	68.3581	66.8919	68.5706	68.8851	65.4715	66.1766	65.2072	64.3871	65.4059	66.1808	63.5727	64.1976	63.5138	63.1192	63.72	63.3127	60.7991	59.1584	61.3204	61.7418	61.3053	60.4697
30	66.0631	3.16762	69.6706	69.4912	70.6253	69.2049	69.428	69.6036	68.8705	69.1496	68.9918	67.5056	69.1958	69.5097	66.0987	66.816	65.8618	64.9522	66.0296	66.8337	64.3137	64.9578	64.233	63.8876	64.4607	64.0294	61.3621	59.8338	61.8898	62.2184	61.8478	61.0207
31	66.7119	3.21407	70.4179	70.1909	71.3255	70.0315	70.208	70.3338	69.4844	69.7523	69.6158	68.1223	69.8094	70.1223	66.7283	67.4401	66.5311	65.5383	66.6339	67.4983	65.0604	65.718	64.9622	64.657	65.2095	64.7553	61.8683	60.4934	62.3645	62.6128	62.3613	61.5097
32	67.3432	3.27929	71.1575	70.872	72.0235	70.8458	70.9803	71.0659	70.084	70.3363	70.2204	68.7409	70.4098	70.7126	67.361	68.0465	67.2158	66.1526	67.2325	68.1576	65.809	66.4698	65.6988	65.4291	65.9617	65.4857	62.3046	61.1135	62.7276	62.9319	62.8217	61.9282
33	67.9535	3.364	71.8905	71.543	72.717	71.6432	71.7425	71.8066	70.6615	70.8952	70.7951	69.358	70.9912	71.2683	67.9917	68.6324	67.9084	66.7918	67.8348	68.7912	66.5504	67.1998	66.4316	66.204	66.7062	66.2104	62.6735	61.6679	62.9933	63.1961	63.2166	62.2935
34	68.5389	3.46386	72.615	72.2138	73.3997	72.4182	72.4882	72.5553	71.2088	71.4218	71.3328	69.9694	71.5409	71.779	68.6101	69.1953	68.5934	67.44	68.4378	69.3841	67.2702	67.8923	67.1427	66.9728	67.4274	66.9156	62.9903	62.1447	63.193	63.4297	63.5497	62.6346
35	69.0958	3.5714	73.3263	72.8905	74.0635	73.1653	73.2101	73.302	71.719	71.9095	71.8312	70.57	72.0472	72.237	69.2031	69.7323	69.2464	68.0797	69.0237	69.9332	67.9555	68.536	67.8205	67.7196	68.1105	67.5909	63.2752	62.5541	63.3592	63.658	63.8332	62.9718
36	69.6224	3.67874	74.016	73.5702	74.6982	73.8801	73.9045	74.0268	72.1881	72.3538	72.2921	71.1536	72.5041	72.6372	69.7635	70.2441	69.8455	68.7003	69.5753	70.4522	68.5998	69.1271	68.4658	68.4268	68.7467	68.2326	63.5445	62.9142	63.5173	63.9023	64.0793	63.3095
37	70.1174	3.78001	74.6723	74.2393	75.2935	74.5547	74.5684	74.7057	72.6142	72.7523	72.7194	71.7123	72.9081	72.9789	70.2943	70.7341	70.3862	69.3032	70.0878	70.9603	69.2007	69.6659	69.0842	69.0785	69.3345	68.8404	63.8056	63.2407	63.6795	64.1718	64.299	63.6371
38	70.5803	3.87239	75.2848	74.8806	75.8415	75.183	75.1977	75.3214	72.9963	73.1042	73.1169	72.237	73.2574	73.2659	70.8057	71.203	70.8882	69.8984	70.5703	71.4688	69.7563	70.1549	69.6766	69.6633	69.8734	69.4135	64.0583	63.5433	63.8464	64.462	64.5009	63.9388
39	71.011	3.95538	75.8496	75.4845	76.3384	75.7653	75.7874	75.8722	73.3331	73.4081	73.4839	72.718	73.5534	73.502	71.308	71.6593	71.3794	70.4858	71.0461	71.9697	70.2636	70.596	70.2352	70.1734	70.3626	69.9507	64.3006	63.8264	64.0168	64.7591	64.6901	64.2108
40	71.4085	4.02952	76.3686	76.0519	76.7832	76.3057	76.3328	76.3696	73.621	73.6606	73.8127	73.1457	73.7975	73.6885	71.8031	72.115	71.872	71.0594	71.5275	72.4413	70.7184	70.9892	70.7397	70.6092	70.8014	70.4526	64.5315	64.0891	64.1908	65.046	64.8691	64.4626
41	71.7698	4.09623	76.8462	76.5883	77.1777	76.8085	76.8289	76.8275	73.8546	73.8564	74.0916	73.5104	73.9876	73.8268	72.2842	72.5692	72.3595	71.612	72.0105	72.8697	71.1154	71.3326	71.1616	70.9768	71.1887	70.9174	64.7485	64.3272	64.3681	65.3062	65.0384	64.7024
42	72.0884	4.15655	77.2825	77.0948	77.5229	77.2729	77.2696	77.2521	74.0278	73.9863	74.3104	73.8028	74.1198	73.9197	72.7375	72.9992	72.829	72.133	72.4773	73.2491	71.4466	71.6174	71.4779	71.2797	71.5253	71.3325	64.9475	64.5366	64.549	65.5215	65.1984	64.9319
43	72.3549	4.21013	77.6701	77.5606	77.8147	77.6876	77.6473	77.6403	74.135	74.0376	74.4614	74.0162	74.1912	73.9685	73.1467	73.3747	73.2704	72.6063	72.9042	73.5779	71.6998	71.8264	71.6719	71.5178	71.8081	71.675	65.1231	64.7167	64.7331	65.671	65.3477	65.1469
44	72.5589	4.25614	77.9951	77.9635	78.0413	78.0376	77.9523	77.981	74.1688	73.9957	74.534	74.146	74.1977	73.9705	73.5007	73.6803	73.6671	73.0196	73.2793	73.8573	71.8628	71.9405	71.7344	71.6917	72.025	71.9222	65.267	64.8705	64.9154	65.7372	65.4769	65.3347
45	72.6904	4.29452	78.2409	78.2767	78.1887	78.3074	78.1725	78.2593	74.1197	73.846	74.5144	74.1888	74.131	73.9185	73.7943	73.923	73.9951	73.367	73.5984	74.0879	71.9305	71.9471	71.6723	71.8075	72.1634	72.0625	65.3664	64.9996	65.0816	65.7103	65.5684	65.4722
46	72.7421	4.32558	78.3893	78.4758	78.243	78.4771	78.2942	78.4564	73.9781	73.5785	74.3884	74.142	73.9804	73.8012	74.0265	74.121	74.24	73.6429	73.8612	74.2675	71.9096	71.8449	71.513	71.8749	72.2212	72.0939	65.4071	65.1012	65.2101	65.5877	65.6012	65.5352
47	72.7092	4.34947	78.4216	78.5404	78.189	78.5254	78.3048	78.5484	73.7361	73.1897	74.145	74.0042	73.7382	73.6034	74.2	74.2854	74.4036	73.8491	74.0709	74.3912	71.8141	71.6489	71.299	71.9046	72.2018	72.0162	65.3744	65.1651	65.2813	65.3699	65.5524	65.5031
48	72.5864	4.36741	78.3221	78.4566	78.0107	78.4365	78.1951	78.5116	73.3898	72.6825	73.7811	73.7734	73.4018	73.31	74.3132	74.4125	74.4937	73.9783	74.2285	74.453	71.6532	71.3778	71.0521	71.9004	72.1051	71.8305	65.254	65.1711	65.2783	65.0607	65.403	65.3567
49	72.367	4.38165	78.0808	78.2184	77.694	78.2022	77.9604	78.3288	72.9404	72.0702	73.3014	73.4452	72.9722	72.9132	74.3601	74.4867	74.5167	74.0246	74.3297	74.443	71.4178	71.0356	70.7473	71.8459	71.9212	71.5392	65.0357	65.0934	65.1853	64.6722	65.1435	65.0839
50	72.0457	4.39322	77.695	77.8288	77.2345	77.8232	77.5973	77.991	72.3964	71.3782	72.7166	73.0145	72.4551	72.4174	74.3324	74.4923	74.4736	73.9876	74.3625	74.3457	71.0862	70.6129	70.3447	71.7084	71.6243	71.1406	64.7187	64.9117	64.9953	64.2233	64.7761	64.687
51	71.6237	4.40107	77.1723	77.3013	76.6452	77.3104	77.1065	77.498	71.7713	70.6367	72.0424	72.4803	71.8609	71.8363	74.2202	74.4164	74.3566	73.8669	74.3151	74.1459	70.6422	70.1007	69.8333	71.4621	71.1859	70.6293	64.3124	64.6194	64.7131	63.7314	64.3161	64.182
52	71.11	4.40379	76.5349	76.6614	75.9554	76.6906	76.5013	76.8657	71.081	69.873	71.299	71.8493	71.1999	71.1839	74.0171	74.2514	74.1569	73.6639	74.1844	73.8288	70.0821	69.4965	69.2226	71.0953	70.5887	70.0072	63.8349	64.2264	64.3516	63.206	63.7919	63.5985
53	70.5202	4.40181	75.8179	75.9457	75.2016	76.0038	75.8104	76.1278	70.3409	69.1082	70.507	71.1378	70.4789	70.4726	73.7208	73.9981	73.8718	73.3762	73.9723	73.3858	69.4139	68.809	68.5216	70.6108	69.8386	69.2895	63.3075	63.7588	63.9294	62.6402	63.235	62.9742
54	69.8724	4.3976	75.0595	75.1912	74.416	75.2898	75.0739	75.3268	69.5649	68.3596	69.6834	70.3664	69.7003	69.7149	73.3323	73.6567	73.5009	73.0005	73.6837	72.8195	68.6591	68.0558	67.742	70.0193	68.979	68.4993	62.7464	63.2543	63.4655	62.0045	62.6665	62.3411
55	69.1798	4.39574	74.2869	74.4225	73.6133	74.5706	74.3276	74.5005	68.7687	67.6444	68.8466	69.5527	68.8741	68.9254	72.8523	73.2227	73.0424	72.5326	73.3183	72.1457	67.8392	67.2447	66.8881	69.3378	68.0694	67.6558	62.152	62.7449	62.9639	61.26	62.0849	61.7065
56	68.447	4.40343	73.5071	73.6467	72.7921	73.8409	73.5835	73.6723	67.9787	66.9913	68.0246	68.7154	68.0329	68.1292	72.2851	72.6946	72.5	71.9758	72.8632	71.3922	66.959	66.3604	65.9477	68.5891	67.1406	66.7571	61.5052	62.2356	62.3983	60.3851	61.4662	61.0409
57	67.6781	4.4294	72.7109	72.8564	71.9482	73.0759	72.827	72.8471	67.2391	66.4415	67.2613	67.8875	67.2377	67.3675	71.6488	72.0821	71.8886	71.3581	72.3095	70.6056	66.0161	65.3844	64.9236	67.7942	66.1874	65.7907	60.7757	61.6965	61.7173	59.3953	60.7736	60.296
58	66.8865	4.48032	71.8904	72.043	71.0962	72.2553	72.0392	72.0182	66.6046	66.0336	66.6091	67.1224	66.5632	66.6949	70.9743	71.4071	71.2414	70.7127	71.6643	69.8462	65.0209	64.3333	63.8626	66.955	65.1895	64.764	59.9423	61.0758	60.8744	58.3478	59.9754	59.4383
59	66.1025	4.55906	71.0612	71.2169	70.2867	71.3911	71.2223	71.189	66.1221	65.7851	66.1106	66.4812	66.0679	66.1655	70.3018	70.7112	70.6136	70.0652	70.9564	69.1623	64.0123	63.2844	62.854	66.0454	64.156	63.7217	59.0152	60.3262	59.8629	57.3329	59.0715	58.4827
60	65.3724	4.66397	70.2785	70.425	69.6005	70.5436	70.4223	70.4013	65.8132	65.6848	65.7862	66.0098	65.7722	65.8132	69.6645	70.0453	70.0406	69.4495	70.2318	68.5555	63.0605	62.3518	62.0013	65.0447	63.159	62.7456	58.045	59.4356	58.7344	56.4512	58.1045	57.4994
61	64.7454	4.78699	69.6269	69.7473	69.1117	69.8129	69.7276	69.7351	65.6696	65.7037	65.6284	65.7245	65.6543	65.6372	69.0714	69.4491	69.5119	68.8851	69.5343	67.9767	62.2469	61.6341	61.3825	63.9855	62.3056	61.9269	57.1123	58.4457	57.5933	55.7784	57.1545	56.5894
62	64.2539	4.9097	69.1768	69.2598	68.8364	69.2915	69.2301	69.2661	65.659	65.8079	65.6047	65.6079	65.6689	65.6057	68.4983	68.9143	68.9793	68.3475	68.8789	67.3713	61.6319	61.1753	61.0184	62.9655	61.6768	61.3235	56.3035	57.4433	56.5658	55.341	56.3203	55.8469
63	63.8999	5.00556	68.9375	68.9825	68.7313	69.0039	68.9603	69.0095	65.7409	65.9634	65.6755	65.6205	65.7689	65.6763	67.9032	68.3793	68.3862	67.7823	68.2385	66.7295	61.2336	60.9576	60.8702	62.1049	61.291	60.9441	55.6842	56.5376	55.7597	55.1167	55.6814	55.3253
64	63.6626	5.05614	68.8629	68.8736	68.7354	68.9048	68.8767	68.924	65.8768	66.1399	65.8043	65.7191	65.9128	65.8079	67.2676	67.783	67.7035	67.1557	67.5796	66.1161	61.0251	60.9097	60.865	61.4854	61.1072	60.758	55.2806	55.8282	55.2252	55.0526	55.2695	55.0273
65	63.5161	5.06275	68.8909	68.8713	68.7967	68.9222	68.9144	68.95	66.0349	66.3144	65.9613	65.8641	66.0693	65.9653	66.6234	67.1168	66.9677	66.4946	66.8993	65.6386	60.9548	60.9541	60.9347	61.1245	61.051	60.7096	55.0765	55.3627	54.9448	55.0899	55.068	54.9172
66	63.4399	5.04162	68.9679	68.9221	68.8828	68.9893	69.0163	69.0288	66.1912	66.471	66.1226	66.0226	66.2181	66.1218	66.0436	66.4432	66.2826	65.8938	66.2423	65.3558	60.9714	61.0402	61.0401	60.9732	61.0623	60.7412	55.0256	55.1249	54.8578	55.1801	55.0282	54.937
67	63.421	5.01136	69.0583	68.9919	68.9732	69.0667	69.1419	69.1177	66.3282	66.5981	66.2678	66.1701	66.3467	66.2581	65.6115	65.876	65.7691	65.4659	65.7015	65.2451	61.0354	61.1388	61.1614	60.9539	61.1126	60.8102	55.0715	55.06	54.8914	55.2893	55.0887	55.0281
68	63.4455	4.98169	69.142	69.0617	69.054	69.1388	69.2599	69.1954	66.4341	66.6896	66.3828	66.2903	66.4471	66.3608	65.3662	65.507	65.4768	65.2444	65.3532	65.2493	61.1206	61.2329	61.2842	61.0079	61.1867	60.8913	55.1648	55.1016	54.9833	55.3951	55.1952	55.1487
69	63.4952	4.9551	69.2096	69.1251	69.1205	69.2001	69.345	69.2574	66.5052	66.747	66.4631	66.3755	66.515	66.4256	65.2813	65.3361	65.3743	65.1897	65.1908	65.3159	61.2102	61.3156	61.3901	61.0989	61.2749	60.9716	55.2697	55.1918	55.0929	55.4807	55.3102	55.2731
70	63.5529	4.93263	69.2589	69.1827	69.1726	69.2482	69.3852	69.3057	66.5436	66.7724	66.5102	66.4256	66.5512	66.4586	65.3048	65.3085	65.3968	65.2418	65.1607	65.4163	61.2923	61.384	61.4625	61.2052	61.3667	61.0433	55.3651	55.2911	55.1978	55.5393	55.4137	55.3833
71	63.6065	4.91484	69.2906	69.234	69.2097	69.2811	69.3867	69.3415	66.5546	66.7679	66.5277	66.446	66.5616	66.47	65.3872	65.3679	65.4818	65.3445	65.2094	65.5323	61.3579	61.4393	61.495	61.3078	61.4462	61.1012	55.442	55.3809	55.2877	55.5758	55.4967	55.4688
72	63.6494	4.9012	69.3072	69.276	69.2295	69.2976	69.3678	69.3649	66.545	66.7406	66.5208	66.4453	66.5513	66.4668	65.4923	65.4713	65.5916	65.4607	65.295	65.6426	61.4024	61.4836	61.4947	61.392	61.5006	61.1409	55.5001	55.4563	55.3594	55.6031	55.5548	55.5271
73	63.6799	4.88999	69.3109	69.3054	69.2308	69.2974	69.344	69.3769	66.5214	66.7019	66.4958	66.4342	66.5231	66.4519	65.5958	65.5825	65.7031	65.5676	65.3912	65.7346	61.428	61.5161	61.4778	61.4572	61.5268	61.162	55.5434	55.5145	55.4128	55.6355	55.5874	55.5667
74	63.699	4.87861	69.3025	69.3198	69.2159	69.2796	69.3183	69.3791	66.4902	66.6628	66.46	66.4213	66.4804	66.4266	65.6851	65.6814	65.7977	65.6581	65.4825	65.8059	61.4395	61.536	61.4565	61.5048	61.5302	61.1699	55.5778	55.5535	55.4513	55.6829	55.6006	55.6006
75	63.7088	4.86394	69.2815	69.3182	69.1889	69.2445	69.2871	69.3685	66.4549	66.6273	66.4182	66.4098	66.4258	66.3934	65.7557	65.7637	65.8688	65.7317	65.5599	65.8544	61.4414	61.5427	61.4399	61.5313	61.521	61.1719	55.6106	55.5791	55.4806	55.7471	55.6078	55.6385
76	63.7117	4.84324	69.2477	69.304	69.1541	69.1946	69.2478	69.3379	66.4165	66.5951	66.3739	66.3972	66.3601	66.3562	65.806	65.8288	65.9205	65.783	65.6217	65.8761	61.4412	61.5394	61.4394	61.5387	61.5131	61.1752	55.6472	55.6028	55.5064	55.8216	55.6223	55.6829
77	63.7104	4.81521	69.2046	69.2816	69.12	69.1353	69.2018	69.2843	66.3764	66.563	66.3298	66.3818	66.2872	66.3201	65.8333	65.8731	65.9551	65.8007	65.6669	65.8708	61.4467	61.5366	61.463	61.5345	61.5169	61.1823	55.6909	55.6425	55.5388	55.8968	55.6476	55.7286
78	63.7074	4.78074	69.1595	69.2558	69.0963	69.0744	69.1557	69.2157	66.3374	66.5289	66.2884	66.3645	66.2173	66.288	65.8347	65.892	65.9675	65.7786	65.6922	65.8433	61.4629	61.5493	61.5048	61.5299	61.5353	61.195	55.7424	55.7084	55.5888	55.9599	55.6814	55.7734
79	63.7043	4.74309	69.1189	69.229	69.0834	69.0186	69.1168	69.1468	66.3044	66.4954	66.2535	66.3471	66.1675	66.2582	65.8122	65.8873	65.956	65.723	65.6939	65.8011	61.4866	61.5817	61.5437	61.5305	61.5616	61.2157	55.7995	55.7954	55.6641	55.9992	55.719	55.8196
80	63.7	4.70673	69.0845	69.2014	69.0757	68.969	69.0883	69.088	66.2817	66.4644	66.2334	66.3295	66.1541	66.2272	65.7713	65.8656	65.9248	65.6518	65.6644	65.7499	61.5061	61.6199	61.5588	61.5389	61.5746	61.2381	55.8566	55.8871	55.7646	56.0107	55.7542	55.8665
81	63.6909	4.67583	69.0553	69.1736	69.0696	68.9259	69.067	69.0406	66.2691	66.4316	66.2378	66.3103	66.1766	66.1894	65.7141	65.8336	65.8672	65.5809	65.6012	65.6878	61.511	61.65	61.539	61.5583	61.5557	61.2522	55.9049	55.9643	55.8763	55.9966	55.78	55.9073
82	63.6725	4.65322	69.0302	69.1467	69.0605	68.8926	69.0481	69.0031	66.26	66.3866	66.2659	66.2872	66.2189	66.1411	65.6411	65.7859	65.7769	65.5158	65.5173	65.6095	61.496	61.6642	61.4847	61.5771	61.5011	61.2528	55.9351	56.017	55.9735	55.9605	55.7913	55.9333
83	63.6393	4.63866	69.0057	69.1208	69.0414	68.8652	69.0269	68.9741	66.2422	66.3138	66.2993	66.2567	66.2579	66.0832	65.5471	65.7038	65.6569	65.4391	65.4218	65.5137	61.4605	61.6585	61.4074	61.5788	61.4221	61.2357	55.9409	56.0455	56.0299	55.9093	55.7833	55.9366
84	63.5874	4.62785	68.9748	69.0937	69.0107	68.8274	68.9924	68.95	66.1991	66.1963	66.3043	66.2144	66.2669	66.0138	65.4288	65.5822	65.5146	65.3368	65.3156	65.3949	61.4131	61.633	61.3243	61.569	61.3413	61.1979	55.9212	56.0515	56.0361	55.8501	55.7531	55.9153
85	63.5166	4.61429	68.9303	69.0628	68.9732	68.7639	68.9288	68.923	66.112	66.0196	66.2459	66.153	66.2181	65.9235	65.2934	65.4445	65.3596	65.2138	65.1997	65.2492	61.3653	61.5924	61.2486	61.5601	61.2716	61.1539	55.8818	56.0348	56.004	55.7862	55.7054	55.8786
86	63.4256	4.59125	68.8644	69.0254	68.9286	68.6671	68.8271	68.874	65.9631	65.777	66.0995	66.0581	66.085	65.7959	65.1477	65.3213	65.1886	65.0695	65.0748	65.0841	61.3216	61.5466	61.1878	61.5471	61.2041	61.1225	55.8313	55.9965	55.948	55.7195	55.6528	55.8396
87	63.3114	4.55282	68.766	68.9748	68.8648	68.5319	68.6853	68.7734	65.7408	65.475	65.8535	65.9114	65.8496	65.6143	64.9962	65.2107	64.9976	64.9084	64.9516	64.9129	61.2749	61.4994	61.1335	61.5164	61.1221	61.103	55.7789	55.9428	55.878	55.6601	55.6097	55.804
88	63.172	4.49386	68.6202	68.8982	68.753	68.3538	68.5033	68.5929	65.4463	65.1358	65.5135	65.7005	65.5127	65.3689	64.8445	65.0942	64.7915	64.7464	64.8419	64.7487	61.2141	61.4365	61.0646	61.4663	61.022	61.0812	55.735	55.8856	55.8041	55.6243	55.586	55.7748
89	63.0098	4.41293	68.4182	68.7814	68.5568	68.1376	68.2839	68.3311	65.0994	64.7966	65.1095	65.424	65.1018	65.0652	64.6947	64.9655	64.5784	64.5883	64.7487	64.5925	61.1292	61.3364	60.9692	61.3826	60.9087	61.049	55.7075	55.8374	55.7364	55.6196	55.5869	55.7571
90	62.8329	4.31642	68.1703	68.6131	68.2752	67.9017	68.0381	68.0234	64.7375	64.4992	64.6942	65.098	64.67	64.7259	64.5445	64.8222	64.3651	64.4281	64.6714	64.4358	61.0145	61.1917	60.8499	61.2448	60.7817	61.0046	55.6978	55.8061	55.6799	55.6372	55.6149	55.751
91	62.657	4.21649	67.9047	68.385	67.9586	67.6723	67.7905	67.7173	64.4081	64.279	64.3301	64.7617	64.2812	64.3882	64.3948	64.6727	64.1528	64.2657	64.6103	64.2726	60.8744	61.0075	60.7133	61.068	60.6384	60.945	55.7028	55.7924	55.637	55.6626	55.6699	55.7521
92	62.5003	4.12392	67.6522	68.098	67.6603	67.4762	67.5726	67.4541	64.1554	64.1549	64.0677	64.4643	63.9917	64.0984	64.249	64.5301	63.944	64.1035	64.5656	64.1019	60.7238	60.7982	60.5696	60.8992	60.4854	60.8665	55.7209	55.7943	55.614	55.6856	55.7462	55.7642
93	62.3778	4.04552	67.4374	67.7708	67.4103	67.3335	67.4081	67.2643	64.0065	64.1273	63.9266	64.2453	63.8337	63.8994	64.11	64.3876	63.7509	63.9523	64.523	63.9362	60.5835	60.5961	60.4392	60.7788	60.3357	60.7675	55.7515	55.8118	55.617	55.7042	55.8262	55.7984
94	62.2972	3.98399	67.2736	67.4378	67.2232	67.2499	67.3046	67.1527	63.9632	64.1758	63.893	64.1247	63.8065	63.8161	63.9814	64.23	63.5934	63.823	64.46	63.8004	60.4752	60.4445	60.35	60.7238	60.2074	60.6502	55.7925	55.8455	55.6443	55.725	55.8926	55.855
95	62.2574	3.93768	67.1587	67.1374	67.1015	67.2134	67.2492	67.0919	63.9993	64.2614	63.9249	64.0916	63.8735	63.8449	63.8727	64.0665	63.4847	63.7242	64.3759	63.7123	60.4174	60.3723	60.3258	60.7379	60.1248	60.5262	55.839	55.8895	55.6887	55.7576	55.9395	55.9194
96	62.2466	3.90004	67.071	66.8992	67.0252	67.1951	67.2054	67.03	64.065	64.3346	63.9621	64.103	63.973	63.9521	63.7982	63.9243	63.4225	63.6724	64.301	63.6705	60.4148	60.379	60.3726	60.8063	60.0994	60.4167	55.884	55.9308	55.7398	55.8085	55.9712	55.9696
97	62.2394	3.86028	66.9698	66.7233	66.9422	67.1521	67.1248	66.9068	64.1011	64.347	63.9434	64.0975	64.0366	64.0808	63.759	63.824	63.3907	63.6701	64.2694	63.6409	60.4508	60.4271	60.455	60.9008	60.1275	60.3435	55.9164	55.9493	55.785	55.8741	55.9945	55.9791
98	62.1991	3.80638	66.8032	66.5603	66.7854	67.0371	66.9661	66.6672	64.051	64.2564	63.8197	64.0107	64.0018	64.1661	63.7311	63.7653	63.3451	63.6895	64.294	63.5615	60.49	60.4505	60.5021	60.9765	60.2038	60.317	55.9204	55.922	55.8153	55.9405	56.0069	55.9174
99	62.0845	3.73184	66.525	66.3362	66.5005	66.8041	66.7098	66.2743	63.8684	64.0303	63.5548	63.7924	63.8174	64.1468	63.6709	63.7176	63.2222	63.6839	64.3577	63.3729	60.4836	60.3871	60.4378	60.9665	60.3019	60.3245	55.8747	55.8237	55.8283	55.9869	55.9901	55.7447
100	61.8602	3.64112	66.1149	66.0046	66.066	66.4151	66.3526	65.7361	63.5289	63.6549	63.1339	63.4242	63.4585	63.9732	63.526	63.6195	62.9763	63.5811	64.4135	63.0396	60.3764	60.1952	60.1971	60.802	60.361	60.3268	55.7548	55.6261	55.8231	55.9874	55.9187	55.419
101	61.5085	3.54905	65.5835	65.5592	65.5015	65.8548	65.8846	65.1174	63.0422	63.1429	62.5868	62.9276	62.9434	63.6104	63.2614	63.3988	62.6303	63.3037	64.393	62.5812	60.1189	59.8386	59.7541	60.4318	60.3094	60.2606	55.5365	55.3005	55.793	55.9098	55.7562	54.9229

## Sheet: SKAY
Sound side			TF1	C:\Users\xb00012\Documents\Data\27_15_150415 SP\27_15_150415_0056.c3d	C:\Users\xb00012\Documents\Data\27_15_150415 SP\27_15_150415_0058.c3d	C:\Users\xb00012\Documents\Data\27_15_150415 SP\27_15_150415_0060.c3d	C:\Users\xb00012\Documents\Data\27_15_150415 SP\27_15_150415_0062.c3d	C:\Users\xb00012\Documents\Data\27_15_150415 SP\27_15_150415_0066.c3d	TF2	C:\Users\xb00012\Documents\Data\37_26_130515 SP\37_26_130515_0069.c3d	C:\Users\xb00012\Documents\Data\37_26_130515 SP\37_26_130515_0073.c3d	C:\Users\xb00012\Documents\Data\37_26_130515 SP\37_26_130515_0077.c3d	C:\Users\xb00012\Documents\Data\37_26_130515 SP\37_26_130515_0079.c3d	C:\Users\xb00012\Documents\Data\37_26_130515 SP\37_26_130515_0081.c3d	TF3	C:\Users\xb00012\Documents\Data\39_28_200515 SP\39_28_200515_0071.c3d	C:\Users\xb00012\Documents\Data\39_28_200515 SP\39_28_200515_0073.c3d	C:\Users\xb00012\Documents\Data\39_28_200515 SP\39_28_200515_0079.c3d	C:\Users\xb00012\Documents\Data\39_28_200515 SP\39_28_200515_0081.c3d	C:\Users\xb00012\Documents\Data\39_28_200515 SP\39_28_200515_0083.c3d	TF4	C:\Users\xb00012\Documents\Data\44_33_190615 SP\44_33_190615_0067.c3d	C:\Users\xb00012\Documents\Data\44_33_190615 SP\44_33_190615_0069.c3d	C:\Users\xb00012\Documents\Data\44_33_190615 SP\44_33_190615_0071.c3d	C:\Users\xb00012\Documents\Data\44_33_190615 SP\44_33_190615_0077.c3d	C:\Users\xb00012\Documents\Data\44_33_190615 SP\44_33_190615_0081.c3d	TF5	C:\Users\xb00012\Documents\Data\45_34_230615 SP\45_34_230615_0063.c3d	C:\Users\xb00012\Documents\Data\45_34_230615 SP\45_34_230615_0069.c3d	C:\Users\xb00012\Documents\Data\45_34_230615 SP\45_34_230615_0071.c3d	C:\Users\xb00012\Documents\Data\45_34_230615 SP\45_34_230615_0073.c3d	C:\Users\xb00012\Documents\Data\45_34_230615 SP\45_34_230615_0075.c3d
Sagittal plane			ELA	LKNEE_ANGLES	LKNEE_ANGLES	LKNEE_ANGLES	LKNEE_ANGLES	LKNEE_ANGLES	ELA	RKNEE_ANGLES	RKNEE_ANGLES	RKNEE_ANGLES	RKNEE_ANGLES	RKNEE_ANGLES	ELA	LKNEE_ANGLES	LKNEE_ANGLES	LKNEE_ANGLES	LKNEE_ANGLES	LKNEE_ANGLES	ECH	LKNEE_ANGLES	LKNEE_ANGLES	LKNEE_ANGLES	LKNEE_ANGLES	LKNEE_ANGLES	ECH	RKNEE_ANGLES	RKNEE_ANGLES	RKNEE_ANGLES	RKNEE_ANGLES	RKNEE_ANGLES
Knee Angle				LINK_MODEL_BASED	LINK_MODEL_BASED	LINK_MODEL_BASED	LINK_MODEL_BASED	LINK_MODEL_BASED		LINK_MODEL_BASED	LINK_MODEL_BASED	LINK_MODEL_BASED	LINK_MODEL_BASED	LINK_MODEL_BASED		LINK_MODEL_BASED	LINK_MODEL_BASED	LINK_MODEL_BASED	LINK_MODEL_BASED	LINK_MODEL_BASED		LINK_MODEL_BASED	LINK_MODEL_BASED	LINK_MODEL_BASED	LINK_MODEL_BASED	LINK_MODEL_BASED		LINK_MODEL_BASED	LINK_MODEL_BASED	LINK_MODEL_BASED	LINK_MODEL_BASED	LINK_MODEL_BASED
101 points over gait cycle				Original	Original	Original	Original	Original		Original	Original	Original	Original	Original		Original	Original	Original	Original	Original		Original	Original	Original	Original	Original		Original	Original	Original	Original	Original
ITEM	Mean	SD	C3_L	1	1	1	1	1	C3_R	1	1	1	1	1	C3_L	1	1	1	1	1	C3_L	1	1	1	1	1	C3_R	1	1	1	1	1
1	6.66905	3.89978	9.68314	8.67044	13.0515	10.0703	6.87442	9.749	6.39168	7.69933	4.93772	8.11092	6.35069	4.85974	4.24444	-0.070174	3.08888	-0.188847	11.0822	7.31009	2.73066	3.2041	2.89356	4.2988	3.32631	-0.069491	10.2953	10.1146	11.8077	11.8086	7.97061	9.77523
2	6.92309	4.20563	10.54	9.58328	13.8925	11.1073	7.81321	10.3039	6.34368	7.56807	5.01175	7.73473	6.35201	5.05184	4.25725	-0.114439	3.07148	0.167332	11.0929	7.06892	2.48441	2.79861	2.46749	4.45852	2.89565	-0.198194	10.9901	10.8337	12.5773	12.4933	8.66578	10.3803
3	7.35426	4.6013	11.483	10.6552	14.9038	12.2204	8.967	10.6687	6.64288	7.81472	5.34308	7.73357	6.72433	5.59871	4.41035	0.008522	3.21146	0.59496	11.2397	6.99716	2.20329	2.53823	2.08391	4.32588	2.35183	-0.283393	12.0318	11.7342	13.691	13.5247	9.89181	11.3171
4	8.00327	5.04832	12.5671	11.9786	16.1757	13.4392	10.412	10.83	7.26637	8.40788	5.88582	8.14995	7.41849	6.4697	4.7998	0.336542	3.58846	1.31845	11.5925	7.16304	2.01688	2.44082	1.82111	4.11939	1.8308	-0.127714	13.3662	12.7509	15.1118	14.8583	11.5764	12.5338
5	8.96798	5.48937	13.9123	13.6616	17.8127	14.8647	12.263	10.9594	8.24019	9.35163	6.66878	9.09124	8.42713	7.66215	5.55134	1.03975	4.33625	2.48354	12.2004	7.69675	2.17322	2.65044	1.87609	4.2021	1.6238	0.513662	14.9629	13.8986	16.8109	16.4578	13.6385	14.0087
6	10.2821	5.88017	15.589	15.7077	19.8133	16.5516	14.5202	11.3519	9.61963	10.6827	7.78006	10.6719	9.77939	9.18415	6.63771	2.19586	5.46548	3.9234	12.9803	8.62353	2.81717	3.32956	2.43616	4.73118	1.89403	1.69494	16.747	15.2043	18.6958	18.2447	15.9412	15.6489
7	11.8385	6.20544	17.5063	17.9456	21.9871	18.4087	16.9573	12.2328	11.4314	12.4258	9.29303	12.8939	11.5076	11.0367	7.88754	3.69723	6.82042	5.36906	13.7505	9.8005	3.8168	4.45518	3.4639	5.51113	2.47839	3.17539	18.5505	16.6033	20.5732	20.0625	18.2672	17.2462
8	13.4298	6.47176	19.4288	20.0927	24.0235	20.2412	19.211	13.5758	13.5672	14.4704	11.1423	15.5063	13.5548	13.1624	9.1305	5.35715	8.20035	6.67781	14.3852	11.032	4.866	5.77075	4.66826	6.25421	3.06027	4.57652	20.1566	17.9194	22.2096	21.7133	20.3675	18.5733
9	14.8543	6.69861	21.1249	21.9189	25.6699	21.8961	21.0253	15.1144	15.7544	16.5174	13.0955	18.0523	15.7176	15.3894	10.2702	6.977	9.48356	7.80701	14.8867	12.1967	5.71229	6.96428	5.71471	6.82828	3.44178	5.61242	21.4096	18.9678	23.4424	23.0575	22.0657	19.5147
10	15.9978	6.90937	22.5068	23.3689	26.8585	23.3431	22.4074	16.5559	17.6831	18.2315	14.8927	20.1272	17.7184	17.4456	11.2667	8.39512	10.656	8.76694	15.2929	13.2223	6.2503	7.84701	6.4022	7.23499	3.584	6.18328	22.2822	19.6685	24.2468	24.0736	23.327	20.0951
11	16.8485	7.12538	23.6254	24.5287	27.6826	24.6053	23.5258	17.7849	19.1795	19.4601	16.4129	21.5889	19.3502	19.0854	12.1022	9.5578	11.7362	9.62384	15.5819	14.0111	6.48019	8.39336	6.6837	7.48669	3.50294	6.33423	22.855	20.068	24.7271	24.8355	24.2408	20.4037
12	17.443	7.37144	24.551	25.4863	28.2785	25.6495	24.4857	18.8547	20.2668	20.2908	17.7159	22.5445	20.5552	20.2278	12.7329	10.4501	12.6628	10.4291	15.6723	14.4501	6.42946	8.67316	6.60831	7.53171	3.1864	6.14772	23.235	20.2593	25.0352	25.4419	24.9307	20.508
13	17.8063	7.67485	25.2817	26.2385	28.7248	26.3819	25.2486	19.8149	21.0828	20.9108	18.9475	23.1837	21.3917	20.9805	13.0798	11.0038	13.3043	11.1206	15.4934	14.477	6.10206	8.74538	6.23461	7.27955	2.5795	5.67123	23.4853	20.2931	25.275	25.9548	25.4709	20.4326
14	17.9417	8.04308	25.7586	26.7184	29.0259	26.7236	25.7255	20.5997	21.7349	21.4086	20.168	23.6137	21.9404	21.5439	13.0967	11.1754	13.5627	11.5596	15.0607	14.125	5.49979	8.60872	5.58934	6.71152	1.65002	4.93936	23.6185	20.1711	25.4728	26.3843	25.8764	20.188
15	17.852	8.44283	25.9309	26.873	29.1478	26.6622	25.8748	21.0965	22.2115	21.6979	21.2465	23.8155	22.2236	22.0742	12.8131	10.9975	13.4436	11.6655	14.4612	13.4977	4.67859	8.24829	4.70557	5.94462	0.468395	4.02606	23.6258	19.8901	25.6062	26.7077	26.1384	19.7866
16	17.5527	8.80684	25.7868	26.6978	29.0336	26.24	25.709	21.2537	22.4149	21.6174	21.9485	23.7107	22.2016	22.5965	12.3125	10.5569	13.0338	11.4738	13.7901	12.7081	3.75402	7.70809	3.67182	5.15674	-0.808534	3.04197	23.4952	19.4632	25.6373	26.8921	26.2429	19.2402
17	17.0697	9.0707	25.3435	26.2185	28.6214	25.5225	25.2529	21.1021	22.2566	21.068	22.1178	23.2443	21.8333	23.0196	11.6895	9.9622	12.4301	11.0867	13.1149	11.8535	2.84058	7.09305	2.61048	4.46356	-2.04302	2.07885	23.2185	18.9112	25.5391	26.9054	26.1707	18.5663
18	16.4302	9.20676	24.6321	25.4657	27.878	24.5794	24.5199	20.7172	21.7165	20.0606	21.7561	22.4206	21.1306	23.2148	11.0071	9.30452	11.7087	10.5853	12.4375	10.9994	1.99528	6.4939	1.60915	3.88309	-3.18318	1.17343	22.7999	18.2572	25.3139	26.7249	25.9074	17.7963
19	15.657	9.22665	23.6899	24.4731	26.8167	23.4669	23.5206	20.1726	20.8401	18.6849	20.9786	21.298	20.1602	23.0787	10.2799	8.63166	10.9232	9.98767	11.6886	10.1683	1.21602	5.9304	0.687902	3.38463	-4.2435	0.320643	22.2593	17.5268	24.9926	26.346	25.4577	16.9732
20	14.7711	9.16072	22.5516	23.2758	25.4918	22.2055	22.2796	19.5055	19.7074	17.0672	19.9423	19.9691	19.0045	22.554	9.49683	7.94667	10.1074	9.2819	10.7872	9.36097	0.474524	5.3674	-0.178062	2.92996	-5.25659	-0.490085	21.625	16.7421	24.6149	25.7838	24.8481	16.1359
21	13.7954	9.03607	21.2402	21.8997	23.9758	20.7795	20.8361	18.71	18.407	15.3454	18.7897	18.5373	17.7239	21.6385	8.66216	7.22722	9.28253	8.48771	9.72012	8.59321	-0.25364	4.76553	-1.01686	2.47964	-6.24411	-1.25239	20.9212	15.9137	24.2073	25.0645	24.1146	15.3058
22	12.7594	8.86617	19.7746	20.3641	22.337	19.1731	19.2439	17.7551	17.0183	13.6494	17.6136	17.0927	16.344	20.3917	7.8154	6.46723	8.46912	7.67097	8.57293	7.89674	-0.971971	4.11519	-1.83178	2.00541	-7.20838	-1.9403	20.1607	15.0399	23.7711	24.2143	23.2898	14.4884
23	11.6979	8.65352	18.1898	18.7014	20.64	17.4149	17.578	16.615	15.6028	12.0825	16.4422	15.6912	14.8713	18.9269	7.01236	5.70301	7.68869	6.90231	7.48332	7.28445	-1.66098	3.43282	-2.59984	1.50374	-8.11959	-2.52205	19.3457	14.1159	23.2839	23.2535	22.3953	13.6799
24	10.6444	8.39763	16.5455	16.9718	18.9476	15.5841	15.9205	15.3033	14.2054	10.711	15.2509	14.3557	13.3254	17.384	6.28504	4.98762	6.95456	6.21023	6.54922	6.72356	-2.28767	2.74152	-3.28496	0.998619	-8.91368	-2.97988	18.4739	13.1435	22.7118	22.1973	21.4404	12.8765
25	9.62203	8.10081	14.9081	15.2541	17.3122	13.7701	14.3258	13.8786	12.8579	9.55448	13.9951	13.0935	11.7554	15.8908	5.62135	4.34307	6.25786	5.56963	5.78728	6.14889	-2.82186	2.06422	-3.86071	0.526865	-9.51972	-3.31996	17.5447	12.134	22.0241	21.058	20.4284	12.0789
26	8.63804	7.7706	13.3248	13.618	15.7629	12.0281	12.8037	12.4114	11.5792	8.5816	12.6523	11.9063	10.2255	14.5305	4.97948	3.74799	5.57114	4.92035	5.14879	5.50913	-3.25491	1.42032	-4.33683	0.107017	-9.89242	-3.57264	16.5616	11.1046	21.2033	19.848	19.363	11.289
27	7.68704	7.41866	11.8139	12.1032	14.305	10.3731	11.3388	10.9496	10.3731	7.72607	11.2461	10.7845	8.78453	13.3243	4.32184	3.17224	4.86739	4.20781	4.55696	4.80478	-3.60548	0.821306	-4.75203	-0.282131	-10.0288	-3.78577	15.5318	10.0701	20.2462	18.5839	18.2531	10.5057
28	6.7601	7.05789	10.3751	10.7178	12.9328	8.80113	9.91831	9.50549	9.2288	6.92019	9.83527	9.70258	7.44854	12.2374	3.64296	2.60928	4.13497	3.42682	3.96223	4.08152	-3.91146	0.262369	-5.14914	-0.694897	-9.97195	-4.00368	14.4651	9.03689	19.1607	17.2885	17.1131	9.72628
29	5.85232	6.69945	9.00535	9.45294	11.6406	7.30839	8.54672	8.07813	8.12935	6.12505	8.4782	8.63249	6.20721	11.2038	2.96904	2.08832	3.38131	2.61185	3.37487	3.38886	-4.21353	-0.279476	-5.55241	-1.18777	-9.79813	-4.24984	13.3714	8.00108	17.9629	15.9851	15.961	8.94701
30	4.96685	6.3504	7.70948	8.29793	10.4269	5.89618	7.24834	6.67809	7.06446	5.34032	7.2087	7.56611	5.04609	10.1611	2.33846	1.6588	2.63246	1.81313	2.83557	2.75232	-4.53824	-0.834777	-5.95864	-1.78923	-9.58299	-4.52557	12.2601	6.9545	16.6763	14.6901	14.8132	8.16635
31	4.11398	6.01441	6.50195	7.25306	9.29537	4.57247	6.05697	5.33188	6.04	4.59395	6.03823	6.52659	3.96425	9.077	1.77704	1.3561	1.92112	1.07109	2.37012	2.16677	-4.88978	-1.42382	-6.35172	-2.48241	-9.37594	-4.81499	11.1407	5.89359	15.3309	13.4114	13.6803	7.38713
32	3.30679	5.69389	5.40141	6.32911	8.256	3.35461	4.99838	4.06895	5.07656	3.92157	4.96847	5.55669	2.97754	7.95853	1.2871	1.17669	1.26862	0.400902	1.97612	1.61317	-5.25405	-2.04382	-6.71428	-3.21356	-9.19992	-5.09865	10.0229	4.82405	13.9598	12.152	12.5635	6.61526
33	2.55623	5.39074	4.42244	5.53414	7.32043	2.26663	4.07911	2.91188	4.19959	3.34649	3.99896	4.69745	2.11173	6.84333	0.854481	1.07677	0.670725	-0.199501	1.64015	1.08426	-5.61113	-2.6736	-7.02943	-3.92425	-9.0603	-5.36808	8.91575	3.75773	12.5941	10.9138	11.4569	5.85618
34	1.86852	5.10656	3.57086	4.86337	6.49432	1.32734	3.2894	1.87986	3.4296	2.8693	3.13085	3.97405	1.39293	5.78087	0.462163	1.00746	0.107829	-0.734814	1.35032	0.580017	-5.94671	-3.28145	-7.28441	-4.57861	-8.95903	-5.63004	7.82671	2.70802	11.2589	9.6984	10.3542	5.11399
35	1.246	4.84214	2.84219	4.29866	5.7725	0.539135	2.6141	0.986537	2.77589	2.47023	2.36962	3.39132	0.836628	4.81164	0.10518	0.948807	-0.427641	-1.19609	1.09714	0.103682	-6.25511	-3.83217	-7.47905	-5.16477	-8.90499	-5.89459	6.76188	1.68868	9.96768	8.50702	9.2526	4.39342
36	0.686098	4.5969	2.22127	3.8116	5.13995	-0.11253	2.03532	0.231993	2.234	2.12094	1.72264	2.93639	0.436992	3.95307	-0.217625	0.893936	-0.933104	-1.58324	0.870579	-0.336295	-6.53395	-4.29621	-7.62667	-5.68142	-8.90498	-6.16047	5.72679	0.715805	8.71974	7.34362	8.15444	3.70034
37	0.181909	4.36923	1.68443	3.36777	4.57908	-0.650288	1.52943	-0.403846	1.78821	1.79869	1.19433	2.58638	0.165278	3.1964	-0.511252	0.836856	-1.40561	-1.9199	0.65724	-0.724848	-6.78022	-4.65727	-7.74842	-6.12802	-8.95433	-6.41304	4.72837	-0.191067	7.50675	6.21869	7.06787	3.03961
38	-0.274233	4.15705	1.20599	2.93411	4.07436	-1.09455	1.07354	-0.957524	1.4182	1.49412	0.782904	2.31792	-0.019709	2.51576	-0.781815	0.770399	-1.84946	-2.21679	0.435859	-1.04908	-6.99015	-4.9147	-7.86683	-6.50124	-9.03991	-6.62807	3.77662	-1.01058	6.32254	5.14735	6.00813	2.41565
39	-0.688992	3.95881	0.764278	2.4855	3.61273	-1.46154	0.653238	-1.46854	1.10507	1.20968	0.478107	2.11192	-0.159415	1.88508	-1.03834	0.688459	-2.28118	-2.47523	0.188812	-1.31256	-7.15968	-5.07898	-7.99735	-6.79919	-9.14699	-6.77592	2.88372	-1.72344	5.16966	4.1448	4.9966	1.83097
40	-1.06799	3.77444	0.343806	2.00951	3.18441	-1.7663	0.25848	-1.96706	0.834246	0.952907	0.260196	1.95192	-0.287618	1.29382	-1.29221	0.578615	-2.71515	-2.70163	-0.09244	-1.53043	-7.28727	-5.16757	-8.14122	-7.02815	-9.2639	-6.83553	2.06149	-2.3191	4.0618	3.22362	4.05644	1.28469
41	-1.4163	3.60466	-0.0671758	1.50563	2.7827	-2.02548	-0.127338	-2.47139	0.594702	0.727856	0.101812	1.82174	-0.426354	0.748459	-1.55205	0.424312	-3.15061	-2.9045	-0.412701	-1.71673	-7.37579	-5.20432	-8.28415	-7.20545	-9.3778	-6.80721	1.31882	-2.80098	3.02066	2.39123	3.20894	0.774248
42	-1.73871	3.45006	-0.48035	0.979002	2.40036	-2.25835	-0.532217	-2.99054	0.377719	0.530427	-0.025033	1.70672	-0.586208	0.262684	-1.82014	0.215449	-3.57052	-3.09524	-0.774653	-1.87573	-7.43248	-5.21398	-8.40281	-7.35527	-9.47415	-6.7162	0.661697	-3.18257	2.07069	1.65017	2.47188	0.298323
43	-2.04026	3.31101	-0.907703	0.435133	2.02646	-2.48419	-0.987085	-3.52883	0.176232	0.349498	-0.140319	1.59685	-0.769785	-0.155088	-2.09571	-0.04643	-3.95236	-3.2917	-1.17979	-2.00825	-7.46763	-5.21682	-8.47429	-7.49316	-9.54697	-6.60691	0.093499	-3.4816	1.23381	1.00246	1.85656	-0.143734
44	-2.32593	3.18774	-1.35987	-0.121512	1.64688	-2.72033	-1.51655	-4.08785	-0.0162786	0.170382	-0.25146	1.48515	-0.977471	-0.507992	-2.37508	-0.351064	-4.28043	-3.50659	-1.61679	-2.12054	-7.49155	-5.2273	-8.48582	-7.61416	-9.6067	-6.52377	-0.386858	-3.71812	0.523859	0.450665	1.36416	-0.554849
45	-2.59886	3.07994	-1.84374	-0.686624	1.24547	-2.9778	-2.13507	-4.66466	-0.20647	-0.019697	-0.357142	1.36269	-1.21254	-0.805657	-2.64843	-0.68694	-4.54723	-3.72978	-2.05523	-2.22296	-7.51206	-5.25396	-8.44197	-7.70163	-9.66923	-6.49351	-0.78362	-3.90893	-0.052083	-0.003644	0.985056	-0.938501
46	-2.85896	2.98653	-2.35979	-1.25391	0.803465	-3.25554	-2.84316	-5.24983	-0.399934	-0.227326	-0.455358	1.21702	-1.47949	-1.05451	-2.90201	-1.04307	-4.74707	-3.93277	-2.46265	-2.3245	-7.53226	-5.29412	-8.36764	-7.74238	-9.73718	-6.51999	-1.10078	-4.06138	-0.490853	-0.360965	0.702899	-1.29358
47	-3.10191	2.90632	-2.89837	-1.81193	0.3034	-3.53747	-3.622	-5.82386	-0.598749	-0.450788	-0.54939	1.03687	-1.77892	-1.25152	-3.12185	-1.40891	-4.87185	-4.08651	-2.81524	-2.42673	-7.55058	-5.33793	-8.3001	-7.72865	-9.79909	-6.58714	-1.34001	-4.17093	-0.79404	-0.624444	0.501528	-1.61217
48	-3.31888	2.83805	-3.43508	-2.34061	-0.260657	-3.79339	-4.43066	-6.35009	-0.800526	-0.678592	-0.65016	0.817883	-2.10358	-1.38818	-3.29635	-1.77466	-4.91745	-4.16817	-3.10195	-2.5195	-7.56188	-5.38216	-8.26877	-7.65733	-9.834	-6.66712	-1.50059	-4.22237	-0.967316	-0.799194	0.36824	-1.8823
49	-3.49573	2.77822	-3.93042	-2.80834	-0.874777	-3.98329	-5.20843	-6.77729	-0.998585	-0.890263	-0.775309	0.565802	-2.43394	-1.45921	-3.41531	-2.13151	-4.886	-4.15835	-3.31983	-2.58087	-7.55363	-5.43018	-8.27679	-7.52374	-9.81308	-6.72438	-1.58067	-4.19566	-1.01972	-0.891321	0.294738	-2.09139
50	-3.61402	2.72113	-4.3342	-3.17481	-1.50121	-4.0644	-5.87696	-7.0536	-1.18194	-1.06205	-0.942641	0.297031	-2.73567	-1.46636	-3.47017	-2.46405	-4.77951	-4.04243	-3.47218	-2.59269	-7.50632	-5.47804	-8.29889	-7.32213	-9.70933	-6.72323	-1.57747	-4.07058	-0.961379	-0.907033	0.278384	-2.22676
51	-3.6534	2.65979	-4.59191	-3.39694	-2.07788	-3.99817	-6.3472	-7.13935	-1.3371	-1.17556	-1.16269	0.034265	-2.96556	-1.41596	-3.45511	-2.75199	-4.59538	-3.81924	-3.56331	-2.54566	-7.39684	-5.5075	-8.2834	-7.0457	-9.50931	-6.63827	-1.48605	-3.82775	-0.798609	-0.850907	0.323218	-2.2762
52	-3.59386	2.58802	-4.65239	-3.43128	-2.52554	-3.75529	-6.53446	-7.01539	-1.45121	-1.22271	-1.43202	-0.202894	-3.08322	-1.3152	-3.36287	-2.96643	-4.3288	-3.49144	-3.58696	-2.44071	-7.20411	-5.49377	-8.17209	-6.68079	-9.21512	-6.45876	-1.2987	-3.44942	-0.529454	-0.722813	0.438434	-2.23025
53	-3.41764	2.50322	-4.47388	-3.23652	-2.76182	-3.31822	-6.3705	-6.68233	-1.51379	-1.20456	-1.72752	-0.403958	-3.06104	-1.17185	-3.18339	-3.06183	-3.97336	-3.05912	-3.53182	-2.29082	-6.91203	-5.41132	-7.92827	-6.20048	-8.83738	-6.18269	-1.00512	-2.92045	-0.143711	-0.515882	0.635041	-2.08058
54	-3.10796	2.40811	-4.02118	-2.77415	-2.70849	-2.6723	-5.80725	-6.1437	-1.51482	-1.12523	-2.00523	-0.563113	-2.88568	-0.994832	-2.90612	-2.98681	-3.52506	-2.51676	-3.39104	-2.11092	-6.50504	-5.2303	-7.54217	-5.56903	-8.37788	-5.80583	-0.592661	-2.22728	0.37327	-0.216267	0.925622	-1.81865
55	-2.64508	2.31413	-3.25588	-2.00348	-2.29049	-1.78821	-4.81322	-5.38401	-1.44016	-0.983043	-2.20426	-0.670279	-2.55365	-0.789578	-2.52127	-2.71371	-2.98603	-1.85329	-3.16797	-1.88534	-5.96215	-4.91089	-7.02147	-4.75206	-7.82011	-5.30622	-0.0459258	-1.35774	1.04092	0.195161	1.32764	-1.43561
56	-2.00451	2.24798	-2.12896	-0.875735	-1.43503	-0.61017	-3.36804	-4.35583	-1.26742	-0.763581	-2.25576	-0.702711	-2.06439	-0.550674	-2.02277	-2.25414	-2.36906	-1.05961	-2.87271	-1.55834	-5.25748	-4.39997	-6.37477	-3.72634	-7.14159	-4.64472	0.654096	-0.300335	1.88713	0.741714	1.86491	-0.922932
57	-1.16015	2.25671	-0.588059	0.660512	-0.077537	0.936541	-1.46782	-2.99199	-0.965662	-0.439534	-2.09584	-0.621815	-1.41292	-0.2582	-1.4146	-1.6467	-1.69723	-0.15506	-2.51661	-1.05742	-4.36316	-3.63568	-5.59571	-2.48217	-6.32385	-3.77837	1.53073	0.958529	2.94829	1.45242	2.5674	-0.273002
58	-0.0883266	2.40046	1.40311	2.64242	1.82235	2.91651	0.868661	-1.23441	-0.499323	0.02199	-1.67653	-0.379787	-0.583434	0.121149	-0.704857	-0.920609	-0.984909	0.814286	-2.11541	-0.317646	-3.25196	-2.56356	-4.66003	-1.02264	-5.346	-2.66756	2.6114	2.4387	4.2625	2.36213	3.46875	0.524929
59	1.22891	2.7239	3.84626	5.07371	4.25884	5.35168	3.60014	0.946898	0.166536	0.651339	-0.96853	0.068381	0.453072	0.62842	0.107725	-0.077848	-0.219262	1.81278	-1.68458	0.707536	-1.90175	-1.15612	-3.53624	0.64555	-4.18201	-1.27993	3.92579	4.16607	5.85998	3.50971	4.60211	1.49106
60	2.80251	3.22512	6.69949	7.91521	7.16461	8.20493	6.66556	3.54713	1.06441	1.47559	0.044782	0.758651	1.73441	1.30861	1.04193	0.89158	0.638202	2.84281	-1.21907	2.0561	-0.296711	0.582513	-2.19304	2.52314	-2.80644	0.410261	5.50346	6.16782	7.75799	4.93732	5.99815	2.65604
61	4.63921	3.85528	9.88199	11.0907	10.4182	11.3858	9.99282	6.5224	2.22783	2.52627	1.37541	1.72033	3.30182	2.21532	2.1344	2.00483	1.62853	3.95157	-0.683172	3.77023	1.58058	2.62828	-0.599564	4.63459	-1.1876	2.42722	7.37123	8.46759	9.96067	6.68789	7.68352	4.0565
62	6.74575	4.54242	13.2911	14.5072	13.875	14.7717	13.5107	9.79082	3.69575	3.84744	3.03511	2.98096	5.1988	3.41643	3.43071	3.28816	2.78327	5.21792	-0.018703	5.88291	3.76282	4.9625	1.28193	7.04148	0.72923	4.79897	9.54839	11.0795	12.4583	8.79854	9.67808	5.72753
63	9.1327	5.21297	16.8259	18.0754	17.4074	18.2406	17.1562	13.2498	5.51266	5.49564	5.03668	4.56908	7.46948	4.99242	4.9826	4.78497	4.14476	6.73472	0.848548	8.4	6.30019	7.58945	3.50521	9.82371	3.0275	7.5551	12.0421	14.0011	15.2278	11.2919	11.9924	7.69757
64	11.8127	5.80408	20.4064	21.7207	20.933	21.7016	20.8755	16.8012	7.72341	7.5313	7.39687	6.51094	10.1522	7.02568	6.84652	6.56119	5.7824	8.58941	2.00171	11.2979	9.24221	10.5285	6.13747	13.03	5.79915	10.716	14.8451	17.2103	18.2341	14.1699	14.6247	9.98655
65	14.7911	6.27059	23.9815	25.3857	24.4169	25.1129	24.6195	20.3724	10.3644	10.006	10.1409	8.82243	13.2694	9.58351	9.06984	8.69463	7.78646	10.8297	3.51833	14.5201	12.6068	13.7922	9.23457	16.6393	9.09743	14.2706	17.9327	20.6625	21.4332	17.4078	17.5558	12.6043
66	18.0525	6.58575	27.5213	29.026	27.8488	28.4769	28.3332	23.9218	13.4534	12.9503	13.2987	11.5068	16.8144	12.697	11.6755	11.2485	10.2341	13.453	5.46236	17.9796	16.353	17.3563	12.8008	20.5601	12.8902	18.1576	21.2591	24.2878	24.7726	20.9471	20.7422	15.5458
67	21.552	6.73563	30.996	32.5972	31.2128	31.8061	31.9425	27.4212	16.9782	16.364	16.8877	14.5571	20.7404	16.342	14.654	14.2392	13.1465	16.4249	7.88156	21.5779	20.375	21.1476	16.7628	24.6487	17.0472	22.2687	24.7569	27.9969	28.1938	24.6956	24.1153	18.7829
68	25.2142	6.7153	34.3523	36.0421	34.4581	35.0765	35.3549	30.8299	20.8881	20.2056	20.8888	17.9529	24.9584	20.435	17.9577	17.6245	16.4617	19.688	10.7862	25.2285	24.526	25.0633	20.9781	28.7381	21.3765	26.4742	28.3467	31.6974	31.6446	28.5458	27.593	22.2526
69	28.9425	6.52895	37.504	39.2804	37.4879	38.2052	38.4722	34.0743	25.0926	24.3886	25.2341	21.6544	29.3425	24.8438	21.5068	21.2991	20.0428	23.1814	14.1341	28.8769	28.6528	28.9942	25.2713	32.6687	25.6793	30.6505	31.956	35.3164	35.0944	32.4041	31.1019	25.8634
70	32.6363	6.1909	40.346	42.2105	40.1837	41.0732	41.208	37.0544	29.4681	28.7855	29.8094	25.5998	33.7427	29.4029	25.2097	25.1072	23.7185	26.8827	17.8484	32.4917	32.6217	32.8371	29.4729	36.3142	29.7993	34.6851	35.5359	38.8134	38.5334	36.2091	34.5954	29.5279
71	36.2044	5.73021	42.788	44.7334	42.4491	43.5702	43.5065	39.6809	33.8657	33.2367	34.4615	29.7003	38.0058	33.9239	28.9762	28.8881	27.3454	30.8033	21.8132	36.0311	36.3322	36.4995	33.4474	39.5946	33.6516	38.4677	39.0598	42.1692	41.9531	39.9231	38.0548	33.1987
72	39.5709	5.1916	44.7802	46.7851	44.2425	45.6244	45.3457	41.9032	38.1243	37.5637	39.0074	33.8361	41.9985	38.216	32.7313	32.542	30.8585	34.9136	25.8804	39.4622	39.7171	39.9004	37.1146	42.4655	37.2206	41.8845	42.5017	45.3499	45.3168	43.5039	41.4661	36.8716
73	42.6671	4.62834	46.303	48.3444	45.5652	47.201	46.7134	43.691	42.089	41.5892	43.2545	37.8641	45.6226	42.1146	36.408	36.0553	34.2548	39.0848	29.9161	42.7291	42.7304	42.9709	40.4433	44.8959	40.5133	44.8288	45.805	48.2787	48.5388	46.8747	44.7873	40.5453
74	45.416	4.1031	47.3398	49.4062	46.4162	48.2776	47.5875	45.0112	45.6289	45.157	47.0275	41.6339	48.819	45.5074	39.9113	39.434	37.5273	43.1106	33.8158	45.6688	45.3307	45.6506	43.4224	46.8549	43.5051	47.2204	48.8692	50.8454	51.4881	49.9229	47.9272	44.1624
75	47.7344	3.70048	47.869	49.96	46.7838	48.8286	47.9441	45.8288	48.6528	48.1514	50.1971	45.0057	51.5656	48.3444	43.1114	42.6131	40.6296	46.7529	37.4818	48.0798	47.4722	47.8832	46.0397	48.3016	46.1165	49.0198	51.5668	52.945	54.0195	52.5317	50.7514	47.5862
76	49.5512	3.51954	47.8713	49.9857	46.6601	48.8254	47.7696	46.1159	51.1188	50.516	52.7073	47.874	53.8642	50.6325	45.8793	45.4508	43.4788	49.827	40.8299	49.81	49.1066	49.6048	48.2739	49.1958	48.2398	50.2187	53.7798	54.5091	56.0163	54.6174	53.1178	50.6384
77	50.8186	3.63355	47.3355	49.4624	46.0395	48.2462	47.0669	45.8623	53.0333	52.2653	54.5816	50.1946	55.7152	52.4098	48.1021	47.7665	45.9542	52.2197	43.7937	50.7762	50.1915	50.739	50.095	49.5176	49.7835	50.8223	55.4305	55.5124	57.4156	56.1419	54.9158	53.1671
78	51.5141	4.03926	46.2662	48.3807	44.9222	47.0897	45.8618	45.0765	54.4332	53.4716	55.8931	51.9944	57.0964	53.7103	49.6853	49.3931	47.9261	53.8488	46.285	50.9735	50.6985	51.2238	51.462	49.2685	50.6961	50.8422	56.4875	55.9598	58.2055	57.0993	56.0864	55.0867
79	51.6353	4.66092	44.6921	46.7536	43.3241	45.388	44.2061	43.7887	55.3587	54.2308	56.7137	53.3462	57.9632	54.5398	50.553	50.2172	49.2738	54.6545	48.1803	50.4391	50.6174	51.0353	52.3253	48.4617	50.9628	50.3018	56.9552	55.8714	58.4093	57.4996	56.6229	56.3728
80	51.1958	5.39983	42.6696	44.6223	41.2862	43.2081	42.1741	42.057	55.8294	54.6177	57.0733	54.3171	58.2656	54.8733	50.6598	50.2144	49.9119	54.6008	49.3598	49.2121	49.9585	50.1937	52.6394	47.1325	50.5916	49.2355	56.8616	55.2775	58.0704	57.3608	56.5593	57.0402
81	50.2241	6.16901	40.2773	42.0573	38.8801	40.6391	39.8541	39.956	55.8332	54.6566	56.9478	54.9221	57.9677	54.6718	50.0045	49.4367	49.8058	53.6906	49.7431	47.3464	48.7552	48.7621	52.3742	45.3425	49.6023	47.6949	56.2505	54.2193	57.2445	56.7078	55.9553	57.1257
82	48.763	6.89892	37.606	39.1522	36.1966	37.7854	37.3377	37.5578	55.3322	54.3143	56.2778	55.1076	57.0572	53.9043	48.6373	47.9867	48.9609	51.9879	49.3111	44.9396	47.0671	46.8394	51.5326	43.1674	48.037	45.7592	55.1724	52.7471	55.9904	55.5689	54.883	56.6723
83	46.8661	7.53371	34.7467	36.018	33.329	34.7642	34.7038	34.9186	54.2815	53.5204	55.0073	54.774	55.5447	52.561	46.6478	46.0021	47.4155	49.6056	48.0913	42.1244	44.979	44.5405	50.1651	40.6853	45.978	43.5259	53.6758	50.9142	54.362	53.9744	53.411	55.7174
84	44.593	8.03026	31.7825	32.7747	30.3635	31.6919	32.0105	32.0721	52.6496	52.2014	53.113	53.8201	53.4558	50.6577	44.1509	43.6308	45.2507	46.669	46.1517	39.0521	42.5804	41.9638	48.3617	37.9573	43.5436	41.0753	51.8014	48.7729	52.4004	51.9527	51.5921	54.2889
85	41.9983	8.36267	28.7766	29.527	27.3737	28.6564	29.2896	29.0362	50.432	50.3098	50.6132	52.1796	50.8251	48.2325	41.2626	40.9995	42.5618	43.2756	43.6173	35.8589	39.9407	39.1682	46.224	35.0253	40.8432	38.4427	49.5795	46.369	50.1288	49.5278	49.4611	52.4109
86	39.1255	8.52487	25.7665	26.3381	24.4127	25.7044	26.5484	25.8289	47.6531	47.8382	47.557	49.838	47.6944	45.3377	38.0735	38.1744	39.4367	39.4865	40.6508	32.619	37.1021	36.1796	43.8328	31.9363	37.9349	35.6271	47.0322	43.7325	47.5549	46.7218	47.0405	50.1116
87	36.0139	8.52292	22.7776	23.236	21.5144	22.8573	23.7874	22.4929	44.362	44.8184	44.0143	46.8311	44.1165	42.0299	34.6615	35.16	35.9716	35.3927	37.4138	29.3695	34.0925	33.0168	41.23	28.761	34.8287	32.6257	44.1761	40.8761	44.6816	43.5593	44.3463	47.4172
88	32.7078	8.36685	19.8357	20.23	18.7045	20.1306	21.0078	19.1055	40.6322	41.3153	40.0726	43.238	40.1626	38.3722	31.101	31.9432	32.259	31.1211	34.0422	26.1394	30.9413	29.7123	38.4218	25.5917	31.5227	29.4579	41.0291	37.8078	41.5196	40.0762	41.3955	44.3463
89	29.2625	8.06964	16.974	17.3277	16.0149	17.5428	18.2156	15.7691	36.5644	37.4227	35.8417	39.1786	35.9313	34.4475	27.4614	28.547	28.3802	26.7996	30.6242	22.9558	27.6911	26.3087	35.4025	22.5192	28.0521	26.1731	37.6216	34.5402	38.1027	36.3308	38.2117	40.9226
90	25.7451	7.65144	14.2352	14.5521	13.4934	15.1166	15.4193	12.5949	32.2905	33.2645	31.4571	34.8152	31.5453	30.3704	23.797	25.0567	24.3972	22.5177	27.1874	19.8261	24.3953	22.8454	32.1801	19.6045	24.5051	22.8412	34.0072	31.1007	34.4982	32.4124	34.8312	37.1935
91	22.2294	7.14225	11.6697	11.9491	11.2032	12.8777	12.6316	9.68673	27.9689	28.9971	27.0767	30.3463	27.1428	26.2816	20.1301	21.5545	20.3383	18.3099	23.7011	16.7468	21.1125	19.3727	28.7938	16.8583	20.9935	19.5443	30.2659	27.539	30.8041	28.4392	31.3063	33.2411
92	18.7929	6.58037	9.3317	9.5784	9.2079	10.8612	9.88621	7.12481	23.7682	24.8024	22.8652	25.9886	22.8644	22.3206	16.4613	18.0894	16.1877	14.1928	20.1025	13.7342	17.9057	15.9709	25.3228	14.2419	17.6161	16.3769	26.4976	23.9267	27.1351	24.5444	27.7039	29.1779
93	15.5164	6.01013	7.27869	7.50273	7.5518	9.11718	7.25995	4.96177	19.8448	20.868	18.9699	21.9506	18.8397	18.5959	12.8101	14.7222	11.9356	10.2036	16.3548	10.8341	14.8351	12.7301	21.8707	11.7069	14.4414	13.4264	22.8133	20.3578	23.6091	20.8583	24.104	25.1371
94	12.4872	5.48087	5.56991	5.78376	6.25797	7.70386	4.8785	3.22548	16.3259	17.3618	15.5015	18.4078	15.1783	15.1799	9.25303	11.5443	7.67064	6.41934	12.5203	8.11058	11.9567	9.72376	18.5441	9.27164	11.5004	10.7434	19.3305	16.9483	20.3415	17.5013	20.601	21.2603
95	9.80167	5.0384	4.25823	4.47472	5.33475	6.67208	2.88984	1.91974	13.2985	14.4042	12.5268	15.4757	11.962	12.1236	5.94781	8.67488	3.6255	2.97526	8.81833	5.64507	9.33368	7.01107	15.4354	7.06119	8.81391	8.34678	16.1702	13.8313	17.4417	14.5855	17.3028	17.6896
96	7.56116	4.70011	3.3832	3.60746	4.78457	6.05136	1.43374	1.03889	10.8042	12.0469	10.0747	13.1883	9.24358	9.46737	3.11885	6.25793	0.155457	0.067492	5.58555	3.5278	7.04707	4.6617	12.6183	5.26415	6.42708	6.26408	13.4525	11.1479	15.0104	12.2133	14.3279	14.5631
97	5.85218	4.44049	2.97292	3.19552	4.61372	5.85012	0.61784	0.587415	8.83961	10.2704	8.14381	11.4971	7.04743	7.23935	0.980701	4.42387	-2.3813	-2.11008	3.13287	1.83814	5.18193	2.75736	10.1608	4.02888	4.41721	4.5454	11.2857	9.03021	13.1312	10.4647	11.7946	12.008
98	4.71692	4.2213	3.04069	3.23825	4.83614	6.0672	0.481781	0.580065	7.36602	9.0029	6.70596	10.3002	5.36918	5.45181	-0.355374	3.23707	-3.81537	-3.44061	1.60401	0.63802	3.78638	1.35174	8.11515	3.38122	2.85439	3.22941	9.74688	7.57919	11.8545	9.37487	9.80473	10.1211
99	4.13413	4.03731	3.56487	3.69826	5.45824	6.67502	0.968363	1.02448	6.32566	8.14902	5.70634	9.49007	4.1777	4.10518	-0.920065	2.68009	-4.26115	-3.92636	0.941427	-0.034331	2.83645	0.422743	6.48562	3.21674	1.74966	2.30747	8.86373	6.8471	11.189	8.92312	8.4228	8.93661
100	4.02099	3.92612	4.46534	4.47545	6.43587	7.58751	1.92614	1.90172	5.65862	7.61213	5.07258	8.99341	3.42422	3.19077	-0.861726	2.66345	-4.00723	-3.7216	0.953984	-0.197228	2.23421	-0.129278	5.21614	3.33036	1.04018	1.71366	8.60853	6.82435	11.1028	9.03819	7.65935	8.41795
101	4.25855	3.9484	5.60756	5.41192	7.65762	8.64988	3.149	3.16941	5.33392	7.32257	4.75352	8.80488	3.08425	2.70438	-0.412512	3.02965	-3.37991	-3.12668	1.37131	0.043065	1.84074	-0.430429	4.21612	3.47323	0.600759	1.344	8.92305	7.4497	11.5339	9.63174	7.49541	8.50455

## Sheet: PKAY
Prosthetic side			15	C:\Users\xb00012\Documents\Data\27_15_150415 SP\27_15_150415_0056.c3d	C:\Users\xb00012\Documents\Data\27_15_150415 SP\27_15_150415_0058.c3d	C:\Users\xb00012\Documents\Data\27_15_150415 SP\27_15_150415_0060.c3d	C:\Users\xb00012\Documents\Data\27_15_150415 SP\27_15_150415_0062.c3d	C:\Users\xb00012\Documents\Data\27_15_150415 SP\27_15_150415_0066.c3d	26	C:\Users\xb00012\Documents\Data\37_26_130515 SP\37_26_130515_0069.c3d	C:\Users\xb00012\Documents\Data\37_26_130515 SP\37_26_130515_0073.c3d	C:\Users\xb00012\Documents\Data\37_26_130515 SP\37_26_130515_0077.c3d	C:\Users\xb00012\Documents\Data\37_26_130515 SP\37_26_130515_0079.c3d	C:\Users\xb00012\Documents\Data\37_26_130515 SP\37_26_130515_0081.c3d	28	C:\Users\xb00012\Documents\Data\39_28_200515 SP\39_28_200515_0071.c3d	C:\Users\xb00012\Documents\Data\39_28_200515 SP\39_28_200515_0073.c3d	C:\Users\xb00012\Documents\Data\39_28_200515 SP\39_28_200515_0079.c3d	C:\Users\xb00012\Documents\Data\39_28_200515 SP\39_28_200515_0081.c3d	C:\Users\xb00012\Documents\Data\39_28_200515 SP\39_28_200515_0083.c3d	33	C:\Users\xb00012\Documents\Data\44_33_190615 SP\44_33_190615_0067.c3d	C:\Users\xb00012\Documents\Data\44_33_190615 SP\44_33_190615_0069.c3d	C:\Users\xb00012\Documents\Data\44_33_190615 SP\44_33_190615_0071.c3d	C:\Users\xb00012\Documents\Data\44_33_190615 SP\44_33_190615_0077.c3d	C:\Users\xb00012\Documents\Data\44_33_190615 SP\44_33_190615_0081.c3d	34	C:\Users\xb00012\Documents\Data\45_34_230615 SP\45_34_230615_0063.c3d	C:\Users\xb00012\Documents\Data\45_34_230615 SP\45_34_230615_0069.c3d	C:\Users\xb00012\Documents\Data\45_34_230615 SP\45_34_230615_0071.c3d	C:\Users\xb00012\Documents\Data\45_34_230615 SP\45_34_230615_0073.c3d	C:\Users\xb00012\Documents\Data\45_34_230615 SP\45_34_230615_0075.c3d
Sagittal plane			ELA	RKNEE_ANGLES	RKNEE_ANGLES	RKNEE_ANGLES	RKNEE_ANGLES	RKNEE_ANGLES	ELA	LKNEE_ANGLES	LKNEE_ANGLES	LKNEE_ANGLES	LKNEE_ANGLES	LKNEE_ANGLES	ELA	RKNEE_ANGLES	RKNEE_ANGLES	RKNEE_ANGLES	RKNEE_ANGLES	RKNEE_ANGLES	ECH	RKNEE_ANGLES	RKNEE_ANGLES	RKNEE_ANGLES	RKNEE_ANGLES	RKNEE_ANGLES	ECH	LKNEE_ANGLES	LKNEE_ANGLES	LKNEE_ANGLES	LKNEE_ANGLES	LKNEE_ANGLES
Knee Angle				LINK_MODEL_BASED	LINK_MODEL_BASED	LINK_MODEL_BASED	LINK_MODEL_BASED	LINK_MODEL_BASED		LINK_MODEL_BASED	LINK_MODEL_BASED	LINK_MODEL_BASED	LINK_MODEL_BASED	LINK_MODEL_BASED		LINK_MODEL_BASED	LINK_MODEL_BASED	LINK_MODEL_BASED	LINK_MODEL_BASED	LINK_MODEL_BASED		LINK_MODEL_BASED	LINK_MODEL_BASED	LINK_MODEL_BASED	LINK_MODEL_BASED	LINK_MODEL_BASED		LINK_MODEL_BASED	LINK_MODEL_BASED	LINK_MODEL_BASED	LINK_MODEL_BASED	LINK_MODEL_BASED
101 points over gait cycle				Original	Original	Original	Original	Original		Original	Original	Original	Original	Original		Original	Original	Original	Original	Original		Original	Original	Original	Original	Original		Original	Original	Original	Original	Original
ITEM	Mean	SD	C3_R	1	1	1	1	1	C3_L	1	1	1	1	1	C3_R	1	1	1	1	1	C3_R	1	1	1	1	1	C3_L	1	1	1	1	1
1	-3.7598	3.15318	-0.24633	-0.174552	-0.123478	-0.47309	-0.234565	-0.225965	-5.45566	-5.46651	-5.23903	-5.15785	-5.84094	-5.57397	-1.94845	0.274481	-3.12583	-3.10287	-3.87169	0.083667	-8.54636	-8.42704	-8.33795	-10.738	-8.66279	-6.56602	-2.60222	-2.39817	-2.6026	-2.70573	-2.9216	-2.38297
2	-3.90088	3.31456	-0.154597	0.067718	-0.03739	-0.403902	-0.138964	-0.260448	-5.54734	-5.57275	-5.41057	-5.30368	-5.79341	-5.65627	-2.0358	0.372858	-3.0669	-3.34303	-4.24885	0.10691	-8.95756	-8.86184	-8.74353	-11.0669	-9.49085	-6.62467	-2.80911	-2.61415	-2.93499	-2.83285	-3.06099	-2.60256
3	-4.04115	3.50889	-0.0751688	0.270238	0.038281	-0.341717	-0.049553	-0.293093	-5.63665	-5.67607	-5.57592	-5.45669	-5.75257	-5.72202	-2.06546	0.49855	-2.93124	-3.49671	-4.54713	0.14925	-9.45061	-9.40198	-9.26899	-11.3769	-10.4158	-6.78937	-2.97788	-2.7918	-3.13783	-2.96254	-3.1915	-2.80575
4	-4.16828	3.70385	0.0049596	0.428315	0.104988	-0.270244	0.042659	-0.28092	-5.72164	-5.77436	-5.72888	-5.60178	-5.72565	-5.7775	-2.04825	0.589055	-2.74361	-3.52684	-4.78867	0.228802	-9.946	-9.95933	-9.77681	-11.6202	-11.2537	-7.12001	-3.13047	-2.9512	-3.27614	-3.09932	-3.33554	-2.99014
5	-4.27346	3.86842	0.0924498	0.548623	0.164258	-0.173237	0.13985	-0.217245	-5.81445	-5.88057	-5.88184	-5.73895	-5.7287	-5.84222	-2.00556	0.608668	-2.52879	-3.45027	-4.9767	0.319271	-10.3636	-10.4426	-10.1509	-11.7605	-11.8645	-7.59955	-3.27615	-3.10478	-3.38903	-3.24263	-3.49345	-3.15086
6	-4.36025	3.9837	0.182579	0.636868	0.21461	-0.050796	0.232594	-0.120381	-5.93194	-6.01167	-6.0512	-5.88014	-5.77835	-5.93835	-1.97618	0.537625	-2.32406	-3.32638	-5.12719	0.359117	-10.6575	-10.7988	-10.3461	-11.7891	-12.2004	-8.15291	-3.41821	-3.25872	-3.49661	-3.39277	-3.65782	-3.28513
7	-4.43872	4.04452	0.263104	0.693071	0.251915	0.080543	0.305977	-0.015986	-6.08787	-6.18215	-6.24891	-6.04026	-5.88672	-6.08132	-1.99554	0.374755	-2.16787	-3.21433	-5.26664	0.296371	-10.8163	-11.0157	-10.3752	-11.7203	-12.2894	-8.68092	-3.55699	-3.41706	-3.60538	-3.55124	-3.8182	-3.39306
8	-4.51901	4.0587	0.321495	0.713302	0.273731	0.196608	0.347813	0.076023	-6.29067	-6.40082	-6.48275	-6.23094	-6.0603	-6.27852	-2.07419	0.13826	-2.08109	-3.14254	-5.41169	0.126085	-10.8576	-11.1122	-10.2852	-11.5898	-12.2041	-9.09681	-3.69405	-3.58558	-3.7155	-3.71999	-3.96689	-3.4823
9	-4.60719	4.04413	0.352431	0.697737	0.283637	0.280088	0.354278	0.146415	-6.54159	-6.66795	-6.7555	-6.45779	-6.29672	-6.52998	-2.19367	-0.13908	-2.05653	-3.10643	-5.55973	-0.106556	-10.8194	-11.1281	-10.1388	-11.4415	-12.0277	-9.36089	-3.83369	-3.76846	-3.82666	-3.90123	-4.10371	-3.56837
10	-4.70345	4.02224	0.360908	0.656152	0.290773	0.329223	0.331992	0.196402	-6.83075	-6.97192	-7.05846	-6.71741	-6.58126	-6.82469	-2.32037	-0.423573	-2.06423	-3.08342	-5.69478	-0.335827	-10.7469	-11.1062	-9.99457	-11.3118	-11.8323	-9.48964	-3.98015	-3.96486	-3.9408	-4.09531	-4.23356	-3.6662
11	-4.80353	4.01154	0.359199	0.605184	0.306665	0.354299	0.295276	0.234573	-7.13753	-7.28991	-7.36983	-6.997	-6.89038	-7.14055	-2.42301	-0.687306	-2.07214	-3.04705	-5.79742	-0.511143	-10.6817	-11.0828	-9.89591	-11.227	-11.6669	-9.53599	-4.13457	-4.16841	-4.05975	-4.29878	-4.36171	-3.78421
12	-4.90087	4.0218	0.360898	0.562286	0.340779	0.369531	0.261299	0.270593	-7.43781	-7.59485	-7.66375	-7.27829	-7.19988	-7.45229	-2.48308	-0.906454	-2.05936	-2.98048	-5.84641	-0.622709	-10.6503	-11.0827	-9.86348	-11.1946	-11.5493	-9.56125	-4.29406	-4.36887	-4.18171	-4.50387	-4.49095	-3.92489
13	-4.98914	4.0533	0.376075	0.540668	0.396903	0.386351	0.246043	0.310408	-7.71144	-7.8633	-7.91946	-7.5431	-7.49057	-7.74075	-2.49741	-1.0638	-2.01649	-2.88438	-5.82528	-0.697109	-10.6598	-11.1158	-9.89296	-11.2058	-11.4736	-9.61085	-4.45314	-4.55575	-4.30217	-4.6988	-4.62167	-4.08731
14	-5.06343	4.10073	0.409817	0.547246	0.473865	0.411605	0.260316	0.356053	-7.9447	-8.07949	-8.12543	-7.77695	-7.74856	-7.9931	-2.47304	-1.15778	-1.94442	-2.76404	-5.7309	-0.768072	-10.704	-11.1776	-9.96651	-11.2447	-11.4247	-9.70624	-4.60525	-4.72065	-4.41727	-4.86973	-4.75225	-4.26638
15	-5.12004	4.15617	0.463433	0.583087	0.567856	0.44894	0.309372	0.407909	-8.12857	-8.23542	-8.27938	-7.96865	-7.96242	-8.197	-2.4236	-1.20414	-1.85793	-2.62636	-5.57439	-0.855167	-10.7683	-11.2544	-10.0602	-11.293	-11.3877	-9.84642	-4.74311	-4.85694	-4.52587	-5.0035	-4.87744	-4.45181
16	-5.15729	4.21125	0.535801	0.645614	0.672898	0.499207	0.394301	0.466984	-8.25779	-8.32941	-8.38481	-8.11069	-8.12321	-8.34085	-2.36794	-1.23051	-1.78157	-2.48941	-5.37531	-0.962871	-10.8367	-11.3312	-10.1511	-11.3359	-11.351	-10.0145	-4.85981	-4.96006	-4.62879	-5.09122	-4.98697	-4.63199
17	-5.17525	4.26014	0.624716	0.731063	0.783039	0.562368	0.512849	0.53426	-8.3324	-8.36472	-8.44635	-8.20089	-8.2286	-8.42145	-2.32131	-1.26338	-1.72925	-2.37326	-5.15784	-1.08283	-10.8967	-11.398	-10.2262	-11.364	-11.3069	-10.1888	-4.9505	-5.02781	-4.72612	-5.13206	-5.06966	-4.79686
18	-5.17459	4.30069	0.727246	0.834678	0.893522	0.639255	0.658075	0.6107	-8.35708	-8.34821	-8.46826	-8.24056	-8.28284	-8.44552	-2.28849	-1.31779	-1.69999	-2.2856	-4.93982	-1.19925	-10.942	-11.4515	-10.2834	-11.3723	-11.253	-10.3497	-5.01265	-5.0604	-4.81349	-5.13281	-5.11924	-4.93729
19	-5.15702	4.33382	0.838943	0.948857	1.00028	0.730256	0.818155	0.697164	-8.33975	-8.29004	-8.45528	-8.23443	-8.2942	-8.4248	-2.26498	-1.40078	-1.68647	-2.21501	-4.72358	-1.29908	-10.9733	-11.4934	-10.3304	-11.3666	-11.1934	-10.4827	-5.04602	-5.06132	-4.88218	-5.10588	-5.13698	-5.04375
20	-5.12617	4.36202	0.95322	1.06428	1.0982	0.83298	0.97909	0.79155	-8.29145	-8.20446	-8.41525	-8.19113	-8.27341	-8.37302	-2.24099	-1.51294	-1.67955	-2.13707	-4.49702	-1.37836	-10.9964	-11.528	-10.3781	-11.3572	-11.1368	-10.5821	-5.0552	-5.03891	-4.92682	-5.06755	-5.13255	-5.11019
21	-5.08775	4.38739	1.06228	1.17185	1.18071	0.942175	1.12838	0.888299	-8.22505	-8.10801	-8.35887	-8.12196	-8.23128	-8.30512	-2.2088	-1.64407	-1.67505	-2.03697	-4.24689	-1.44104	-11.0173	-11.5602	-10.4361	-11.3499	-11.0894	-10.6507	-5.04992	-5.00516	-4.95004	-5.03491	-5.12151	-5.13796
22	-5.04833	4.41082	1.15916	1.26377	1.24299	1.05115	1.25674	0.981142	-8.15341	-8.01703	-8.29708	-8.04067	-8.17693	-8.23535	-2.1656	-1.77414	-1.67047	-1.92283	-3.96601	-1.49456	-11.0384	-11.5914	-10.5089	-11.344	-11.0516	-10.6959	-5.04345	-4.97465	-4.96128	-5.02336	-5.12207	-5.13588
23	-5.01336	4.4329	1.23962	1.33444	1.28716	1.15246	1.35971	1.06435	-8.0891	-7.94658	-8.24174	-7.96104	-8.11881	-8.17732	-2.10926	-1.87838	-1.65699	-1.81542	-3.65404	-1.54145	-11.0584	-11.6176	-10.5966	-11.3316	-11.0214	-10.7247	-5.0497	-4.96236	-4.97217	-5.0448	-5.14892	-5.12026
24	-4.98618	4.45464	1.30334	1.38221	1.32041	1.24061	1.44003	1.13346	-8.04456	-7.91026	-8.20635	-7.89445	-8.06691	-8.14483	-2.03772	-1.93868	-1.62418	-1.73324	-3.31905	-1.57345	-11.0732	-11.6321	-10.695	-11.302	-10.9952	-10.7415	-5.0788	-4.97986	-4.99284	-5.10369	-5.20664	-5.11096
25	-4.96792	4.47753	1.35365	1.4113	1.34777	1.31516	1.50597	1.18803	-8.03149	-7.91885	-8.20414	-7.84991	-8.0341	-8.15045	-1.94962	-1.95176	-1.56974	-1.68197	-2.9667	-1.57794	-11.0772	-11.6282	-10.7957	-11.2486	-10.9655	-10.7477	-5.13501	-5.03273	-5.03174	-5.19598	-5.29018	-5.12441
26	-4.95823	4.50283	1.39568	1.42993	1.37205	1.37886	1.56519	1.23235	-8.05835	-7.97712	-8.24476	-7.83283	-8.03436	-8.2027	-1.84653	-1.92292	-1.5073	-1.65186	-2.60056	-1.55001	-11.0647	-11.6009	-10.8878	-11.1686	-10.9239	-10.7421	-5.21731	-5.11778	-5.095	-5.31223	-5.39126	-5.17028
27	-4.95671	4.53076	1.43384	1.44643	1.39662	1.43442	1.61978	1.27194	-8.1274	-8.08076	-8.33044	-7.84565	-8.07958	-8.30055	-1.73692	-1.85631	-1.45515	-1.62679	-2.24041	-1.50593	-11.0329	-11.5513	-10.9619	-11.0612	-10.8688	-10.7213	-5.32018	-5.22477	-5.18435	-5.44154	-5.50226	-5.24799
28	-4.96279	4.56037	1.47073	1.4669	1.42482	1.48365	1.66771	1.31059	-8.23211	-8.21435	-8.44939	-7.89048	-8.17694	-8.4294	-1.63346	-1.76575	-1.41684	-1.59465	-1.92577	-1.46426	-10.9841	-11.4857	-11.0113	-10.9316	-10.8069	-10.6847	-5.43506	-5.34044	-5.29752	-5.57441	-5.61539	-5.34757
29	-4.97462	4.58952	1.50812	1.49497	1.45818	1.52919	1.70787	1.3504	-8.3559	-8.35033	-8.57307	-7.967	-8.32485	-8.56426	-1.54812	-1.67472	-1.38455	-1.55227	-1.70348	-1.42556	-10.9244	-11.4112	-11.0338	-10.7951	-10.7441	-10.6375	-5.55282	-5.45293	-5.42776	-5.70389	-5.72222	-5.4573
30	-4.98909	4.61647	1.54766	1.53146	1.49678	1.57498	1.74192	1.39315	-8.47823	-8.46266	-8.67273	-8.06878	-8.50943	-8.67757	-1.48667	-1.59322	-1.34872	-1.51602	-1.5862	-1.3892	-10.8629	-11.3353	-11.0344	-10.6727	-10.6858	-10.5862	-5.66532	-5.55402	-5.56335	-5.82432	-5.81662	-5.56829
31	-5.00388	4.64214	1.59164	1.57572	1.54056	1.62629	1.77389	1.44173	-8.58666	-8.54632	-8.74067	-8.18411	-8.70223	-8.75995	-1.44776	-1.52203	-1.30861	-1.50663	-1.54423	-1.3573	-10.8097	-11.2677	-11.0247	-10.5824	-10.6374	-10.5365	-5.7669	-5.63905	-5.69227	-5.92964	-5.89825	-5.6753
32	-5.01777	4.66888	1.6426	1.62554	1.58908	1.68861	1.80899	1.50078	-8.6779	-8.61046	-8.79096	-8.29916	-8.86446	-8.82443	-1.42651	-1.465	-1.26929	-1.52746	-1.53684	-1.33396	-10.7722	-11.2188	-11.0175	-10.5282	-10.6033	-10.4931	-5.85487	-5.70888	-5.8072	-6.01368	-5.97006	-5.77454
33	-5.03022	4.69822	1.70166	1.6776	1.64236	1.76267	1.85051	1.57516	-8.75216	-8.66365	-8.84127	-8.40359	-8.97107	-8.88121	-1.41824	-1.42948	-1.23608	-1.56757	-1.53514	-1.32292	-10.754	-11.1958	-11.0206	-10.5041	-10.5876	-10.4618	-5.9284	-5.76906	-5.90532	-6.07239	-6.03351	-5.86171
34	-5.04129	4.73108	1.76832	1.73019	1.70121	1.84436	1.89906	1.66679	-8.81399	-8.7112	-8.90066	-8.49554	-9.02969	-8.93285	-1.41872	-1.41884	-1.21115	-1.61217	-1.52741	-1.32404	-10.7554	-11.1992	-11.0368	-10.5023	-10.5916	-10.4469	-5.9867	-5.82459	-5.98424	-6.1037	-6.08788	-5.93306
35	-5.05108	4.76716	1.84111	1.78358	1.76588	1.93089	1.9525	1.7727	-8.86945	-8.7559	-8.96964	-8.57907	-9.06137	-8.98128	-1.42556	-1.43209	-1.19931	-1.64639	-1.5177	-1.33231	-10.7724	-11.2242	-11.0652	-10.5123	-10.6112	-10.4489	-6.02913	-5.87675	-6.04272	-6.10534	-6.13329	-5.98755
36	-5.05943	4.80407	1.91724	1.83856	1.83517	2.02121	2.00622	1.88504	-8.92095	-8.7974	-9.04163	-8.65904	-9.08062	-9.02603	-1.43963	-1.46657	-1.20822	-1.65944	-1.5189	-1.34504	-10.798	-11.2648	-11.0992	-10.5222	-10.6408	-10.4628	-6.05583	-5.92341	-6.0822	-6.07498	-6.17165	-6.0269
37	-5.06565	4.83813	1.99331	1.89659	1.90758	2.11212	2.05696	1.99331	-8.96704	-8.83273	-9.10671	-8.73751	-9.09479	-9.06345	-1.46383	-1.51762	-1.23862	-1.6571	-1.53899	-1.36683	-10.8243	-11.3129	-11.1269	-10.5283	-10.6738	-10.4794	-6.06641	-5.96013	-6.10475	-6.013	-6.20272	-6.05146
38	-5.06788	4.86577	2.06691	1.95986	1.98183	2.19972	2.10554	2.08761	-9.00391	-8.85821	-9.15626	-8.81037	-9.10687	-9.08785	-1.49958	-1.5767	-1.28367	-1.65942	-1.57627	-1.40184	-10.8432	-11.355	-11.1382	-10.5337	-10.703	-10.4862	-6.05961	-5.98119	-6.1109	-5.92449	-6.22178	-6.05968
39	-5.06339	4.88395	2.13681	2.03002	2.05593	2.28094	2.15513	2.16205	-9.0263	-8.87014	-9.18539	-8.86727	-9.11653	-9.09218	-1.54594	-1.63461	-1.33538	-1.6867	-1.62467	-1.44836	-10.8469	-11.3734	-11.1272	-10.5413	-10.7225	-10.4699	-6.03468	-5.98242	-6.09868	-5.819	-6.2234	-6.04989
40	-5.04867	4.8903	2.20314	2.10709	2.12782	2.35337	2.20854	2.21888	-9.02842	-8.86402	-9.1923	-8.89626	-9.12049	-9.06906	-1.59887	-1.68685	-1.38816	-1.73904	-1.67802	-1.50229	-10.8266	-11.3535	-11.089	-10.5474	-10.7248	-10.4185	-5.99258	-5.9619	-6.06719	-5.70756	-6.20442	-6.0218
41	-5.02016	4.88354	2.2674	2.18884	2.19658	2.4186	2.26644	2.26657	-9.00562	-8.83492	-9.1752	-8.89284	-9.11293	-9.01219	-1.65233	-1.73075	-1.44116	-1.80086	-1.73374	-1.55513	-10.7742	-11.287	-11.0144	-10.5432	-10.7027	-10.324	-5.93603	-5.91898	-6.0203	-5.59981	-6.16307	-5.978
42	-4.97549	4.86321	2.33023	2.27098	2.26036	2.47937	2.327	2.31345	-8.95539	-8.77892	-9.13191	-8.8601	-9.08635	-8.91968	-1.69989	-1.76292	-1.49097	-1.85673	-1.79604	-1.5928	-10.6843	-11.1724	-10.8965	-10.5188	-10.6484	-10.1852	-5.86811	-5.8552	-5.96274	-5.50335	-6.09812	-5.92115
43	-4.91351	4.82928	2.38927	2.34807	2.31542	2.53397	2.38517	2.36369	-8.87724	-8.6934	-9.06255	-8.80053	-9.03294	-8.79676	-1.73376	-1.77976	-1.52649	-1.88928	-1.86608	-1.6072	-10.5549	-11.013	-10.7378	-10.462	-10.5558	-10.0061	-5.79088	-5.7745	-5.89485	-5.42289	-6.01054	-5.85163
44	-4.83456	4.78163	2.44039	2.4144	2.35979	2.57898	2.43362	2.41515	-8.77149	-8.57482	-8.96909	-8.71425	-8.94531	-8.65398	-1.74795	-1.78197	-1.53904	-1.88373	-1.92981	-1.60522	-10.3874	-10.813	-10.5432	-10.3618	-10.4268	-9.79219	-5.70635	-5.68366	-5.81361	-5.35787	-5.90549	-5.77114
45	-4.73964	4.72049	2.48054	2.46477	2.39547	2.61316	2.46773	2.46155	-8.63621	-8.41437	-8.85083	-8.59848	-8.81683	-8.50055	-1.73912	-1.76485	-1.5281	-1.84396	-1.96503	-1.59368	-10.1862	-10.5754	-10.3139	-10.2238	-10.2696	-9.54822	-5.61722	-5.59107	-5.71803	-5.30169	-5.79002	-5.68531
46	-4.62678	4.64665	2.51008	2.49737	2.42894	2.63803	2.48845	2.49759	-8.46291	-8.19057	-8.70159	-8.44525	-8.64016	-8.33696	-1.70036	-1.71428	-1.49514	-1.77959	-1.95237	-1.56045	-9.95634	-10.3046	-10.0474	-10.0636	-10.089	-9.27706	-5.52438	-5.50318	-5.61229	-5.23808	-5.67007	-5.5983
47	-4.48849	4.5596	2.5354	2.51983	2.4728	2.65923	2.50208	2.52305	-8.23095	-7.86372	-8.50533	-8.23997	-8.39787	-8.14788	-1.62547	-1.62291	-1.43997	-1.68741	-1.88727	-1.48981	-9.69837	-10.0089	-9.73754	-9.88759	-9.87918	-8.97866	-5.42305	-5.42286	-5.50279	-5.13386	-5.54878	-5.50696
48	-4.31033	4.45716	2.57205	2.55376	2.54857	2.69097	2.52267	2.5443	-7.90136	-7.37263	-8.22982	-7.95692	-8.05183	-7.89561	-1.51412	-1.49415	-1.35887	-1.56191	-1.77852	-1.37715	-9.40908	-9.69358	-9.37906	-9.69665	-9.62666	-8.64944	-5.29916	-5.35022	-5.39354	-4.93176	-5.42157	-5.39869
49	-4.0674	4.33654	2.64797	2.63499	2.69047	2.76145	2.57321	2.57972	-7.41243	-6.63177	-7.82251	-7.55293	-7.5381	-7.51683	-1.36967	-1.33403	-1.24651	-1.40659	-1.6366	-1.22461	-9.07956	-9.34619	-8.96021	-9.49047	-9.32077	-8.28016	-5.12332	-5.28153	-5.27814	-4.54157	-5.26862	-5.24676
50	-3.71947	4.19607	2.8062	2.81195	2.95027	2.91561	2.6877	2.66547	-6.67848	-5.53623	-7.20839	-6.96314	-6.76331	-6.92132	-1.19664	-1.14682	-1.09996	-1.2289	-1.46917	-1.03838	-8.6857	-8.92302	-8.44386	-9.25938	-8.95413	-7.8481	-4.84271	-5.20231	-5.12751	-3.83627	-5.04676	-5.00068
51	-3.20762	4.04096	3.10789	3.14644	3.40003	3.21778	2.91682	2.85837	-5.59355	-3.97664	-6.28881	-6.0996	-5.60812	-5.99458	-1.00091	-0.940177	-0.921692	-1.03154	-1.28128	-0.82986	-8.17728	-8.33883	-7.7545	-8.98184	-8.50556	-7.30565	-4.37428	-5.07734	-4.87827	-2.66002	-4.6799	-4.57584
52	-2.45489	3.89636	3.63298	3.71422	4.12788	3.75227	3.33378	3.23677	-4.04371	-1.86094	-4.94816	-4.85578	-3.94453	-4.60913	-0.788555	-0.722476	-0.719651	-0.814588	-1.07363	-0.612426	-7.47208	-7.46784	-6.77091	-8.63048	-7.92929	-6.56186	-3.6031	-4.83951	-4.42457	-0.855141	-4.05064	-3.84565
53	-1.37257	3.82399	4.47727	4.60321	5.23082	4.62005	4.03511	3.89715	-1.92896	0.861541	-3.07322	-3.1217	-1.66428	-2.64716	-0.564575	-0.495165	-0.502829	-0.585783	-0.849242	-0.389857	-6.45593	-6.16035	-5.33472	-8.16685	-7.13754	-5.48019	-2.39062	-4.38051	-3.61579	1.69554	-3.00368	-2.64867
54	0.127367	3.92443	5.74397	5.90723	6.80505	5.92755	5.13332	4.94668	0.808881	4.17645	-0.580348	-0.808593	1.28842	-0.031524	-0.33276	-0.263042	-0.279828	-0.354228	-0.611483	-0.155219	-4.98906	-4.25792	-3.28216	-7.52013	-5.9839	-3.90118	-0.594191	-3.54919	-2.27043	5.03345	-1.36772	-0.817069
55	2.11411	4.3015	7.52712	7.71485	8.92777	7.76125	6.73873	6.49302	4.16211	7.99288	2.55813	2.12245	4.89224	3.24487	-0.0939506	-0.037305	-0.058837	-0.128381	-0.363262	0.118032	-2.92802	-1.62252	-0.488027	-6.57025	-4.28163	-1.67766	1.90326	-2.16579	-0.213921	9.11736	1.00204	1.7766
56	4.62086	4.99873	9.88604	10.0846	11.6257	10.167	8.92601	8.62689	8.04826	12.156	6.29685	5.63965	9.04373	7.10508	0.167647	0.181052	0.169621	0.094428	-0.109075	0.502208	-0.158706	1.81999	3.09879	-5.14222	-1.85794	1.28786	5.16107	-0.06138	2.67359	13.8373	4.17925	5.17658
57	7.63816	5.97189	12.8228	13.0181	14.8598	13.1436	11.7043	11.3881	12.3197	16.4761	10.5159	9.63584	13.5741	11.3964	0.504333	0.419168	0.453237	0.354509	0.157591	1.13716	3.3812	6.06302	7.45038	-3.02332	1.39619	5.01973	9.1628	2.87173	6.42555	19.0328	8.14875	9.33522
58	11.1197	7.11866	16.2778	16.4582	18.5358	16.6372	15.0199	14.7378	16.7902	20.7663	15.039	13.9441	18.2823	15.9191	1.02371	0.754036	0.907723	0.748952	0.478497	2.22933	7.68911	11.0314	12.4695	-0.026695	5.50317	9.46815	13.8177	6.64921	10.9821	24.5134	12.8141	14.1298
59	14.9941	8.31121	20.1384	20.2997	22.5175	20.5406	18.7687	18.5654	21.2694	24.8765	19.666	18.3687	22.971	20.4647	1.89418	1.33063	1.73011	1.45015	0.961722	3.99829	12.6921	16.5931	17.9987	3.94107	10.4053	14.5224	18.9765	11.1952	16.2013	30.0817	18.0161	19.3881
60	19.1746	9.41504	24.2539	24.4012	26.6445	24.7032	22.8054	22.715	25.5963	28.7104	24.2132	22.7223	27.4807	24.8551	3.31623	2.3516	3.15482	2.69822	1.79381	6.58273	18.2528	22.5649	23.8348	8.86143	15.9775	20.0254	24.4538	16.3643	21.8841	35.5526	23.5575	24.9103
61	23.5612	10.3112	28.4551	28.6039	30.7537	28.9493	26.9588	27.0095	29.6601	32.2217	28.5445	26.859	31.7075	28.968	5.45944	4.02328	5.37028	4.71117	3.20389	9.98858	24.1806	28.7263	29.7547	14.6115	22.025	25.7857	30.051	21.9668	27.8033	40.7669	29.2264	30.4913
62	28.0412	10.9214	32.5793	32.7578	34.7006	33.1045	31.0588	31.275	33.4019	35.4015	32.58	30.6875	35.5996	32.7407	8.39767	6.47071	8.44649	7.58511	5.37597	14.1101	30.2508	34.8494	35.5418	20.9716	28.2965	31.5948	35.5765	27.7914	33.7299	45.6005	34.8181	35.9427
63	32.4964	11.2192	36.4943	36.745	38.3739	37.0235	34.9661	35.363	36.801	38.2611	36.2838	34.1645	39.1401	36.1554	12.0895	9.69728	12.3266	11.2839	8.36583	18.7739	36.2341	40.7329	41.0119	27.6464	34.5243	37.2548	40.8632	33.6283	39.4581	49.9669	40.153	41.1097
64	36.8161	11.2205	40.1102	40.4875	41.7001	40.6088	38.5917	39.1628	39.8578	40.8173	39.6457	37.2793	42.3281	39.2187	16.4049	13.612	16.8625	15.6809	12.0966	23.7723	41.9277	46.2218	46.0345	34.3087	40.4688	42.6047	45.7799	39.2901	44.8273	53.8109	45.0892	45.8822
65	40.9053	10.97	43.3739	43.9317	44.6339	43.8124	41.8862	42.6054	42.5803	43.0806	42.6678	40.0408	45.1668	41.9455	21.1592	18.0681	21.8569	20.5755	16.4155	28.8798	47.1786	51.2151	50.5374	40.6593	45.951	47.5305	50.2344	44.626	49.7286	57.0979	49.5271	50.1921
66	44.6859	10.5327	46.2564	47.0311	47.1556	46.6222	44.8162	45.6567	44.9779	45.0537	45.3564	42.4669	47.6612	44.3512	26.1347	22.8855	27.0862	25.7025	21.1293	33.87	51.8934	55.6615	54.4973	46.4814	50.8654	51.9615	54.1671	49.5293	54.099	59.8042	53.4016	54.0013
67	48.097	9.98391	48.7415	49.7469	49.2732	49.0296	47.3552	48.3024	47.0594	46.7341	47.718	44.5785	49.8172	46.4491	31.1081	27.8637	32.3158	30.7802	26.0187	38.5622	56.0343	59.5514	57.9241	51.6585	55.171	55.8668	57.5419	53.932	57.9044	61.9136	56.6716	57.2878
68	51.0946	9.39831	50.8216	52.0571	51.0041	51.0153	49.4943	50.5372	48.8302	48.1166	49.7546	46.3936	51.6401	48.2462	35.8805	32.784	37.3297	35.575	30.8553	42.8585	59.6048	62.9044	60.8448	56.1551	58.8699	59.2499	60.3356	57.7903	61.1267	63.4137	59.3104	60.0371
69	53.6511	8.83667	52.4983	53.9568	52.3589	52.5691	51.2466	52.36	50.2914	49.1992	51.4633	47.9242	53.134	49.7365	40.3032	37.4345	41.9665	39.9509	35.4319	46.7325	62.6315	65.7539	63.2931	59.9836	61.9872	62.1396	62.5311	61.0755	63.753	64.2943	61.3009	62.232
70	55.7569	8.33597	53.7782	55.4523	53.3444	53.6957	52.6264	53.7721	51.4426	49.9871	52.8421	49.1751	54.302	50.9069	44.2979	41.6731	46.1394	43.8684	39.6129	50.1955	65.1499	68.1342	65.301	63.1762	64.5603	64.578	64.1158	63.7697	65.7723	64.5537	62.6302	63.853
71	57.4157	7.91301	54.6704	56.5549	53.9678	54.4131	53.6357	54.7805	52.2844	50.4885	53.8925	50.1447	55.1468	51.7495	47.8473	45.4526	49.8293	47.3398	43.3478	53.2668	67.1933	70.0737	66.8921	65.7671	66.6278	66.6057	65.0831	65.859	67.1787	64.201	63.2889	64.8877
72	58.6395	7.57536	55.1868	57.278	54.2404	54.7481	54.2691	55.3984	52.8187	50.7094	54.6184	50.8288	55.6724	52.2644	50.9731	48.7942	53.0686	50.3999	46.6452	55.9578	68.7856	71.5873	68.0747	67.7887	68.2209	68.2563	65.4332	67.3311	67.9714	63.2547	63.2756	65.3333
73	59.4421	7.33209	55.3441	57.6365	54.1804	54.7311	54.527	55.6453	53.0487	50.6522	55.0223	51.2227	55.8848	52.4613	53.7067	51.7385	55.9042	53.0855	49.5331	58.2721	69.9362	72.6759	68.8394	69.2595	69.3532	69.5529	65.1749	68.182	68.1547	61.7403	62.6012	65.1964
74	59.8335	7.19774	55.1629	57.6483	53.81	54.3917	54.4215	55.5431	52.9758	50.31	55.1021	51.3226	55.7894	52.3551	56.063	54.3202	58.3582	55.4044	52.03	60.2024	70.64	73.3289	69.166	70.181	70.0198	70.5042	64.3259	68.4194	67.7398	59.6888	61.2892	64.4922
75	59.8189	7.18919	54.6632	57.3323	53.1484	53.7537	53.971	55.1105	52.596	49.6617	54.8493	51.1252	55.3878	51.9561	58.0355	56.5558	60.4257	57.3352	54.1363	61.7247	70.8867	73.5333	69.0329	70.5539	70.2087	71.1047	62.913	68.0621	66.7465	57.1398	59.3739	63.2426
76	59.3993	7.3183	53.8595	56.7084	52.2077	52.8306	53.1927	54.3582	51.8975	48.6734	54.2496	50.6259	54.6748	51.2636	59.6006	58.4319	62.0865	58.8385	55.842	62.8041	70.6678	73.2802	68.4287	70.3842	69.9053	71.3404	60.9709	67.1363	65.2019	54.1418	56.9002	61.4744
77	58.5721	7.58359	52.7599	55.7936	50.9929	51.6252	52.0986	53.2893	50.8605	47.3048	53.281	49.8168	53.6356	50.2643	60.7226	59.9049	63.3079	59.8667	57.127	63.4065	69.9777	72.5678	67.3547	69.6803	69.0944	71.1912	58.54	65.6694	63.137	50.7558	53.9234	59.2141
78	57.3332	7.9674	51.3663	54.5992	49.505	50.1317	50.6949	51.9003	49.4571	45.5149	51.9132	48.6845	52.242	48.9311	61.3615	60.9254	64.0498	60.3791	57.9583	63.4949	68.8155	71.4029	65.8181	68.4548	67.764	70.6374	55.6657	63.6873	60.5852	47.056	50.5094	56.4908
79	55.6806	8.43968	49.6765	53.1299	47.7432	48.3402	48.9837	50.1857	47.6535	43.2686	50.111	47.2108	50.4525	47.2245	61.4857	61.4642	64.2768	60.344	58.3039	63.0395	67.1855	69.7966	63.8273	66.7257	65.9088	69.6692	52.4016	61.2177	57.5835	43.1267	46.7365	53.3436
80	53.617	8.96374	47.6878	51.3845	45.7074	46.2424	46.9629	48.1416	45.4142	40.5418	47.8392	45.3727	48.2153	45.1019	61.0798	61.5093	63.9618	59.7444	58.1551	62.0283	65.0929	67.7529	61.3885	64.5121	63.5246	68.2862	48.8106	58.2956	54.1747	39.0601	42.6973	49.8253
81	51.1481	9.49994	45.3979	49.36	43.4008	43.8364	44.6274	45.7647	42.7065	37.3251	45.0669	43.142	45.4724	42.5261	60.1362	61.0476	63.0801	58.5717	57.5235	60.4583	62.5363	65.2675	58.4966	61.8137	60.6104	66.4934	44.9634	54.9628	50.4108	34.9484	38.4933	46.0015
82	48.2823	10.0093	42.8091	47.0549	40.8307	41.1298	41.9763	43.0537	39.5073	33.6329	41.7715	40.4888	42.1728	39.4704	58.6497	60.0706	61.6162	56.8174	56.4159	58.3283	59.5093	62.3339	55.1378	58.6086	57.1726	64.2934	40.936	51.2707	46.3582	30.8768	34.2257	41.9483
83	45.0349	10.4571	39.9299	44.4718	38.01	38.1396	39.0177	40.0106	35.8121	29.5098	37.9436	37.3911	38.2904	35.9258	56.6173	58.577	59.5648	54.471	54.8306	55.6433	56.0085	58.949	51.3078	54.8821	53.2228	61.6811	36.8068	47.284	42.0958	26.9174	29.9867	37.75
84	41.4306	10.8146	36.775	41.6166	34.9575	34.8904	35.768	36.6424	31.6456	25.0378	33.5934	33.8461	33.8399	31.911	54.042	56.5624	56.9329	51.5342	52.7676	52.4128	52.0379	55.1084	47.0189	50.6327	48.7818	58.6477	32.6527	43.082	37.7139	23.1234	25.8545	33.4898
85	37.5065	11.0588	33.367	38.4975	31.6987	31.4166	32.2549	32.9675	27.0734	20.3436	28.7708	29.8796	28.8932	27.4799	50.9372	54.0208	53.7462	48.0316	50.2332	48.6543	47.611	50.8072	42.3012	45.8713	43.8883	55.1869	28.5437	38.7547	33.3087	19.5258	21.8882	29.241
86	33.3154	11.1681	29.7402	35.127	28.2664	27.7654	28.5209	29.0216	22.2143	15.6015	23.589	25.5539	23.5931	22.7342	47.3274	50.953	50.0361	44.0114	47.2424	44.3943	42.7552	46.0457	37.2077	40.6231	38.6035	51.2959	24.5397	34.3916	28.9697	16.142	18.1271	25.0681
87	28.9283	11.1172	25.9435	31.5238	24.702	23.9964	24.6272	24.8679	17.2439	11.0239	18.2337	20.9746	18.1556	17.8315	43.2484	47.369	45.8367	39.5422	43.8241	39.6699	37.5148	40.8325	31.8124	34.9367	33.0164	46.976	20.6911	30.0719	24.7703	12.9871	14.5981	21.028
88	24.436	10.876	22.0452	27.7172	21.06	20.1851	20.6584	20.6052	12.3842	6.83506	12.9558	16.294	12.8554	12.9805	38.7496	43.2906	41.1986	34.7013	40.0158	34.5418	31.9601	35.1947	26.2075	28.905	27.2586	42.2348	17.0409	25.86	20.7643	10.0817	11.3285	17.1699
89	19.9467	10.4127	18.1393	23.7559	17.4136	16.4279	16.7263	16.3726	7.87751	3.23437	8.04082	11.706	7.98796	8.41844	33.8949	38.7647	36.1912	29.5679	35.8584	29.0924	26.1941	29.193	20.509	22.6736	21.5009	37.0942	13.6279	21.8044	16.9893	7.45246	8.35183	13.5413
90	15.5814	9.70443	14.3475	19.719	13.8602	12.8448	12.9674	12.3462	3.94709	0.355994	3.76053	7.42834	3.81612	4.37447	28.765	33.8613	30.9001	24.2296	31.4004	23.4336	20.3581	22.9379	14.8659	16.4474	15.9412	31.5981	10.4894	17.9414	13.4752	5.12843	5.70951	10.1927
91	11.4671	8.75326	10.8135	15.7225	10.5191	9.57172	9.53432	8.71966	0.754287	-1.76478	0.318126	3.67169	0.51109	1.03531	23.4719	28.6622	25.4374	18.8091	26.7091	17.7416	14.6325	16.5988	9.45857	10.4924	10.7903	25.8225	7.66341	14.3036	10.2555	3.13536	3.44386	7.17871
92	7.72714	7.60428	7.68321	11.9171	7.51861	6.7393	6.57431	5.66672	-1.63838	-3.20011	-2.2062	0.595617	-1.88644	-1.49475	18.1787	23.2671	19.9562	13.501	21.8824	12.2867	9.22712	10.4034	4.48565	5.11269	6.24547	19.8884	5.18503	10.9275	7.37175	1.48686	1.58319	4.55581
93	4.46903	6.35677	5.07566	8.47211	4.97411	4.44254	4.19513	3.29443	-3.2819	-4.09626	-3.87815	-1.73341	-3.46981	-3.23186	13.115	17.8217	14.6623	8.59651	17.0689	7.4256	4.35576	4.62363	0.142306	0.590019	2.45255	13.9703	3.08061	7.86054	4.87025	0.174663	0.12494	2.37268
94	1.77024	5.15839	3.05047	5.54411	2.96075	2.71053	2.43035	1.60663	-4.31479	-4.62109	-4.87061	-3.35693	-4.42104	-4.30427	8.55447	12.552	9.79841	4.43353	12.4866	3.50183	0.200166	-0.458131	-3.41724	-2.89347	-0.526029	8.2957	1.36087	5.16	2.78964	-0.831226	-0.965073	0.651021
95	-0.336769	4.17927	1.59135	3.23475	1.48699	1.49452	1.22812	0.51239	-4.91094	-4.92099	-5.39145	-4.40175	-4.94345	-4.89708	4.74563	7.77817	5.59919	1.24874	8.4236	0.678432	-3.12514	-4.60109	-6.11823	-5.30861	-2.7209	3.12314	0.0152568	2.87948	1.14303	-1.57203	-1.74095	-0.633244
96	-1.87285	3.55224	0.622867	1.5569	0.49822	0.697279	0.485449	-0.123511	-5.23331	-5.10108	-5.62733	-5.02982	-5.21508	-5.19323	1.83372	3.83633	2.23605	-0.948746	5.16646	-1.12152	-5.59883	-7.66712	-7.98568	-6.7906	-4.25139	-1.29935	-0.98868	1.04703	-0.09571	-2.08879	-2.26192	-1.54401
97	-2.90974	3.27938	0.0419272	0.445475	-0.093655	0.212243	0.086308	-0.440735	-5.4082	-5.2256	-5.71867	-5.39128	-5.36914	-5.3363	-0.182734	0.912383	-0.240407	-2.32825	2.85422	-2.11161	-7.29828	-9.66558	-9.14219	-7.59576	-5.29887	-4.78899	-1.70144	-0.352119	-0.989499	-2.42057	-2.58228	-2.16271
98	-3.55582	3.22984	-0.259582	-0.206191	-0.389295	-0.057301	-0.081226	-0.563895	-5.51836	-5.32996	-5.75471	-5.60149	-5.48689	-5.41873	-1.43967	-1.04078	-1.92132	-3.10974	1.41354	-2.54007	-8.37716	-10.7527	-9.77641	-8.01647	-6.0604	-7.27983	-2.1843	-1.37195	-1.61949	-2.6095	-2.75256	-2.56802
99	-3.93198	3.26881	-0.381418	-0.519724	-0.48987	-0.191372	-0.116494	-0.589629	-5.61148	-5.43544	-5.7856	-5.73811	-5.60571	-5.49252	-2.13684	-2.20791	-2.97322	-3.5018	0.639675	-2.64094	-9.02768	-11.1824	-10.0957	-8.3087	-6.70501	-8.84651	-2.50251	-2.08813	-2.06518	-2.70457	-2.8242	-2.83045
100	-4.14941	3.33256	-0.405445	-0.613508	-0.484766	-0.250661	-0.097568	-0.580723	-5.71122	-5.5543	-5.83721	-5.84522	-5.73373	-5.58565	-2.47165	-2.81108	-3.55857	-3.69102	0.295719	-2.59329	-9.44063	-11.2335	-10.2883	-8.65278	-7.34736	-9.68112	-2.71812	-2.57936	-2.39041	-2.75801	-2.84718	-3.01561
101	-4.29318	3.41111	-0.386637	-0.583116	-0.440548	-0.271824	-0.072076	-0.565621	-5.82363	-5.68864	-5.9162	-5.94038	-5.86209	-5.71084	-2.60439	-3.06779	-3.81386	-3.81206	0.161352	-2.48959	-9.76959	-11.1416	-10.4987	-9.13617	-8.04107	-10.0304	-2.88165	-2.91313	-2.63811	-2.81533	-2.86619	-3.1755

## Sheet: SHAY
Sound side			TF1	C:\Users\xb00012\Documents\Data\27_15_150415 SP\27_15_150415_0056.c3d	C:\Users\xb00012\Documents\Data\27_15_150415 SP\27_15_150415_0058.c3d	C:\Users\xb00012\Documents\Data\27_15_150415 SP\27_15_150415_0060.c3d	C:\Users\xb00012\Documents\Data\27_15_150415 SP\27_15_150415_0062.c3d	C:\Users\xb00012\Documents\Data\27_15_150415 SP\27_15_150415_0066.c3d	TF2	C:\Users\xb00012\Documents\Data\37_26_130515 SP\37_26_130515_0069.c3d	C:\Users\xb00012\Documents\Data\37_26_130515 SP\37_26_130515_0073.c3d	C:\Users\xb00012\Documents\Data\37_26_130515 SP\37_26_130515_0077.c3d	C:\Users\xb00012\Documents\Data\37_26_130515 SP\37_26_130515_0079.c3d	C:\Users\xb00012\Documents\Data\37_26_130515 SP\37_26_130515_0081.c3d	TF3	C:\Users\xb00012\Documents\Data\39_28_200515 SP\39_28_200515_0071.c3d	C:\Users\xb00012\Documents\Data\39_28_200515 SP\39_28_200515_0073.c3d	C:\Users\xb00012\Documents\Data\39_28_200515 SP\39_28_200515_0079.c3d	C:\Users\xb00012\Documents\Data\39_28_200515 SP\39_28_200515_0081.c3d	C:\Users\xb00012\Documents\Data\39_28_200515 SP\39_28_200515_0083.c3d	TF4	C:\Users\xb00012\Documents\Data\44_33_190615 SP\44_33_190615_0067.c3d	C:\Users\xb00012\Documents\Data\44_33_190615 SP\44_33_190615_0069.c3d	C:\Users\xb00012\Documents\Data\44_33_190615 SP\44_33_190615_0071.c3d	C:\Users\xb00012\Documents\Data\44_33_190615 SP\44_33_190615_0077.c3d	C:\Users\xb00012\Documents\Data\44_33_190615 SP\44_33_190615_0081.c3d	TF5	C:\Users\xb00012\Documents\Data\45_34_230615 SP\45_34_230615_0063.c3d	C:\Users\xb00012\Documents\Data\45_34_230615 SP\45_34_230615_0069.c3d	C:\Users\xb00012\Documents\Data\45_34_230615 SP\45_34_230615_0071.c3d	C:\Users\xb00012\Documents\Data\45_34_230615 SP\45_34_230615_0073.c3d	C:\Users\xb00012\Documents\Data\45_34_230615 SP\45_34_230615_0075.c3d
Sagittal plane			ELA	LHIP_ANGLES	LHIP_ANGLES	LHIP_ANGLES	LHIP_ANGLES	LHIP_ANGLES	ELA	RHIP_ANGLES	RHIP_ANGLES	RHIP_ANGLES	RHIP_ANGLES	RHIP_ANGLES	ELA	LHIP_ANGLES	LHIP_ANGLES	LHIP_ANGLES	LHIP_ANGLES	LHIP_ANGLES	ECH	LHIP_ANGLES	LHIP_ANGLES	LHIP_ANGLES	LHIP_ANGLES	LHIP_ANGLES	ECH	RHIP_ANGLES	RHIP_ANGLES	RHIP_ANGLES	RHIP_ANGLES	RHIP_ANGLES
Hip Angle				LINK_MODEL_BASED	LINK_MODEL_BASED	LINK_MODEL_BASED	LINK_MODEL_BASED	LINK_MODEL_BASED		LINK_MODEL_BASED	LINK_MODEL_BASED	LINK_MODEL_BASED	LINK_MODEL_BASED	LINK_MODEL_BASED		LINK_MODEL_BASED	LINK_MODEL_BASED	LINK_MODEL_BASED	LINK_MODEL_BASED	LINK_MODEL_BASED		LINK_MODEL_BASED	LINK_MODEL_BASED	LINK_MODEL_BASED	LINK_MODEL_BASED	LINK_MODEL_BASED		LINK_MODEL_BASED	LINK_MODEL_BASED	LINK_MODEL_BASED	LINK_MODEL_BASED	LINK_MODEL_BASED
101 points over gait cycle				Original	Original	Original	Original	Original		Original	Original	Original	Original	Original		Original	Original	Original	Original	Original		Original	Original	Original	Original	Original		Original	Original	Original	Original	Original
ITEM	Mean	SD	C3_L	1	1	1	1	1	C3_R	1	1	1	1	1	C3_L	1	1	1	1	1	C3_L	1	1	1	1	1	C3_R	1	1	1	1	1
1	45.3041	4.2349	41.5232	40.1572	41.9319	41.3196	40.9408	43.2666	52.1459	54.7738	54.2946	52.5603	48.2507	50.8504	42.0495	40.8598	42.5981	42.5858	40.263	43.941	44.1436	44.3668	44.519	45.01	44.4786	42.3438	46.6581	45.7072	48.4676	47.9383	46.2461	44.9314
2	44.6158	4.26173	40.8433	39.4254	41.187	40.6622	40.3087	42.6332	51.503	53.9377	53.405	51.9266	47.7048	50.5407	41.4716	40.3839	41.9713	42.1242	39.5844	43.2944	43.0924	43.4708	43.6553	43.8425	43.2372	41.2563	46.1685	45.0082	48.1857	47.4098	45.9681	44.2708
3	43.831	4.27237	40.1002	38.6939	40.4328	39.919	39.6744	41.7807	50.7128	52.9528	52.3096	51.0985	47.0827	50.1203	40.9041	39.9184	41.3475	41.6872	38.9396	42.6279	41.8135	42.3276	42.5312	42.4779	41.7821	39.9488	45.6247	44.1816	47.8927	46.7759	45.6919	43.5812
4	43.0512	4.26831	39.3931	38.0619	39.7657	39.1918	39.1392	40.8067	49.8434	51.8952	51.1009	50.1827	46.4112	49.6271	40.4361	39.5396	40.8377	41.4188	38.3611	42.0232	40.4672	41.0587	41.2789	41.0795	40.2897	38.6294	45.1162	43.3307	47.6562	46.135	45.498	42.9611
5	42.3702	4.25133	38.8142	37.5987	39.26	38.5734	38.7783	39.8609	48.9713	50.8491	49.8885	49.2958	45.7176	49.1054	40.1272	39.3289	40.5166	41.3862	37.848	41.5563	39.2268	39.8162	40.0616	39.8151	38.9453	37.4958	44.7115	42.5575	47.5186	45.5635	45.4325	42.4851
6	41.8306	4.23685	38.4038	37.3051	38.92	38.1014	38.5924	39.1001	48.1751	49.9074	48.7866	48.549	45.0366	48.5959	39.9523	39.2907	40.3697	41.5041	37.3542	41.2429	38.1897	38.7344	39.017	38.7294	37.8326	36.6349	44.4322	41.9361	47.4744	45.0981	45.49	42.1623
7	41.3949	4.25277	38.1138	37.0999	38.6575	37.7263	38.4781	38.6074	47.5025	49.1348	47.8705	47.9857	44.4001	48.1214	39.8203	39.3396	40.2975	41.6186	36.8237	41.022	37.3087	37.8434	38.1623	37.7054	36.8636	35.9689	44.2291	41.4664	47.4521	44.7151	45.6003	41.9117
8	40.9692	4.31642	37.8295	36.8559	38.3386	37.3456	38.2744	38.3329	46.9264	48.5066	47.1252	47.5214	43.8061	47.6729	39.6429	39.3655	40.1839	41.6193	36.2389	40.8072	36.4477	37.0467	37.3875	36.6063	35.8794	35.3188	43.9995	41.0635	47.3375	44.3434	45.6485	41.6044
9	40.4578	4.41668	37.4376	36.4676	37.8627	36.8737	37.8615	38.1223	46.3397	47.8887	46.4411	46.9784	43.1936	47.1966	39.3764	39.2799	39.9662	41.4669	35.6271	40.5417	35.4879	36.1995	36.5489	35.3922	34.7815	34.5175	43.6474	40.6053	47.0348	43.9133	45.5345	41.1489
10	39.8033	4.53165	36.8861	35.8999	37.2076	36.2803	37.2233	37.8193	45.6171	47.1178	45.6875	46.2071	42.4706	46.6024	39.0151	39.0536	39.6487	41.17	35.0164	40.1867	34.3598	35.191	35.5391	34.0706	33.5301	33.4683	43.1382	40.0078	46.5215	43.3973	45.2307	40.5335
11	38.9938	4.65913	36.1883	35.1763	36.4183	35.5737	36.4226	37.3506	44.697	46.1143	44.8008	45.1784	41.5739	45.8173	38.5631	38.7114	39.2505	40.7635	34.4057	39.6842	33.0259	33.9724	34.2994	32.6213	32.0944	32.1419	42.4948	39.2561	45.845	42.8102	44.7783	39.7845
12	38.039	4.82342	35.3801	34.3312	35.5627	34.7596	35.5231	36.724	43.6077	44.9184	43.8091	43.9723	40.5022	44.8364	37.9951	38.2563	38.7428	40.2623	33.7524	38.962	31.4638	32.5415	32.8111	30.9825	30.438	30.5461	41.748	38.3663	45.063	42.1755	44.2269	38.9083
13	36.9449	5.05564	34.4795	33.3782	34.6929	33.8208	34.5354	35.9701	42.4293	43.6344	42.7927	42.7007	39.299	43.7195	37.2535	37.6385	38.058	39.6201	32.9862	37.9648	29.6586	30.9059	31.078	29.082	28.5259	28.7013	40.9038	37.3457	44.196	41.4959	43.5867	37.8949
14	35.7134	5.36693	33.4779	32.3108	33.8263	32.7308	33.4292	35.0923	41.2294	42.3408	41.8108	41.4336	38.0126	42.5491	36.2874	36.8131	37.1348	38.7561	32.0544	36.6787	27.6181	29.063	29.1135	26.9063	26.3607	26.647	39.9541	36.1986	43.231	40.7554	42.837	36.7485
15	34.3516	5.73473	32.3558	31.12	32.9317	31.4781	32.18	34.0692	40.02	41.0328	40.8423	40.1687	36.6643	41.3918	35.083	35.7615	35.9426	37.6434	30.9409	35.1264	25.4014	27.0238	26.955	24.545	24.0213	24.4618	38.8979	34.949	42.1524	39.9358	41.9593	35.4931
16	32.8776	6.10944	31.0941	29.8054	31.9117	30.0761	30.7919	32.8856	38.7593	39.6384	39.7923	38.8499	35.2441	40.2721	33.6681	34.4854	34.4779	36.3472	29.6659	33.3641	23.1189	24.8506	24.6873	22.15	21.6501	22.2564	37.7478	33.638	40.9602	39.0277	40.9518	34.1613
17	31.3195	6.43965	29.6847	28.3786	30.6457	28.5555	29.2917	31.5517	37.395	38.0922	38.5704	37.4175	33.7334	39.1615	32.1061	33.0199	32.7649	34.9687	28.2853	31.4919	20.887	22.6531	22.4216	19.8553	19.3786	20.1266	36.5249	32.3064	39.6735	38.0302	39.8242	32.7902
18	29.7116	6.69849	28.141	26.8605	29.0786	26.9531	27.7118	30.1008	35.9073	36.3944	37.1627	35.8505	32.1363	37.9924	30.4731	31.4477	30.8805	33.566	26.8544	29.6169	18.7791	20.5318	20.2456	17.7329	17.2691	18.1163	35.2574	30.9845	38.3319	36.9518	38.5973	31.4217
19	28.088	6.88978	26.497	25.2759	27.2567	25.3001	26.0781	28.5742	34.3196	34.6091	35.6298	34.1733	30.4884	36.6972	28.8315	29.8871	28.9493	32.1263	25.3894	27.8053	16.8125	18.5279	18.1972	15.8011	15.3146	16.2218	33.9797	29.6946	36.9889	35.812	37.3073	30.0955
20	26.4768	7.03385	24.795	23.6474	25.3059	23.6129	24.4087	26.9999	32.6796	32.8231	34.0624	32.4331	28.8336	35.2461	27.214	28.4136	27.0872	30.5973	23.8843	26.0879	14.9704	16.6309	16.2701	14.0468	13.4793	14.4247	32.7248	28.4533	35.6939	34.6378	36.0005	28.8386
21	24.895	7.15165	23.0681	21.9901	23.3563	21.8923	22.7167	25.3853	31.0339	31.1097	32.5334	30.6756	27.1927	33.6582	25.6271	26.9981	25.3498	28.9554	22.349	24.4831	13.229	14.817	14.4429	12.4376	11.7334	12.7143	31.5166	27.2712	34.4751	33.454	34.7204	27.6623
22	23.3513	7.25636	21.3329	20.3152	21.4762	20.1332	21.0162	23.7237	29.4111	29.5146	31.0692	28.9306	25.5566	31.9843	24.0687	25.5678	23.7367	27.2419	20.808	22.9891	11.577	13.0796	12.7019	10.9408	10.0674	11.0954	30.3666	26.1513	33.3386	32.2778	33.497	26.5683
23	21.8499	7.35192	19.6016	18.6391	19.6872	18.3449	19.3282	22.0088	27.8191	28.0561	29.6464	27.209	23.9011	30.2828	22.5385	24.0911	22.2242	25.5219	19.2922	21.563	10.0154	11.4237	11.0464	9.53865	8.49235	9.57604	29.2751	25.0878	32.2731	31.1205	32.3442	25.5496
24	20.3927	7.43445	17.8947	16.9889	17.9966	16.5594	17.6789	20.2499	26.2536	26.7303	28.2088	25.5121	22.2094	28.6076	21.0332	22.5893	20.7953	23.8158	17.831	20.1349	8.55069	9.85378	9.48728	8.22303	7.03442	8.15493	28.2311	24.0664	31.2534	29.9883	31.2594	24.5879
25	18.9772	7.49739	16.2363	15.3971	16.407	14.8161	16.0853	18.4759	24.7077	25.5136	26.6945	23.8444	20.4828	27.0035	19.5439	21.0843	19.4303	22.1206	16.4412	18.6429	7.18381	8.36954	8.03453	6.97693	5.7208	6.81722	27.2145	23.0675	30.2422	28.88	30.2247	23.6579
26	17.5941	7.53686	14.6435	13.8907	14.9166	13.1412	14.5493	16.7196	23.175	24.3621	25.0658	22.2129	18.7345	25.4996	18.0536	19.5783	18.0869	20.4235	15.1183	17.0611	5.90029	6.95964	6.68046	5.76654	4.56219	5.53264	26.1983	22.0704	29.1949	27.786	29.2095	22.7305
27	16.228	7.55366	13.1233	12.4839	13.5197	11.5436	13.0668	15.0027	21.6485	23.2196	23.3283	20.6157	16.9816	24.0972	16.5427	18.0642	16.7139	18.7062	13.8292	15.3999	4.67051	5.60293	5.39693	4.55066	3.54243	4.25963	25.1551	21.0579	28.0697	26.6904	28.1779	21.7795
28	14.8649	7.55392	11.677	11.1766	12.2068	10.027	11.6383	13.3365	20.1226	22.0386	21.526	19.0386	15.2416	22.7683	15.0047	16.5334	15.2761	16.9723	12.5403	13.7013	3.45484	4.26621	4.14386	3.28887	2.61358	2.96168	24.0654	20.0166	26.8399	25.5795	27.1023	20.789
29	13.4998	7.54632	10.3077	9.96105	10.9686	8.59888	10.2759	11.7341	18.5985	20.8019	19.7163	17.469	13.536	21.4691	13.4553	14.9925	13.7678	15.241	11.2505	12.0247	2.21496	2.91216	2.88297	1.95768	1.70591	1.61609	22.9226	18.9389	25.5029	24.446	25.9697	19.7558
30	12.14	7.53825	9.02099	8.8283	9.80006	7.26742	8.9984	10.2108	17.0906	19.529	17.9525	15.9133	11.8945	20.1637	11.9275	13.4761	12.2142	13.5337	9.99698	10.4165	0.929187	1.51534	1.59484	0.559328	0.760467	0.215969	21.732	17.8253	24.0793	23.2871	24.7821	18.686
31	10.8011	7.53453	7.82167	7.7759	8.70091	6.03403	7.81794	8.77957	15.6273	18.2627	16.2781	14.4022	10.3532	18.84	10.4503	12.025	10.6529	11.8685	8.83415	8.87092	-0.400925	0.068596	0.278698	-0.878656	-0.24838	-1.22489	20.5074	16.6824	22.6062	22.1032	23.5536	17.5916
32	9.501	7.53806	6.71142	6.80713	7.67279	4.89539	6.73183	7.44996	14.2431	17.0504	14.7267	12.9793	8.9459	17.5129	9.03841	10.6534	9.12033	10.2638	7.80396	7.35053	-1.75575	-1.41847	-1.05484	-2.31284	-1.31743	-2.67518	19.2679	15.5207	21.1277	20.8991	22.304	16.4879
33	8.25465	7.5501	5.68615	5.91853	6.7166	3.84852	5.72355	6.22355	12.9696	15.9277	13.3207	11.6851	7.69989	16.2148	7.69297	9.34661	7.6215	8.73475	6.90921	5.85279	-3.10773	-2.92353	-2.38839	-3.7016	-2.42869	-4.09647	18.0322	14.3529	19.6817	19.6833	21.052	15.3911
34	7.07024	7.57086	4.7353	5.09535	5.82843	2.88936	4.77023	5.09312	11.8294	14.9118	12.0737	10.5458	6.63093	14.9848	6.40125	8.09085	6.12434	7.27739	6.10866	4.40503	-4.43006	-4.41283	-3.70157	-5.01769	-3.56181	-5.45643	16.8153	13.1908	18.2926	18.4646	19.8121	14.3166
35	5.95235	7.59917	3.84271	4.314	4.99561	2.00767	3.84962	4.04664	10.8317	14.0032	10.9922	9.56871	5.73958	13.8547	5.16024	6.89977	4.6152	5.89495	5.35093	3.04033	-5.70008	-5.8463	-4.97591	-6.24565	-4.69935	-6.73319	15.6272	12.0444	16.9672	17.2509	18.5943	13.2791
36	4.90268	7.63146	2.98912	3.54714	4.19758	1.18651	2.94507	3.06932	9.97151	13.193	10.0747	8.74228	5.00899	12.8386	3.97515	5.7877	3.10591	4.59185	4.60579	1.78449	-6.89738	-7.18596	-6.19613	-7.37462	-5.81931	-7.91088	14.475	10.9289	15.6962	16.0511	17.4081	12.2907
37	3.91823	7.66403	2.15471	2.76845	3.4098	0.407769	2.04772	2.13982	9.2316	12.4701	9.31045	8.03977	4.4084	11.9293	2.84674	4.76002	1.61515	3.34778	3.86571	0.645046	-8.00736	-8.40581	-7.35169	-8.40013	-6.89979	-8.9794	13.3655	9.86151	14.4678	14.8779	16.2617	11.3584
38	2.99242	7.69574	1.32267	1.95771	2.60953	-0.342308	1.15591	1.2325	8.5877	11.8246	8.67931	7.42761	3.90102	11.1059	1.77172	3.81273	0.156308	2.15397	3.12642	-0.390809	-9.02606	-9.49886	-8.43999	-9.32496	-7.92941	-9.93709	12.3061	8.85482	13.278	13.7474	15.1615	10.4887
39	2.11685	7.72792	0.483264	1.1041	1.78292	-1.07113	0.272772	0.327658	8.015	11.2477	8.15279	6.87709	3.45115	10.3463	0.738535	2.92778	-1.26846	1.00386	2.37652	-1.34703	-9.95788	-10.4717	-9.46377	-10.1611	-8.90394	-10.7889	11.3053	7.91851	12.1297	12.6789	14.1105	9.68913
40	1.28306	7.76292	-0.366248	0.20748	0.927959	-1.78079	-0.601542	-0.584346	7.4921	10.7291	7.69864	6.36616	3.03011	9.63649	-0.267997	2.07173	-2.65927	-0.116879	1.6118	-2.24738	-10.812	-11.3388	-10.4258	-10.9316	-9.82024	-11.5437	10.3695	7.05844	11.0303	11.6904	13.1067	8.96141
41	0.483346	7.80248	-1.22721	-0.725202	0.049615	-2.47328	-1.47707	-1.51011	7.00146	10.2541	7.2864	5.87668	2.61912	8.97095	-1.25744	1.21081	-4.0081	-1.21639	0.841201	-3.11473	-11.5994	-12.1198	-11.3244	-11.6622	-10.6759	-12.2148	9.49934	6.27231	9.98822	10.7904	12.1492	8.29648
42	-0.289121	7.84723	-2.10428	-1.68768	-0.845677	-3.15578	-2.37581	-2.45647	6.52952	9.80433	6.89178	5.39571	2.20772	8.34808	-2.23303	0.327377	-5.29868	-2.29863	0.070089	-3.96531	-12.3297	-12.8354	-12.1544	-12.3707	-11.4675	-12.8207	8.69193	5.55073	9.01277	9.97459	11.2437	7.67788
43	-1.04045	7.89791	-3.00471	-2.67529	-1.75511	-3.83896	-3.32364	-3.43054	6.06737	9.36166	6.50124	4.91832	1.79088	7.76477	-3.19729	-0.583352	-6.51352	-3.37217	-0.708053	-4.80936	-13.0116	-13.5076	-12.9119	-13.0587	-12.1942	-13.3856	7.94399	4.8814	8.11515	9.23331	10.4019	7.08814
44	-1.77625	7.95582	-3.93678	-3.682	-2.68139	-4.53973	-4.34353	-4.43725	5.60946	8.91084	6.11166	4.44455	1.36629	7.21397	-4.15131	-1.52406	-7.63957	-4.4419	-1.49606	-5.65493	-13.6542	-14.1571	-13.5992	-13.712	-12.8662	-13.9364	7.25155	4.24978	7.30468	8.5541	9.63437	6.5148
45	-2.50078	8.02222	-4.90946	-4.70239	-3.63286	-5.27915	-5.45707	-5.47583	5.15107	8.44036	5.72384	3.97336	0.930952	6.68683	-5.08662	-2.49368	-8.67145	-5.49336	-2.27065	-6.50394	-14.2677	-14.8005	-14.2264	-14.3194	-13.5007	-14.4914	6.6088	3.64184	6.58575	7.92319	8.93886	5.95437
46	-3.21765	8.09809	-5.93209	-5.7344	-4.62406	-6.07276	-6.68571	-6.54352	4.68688	7.94366	5.33373	3.49888	0.478725	6.1794	-5.98971	-3.48578	-9.6062	-6.5018	-3.00159	-7.35318	-14.8624	-15.4454	-14.8104	-14.8835	-14.1162	-15.0566	6.00908	3.04634	5.9559	7.3281	8.3029	5.41215
47	-3.93099	8.18465	-7.01354	-6.78149	-5.67362	-6.92859	-8.04451	-7.6395	4.21072	7.4175	4.92616	3.01239	0.002306	5.69525	-6.85157	-4.49196	-10.4363	-7.45571	-3.67073	-8.20314	-15.4476	-16.0911	-15.3726	-15.4146	-14.73	-15.6295	5.44702	2.45906	5.40523	6.75793	7.71283	4.90003
48	-4.64569	8.28369	-8.15847	-7.8512	-6.79845	-7.85	-9.5291	-8.76357	3.71567	6.86002	4.47637	2.50645	-0.504824	5.24033	-7.67303	-5.50827	-11.1589	-8.35555	-4.28054	-9.06185	-16.0315	-16.739	-15.9349	-15.9276	-15.3523	-16.2038	4.91888	1.88742	4.91874	6.20392	7.15723	4.42707
49	-5.36627	8.39567	-9.3608	-8.95072	-8.00838	-8.83389	-11.1025	-9.90846	3.19594	6.27226	3.95667	1.9776	-1.04452	4.81766	-8.46766	-6.54531	-11.7871	-9.20498	-4.85811	-9.94277	-16.6186	-17.3957	-16.5116	-16.4307	-15.982	-16.7731	4.41978	1.34415	4.47766	5.66059	6.62752	3.98898
50	-6.09253	8.51782	-10.5969	-10.0798	-9.29707	-9.8656	-12.6912	-11.0508	2.64913	5.65842	3.34611	1.42631	-1.60983	4.42464	-9.25375	-7.61828	-12.3516	-10.0054	-5.43647	-10.857	-17.2059	-18.0671	-17.1065	-16.9192	-16.6065	-17.3303	3.94479	0.839656	4.06255	5.12453	6.11894	3.57828
51	-6.81482	8.64172	-11.8226	-11.2214	-10.6334	-10.9127	-14.1956	-12.1501	2.07645	5.0222	2.63957	0.855034	-2.18662	4.05207	-10.0373	-8.72118	-12.889	-10.7482	-6.03142	-11.7968	-17.781	-18.7494	-17.7075	-17.3747	-17.2086	-17.8651	3.49043	0.380809	3.65717	4.59329	5.62889	3.19199
52	-7.51381	8.75189	-12.9773	-12.3333	-11.9588	-11.9263	-15.511	-13.1574	1.48125	4.36487	1.85314	0.263956	-2.75902	3.68329	-10.8029	-9.80925	-13.4214	-11.4177	-6.63205	-12.7343	-18.3228	-19.4237	-18.2899	-17.7676	-17.7713	-18.3616	3.05278	-0.028974	3.25151	4.06482	5.15059	2.82596
53	-8.16314	8.82719	-13.9929	-13.3505	-13.195	-12.8507	-16.547	-14.0213	0.868579	3.68757	1.02406	-0.350401	-3.31184	3.29351	-11.5153	-10.8087	-13.9344	-11.9927	-7.20625	-13.6346	-18.8032	-20.055	-18.8243	-18.0596	-18.276	-18.8009	2.62711	-0.388824	2.84178	3.53737	4.66821	2.47703
54	-8.73186	8.84447	-14.8019	-14.1938	-14.255	-13.6286	-17.2419	-14.6901	0.246174	2.99471	0.203509	-0.988597	-3.83121	2.85246	-12.1253	-11.6414	-14.3755	-12.4347	-7.7158	-14.4591	-19.1896	-20.5979	-19.2856	-18.2035	-18.6987	-19.1622	2.21134	-0.69737	2.42867	3.01066	4.16542	2.14933
55	-9.1851	8.78214	-15.3419	-14.7797	-15.0537	-14.1987	-17.5648	-15.1124	-0.375925	2.29493	-0.559729	-1.6412	-4.30866	2.33504	-12.5735	-12.2446	-14.6737	-12.6816	-8.12366	-15.144	-19.4456	-21.0068	-19.6547	-18.1442	-19.0048	-19.4176	1.81144	-0.949509	2.02396	2.48915	3.64064	1.85294
56	-9.48701	8.62288	-15.5583	-15.0328	-15.517	-14.496	-17.5059	-15.2397	-0.986756	1.59879	-1.23448	-2.28764	-4.74177	1.73133	-12.8041	-12.5832	-14.7683	-12.6739	-8.40677	-15.5884	-19.5301	-21.2342	-19.9118	-17.8285	-19.1486	-19.5273	1.44419	-1.1353	1.66099	1.98578	3.114	1.59548
57	-9.60683	8.35733	-15.4076	-14.8961	-15.585	-14.4614	-17.0635	-15.032	-1.57487	0.916267	-1.81055	-2.90032	-5.12852	1.04876	-12.7894	-12.6569	-14.6369	-12.3998	-8.56609	-15.6872	-19.3998	-21.2284	-20.024	-17.2242	-19.0818	-19.4404	1.13752	-1.23604	1.39214	1.52379	2.62696	1.38074
58	-9.52269	7.98678	-14.862	-14.3394	-15.216	-14.0543	-16.2336	-14.4667	-2.12687	0.256873	-2.29059	-3.44989	-5.4611	0.310369	-12.5376	-12.4863	-14.2888	-11.9113	-8.62185	-15.38	-19.0149	-20.938	-19.9386	-16.3341	-18.7653	-19.0987	0.927981	-1.22005	1.27452	1.13606	2.23384	1.21553
59	-9.22312	7.52621	-13.9172	-13.3626	-14.3994	-13.2639	-15.0148	-13.5455	-2.62323	-0.365393	-2.67701	-3.90715	-5.71989	-0.446697	-12.0797	-12.1005	-13.7374	-11.2911	-8.60434	-14.6653	-18.3511	-20.3257	-19.598	-15.1982	-18.179	-18.4545	0.855717	-1.04547	1.35606	0.86404	1.98822	1.11573
60	-8.7071	7.00726	-12.6009	-11.9997	-13.1677	-12.1094	-13.4312	-12.2966	-3.03414	-0.924917	-2.96201	-4.24395	-5.86971	-1.1701	-11.4524	-11.5414	-12.9894	-10.6113	-8.54173	-13.5779	-17.4084	-19.3861	-18.9616	-13.8766	-17.3266	-17.491	0.960287	-0.666742	1.66928	0.755131	1.93674	1.10703
61	-7.98245	6.47687	-10.9708	-10.3152	-11.5885	-10.6359	-11.5433	-10.7713	-3.31962	-1.38253	-3.12399	-4.4352	-5.86153	-1.79483	-10.6879	-10.8569	-12.063	-9.89957	-8.45437	-12.1658	-16.2101	-18.1525	-18.0179	-12.4232	-16.2275	-16.2295	1.27626	-0.043814	2.22792	0.858184	2.11702	1.22201
62	-7.06333	5.98851	-9.10711	-8.39249	-9.75047	-8.91274	-9.43987	-9.03998	-3.43409	-1.69012	-3.13068	-4.46047	-5.64099	-2.24816	-9.81034	-10.0893	-10.999	-9.12829	-8.35081	-10.4843	-14.7915	-16.6811	-16.7866	-10.8653	-14.9048	-14.7194	1.82635	0.846108	3.02182	1.21592	2.554	1.49391
63	-5.96579	5.58628	-7.09627	-6.31922	-7.74201	-7.02228	-7.21763	-7.18019	-3.33219	-1.80051	-2.94406	-4.30046	-5.15892	-2.45701	-8.82813	-9.25805	-9.83451	-8.22889	-8.21787	-8.60131	-13.1866	-15.0268	-15.3047	-9.20423	-13.3771	-13.0203	2.61423	2.00008	4.01628	1.85425	3.25364	1.94691
64	-4.70329	5.28944	-5.01423	-4.17388	-5.6339	-5.04301	-4.95707	-5.26332	-2.97259	-1.67268	-2.5205	-3.93634	-4.3751	-2.35832	-7.72847	-8.34681	-8.57273	-7.12941	-8.00441	-6.58898	-11.4242	-13.2292	-13.6127	-7.43534	-11.66	-11.1837	3.62303	3.39053	5.16197	2.77241	4.19951	2.5907
65	-3.28595	5.08749	-2.91379	-2.01433	-3.47151	-3.03403	-2.7058	-3.34326	-2.32108	-1.27349	-1.81168	-3.35345	-3.2601	-1.90666	-6.48444	-7.30542	-7.17674	-5.79728	-7.63183	-4.51094	-9.53029	-11.3122	-11.7492	-5.564	-9.77747	-9.2486	4.81986	4.97148	6.4078	3.94208	5.35602	3.42189
66	-1.72328	4.94995	-0.820449	0.126835	-1.27881	-1.02532	-0.479641	-1.44531	-1.35532	-0.579363	-0.772765	-2.54135	-1.80402	-1.07909	-5.06938	-6.0686	-5.59758	-4.24775	-7.02701	-2.40596	-7.5347	-9.29464	-9.75548	-3.60525	-7.77407	-7.24408	6.16347	6.68964	7.71108	5.3139	6.67635	4.4264
67	-0.0264266	4.84248	1.26269	2.24259	0.930648	0.980165	1.7258	0.434249	-0.0697606	0.423145	0.624476	-1.49074	-0.028942	0.123263	-3.46572	-4.58896	-3.79929	-2.53157	-6.12576	-0.283033	-5.47199	-7.19556	-7.68133	-1.57797	-5.71678	-5.18833	7.61265	8.49787	9.04395	6.83118	8.11343	5.57684
68	1.79166	4.73897	3.34375	4.34944	3.13832	2.98994	3.92229	2.31878	1.52119	1.7349	2.37815	-0.194228	2.01244	1.67468	-1.67355	-2.85841	-1.77643	-0.707364	-4.88574	1.86021	-3.36897	-5.02485	-5.57922	0.508795	-3.67432	-3.07524	9.1359	10.3655	10.4017	8.44841	9.63195	6.83196
69	3.71816	4.62698	5.4282	6.46838	5.3122	5.0086	6.11732	4.23452	3.38377	3.34014	4.4491	1.34943	4.25387	3.52633	0.287495	-0.917231	0.436254	1.20068	-3.30946	4.02723	-1.22913	-2.77503	-3.48456	2.66872	-1.68149	-0.873282	10.7205	12.2813	11.8045	10.1465	11.2188	8.15116
70	5.7427	4.50631	7.51287	8.602	7.41848	7.0378	8.30861	6.19745	5.47206	5.20695	6.77091	3.12906	6.63957	5.6138	2.38481	1.15861	2.76526	3.22016	-1.43749	6.21751	0.967736	-0.427446	-1.39935	4.92549	0.290576	1.44941	12.376	14.2522	13.29	11.9329	12.8873	9.51781
71	7.85867	4.38354	9.59098	10.7338	9.43756	9.0822	10.4888	8.21253	7.7388	7.29415	9.27103	5.11953	9.1378	7.87152	4.58179	3.29122	5.12297	5.40187	0.661916	8.43097	3.25344	2.03604	0.704654	7.29015	2.33221	3.90412	14.1283	16.2939	14.9009	13.8294	14.6699	10.9477
72	10.0615	4.26571	11.6557	12.8429	11.3724	11.1409	12.6481	10.2744	10.1455	9.56014	11.8886	7.28882	11.738	10.2518	6.85085	5.43608	7.4481	7.77137	2.90499	10.6937	5.65268	4.61946	2.87912	9.74468	4.5479	6.47224	16.0028	18.4147	16.6683	15.8548	16.5988	12.4775
73	12.3414	4.1571	13.6966	14.913	13.2421	13.2004	14.7691	12.3583	12.6643	11.9648	14.5763	9.60758	14.4391	12.734	9.17881	7.59978	9.72422	10.299	5.23374	13.0373	8.15945	7.30046	5.169	12.2402	6.9794	9.1082	18.0078	20.5993	18.5949	18.012	18.6848	14.1481
74	14.6757	4.05896	15.6926	16.9235	15.0609	15.2329	16.8242	14.4215	15.2742	14.4668	17.2961	12.0523	17.2389	15.317	11.5514	9.81162	11.9713	12.911	7.62938	15.4338	10.7339	10.0332	7.58213	14.7176	9.58433	11.7523	20.1265	22.8075	20.6466	20.2858	20.9059	15.9867
75	17.0304	3.97102	17.6165	18.8411	16.8348	17.1986	18.7871	16.421	17.9566	17.0271	20.0224	14.6035	20.1291	18.001	13.9412	12.0819	14.2192	15.5035	10.0879	17.8132	13.3212	12.7673	10.0917	17.1204	12.276	14.3508	22.3163	24.986	22.7587	22.6426	23.2025	17.9918
76	19.3671	3.8929	19.4444	20.6268	18.5645	19.0544	20.6437	18.3324	20.6953	19.6163	22.7505	17.248	23.0887	20.773	16.3137	14.3879	16.4799	17.9831	12.6163	20.1015	15.8663	15.4459	12.6568	19.3917	14.9703	16.8667	24.5159	27.0821	24.8555	25.0275	25.4867	20.1278
77	21.6481	3.82998	21.1644	22.2598	20.249	20.7717	22.3935	20.1481	23.4746	22.2184	25.4915	19.9821	26.0808	23.6005	18.6265	16.6713	18.7276	20.2849	15.2168	22.2318	18.3181	17.9962	15.2346	21.4857	17.6025	19.2718	26.657	29.0491	26.8685	27.3722	27.6635	22.3316
78	23.8391	3.79712	22.7754	23.7464	21.877	22.3463	24.0433	21.864	26.2741	24.8238	28.254	22.8066	29.0531	26.433	20.8332	18.8491	20.9158	22.3736	17.8549	24.1725	20.6352	20.35	17.7818	23.3845	20.1226	21.5372	28.6776	30.852	28.7467	29.609	29.6562	24.524
79	25.9121	3.81561	24.2814	25.1093	23.4205	23.7959	25.599	23.4822	29.0645	27.4197	31.0302	25.7134	31.9447	29.2145	22.8903	20.8365	22.9884	24.242	20.4592	25.9253	22.7895	22.465	20.2542	25.0987	22.4896	23.6399	30.5348	32.4735	30.4607	31.683	31.4303	26.6266
80	27.8486	3.90248	25.6952	26.3769	24.861	25.154	27.0618	25.0223	31.8068	29.9835	33.7902	28.6746	34.6936	31.8921	24.761	22.597	24.8958	25.8881	22.9384	27.4856	24.7674	24.3283	22.6056	26.6725	24.6667	25.564	32.2126	33.9209	32.0025	33.5613	32.997	28.5814
81	29.6414	4.05857	27.0371	27.5791	26.2086	26.4508	28.4367	26.5104	34.4512	32.4797	36.4813	31.6351	37.242	34.4182	26.4282	24.1451	26.6182	27.3341	25.1989	28.8447	26.5697	25.9584	24.7896	28.1639	26.6273	27.3091	33.7205	35.225	33.3847	35.2363	34.3942	30.3625
82	31.2948	4.26237	28.3245	28.736	27.4869	27.6974	29.7424	27.9597	36.9387	34.8577	39.0325	34.5103	39.5419	36.7511	27.9113	25.5144	28.1716	28.6491	27.2006	30.0207	28.2128	27.3983	26.7776	29.6127	28.374	28.9013	35.0867	36.4289	34.6412	36.7206	35.6682	31.9744
83	32.8213	4.47678	29.5666	29.8598	28.7164	28.8909	30.9989	29.367	39.2085	37.0541	41.3706	37.2004	41.5626	38.855	29.2529	26.7591	29.6062	29.8798	28.958	31.0612	29.73	28.7019	28.5798	31.0357	29.9443	30.3885	36.3483	37.5762	35.8218	38.0406	36.863	33.4398
84	34.237	4.66183	30.7701	30.9643	29.9118	30.0343	32.2203	30.7199	41.2113	39.0049	43.4368	39.6134	43.2948	40.7068	30.4991	27.942	30.9909	31.0286	30.5081	32.0259	31.1632	29.9208	30.2415	32.4342	31.4047	31.815	37.5412	38.7051	36.974	39.2261	38.0125	34.7882
85	35.5548	4.78866	31.939	32.0646	31.0876	31.138	33.4112	31.9934	42.9198	40.6646	45.1965	41.6828	44.7507	42.3044	31.679	29.1115	32.3476	32.0767	31.889	32.9701	32.5439	31.093	31.8157	33.7959	32.8176	33.1973	38.6925	39.8405	38.1265	40.3048	39.1376	36.053
86	36.7804	4.84909	33.0727	33.1725	32.2584	32.2151	34.5629	33.1546	44.3349	42.0218	46.6443	43.3788	45.9615	43.6681	32.7877	30.2597	33.6318	32.993	33.1289	33.925	33.8864	32.2369	33.3418	35.1108	34.2134	34.5289	39.8204	40.9865	39.2912	41.3066	40.2473	37.2702
87	37.9197	4.85218	34.1748	34.2983	33.4392	33.2804	35.6624	34.1939	45.4863	43.1034	47.8087	44.7155	46.9713	44.8325	33.8064	31.327	34.7974	33.757	34.2483	34.9022	35.1956	33.362	34.837	36.3883	35.5879	35.8029	40.9355	42.1302	40.4713	42.2631	41.3433	38.4698
88	38.9849	4.81547	35.2565	35.4503	34.6446	34.3524	36.7006	35.1343	46.427	43.967	48.75	45.7449	47.8327	45.8403	34.7252	32.2661	35.8206	34.3769	35.2697	35.8926	36.4761	34.4804	36.2945	37.6583	36.9222	37.025	42.0398	43.2486	41.6597	43.2017	42.4227	39.6666
89	39.9912	4.76034	36.3287	36.6345	35.8858	35.444	37.6675	36.0115	47.223	44.6846	49.5481	46.5438	48.5991	46.7394	35.5412	33.0626	36.688	34.8828	36.2251	36.8476	37.737	35.6043	37.6981	38.9571	38.2149	38.2105	43.126	44.3123	42.8368	44.1413	43.4796	40.8599
90	40.9511	4.70883	37.3929	37.8482	37.1651	36.549	38.5445	36.8574	47.9397	45.3249	50.2834	47.1989	49.3127	47.5785	36.2535	33.7366	37.4043	35.3042	37.1382	37.684	38.9885	36.7368	39.0357	40.3063	39.4896	39.3739	44.181	45.2946	43.9776	45.0911	44.5046	42.0373
91	41.8716	4.68014	38.4362	39.0707	38.4636	37.6443	39.3104	37.692	48.6299	45.9445	51.0194	47.7905	49.9969	48.3981	36.8657	34.3199	37.9906	35.6724	38.0059	38.3399	40.2343	37.8731	40.3047	41.6909	40.7785	40.5243	45.1917	46.1815	45.0596	46.0531	45.4843	43.1802
92	42.7515	4.68584	39.4291	40.2503	39.7253	38.697	39.9571	38.5158	49.3259	46.5841	51.7932	48.3808	50.6547	49.2165	37.391	34.849	38.4662	36.0178	38.8026	38.8191	41.4679	39.0146	41.5121	43.0444	42.098	41.6703	46.1435	46.9676	46.0651	47.0214	46.4	44.2634
93	43.579	4.72663	40.327	41.3015	40.859	39.6686	40.4991	39.3068	50.0362	47.2684	52.6091	49.0085	51.2734	50.0218	37.849	35.3612	38.8441	36.3714	39.4894	39.1788	42.664	40.158	42.6675	44.2573	43.4295	42.8077	47.0187	47.6489	46.9769	47.9778	47.2324	45.2575
94	44.3319	4.79367	41.0854	42.1346	41.776	40.52	40.9722	40.0244	50.7477	48.0051	53.439	49.6874	51.8301	50.7772	38.258	35.8727	39.1479	36.7492	40.0338	39.4864	43.7707	41.2751	43.77	45.2215	44.6947	43.8922	47.7977	48.2239	47.7738	48.8903	47.9669	46.1339
95	44.9813	4.87239	41.675	42.6938	42.4182	41.2212	41.4187	40.6228	51.4278	48.7799	54.2273	50.4047	52.2937	51.4336	38.6284	36.3758	39.4131	37.1314	40.4394	39.7824	44.7151	42.3051	44.7835	45.885	45.7633	44.8385	48.4602	48.6926	48.4329	49.717	48.5946	46.8636
96	45.4973	4.94391	42.0835	42.9709	42.7599	41.747	41.8711	41.0687	52.0267	49.5487	54.9026	51.1134	52.6274	51.9415	38.9656	36.8493	39.6793	37.491	40.7397	40.0688	45.4284	43.1721	45.6354	46.2617	46.5152	45.5576	48.982	49.0522	48.9294	50.4085	49.1074	47.4127
97	45.8529	4.98943	42.3154	43.0027	42.8102	42.0769	42.3396	41.3478	52.483	50.2388	55.3898	51.7326	52.7944	52.2591	39.2623	37.2656	39.9711	37.7947	40.9622	40.3179	45.8689	43.8161	46.2493	46.3872	46.898	45.9939	49.3347	49.298	49.2363	50.9089	49.4905	47.74
98	46.0247	4.99687	42.3866	42.8443	42.6196	42.205	42.8039	41.46	52.7367	50.7651	55.6258	52.1659	52.7655	52.3615	39.4892	37.5907	40.2601	38.0045	41.1055	40.4853	46.0216	44.2095	46.5713	46.2756	46.9174	46.1341	49.4894	49.4275	49.3252	51.1649	49.7228	47.8066
99	45.9933	4.96331	42.3094	42.5255	42.2684	42.1312	43.209	41.4127	52.7452	51.0531	55.569	52.3326	52.5244	52.2471	39.6043	37.794	40.4659	38.0935	41.1379	40.5302	45.8824	44.3455	46.5713	45.9084	46.5963	45.9904	49.4253	49.4407	49.1761	51.1401	49.7818	47.5878
100	45.7473	4.89702	42.0796	42.0456	41.8193	41.8462	43.4638	41.2233	52.4953	51.0586	55.2086	52.1988	52.076	51.9344	39.5707	37.8553	40.5032	38.0351	41.0309	40.4292	45.4478	44.2192	46.2363	45.2489	45.9606	45.5744	49.143	49.3409	48.7976	50.8314	49.6547	47.0904
101	45.2876	4.81372	41.6819	41.3897	41.3008	41.3289	43.4632	40.9267	51.998	50.761	54.5584	51.7751	51.4479	51.4474	39.37	37.7571	40.3163	37.8062	40.7856	40.1848	44.7172	43.8219	45.5678	44.2732	45.0345	44.8888	48.6709	49.1356	48.2279	50.2723	49.3473	46.3716

## Sheet: PHAY
Prosthetic side			TF1	C:\Users\xb00012\Documents\Data\27_15_150415 SP\27_15_150415_0056.c3d	C:\Users\xb00012\Documents\Data\27_15_150415 SP\27_15_150415_0058.c3d	C:\Users\xb00012\Documents\Data\27_15_150415 SP\27_15_150415_0060.c3d	C:\Users\xb00012\Documents\Data\27_15_150415 SP\27_15_150415_0062.c3d	C:\Users\xb00012\Documents\Data\27_15_150415 SP\27_15_150415_0066.c3d	TF2	C:\Users\xb00012\Documents\Data\37_26_130515 SP\37_26_130515_0069.c3d	C:\Users\xb00012\Documents\Data\37_26_130515 SP\37_26_130515_0073.c3d	C:\Users\xb00012\Documents\Data\37_26_130515 SP\37_26_130515_0077.c3d	C:\Users\xb00012\Documents\Data\37_26_130515 SP\37_26_130515_0079.c3d	C:\Users\xb00012\Documents\Data\37_26_130515 SP\37_26_130515_0081.c3d	TF3	C:\Users\xb00012\Documents\Data\39_28_200515 SP\39_28_200515_0071.c3d	C:\Users\xb00012\Documents\Data\39_28_200515 SP\39_28_200515_0073.c3d	C:\Users\xb00012\Documents\Data\39_28_200515 SP\39_28_200515_0079.c3d	C:\Users\xb00012\Documents\Data\39_28_200515 SP\39_28_200515_0081.c3d	C:\Users\xb00012\Documents\Data\39_28_200515 SP\39_28_200515_0083.c3d	TF4	C:\Users\xb00012\Documents\Data\44_33_190615 SP\44_33_190615_0067.c3d	C:\Users\xb00012\Documents\Data\44_33_190615 SP\44_33_190615_0069.c3d	C:\Users\xb00012\Documents\Data\44_33_190615 SP\44_33_190615_0071.c3d	C:\Users\xb00012\Documents\Data\44_33_190615 SP\44_33_190615_0077.c3d	C:\Users\xb00012\Documents\Data\44_33_190615 SP\44_33_190615_0081.c3d	TF5	C:\Users\xb00012\Documents\Data\45_34_230615 SP\45_34_230615_0063.c3d	C:\Users\xb00012\Documents\Data\45_34_230615 SP\45_34_230615_0069.c3d	C:\Users\xb00012\Documents\Data\45_34_230615 SP\45_34_230615_0071.c3d	C:\Users\xb00012\Documents\Data\45_34_230615 SP\45_34_230615_0073.c3d	C:\Users\xb00012\Documents\Data\45_34_230615 SP\45_34_230615_0075.c3d
Sagittal plane			ELA	RHIP_ANGLES	RHIP_ANGLES	RHIP_ANGLES	RHIP_ANGLES	RHIP_ANGLES	ELA	LHIP_ANGLES	LHIP_ANGLES	LHIP_ANGLES	LHIP_ANGLES	LHIP_ANGLES	ELA	RHIP_ANGLES	RHIP_ANGLES	RHIP_ANGLES	RHIP_ANGLES	RHIP_ANGLES	ECH	RHIP_ANGLES	RHIP_ANGLES	RHIP_ANGLES	RHIP_ANGLES	RHIP_ANGLES	ECH	LHIP_ANGLES	LHIP_ANGLES	LHIP_ANGLES	LHIP_ANGLES	LHIP_ANGLES
Hip Angle				LINK_MODEL_BASED	LINK_MODEL_BASED	LINK_MODEL_BASED	LINK_MODEL_BASED	LINK_MODEL_BASED		LINK_MODEL_BASED	LINK_MODEL_BASED	LINK_MODEL_BASED	LINK_MODEL_BASED	LINK_MODEL_BASED		LINK_MODEL_BASED	LINK_MODEL_BASED	LINK_MODEL_BASED	LINK_MODEL_BASED	LINK_MODEL_BASED		LINK_MODEL_BASED	LINK_MODEL_BASED	LINK_MODEL_BASED	LINK_MODEL_BASED	LINK_MODEL_BASED		LINK_MODEL_BASED	LINK_MODEL_BASED	LINK_MODEL_BASED	LINK_MODEL_BASED	LINK_MODEL_BASED
101 points over gait cycle				Original	Original	Original	Original	Original		Original	Original	Original	Original	Original		Original	Original	Original	Original	Original		Original	Original	Original	Original	Original		Original	Original	Original	Original	Original
ITEM	Mean	SD	C3_R	1	1	1	1	1	C3_L	1	1	1	1	1	C3_R	1	1	1	1	1	C3_R	1	1	1	1	1	C3_L	1	1	1	1	1
1	37.7788	5.36618	40.5666	38.6716	39.941	41.7178	41.4985	41.0043	38.8716	39.6411	40.1772	38.9997	36.6776	38.8625	37.0166	40.7273	34.4476	34.5355	33.4886	41.8841	28.9365	28.0659	29.3151	27.3534	28.4693	31.4787	43.5025	43.8051	43.9007	42.8023	42.5968	44.4075
2	37.0046	5.3122	39.6575	38.0892	38.8438	40.665	40.6757	40.0138	37.7652	38.3032	39.0081	37.9963	35.8391	37.6793	36.5261	40.4914	34.138	33.7768	32.8601	41.3644	28.3043	27.3699	28.7148	26.5647	27.5813	31.2908	42.7697	43.1616	43.2007	41.9176	41.7662	43.8022
3	36.1175	5.28713	38.625	37.3103	37.6377	39.4775	39.7169	38.9823	36.4815	36.8103	37.6726	36.8372	34.7955	36.2919	36.0597	40.1612	33.8704	33.1775	32.2334	40.8561	27.4898	26.5285	27.9438	25.673	26.4703	30.8337	41.9312	42.3981	42.3744	40.9269	40.8245	43.1322
4	35.1707	5.27258	37.5382	36.3974	36.3963	38.2375	38.6729	37.9867	35.0446	35.195	36.1859	35.5517	33.5514	34.7392	35.665	39.7538	33.7151	32.7818	31.6604	40.4139	26.596	25.6178	27.1283	24.7766	25.3216	30.1359	41.0095	41.531	41.444	39.8558	39.8104	42.4062
5	34.2007	5.25357	36.4446	35.4105	35.1723	37.0048	37.5939	37.0417	33.4685	33.4722	34.556	34.1499	32.1193	33.045	35.3393	39.2726	33.6883	32.547	31.1617	40.0266	25.7261	24.7189	26.3911	23.9505	24.2938	29.2764	40.025	40.5796	40.4371	38.7255	38.7541	41.6285
6	33.2338	5.22404	35.3808	34.407	34.0032	35.8235	36.5308	36.1395	31.7806	31.6631	32.812	32.6434	30.5428	31.2417	35.0453	38.7182	33.7572	32.3905	30.7242	39.6364	24.9627	23.8986	25.8151	23.2514	23.4786	28.3698	38.9998	39.5707	39.3834	37.5578	37.6821	40.8048
7	32.288	5.18643	34.3749	33.4344	32.9109	34.7257	35.5283	35.275	30.0256	29.802	31.0078	31.0553	28.888	29.3747	34.7348	38.0957	33.8542	32.236	30.3141	39.1741	24.3514	23.1941	25.4278	22.7057	22.8933	27.5359	37.9536	38.5342	38.3094	36.3694	36.6153	39.9395
8	31.371	5.14966	33.4463	32.5261	31.9062	33.7308	34.6154	34.4526	28.2576	27.9334	29.2118	29.4206	27.2242	27.4978	34.3649	37.4045	33.9053	32.0346	29.8898	38.5904	23.8884	22.6022	25.1973	22.2917	22.4894	26.8613	36.8979	37.4957	37.2326	35.167	35.5639	39.0301
9	30.4791	5.12237	32.6015	31.6975	30.992	32.8432	33.7982	33.6765	26.5303	26.1057	27.4889	27.78	25.6129	25.6639	33.9045	36.6305	33.8573	31.7649	29.411	37.8587	23.5272	22.0851	25.0465	21.9533	22.1815	26.3698	35.8322	36.47	36.1569	33.9478	34.5231	38.0631
10	29.6014	5.10672	31.8313	30.9424	30.1608	32.0521	33.0634	32.9378	24.8918	24.3675	25.8903	26.1757	24.1033	23.9222	33.3369	35.754	33.6857	31.4251	28.8429	36.9767	23.1999	21.5892	24.8815	21.6284	21.8808	26.0197	34.7471	35.4604	35.0712	32.7044	33.478	37.0214
11	28.7245	5.09728	31.1112	30.2352	29.3942	31.3297	32.3829	32.2139	23.3805	22.7628	24.4485	24.6491	22.7262	22.316	32.6604	34.7725	33.3848	31.0197	28.1645	35.9602	22.8382	21.0621	24.6158	21.2663	21.5205	25.7263	33.6321	34.4627	33.9575	31.4318	32.4119	35.8964
12	27.8373	5.08229	30.409	29.5405	28.6683	30.6372	31.7229	31.4763	22.0219	21.3261	23.1761	23.2397	21.4909	20.8768	31.8834	33.7044	32.9555	30.5482	27.3812	34.8276	22.3907	20.4647	24.193	20.8353	21.0692	25.3915	32.4814	33.4693	32.8014	30.1343	31.3134	34.6887
13	26.934	5.04675	29.6926	28.8238	27.9595	29.9319	31.0515	30.6963	20.8291	20.0801	22.0742	21.9775	20.3922	19.6215	31.0194	32.5719	32.3907	30.0033	26.527	33.604	21.8324	19.7805	23.5996	20.3194	20.5286	24.9337	31.2965	32.4757	31.5962	28.8299	30.178	33.403
14	26.016	4.97649	28.937	28.0627	27.2469	29.1784	30.3427	29.8543	19.809	19.0395	21.1419	20.8803	19.4257	18.5576	30.0849	31.3925	31.6751	29.385	25.6427	32.329	21.1631	19.0194	22.861	19.7146	19.9144	24.3058	30.0863	31.4862	30.3401	27.5473	29.0114	32.0465
15	25.0929	4.86051	28.1318	27.2496	26.513	28.3594	29.585	28.952	18.9671	18.2106	20.3791	19.9585	18.5982	17.6889	29.0929	30.1688	30.8008	28.6947	24.7559	31.0442	20.4049	18.2142	22.0285	19.0357	19.2453	23.5009	28.8676	30.5131	29.0362	26.3208	27.8333	30.6346
16	24.1789	4.69344	27.2811	26.3904	25.7433	27.4763	28.7842	28.0114	18.3036	17.5865	19.7775	19.2191	17.9208	17.0141	28.0504	28.9023	29.7774	27.9261	23.8823	29.7637	19.5945	17.4069	21.1595	18.3161	18.5393	22.5507	27.6649	29.5734	27.6972	25.1833	26.6794	29.1914
17	23.2888	4.47836	26.3965	25.5001	24.9294	26.5436	27.9539	27.0555	17.8065	17.1435	19.3166	18.6609	17.3952	16.5163	26.9628	27.6075	28.634	27.0772	23.0235	28.4719	18.7717	16.6358	20.2986	17.5966	17.8161	21.5114	26.5063	28.6864	26.3483	24.1584	25.5922	27.7461
18	22.4333	4.22715	25.4902	24.596	24.0692	25.5822	27.1043	26.0996	17.4496	16.8427	18.9665	18.2714	17.0078	16.1595	25.8383	26.3039	27.4166	26.1502	22.1678	27.1529	17.9699	15.9234	19.4683	16.9126	17.0976	20.4477	25.4187	27.8701	25.0281	23.2564	24.6063	26.3325
19	21.6167	3.95768	24.5697	23.6878	23.1645	24.6092	26.2345	25.1523	17.1967	16.6347	18.6959	18.0256	16.733	15.8941	24.6881	24.9996	26.1735	25.1542	21.3011	25.812	17.2075	15.2727	18.6658	16.2811	16.402	19.416	24.4217	27.1341	23.7799	22.4664	23.7368	24.9912
20	20.8329	3.68888	23.6338	22.7756	22.22	23.6287	25.3333	24.2112	17.0056	16.463	18.4731	17.8884	16.5363	15.6673	23.5244	23.6855	24.932	24.1128	20.4188	24.4731	16.4846	14.6647	17.8726	15.6971	15.7374	18.4511	23.5162	26.4687	22.6354	21.7477	22.9678	23.7615
21	20.0672	3.43714	22.6754	21.8508	21.2411	22.6341	24.3879	23.2631	16.8326	16.2713	18.2667	17.816	16.3791	15.4298	22.3622	22.3586	23.6986	23.0611	19.53	23.1625	15.787	14.0642	17.0692	15.1406	15.099	17.562	22.6786	25.842	21.5995	21.0353	22.2506	22.6656
22	19.3019	3.21321	21.6861	20.8989	20.2335	21.6155	23.3873	22.2951	16.6374	16.0115	18.0493	17.7606	16.2235	15.1422	21.2254	21.0354	22.486	22.0356	18.669	21.9009	15.0963	13.4387	16.2432	14.5902	14.4721	16.7375	21.8642	25.2065	20.6441	20.2586	21.5176	21.6943
23	18.5229	3.02122	20.6635	19.9065	19.2133	20.5639	22.3313	21.3028	16.3857	15.6464	17.796	17.6759	16.0347	14.7754	20.1469	19.7478	21.3234	21.0749	17.8809	20.7073	14.3988	12.7745	15.3889	14.0352	13.8383	15.957	21.0198	24.5109	19.7176	19.3623	20.7059	20.8024
24	17.7219	2.85999	19.615	18.8701	18.2023	19.4768	21.2381	20.2876	16.0476	15.1487	17.4808	17.5186	15.7798	14.3099	19.1577	18.5287	20.2467	20.2134	17.1999	19.5995	13.689	12.0758	14.506	13.4797	13.1867	15.197	20.1004	23.7112	18.7645	18.3212	19.7847	19.9206
25	16.8945	2.72477	18.5534	17.8017	17.2102	18.3641	20.1348	19.2564	15.5968	14.4998	17.077	17.2481	15.4256	13.7335	18.2707	17.3896	19.2688	19.4612	16.6478	18.5861	12.9705	11.359	13.6003	12.9328	12.5236	14.4366	19.0811	22.7801	17.7397	17.1435	18.7609	18.9812
26	16.0392	2.61026	17.4919	16.7263	16.2333	17.2394	19.0427	18.2179	15.0147	13.6946	16.5638	16.8334	14.9395	13.0423	17.4767	16.3313	18.3614	18.808	16.2257	17.657	12.2533	10.6471	12.6792	12.4019	11.8691	13.6693	17.9595	21.7138	16.6176	15.8635	17.6631	17.9394
27	15.1568	2.51586	16.4401	15.673	15.265	16.1141	17.9693	17.1792	14.2983	12.7501	15.9316	16.2636	14.2977	12.2485	16.7475	15.3589	17.4837	18.2346	15.8906	16.7698	11.5439	9.9495	11.7473	11.8895	11.2276	12.9055	16.7543	20.5358	15.395	14.5296	16.5262	16.7848
28	14.2499	2.44585	15.4033	14.6654	14.302	14.9981	16.9095	16.1417	13.4657	11.7098	15.1877	15.5466	13.4961	11.3883	16.0455	14.4582	16.6144	17.7169	15.5577	15.8802	10.8352	9.2597	10.8082	11.387	10.5734	12.1476	15.4999	19.2911	14.0895	13.1926	15.3868	15.5394
29	13.3258	2.40137	14.3845	13.7162	13.3448	13.8992	15.8573	15.105	12.5577	10.6414	14.363	14.7091	12.558	10.5169	15.3338	13.5911	15.7473	17.2254	15.1209	14.9844	10.1142	8.56697	9.87007	10.8682	9.88515	11.3804	14.2389	18.0332	12.7392	11.8967	14.2806	14.2449
30	12.3986	2.3747	13.3862	12.823	12.3973	12.8235	14.8128	14.0744	11.6304	9.62011	13.5087	13.796	11.5334	9.69372	14.5887	12.7416	14.8858	16.7041	14.5201	14.0918	9.37094	7.85846	8.94214	10.3026	9.15816	10.5933	13.0168	16.8139	11.4009	10.6803	13.237	12.9519
31	11.4872	2.35425	12.4129	11.9734	11.4681	11.7785	13.7839	13.0608	10.7388	8.70057	12.6773	12.8632	10.492	8.96087	13.8065	11.9174	14.0319	16.0927	13.7763	13.2142	8.60263	7.12257	8.0309	9.6732	8.40272	9.78374	11.8749	15.6767	10.1339	9.57728	12.276	11.7107
32	10.6105	2.33217	11.4708	11.1534	10.566	10.7735	12.7827	12.0784	9.92406	7.90635	11.9094	11.9653	9.50907	8.33012	12.9989	11.1229	13.194	15.3731	12.9492	12.3553	7.8147	6.35538	7.14131	8.98708	7.6373	8.95246	10.8439	14.6493	8.98159	8.61353	11.4088	10.5664
33	9.78198	2.30594	10.5635	10.3497	9.69727	9.81081	11.8181	11.1415	9.20789	7.23364	11.2284	11.1431	8.64155	7.79277	12.1811	10.349	12.3862	14.5649	12.0948	11.5106	7.01705	5.56265	6.282	8.26262	6.87581	8.10216	9.94043	13.738	7.96816	7.80202	10.6408	9.55318
34	9.00739	2.27796	9.69132	9.55278	8.86516	8.88578	10.8937	10.2592	8.58677	6.65712	10.6362	10.4111	7.90556	7.32378	11.3692	9.5891	11.6153	13.7096	11.2466	10.6854	6.22129	4.75904	5.46183	7.51934	6.12697	7.2393	9.16838	12.9334	7.10625	7.13884	9.9717	8.69177
35	8.28576	2.25327	8.85135	8.75809	8.0641	7.99856	10.0066	9.42943	8.0354	6.13961	10.114	9.75663	7.28122	6.88548	10.5805	8.84875	10.8787	12.8612	10.4161	9.89762	5.44212	3.96294	4.68488	6.78436	5.4031	6.37532	8.51944	12.2178	6.3961	6.60508	9.39192	7.98633
36	7.60936	2.23602	8.035	7.96127	7.27445	7.15489	9.14774	8.63668	7.51674	5.64145	9.627	9.14812	6.72788	6.43925	9.82832	8.1367	10.1714	12.0682	9.60796	9.15734	4.69374	3.18688	3.95441	6.08758	4.7152	5.52463	7.97297	11.5694	5.81996	6.17093	8.88076	7.42383
37	6.96389	2.22687	7.22853	7.1561	6.46767	6.35381	8.31007	7.85499	6.99055	5.12627	9.13289	8.54583	6.19618	5.9516	9.11769	7.465	9.49244	11.3394	8.8364	8.45519	3.98382	2.43574	3.27166	5.44011	4.07034	4.70126	7.49884	10.9661	5.3452	5.79712	8.40786	6.97791
38	6.33202	2.22438	6.41515	6.33537	5.61639	5.57965	7.48884	7.05548	6.42085	4.56393	8.59169	7.91425	5.6377	5.39669	8.45075	6.8565	8.8485	10.6396	8.12526	7.78384	3.31161	1.71612	2.629	4.83193	3.46671	3.91431	7.06175	10.3915	4.93291	5.43516	7.94059	6.60864
39	5.69566	2.2284	5.57686	5.49171	4.69876	4.80681	6.67283	6.2142	5.78141	3.93253	7.97268	7.22846	5.01269	4.76068	7.82772	6.32672	8.23857	9.93674	7.48531	7.15125	2.66771	1.03626	2.0101	4.24102	2.88613	3.16503	6.62463	9.83094	4.54518	5.03231	7.45006	6.26465
40	5.03905	2.24316	4.69958	4.61559	3.7029	4.00882	5.84461	5.32595	5.05911	3.22176	7.25706	6.47484	4.29635	4.04554	7.24787	5.86581	7.65632	9.24178	6.9061	6.56933	2.03732	0.393168	1.39535	3.64723	2.30391	2.44695	6.1514	9.26646	4.14483	4.54023	6.91346	5.89202
41	4.34994	2.27381	3.77733	3.69455	2.63007	3.17068	4.98618	4.40515	4.25302	2.43169	6.43871	5.64548	3.48343	3.26579	6.70559	5.45756	7.09383	8.57586	6.36239	6.03832	1.40437	-0.22974	0.768348	3.03565	1.70232	1.74527	5.60938	8.67997	3.69272	3.91885	6.31334	5.44204
42	3.61737	2.32355	2.80668	2.71521	1.48552	2.28486	4.07931	3.4685	3.36895	1.56865	5.51994	4.73665	2.58519	2.43434	6.18549	5.08031	6.53987	7.93912	5.81921	5.54896	0.752548	-0.857779	0.110941	2.39407	1.07499	1.04053	4.97318	8.05595	3.1545	3.14075	5.63643	4.87827
43	2.83104	2.39462	1.77982	1.66543	0.269031	1.33897	3.10176	2.52391	2.41379	0.640519	4.50655	3.75244	1.61866	1.55079	5.66682	4.70142	5.98614	7.32504	5.24962	5.07186	0.0676178	-1.51835	-0.595245	1.71914	0.417237	0.315307	4.22717	7.37895	2.51003	2.19594	4.87245	4.17849
44	1.98163	2.48658	0.68553	0.535665	-1.02202	0.318865	2.02969	1.56546	1.39355	-0.342724	3.40672	2.70256	0.598273	0.602933	5.12377	4.27572	5.42458	6.71977	4.64808	4.55072	-0.660792	-2.23274	-1.3546	1.01017	-0.28335	-0.443434	3.36608	6.63443	1.75369	1.09355	4.01323	3.33551
45	1.06197	2.5946	-0.486243	-0.684127	-2.38697	-0.78652	0.851167	0.575236	0.315423	-1.36556	2.23165	1.59793	-0.4647	-0.422213	4.5284	3.76548	4.83498	6.07958	4.01943	3.94251	-1.44104	-3.01241	-2.16064	0.258519	-1.04297	-1.2477	2.39333	5.81232	0.887247	-0.140767	3.05472	2.35314
46	0.0725092	2.71536	-1.74004	-2.0028	-3.81652	-1.98598	-0.427578	-0.467302	-0.809295	-2.40388	0.9969	0.44934	-1.56076	-1.52807	3.87136	3.16174	4.19069	5.37574	3.3714	3.25723	-2.27921	-3.86144	-3.00682	-0.546348	-1.87208	-2.10935	1.31972	4.90604	-0.086764	-1.46652	2.00214	1.24371
47	-0.976516	2.84811	-3.06995	-3.4171	-5.28915	-3.28326	-1.78645	-1.57381	-1.96254	-3.42626	-0.275085	-0.729993	-2.67928	-2.70207	3.16236	2.47658	3.47808	4.62374	2.70473	2.52866	-3.17703	-4.78379	-3.88951	-1.40602	-2.76914	-3.03669	0.164584	3.91037	-1.16153	-2.82734	0.871634	0.029781
48	-2.06487	2.99074	-4.45433	-4.90237	-6.77238	-4.66389	-3.19412	-2.73889	-3.11667	-4.3961	-1.55244	-1.91893	-3.80309	-3.91278	2.42067	1.74531	2.70781	3.85388	2.01332	1.78304	-4.13141	-5.77797	-4.80966	-2.31692	-3.72186	-4.03064	-1.04259	2.82444	-2.32183	-4.15099	-0.311232	-1.25334
49	-3.16216	3.13637	-5.85412	-6.41096	-8.22469	-6.0875	-4.61089	-3.93654	-4.23391	-5.26996	-2.79658	-3.08596	-4.90416	-5.11288	1.66877	1.01747	1.90409	3.08447	1.30116	1.03667	-5.13112	-6.82339	-5.7661	-3.27378	-4.71103	-5.08132	-2.26044	1.65547	-3.542	-5.34949	-1.51051	-2.55567
50	-4.22813	3.27179	-7.21566	-7.87851	-9.59659	-7.49404	-5.98916	-5.11998	-5.26672	-5.99596	-3.96557	-4.18846	-5.94053	-6.24305	0.924523	0.327479	1.09444	2.319	0.587024	0.294667	-6.14985	-7.87521	-6.73255	-4.26882	-5.71352	-6.15916	-3.43297	0.424533	-4.7807	-6.32163	-2.67772	-3.80936
51	-5.21129	3.38039	-8.47733	-9.23719	-10.8334	-8.81454	-7.27529	-6.22622	-6.15521	-6.51512	-5.00818	-5.1706	-6.85242	-7.22975	0.202089	-0.313353	0.3076	1.5616	-0.101672	-0.443734	-7.13734	-8.85945	-7.63941	-5.29029	-6.69157	-7.20599	-4.48866	-0.824339	-5.97551	-6.96249	-3.7497	-4.93126
52	-6.0516	3.44585	-9.57789	-10.4259	-11.8811	-9.9801	-8.41599	-7.18642	-6.82719	-6.76542	-5.85868	-5.96372	-7.561	-7.98711	-0.489469	-0.915148	-0.436404	0.824924	-0.751737	-1.16898	-8.01847	-9.67627	-8.3816	-6.31939	-7.58602	-8.12905	-5.34499	-2.02049	-7.0418	-7.18387	-4.6491	-5.8297
53	-6.68745	3.45681	-10.4622	-11.3944	-12.6917	-10.9268	-9.36054	-7.93746	-7.20745	-6.69148	-6.4416	-6.49318	-7.98047	-8.43051	-1.14633	-1.48954	-1.13219	0.125273	-1.3727	-1.86252	-8.7031	-10.2212	-8.83925	-7.32346	-8.31913	-8.81247	-5.91818	-3.07219	-7.87766	-6.93886	-5.29125	-6.41091
54	-7.06432	3.41053	-11.082	-12.1007	-13.2182	-11.6	-10.0607	-8.43037	-7.23304	-6.25909	-6.68258	-6.68815	-8.03961	-8.49577	-1.7708	-2.05602	-1.79422	-0.523944	-1.96846	-2.51134	-9.10023	-10.4018	-8.90495	-8.24564	-8.80451	-9.1442	-6.13556	-3.8762	-8.38021	-6.23327	-5.59591	-6.59218
55	-7.14384	3.3151	-11.3955	-12.505	-13.4094	-11.9603	-10.4727	-8.63003	-6.86806	-5.46701	-6.52363	-6.49339	-7.70107	-8.15519	-2.37527	-2.64324	-2.45335	-1.13133	-2.54441	-3.10403	-9.13325	-10.1515	-8.51502	-9.00474	-8.95183	-9.04313	-5.94716	-4.32814	-8.46837	-5.11508	-5.50071	-6.32352
56	-6.90774	3.19984	-11.3708	-12.5744	-13.2264	-11.9813	-10.5631	-8.5084	-6.11173	-4.34447	-5.93907	-5.88409	-6.96814	-7.42285	-2.96642	-3.26316	-3.12732	-1.7177	-3.1207	-3.6032	-8.75627	-9.44909	-7.67088	-9.49677	-8.6841	-8.48052	-5.33353	-4.34152	-8.10058	-3.6514	-4.97346	-5.60072
57	-6.35632	3.1217	-10.9939	-12.2959	-12.6562	-11.6474	-10.319	-8.051	-4.99594	-2.93564	-4.94539	-4.87793	-5.8748	-6.34593	-3.52314	-3.89379	-3.79488	-2.28693	-3.71665	-3.92344	-7.96241	-8.32574	-6.43084	-9.59794	-7.96901	-7.48853	-4.30623	-3.86829	-7.27866	-1.91088	-4.01411	-4.45922
58	-5.50108	3.15147	-10.2729	-11.6778	-11.7114	-10.9597	-9.74512	-7.27036	-3.57278	-1.28067	-3.59551	-3.53271	-4.46744	-4.98757	-3.97823	-4.46742	-4.37402	-2.79594	-4.31058	-3.94318	-6.78167	-6.84971	-4.87896	-9.20886	-6.82601	-6.14482	-2.89984	-2.90494	-6.03729	0.047567	-2.64814	-2.95638
59	-4.35692	3.33267	-9.23738	-10.7497	-10.4286	-9.94355	-8.86114	-6.20388	-1.89907	0.589228	-1.96107	-1.9264	-2.79046	-3.40665	-4.21725	-4.86606	-4.7204	-3.13813	-4.81294	-3.54874	-5.2695	-5.10396	-3.09522	-8.30187	-5.30861	-4.53782	-1.16139	-1.48626	-4.42816	2.18023	-0.918307	-1.15446
60	-2.94037	3.64569	-7.93535	-9.55985	-8.85947	-8.64998	-7.70701	-4.90043	-0.023852	2.64293	-0.108609	-0.134106	-0.87753	-1.64195	-4.10967	-4.94107	-4.67436	-3.16272	-5.07846	-2.69177	-3.49242	-3.16831	-1.14574	-6.92065	-3.48467	-2.74275	0.859445	0.329166	-2.50559	4.45805	1.12541	0.890189
61	-1.27383	4.02557	-6.42708	-8.16329	-7.06614	-7.1488	-6.34502	-3.41216	2.01457	4.83926	1.91698	1.78546	1.24498	0.286167	-3.55713	-4.56083	-4.12621	-2.74438	-4.94263	-1.41163	-1.51584	-1.10638	0.919652	-5.15343	-1.42329	-0.815737	3.11633	2.47374	-0.319245	6.86186	3.43212	3.13315
62	0.609376	4.41006	-4.77617	-6.60593	-5.13227	-5.51042	-4.84387	-1.78838	4.18111	7.12826	4.08921	3.78907	3.54118	2.35781	-2.53011	-3.66843	-3.06355	-1.83568	-4.27864	0.195744	0.603514	1.04054	3.06377	-3.10655	0.8153	1.20451	5.56854	4.88331	2.0884	9.3751	5.9526	5.54331
63	2.66554	4.76712	-3.03892	-4.91718	-3.16686	-3.7863	-3.2533	-0.070958	6.43639	9.46084	6.37915	5.84167	5.95815	4.54212	-1.07107	-2.30379	-1.57077	-0.447485	-3.06636	2.03304	2.82003	3.25035	5.25364	-0.882599	3.18418	3.29458	8.18128	7.50495	4.68245	11.978	8.64207	8.09899
64	4.84753	5.09225	-1.25236	-3.11238	-1.26338	-2.00111	-1.59188	1.70697	8.7377	11.7932	8.7469	7.91493	8.43353	6.79995	0.730967	-0.576611	0.213896	1.37952	-1.40531	4.04334	5.09701	5.50709	7.45991	1.4347	5.64577	5.43758	10.9243	10.298	7.43718	14.643	11.4608	10.7825
65	7.1116	5.39156	0.570078	-1.20214	0.541372	-0.156896	0.143841	3.52421	11.0452	14.0867	11.1499	9.98901	10.9078	9.09276	2.77477	1.39002	2.1643	3.55924	0.564775	6.19552	7.40023	7.78542	9.65369	3.78984	8.16109	7.6111	13.7677	13.2303	10.3328	17.3325	14.3685	13.5742
66	9.42105	5.66795	2.43355	0.798846	2.27784	1.75541	1.96024	5.37541	13.3266	16.3085	13.5522	12.0515	13.3324	11.3885	4.97328	3.51254	4.21941	5.95464	2.7246	8.45523	9.69476	10.0527	11.8067	6.1534	10.6809	9.78001	16.677	16.2705	13.347	20.002	17.3182	16.4475
67	11.749	5.91658	4.35056	2.87106	4.02738	3.73512	3.85698	7.26228	15.5589	18.4344	15.9256	14.0948	15.6748	13.6647	7.27092	5.77554	6.38565	8.40939	4.99049	10.7935	11.9515	12.2838	13.9024	8.50785	13.1551	11.9081	19.613	19.3826	16.4471	22.6049	20.2595	19.3708
68	14.0755	6.13011	6.32634	4.99565	5.85629	5.76399	5.83221	9.18357	17.7278	20.4552	18.2475	16.113	17.9177	15.9057	9.63653	8.1825	8.68306	10.8023	7.30817	13.2065	14.1552	14.4734	15.9395	10.8388	15.5524	13.9719	22.5315	22.5218	19.5892	25.0947	23.1424	22.3096
69	16.3817	6.30466	8.3533	7.15611	7.77559	7.81767	7.88546	11.1317	19.8262	22.3788	20.5017	18.1009	20.0545	18.0952	12.0398	10.674	11.0999	13.0979	9.63402	15.6933	16.3065	16.6309	17.9315	13.1339	17.8675	15.9684	25.3825	25.6339	22.7171	27.4251	25.9166	25.2199
70	18.6493	6.43748	10.4136	9.33748	9.76246	9.87097	10.0033	13.0937	21.8533	24.2283	22.6818	20.0518	22.0871	20.2177	14.451	13.1583	13.5941	15.3417	11.9394	18.2214	18.4162	18.7697	19.898	15.3853	20.1153	17.9129	28.1122	28.6605	25.7639	29.5587	28.5308	28.0471
71	20.8632	6.52314	12.484	11.5247	11.7832	11.9031	12.1535	15.0555	23.815	26.032	24.7927	21.9596	24.0267	22.2639	16.852	15.5858	16.129	17.584	14.2201	20.7411	20.4955	20.8977	21.8522	17.5915	22.313	19.823	30.6697	31.5419	28.6624	31.4735	30.9356	30.735
72	23.014	6.55364	14.5419	13.7012	13.8056	13.9006	14.2949	17.007	25.7204	27.813	26.8462	23.8182	25.8903	24.2345	19.2476	17.9726	18.7031	19.8515	16.4934	23.2176	22.5451	23.004	23.7902	19.7524	24.4695	21.7098	33.0149	34.2216	31.3578	33.1656	33.0939	33.2357
73	25.094	6.52444	16.5691	15.8493	15.8065	15.8561	16.3929	18.9407	27.5784	29.5833	28.8523	25.6211	27.6953	26.1401	21.6502	20.3531	21.3182	22.1741	18.766	25.6395	24.5473	25.0584	25.6818	21.8483	26.5761	23.5719	35.1251	36.6606	33.8161	34.6427	34.9879	35.5184
74	27.0915	6.43891	18.5529	17.9529	17.7723	17.7662	18.4265	20.8465	29.3922	31.3366	30.8128	27.3624	29.4544	27.995	24.0526	22.7477	23.9397	24.5453	21.0276	28.0026	26.4643	27.0157	27.4775	23.8363	28.6021	25.3898	36.9957	38.8461	36.025	35.9158	36.62	37.5715
75	28.9919	6.30556	20.4838	19.9995	19.6925	19.6295	20.3862	22.7114	31.1571	33.0482	32.7193	29.0377	31.1722	29.8081	26.434	25.1548	26.5104	26.9342	23.2688	30.3016	28.2506	28.8268	29.1217	25.6744	30.5018	27.1285	38.6342	40.7866	37.9877	36.9954	38.0038	39.3975
76	30.7811	6.13416	22.3559	21.9811	21.5575	21.4465	22.2707	24.5239	32.8617	34.6848	34.5548	30.6429	32.8454	31.5804	28.7711	27.5415	28.9813	29.3069	25.4931	32.5326	29.8647	30.4535	30.5691	27.331	32.2203	28.7496	40.0522	42.4993	39.7122	37.8918	39.1546	41.0032
77	32.4449	5.93388	24.165	23.8943	23.3587	23.2167	24.0817	26.2734	34.4889	36.2108	36.2954	32.1723	34.4627	33.3033	31.0384	29.8526	31.3247	31.6233	27.7083	34.6829	31.2738	31.8723	31.7912	28.7851	33.7031	30.2171	41.2587	43.995	41.2022	38.6192	40.0876	42.3892
78	33.9671	5.71465	25.905	25.7366	25.0882	24.933	25.8208	27.9462	36.0141	37.5871	37.9104	33.6174	36.0025	34.9531	33.1982	32.0469	33.523	33.8381	29.8713	36.7116	32.4573	33.0725	32.7757	30.0277	34.9098	31.5008	42.2608	45.2734	42.4572	39.1982	40.8217	43.5534
79	35.332	5.48718	27.567	27.5038	26.7373	26.58	27.4842	29.5298	37.4051	38.7724	39.3635	34.9677	37.4295	36.4925	35.2105	34.1195	35.5562	35.9073	31.9023	38.5674	33.4083	34.0522	33.5228	31.0608	35.8212	32.5846	43.0688	46.3282	43.4767	39.6556	41.3814	44.5018
80	36.5286	5.26159	29.1394	29.1883	28.2966	28.1384	29.059	31.0145	38.6238	39.7265	40.6156	36.205	38.6933	37.8788	37.0507	36.0691	37.4007	37.7976	33.766	40.2201	34.1311	34.8174	34.0385	31.8929	36.4361	33.4704	43.6982	47.1572	44.2638	40.0236	41.7978	45.2487
81	37.5478	5.04835	30.6069	30.7769	29.7554	29.5905	30.5238	32.388	39.6294	40.4174	41.6285	37.2959	39.7347	39.0702	38.6985	37.8756	39.0108	39.4732	35.4715	41.6614	34.634	35.3777	34.3291	32.5238	36.7644	34.175	44.1704	47.7644	44.8294	40.3377	42.1087	45.8117
82	38.381	4.8588	31.9532	32.2534	31.1009	30.9228	31.8554	33.6334	40.3845	40.8289	42.3698	38.1953	40.4969	40.0316	40.1294	39.5171	40.3337	40.8926	37.0147	42.889	34.9254	35.7431	34.4022	32.9427	36.8212	34.718	44.5125	48.1622	45.1947	40.6355	42.3558	46.2144
83	39.0242	4.705	33.1624	33.601	32.3206	32.1261	33.0349	34.7296	40.8627	40.9643	42.8135	38.8602	40.938	40.7375	41.3261	40.9847	41.334	42.0341	38.3854	43.8923	35.0129	35.9201	34.269	33.1417	36.6222	35.1112	44.7568	48.3736	45.3889	40.9527	42.5788	46.4901
84	39.4787	4.59943	34.2229	34.8048	33.4054	33.1958	34.0515	35.6567	41.0548	40.8488	42.9466	39.2619	41.0396	41.1769	42.2769	42.266	41.999	42.8871	39.5847	44.6474	34.903	35.9075	33.9408	33.1195	36.188	35.3591	44.9363	48.4307	45.4477	41.3155	42.8114	46.6761
85	39.7516	4.55344	35.1301	35.853	34.3536	34.1343	34.9057	36.404	40.976	40.5336	42.7787	39.3931	40.8157	41.3587	42.969	43.3369	42.335	43.438	40.6146	45.1203	34.6033	35.6993	33.4286	32.8801	35.5481	35.4604	45.0794	48.3706	45.4095	41.7369	43.0773	46.8029
86	39.8567	4.5755	35.8897	36.7387	35.1711	34.9517	35.6113	36.9757	40.6711	40.0954	42.3517	39.2707	40.3193	41.3185	43.3913	44.1702	42.3557	43.6772	41.4704	45.2827	34.1232	35.2894	32.7519	32.4307	34.7375	35.4066	45.208	48.23	45.3108	42.2183	43.3867	46.894
87	39.8165	4.66743	36.5185	37.4628	35.8728	35.6682	36.194	37.3945	40.2139	39.6281	41.7408	38.9359	39.6432	41.1217	43.5361	44.7352	42.0766	43.6031	42.1436	45.1221	33.4778	34.6749	31.9424	31.7856	33.8005	35.1856	45.336	48.0383	45.182	42.7544	43.7384	46.9667
88	39.6625	4.82151	37.0443	38.0361	36.481	36.3145	36.6902	37.6999	39.7009	39.229	41.0497	38.4561	38.9116	40.8579	43.4036	44.998	41.5233	43.2276	42.625	44.6439	32.693	33.8638	31.0441	30.9719	32.799	34.7861	45.4707	47.8157	45.0443	43.3351	44.1271	47.0314
89	39.4343	5.02281	37.5044	38.4796	37.0246	36.9288	37.1432	37.9457	39.2374	38.98	40.3977	37.923	38.2612	40.625	43.0083	44.9383	40.7333	42.5867	42.9069	43.8763	31.8077	32.8794	30.1084	30.0383	31.8088	34.2034	45.6136	47.5742	44.9089	43.946	44.5455	47.0932
90	39.176	5.25373	37.9417	38.8243	37.537	37.5521	37.5997	38.1952	38.9174	38.9275	39.8975	37.4416	37.8102	40.5103	42.3831	44.564	39.7528	41.7317	42.9941	42.8729	30.8758	31.7612	29.1928	29.0663	30.9147	33.4441	45.7619	47.3184	44.7836	44.5692	44.9833	47.155
91	38.9321	5.4982	38.4007	39.1106	38.0512	38.2252	38.1051	38.5114	38.8003	39.0675	39.6278	37.1082	37.6238	40.574	41.5809	43.9045	38.6387	40.7318	42.9064	41.723	29.9673	30.5687	28.3612	28.1699	30.2046	32.5322	45.9113	47.0504	44.6774	45.1832	45.4257	47.2198
92	38.7409	5.74235	38.9178	39.3854	38.5917	38.976	38.6957	38.9403	38.8922	39.3468	39.604	36.9845	37.6939	40.8318	40.6765	43.0032	37.4562	39.6856	42.6802	40.5572	29.1613	29.3832	27.6794	27.4796	29.7499	31.5146	46.0565	46.7727	44.6041	45.7626	45.852	47.2912
93	38.6278	5.97129	39.5073	39.6928	39.1653	39.8032	39.3819	39.4932	39.1417	39.6831	39.7637	37.0758	37.9469	41.239	39.7678	41.9276	36.2858	38.7236	42.3769	39.5252	28.5322	28.3028	27.2051	27.1043	29.5885	30.4605	46.1898	46.4882	44.5791	46.277	46.2358	47.3689
94	38.5988	6.16577	40.1484	40.0608	39.7512	40.6678	40.1309	40.131	39.4576	39.9909	39.9923	37.3272	38.2766	41.7008	38.9593	40.7796	35.2218	37.9691	42.0857	38.7405	28.1299	27.4239	26.968	27.0893	29.7093	29.4589	46.2987	46.2004	44.6125	46.6934	46.5468	47.4406
95	38.6345	6.30422	40.781	40.4833	40.2952	41.4918	40.8658	40.7691	39.7398	40.1991	40.1688	37.6413	38.582	42.1077	38.3251	39.688	34.3498	37.4663	41.9091	38.2123	27.9624	26.8128	26.952	27.3963	30.0461	28.6051	46.3643	45.9088	44.7019	46.9823	46.7521	47.4765
96	38.6895	6.37053	41.3189	40.9098	40.7183	42.1771	41.4865	41.3027	39.9026	40.2573	40.1968	37.91	38.7822	42.3667	37.8767	38.7663	33.7138	37.1446	41.9178	37.841	27.9886	26.4795	27.0919	27.9059	30.4866	27.9789	46.3607	45.6023	44.8267	47.1222	46.8188	47.4336
97	38.6984	6.36235	41.6727	41.2573	40.9408	42.633	41.8966	41.6357	39.8816	40.1309	40.0111	38.0407	38.8134	42.4118	37.557	38.0371	33.2819	36.8682	42.1022	37.4957	28.1229	26.3665	27.2879	28.4467	30.8931	27.6202	46.2581	45.2555	44.9483	47.0988	46.7203	47.2675
98	38.5909	6.29317	41.7725	41.4365	40.9032	42.7948	42.0243	41.7037	39.6325	39.7942	39.5735	37.9695	38.6286	42.197	37.2661	37.4158	32.951	36.5192	42.3659	37.0788	28.2569	26.3648	27.4301	28.8485	31.1319	27.5092	46.0267	44.8311	45.0168	46.9007	46.4406	46.9442
99	38.3106	6.18702	41.5827	41.3757	40.5781	42.6374	41.8377	41.4848	39.1295	39.2305	38.8679	37.6595	38.1997	41.6897	36.9139	36.7946	32.608	36.0347	42.587	36.545	28.2852	26.3518	27.4229	28.9833	31.1028	27.565	45.642	44.2888	44.9807	46.5184	45.9742	46.4477
100	37.8316	6.0686	41.1076	41.041	39.9745	42.1758	41.3502	40.9967	38.3681	38.4406	37.9011	37.1004	37.5209	40.8773	36.461	36.1153	32.1966	35.4065	42.6763	35.9105	28.1303	26.2315	27.2041	28.7864	30.7599	27.6696	45.0911	43.5997	44.8001	45.9499	45.3256	45.7805
101	37.1604	5.95302	40.3831	40.4367	39.128	41.452	40.6108	40.2879	37.3585	37.4372	36.6926	36.2965	36.5982	39.7682	35.9307	35.3822	31.7379	34.6922	42.5922	35.249	27.7579	25.955	26.751	28.2661	30.1161	27.7012	44.3719	42.7495	44.448	45.2006	44.5052	44.9564
