# Supplementary material for: A biomechanical assessment of hydraulic ankle-foot devices with and without micro-processor control during slope ambulation in trans-femoral amputees
Source: PLoS One. 2018 Oct 5;13(10):e0205093. doi: 10.1371/journal.pone.0205093 (PMC6173401; doi:10.1371/journal.pone.0205093)
Supplement: S1 Dataset — A set of five trails from each subject in two walking conditions (ascending and descending a 5-degree slope) with three types of prosthetic ankle/foot (Echelon/Esprit/Elan). All data have been time-normalised to 101 points over stance phase and exported to excel files. (ZIP) [file pone.0205093.s003.zip › S1 Dataset Ascending Slope_Kinetics_Echelon.xlsx]

## Sheet: SAMY
Sound side			TF1	C:\Users\xb00012\Documents\Data\27_15_150415 SP\27_15_150415_0075.c3d	C:\Users\xb00012\Documents\Data\27_15_150415 SP\27_15_150415_0077.c3d	C:\Users\xb00012\Documents\Data\27_15_150415 SP\27_15_150415_0081.c3d	C:\Users\xb00012\Documents\Data\27_15_150415 SP\27_15_150415_0085.c3d	C:\Users\xb00012\Documents\Data\27_15_150415 SP\27_15_150415_0092.c3d	TF3	C:\Users\xb00012\Documents\Data\39_28_200515 SP\39_28_200515_0057.c3d	C:\Users\xb00012\Documents\Data\39_28_200515 SP\39_28_200515_0059.c3d	C:\Users\xb00012\Documents\Data\39_28_200515 SP\39_28_200515_0063.c3d	C:\Users\xb00012\Documents\Data\39_28_200515 SP\39_28_200515_0065.c3d	C:\Users\xb00012\Documents\Data\39_28_200515 SP\39_28_200515_0067.c3d	TF4	C:\Users\xb00012\Documents\Data\44_33_190615 SP\44_33_190615_0051.c3d	C:\Users\xb00012\Documents\Data\44_33_190615 SP\44_33_190615_0053.c3d	C:\Users\xb00012\Documents\Data\44_33_190615 SP\44_33_190615_0055.c3d	C:\Users\xb00012\Documents\Data\44_33_190615 SP\44_33_190615_0057.c3d	C:\Users\xb00012\Documents\Data\44_33_190615 SP\44_33_190615_0059.c3d	TF5	C:\Users\xb00012\Documents\Data\45_34_230615 SP\45_34_230615_0050.c3d	C:\Users\xb00012\Documents\Data\45_34_230615 SP\45_34_230615_0052.c3d	C:\Users\xb00012\Documents\Data\45_34_230615 SP\45_34_230615_0056.c3d	C:\Users\xb00012\Documents\Data\45_34_230615 SP\45_34_230615_0058.c3d	C:\Users\xb00012\Documents\Data\45_34_230615 SP\45_34_230615_0060.c3d
Sagittal plane			ECH	LANKLE_MOMENTS	LANKLE_MOMENTS	LANKLE_MOMENTS	LANKLE_MOMENTS	LANKLE_MOMENTS	ECH	LANKLE_MOMENTS	LANKLE_MOMENTS	LANKLE_MOMENTS	LANKLE_MOMENTS	LANKLE_MOMENTS	ECH	LANKLE_MOMENTS	LANKLE_MOMENTS	LANKLE_MOMENTS	LANKLE_MOMENTS	LANKLE_MOMENTS	ECH	RANKLE_MOMENTS	RANKLE_MOMENTS	RANKLE_MOMENTS	RANKLE_MOMENTS	RANKLE_MOMENTS
Ankle Moment				LINK_MODEL_BASED	LINK_MODEL_BASED	LINK_MODEL_BASED	LINK_MODEL_BASED	LINK_MODEL_BASED		LINK_MODEL_BASED	LINK_MODEL_BASED	LINK_MODEL_BASED	LINK_MODEL_BASED	LINK_MODEL_BASED		LINK_MODEL_BASED	LINK_MODEL_BASED	LINK_MODEL_BASED	LINK_MODEL_BASED	LINK_MODEL_BASED		LINK_MODEL_BASED	LINK_MODEL_BASED	LINK_MODEL_BASED	LINK_MODEL_BASED	LINK_MODEL_BASED
101 points over gait cycle				Original	Original	Original	Original	Original		Original	Original	Original	Original	Original		Original	Original	Original	Original	Original		Original	Original	Original	Original	Original
ITEM	Mean	SD	C3_L	1	1	1	1	1	C3_L	1	1	1	1	1	C3_L	1	1	1	1	1	C3_R	1	1	1	1	1
1	0.0105241	0.0247847	-0.0018268	0.003444	-0.001495	0.003504	0.031842	-0.046429	0.0134978	0.001581	-0.010202	0.024962	-0.002394	0.053542	0.0004396	-0.00521	-0.018198	0.013322	0.035271	-0.022987	0.0299858	0.026701	0.042433	0.032997	0.019682	0.028116
2	0.0247591	0.0252934	0.0127604	0.036471	-0.001265	0.016195	0.015029	-0.002628	0.0097434	-0.007138	0.005854	0.006019	0.030418	0.013564	0.0125434	0.01291	0.015429	0.004852	0.013737	0.015789	0.063989	0.062728	0.067249	0.061893	0.06297	0.065105
3	-0.0131922	0.0418351	0.0106902	0.043146	0.020891	0.004553	-0.017287	0.002148	-0.05653	-0.083208	-0.048354	-0.048635	-0.044245	-0.058208	-0.0341128	-0.05049	-0.034903	0.005557	-0.030664	-0.060064	0.0271836	-0.013122	0.046049	-0.007096	0.06901	0.041077
4	-0.0665191	0.03358	-0.0490464	-0.048466	-0.043992	-0.061746	-0.064225	-0.026803	-0.0638842	-0.094418	-0.052055	-0.047211	-0.063654	-0.062083	-0.111217	-0.138364	-0.105535	-0.081179	-0.102135	-0.128872	-0.041929	-0.073874	-0.033805	-0.050368	-0.005293	-0.046305
5	-0.0788529	0.0278889	-0.066378	-0.087329	-0.075053	-0.067933	-0.081323	-0.020252	-0.0913768	-0.120296	-0.109185	-0.073185	-0.06733	-0.086888	-0.103894	-0.124086	-0.089476	-0.100303	-0.10353	-0.102073	-0.053763	-0.074487	-0.052518	-0.049719	-0.026244	-0.065847
6	-0.0730574	0.0227414	-0.060117	-0.075046	-0.065851	-0.066233	-0.070256	-0.023199	-0.083545	-0.119689	-0.094969	-0.075946	-0.048972	-0.078149	-0.0890296	-0.11168	-0.075292	-0.079105	-0.097183	-0.081888	-0.0595378	-0.067658	-0.063677	-0.044766	-0.044219	-0.077369
7	-0.0554671	0.022465	-0.0599326	-0.076627	-0.067682	-0.065069	-0.063031	-0.027254	-0.056661	-0.099709	-0.062462	-0.081914	0.001172	-0.040392	-0.0609438	-0.074147	-0.049733	-0.057559	-0.072027	-0.051253	-0.0443308	-0.045254	-0.054077	-0.02844	-0.035867	-0.058016
8	-0.033499	0.0292862	-0.048369	-0.069305	-0.051396	-0.058687	-0.052934	-0.009523	-0.0248738	-0.070112	-0.012956	-0.088069	0.043824	0.002944	-0.0301448	-0.042949	-0.019454	-0.029543	-0.040363	-0.018415	-0.0306084	-0.027036	-0.039032	-0.014748	-0.031382	-0.040844
9	-0.0118873	0.0373012	-0.0330384	-0.059997	-0.037319	-0.043571	-0.034817	0.010512	0.0057364	-0.044645	0.039146	-0.081207	0.076517	0.038871	-4.4e-06	-0.016402	0.004257	0.000968	-0.009684	0.020839	-0.0202428	-0.010443	-0.031359	-0.002783	-0.023666	-0.032963
10	0.0145197	0.0488551	0.002336	-0.036585	-0.021981	-0.018155	-0.009114	0.097515	0.0345828	-0.011854	0.075607	-0.075733	0.107148	0.077746	0.0323204	0.005436	0.034933	0.040288	0.019992	0.060953	-0.0111604	0.002924	-0.02812	0.007743	-0.011348	-0.027001
11	0.0389993	0.0575858	0.031659	-0.021571	0.001419	0.011731	0.017435	0.149281	0.0656526	0.015569	0.114284	-0.055406	0.142401	0.111415	0.0574602	0.021497	0.057885	0.069984	0.043902	0.094033	0.0012252	0.017519	-0.022797	0.026965	-0.005314	-0.010247
12	0.0667868	0.070093	0.0812648	0.008838	0.02201	0.094187	0.034298	0.246991	0.0947686	0.039703	0.146049	-0.025802	0.172033	0.14186	0.0754282	0.0326	0.065587	0.091798	0.058121	0.129035	0.0156856	0.036959	-0.011188	0.048085	-0.000652	0.005224
13	0.0972954	0.0849674	0.135685	0.060355	0.044329	0.176054	0.051919	0.345769	0.120932	0.057826	0.175483	0.01215	0.192484	0.166717	0.100773	0.05117	0.080723	0.126827	0.072082	0.173061	0.031792	0.053158	-0.004027	0.06445	0.014885	0.030494
14	0.128837	0.106938	0.21153	0.112316	0.113164	0.304931	0.074242	0.452998	0.139282	0.06468	0.201584	0.046169	0.202052	0.181923	0.118694	0.063377	0.084806	0.150318	0.082501	0.212466	0.045841	0.062557	0.010413	0.081483	0.032196	0.042556
15	0.160953	0.133724	0.295147	0.179086	0.179947	0.449635	0.109988	0.557081	0.14688	0.068969	0.219346	0.081886	0.168519	0.195681	0.141966	0.083773	0.097293	0.18285	0.097527	0.248385	0.0598196	0.07978	0.016928	0.093829	0.047841	0.06072
16	0.192152	0.163407	0.379186	0.253676	0.288611	0.57956	0.121851	0.65223	0.151769	0.082309	0.238121	0.108128	0.124541	0.205744	0.162771	0.108441	0.110205	0.208997	0.107007	0.279207	0.0748836	0.096148	0.027931	0.109532	0.064977	0.07583
17	0.230259	0.192156	0.468403	0.336772	0.400747	0.70382	0.160843	0.739834	0.174914	0.091504	0.251105	0.124984	0.185914	0.221062	0.186151	0.127223	0.123634	0.235116	0.130627	0.314153	0.0915688	0.105097	0.040064	0.131333	0.088258	0.093092
18	0.268151	0.21945	0.553963	0.418884	0.52475	0.805229	0.199983	0.820967	0.200844	0.101141	0.277915	0.140913	0.245081	0.239171	0.208688	0.153702	0.141576	0.256579	0.146227	0.345354	0.109111	0.118877	0.049807	0.153351	0.117303	0.106218
19	0.305973	0.244942	0.64202	0.513794	0.638642	0.890778	0.266034	0.900852	0.223576	0.119339	0.303185	0.166956	0.26822	0.260181	0.228736	0.174168	0.158101	0.272569	0.159468	0.379373	0.12956	0.128504	0.063803	0.186467	0.150232	0.118796
20	0.339841	0.266994	0.718192	0.596155	0.743584	0.963986	0.327868	0.959365	0.248602	0.137813	0.340445	0.187399	0.29457	0.282781	0.244733	0.192895	0.169952	0.282905	0.172359	0.405552	0.14784	0.13427	0.071242	0.215583	0.187128	0.130976
21	0.372284	0.287809	0.793989	0.683586	0.844856	1.02226	0.405527	1.01372	0.26606	0.147494	0.357293	0.19995	0.324809	0.300756	0.2592	0.212246	0.182895	0.293821	0.177127	0.429911	0.169887	0.147795	0.087302	0.248792	0.221765	0.143779
22	0.402367	0.302101	0.857299	0.761547	0.922612	1.0616	0.49137	1.04936	0.284814	0.156625	0.382732	0.220452	0.350033	0.314228	0.274434	0.229953	0.203018	0.306952	0.187116	0.445132	0.19292	0.158399	0.10546	0.285234	0.257801	0.157707
23	0.428194	0.314399	0.911471	0.828862	0.986496	1.09187	0.575454	1.07467	0.29724	0.162612	0.396635	0.226316	0.372699	0.327936	0.28781	0.251413	0.210875	0.321485	0.194608	0.460668	0.216256	0.169711	0.117463	0.319054	0.296193	0.178857
24	0.453104	0.32094	0.953932	0.881065	1.03479	1.10353	0.655751	1.09453	0.30991	0.172168	0.41645	0.220912	0.394596	0.345426	0.304884	0.283732	0.226451	0.338896	0.207641	0.4677	0.243691	0.186227	0.140608	0.357991	0.337169	0.19646
25	0.478477	0.320777	0.98341	0.923274	1.07086	1.10437	0.722155	1.09639	0.332309	0.194652	0.446419	0.226138	0.428376	0.365962	0.322854	0.32484	0.23787	0.358524	0.221349	0.471687	0.275334	0.20748	0.171814	0.397746	0.380592	0.21904
26	0.502721	0.312106	0.995084	0.944362	1.08594	1.08467	0.780301	1.08015	0.35855	0.219015	0.480855	0.231193	0.467705	0.393982	0.343059	0.370768	0.251818	0.381541	0.231765	0.479405	0.31419	0.234177	0.211716	0.448662	0.427224	0.249172
27	0.527996	0.298788	0.996853	0.96098	1.08499	1.05146	0.829023	1.05781	0.391074	0.242581	0.531274	0.238905	0.516458	0.426153	0.368065	0.427499	0.269085	0.414055	0.243931	0.485756	0.35599	0.267192	0.257879	0.49715	0.475302	0.282429
28	0.552863	0.280388	0.986907	0.959411	1.06986	1.01446	0.867837	1.02297	0.428071	0.273699	0.585462	0.24647	0.565166	0.469559	0.397778	0.488516	0.296229	0.441083	0.270666	0.492397	0.398698	0.298422	0.302433	0.551086	0.520223	0.321324
29	0.578707	0.258472	0.969715	0.948232	1.03723	0.973385	0.89831	0.991416	0.468619	0.311339	0.641902	0.264512	0.610174	0.515169	0.431151	0.547447	0.325104	0.471307	0.30148	0.510417	0.445342	0.329335	0.361522	0.604417	0.568638	0.362798
30	0.606443	0.235989	0.948313	0.92649	1.00659	0.935676	0.916382	0.956427	0.515169	0.34769	0.709887	0.290908	0.660004	0.567358	0.471228	0.618452	0.361438	0.509523	0.335943	0.530786	0.491061	0.359839	0.415519	0.655726	0.614759	0.409464
31	0.63677	0.211772	0.923874	0.90439	0.970903	0.905469	0.918985	0.919624	0.567836	0.392228	0.780421	0.327154	0.710257	0.629121	0.517242	0.691098	0.406799	0.550532	0.377458	0.560325	0.538127	0.397704	0.472408	0.700267	0.657393	0.462864
32	0.667641	0.188687	0.901376	0.885196	0.936967	0.877739	0.915319	0.891658	0.621252	0.44167	0.832473	0.375428	0.764907	0.691781	0.563874	0.761061	0.455472	0.584691	0.427172	0.590975	0.584061	0.440262	0.52094	0.743192	0.699804	0.516105
33	0.699079	0.167402	0.879458	0.867559	0.908996	0.851638	0.894839	0.874257	0.678331	0.490063	0.895288	0.436875	0.813997	0.755433	0.614481	0.821641	0.509906	0.629676	0.477639	0.633545	0.624045	0.47733	0.568234	0.77504	0.735017	0.564602
34	0.73388	0.148973	0.864517	0.853482	0.886852	0.837899	0.886789	0.857561	0.736962	0.556354	0.95296	0.496011	0.86636	0.813123	0.670143	0.882103	0.568557	0.679132	0.537576	0.683348	0.663901	0.515616	0.610329	0.803811	0.76669	0.623057
35	0.769875	0.133509	0.852879	0.852561	0.873838	0.825312	0.86115	0.851534	0.793816	0.627022	1.00872	0.55095	0.914945	0.867439	0.728209	0.935869	0.631142	0.736231	0.600704	0.737101	0.704597	0.564513	0.650383	0.831551	0.797954	0.678585
36	0.811731	0.123514	0.858945	0.867078	0.869854	0.838372	0.853556	0.865863	0.852162	0.696939	1.06478	0.611549	0.966401	0.921137	0.789347	0.99175	0.700896	0.789395	0.664924	0.79977	0.746469	0.616562	0.703759	0.857237	0.820906	0.733881
37	0.857055	0.115937	0.869175	0.883412	0.884324	0.841193	0.845489	0.891455	0.91436	0.7716	1.11701	0.683371	1.00906	0.990761	0.852805	1.04747	0.773758	0.841735	0.735391	0.865675	0.791881	0.678456	0.756535	0.886091	0.853271	0.78505
38	0.9069	0.109055	0.88867	0.9125	0.898577	0.862956	0.848369	0.920949	0.979868	0.862393	1.16304	0.768195	1.05025	1.05547	0.919954	1.10035	0.851168	0.90178	0.813033	0.933437	0.83911	0.744339	0.814609	0.919369	0.881308	0.835924
39	0.960481	0.10632	0.917665	0.94566	0.927541	0.905445	0.851741	0.957938	1.04411	0.94057	1.20388	0.855843	1.08905	1.13118	0.992575	1.15658	0.930407	0.96397	0.902527	1.0094	0.887577	0.817179	0.866504	0.954436	0.915421	0.884347
40	1.01939	0.105356	0.959287	0.992576	0.973445	0.950884	0.878011	1.00152	1.11055	1.0208	1.2415	0.948522	1.1314	1.21054	1.06652	1.21182	1.01183	1.02379	0.997735	1.08741	0.941195	0.8861	0.930656	1.00007	0.95486	0.934289
41	1.08272	0.107269	1.00958	1.04725	1.02948	1.00798	0.908519	1.05465	1.18043	1.1054	1.27091	1.04897	1.17838	1.2985	1.14427	1.27792	1.10025	1.10145	1.08326	1.15849	0.996602	0.96419	0.993538	1.04349	0.998834	0.982957
42	1.14893	0.108309	1.07363	1.11298	1.09602	1.07791	0.956975	1.12425	1.24658	1.18869	1.30039	1.14419	1.21912	1.38053	1.22182	1.33842	1.18162	1.18274	1.1768	1.22951	1.05367	1.0334	1.06024	1.09367	1.04428	1.03676
43	1.21573	0.110363	1.1461	1.19415	1.17748	1.15359	1.00562	1.19967	1.30815	1.26419	1.32715	1.23535	1.25397	1.46009	1.29775	1.39867	1.25985	1.261	1.26589	1.30333	1.11093	1.10388	1.13382	1.13902	1.09043	1.08749
44	1.28386	0.109587	1.23074	1.28177	1.25916	1.24594	1.07579	1.29105	1.36399	1.33597	1.35942	1.31002	1.28664	1.52787	1.3699	1.45267	1.33564	1.33811	1.34996	1.37312	1.1708	1.17412	1.21127	1.18733	1.14112	1.14014
45	1.34903	0.109433	1.3198	1.37223	1.3548	1.34109	1.14925	1.38165	1.41122	1.4033	1.38531	1.37516	1.30582	1.5865	1.4365	1.49506	1.40148	1.41453	1.43381	1.43763	1.22862	1.2417	1.28651	1.23771	1.19043	1.18672
46	1.41222	0.108368	1.41325	1.46343	1.44245	1.43702	1.237	1.48635	1.44844	1.45803	1.40959	1.42797	1.32315	1.62347	1.49891	1.53781	1.46772	1.4764	1.50825	1.50438	1.28826	1.30198	1.36092	1.2993	1.23639	1.24273
47	1.47114	0.108353	1.50916	1.55164	1.5327	1.53882	1.33943	1.58322	1.47764	1.49891	1.43397	1.46725	1.33525	1.65284	1.55063	1.56641	1.52307	1.53556	1.5728	1.55531	1.34714	1.36514	1.43422	1.3556	1.28802	1.29273
48	1.52326	0.109464	1.58989	1.62632	1.61209	1.62719	1.42472	1.65912	1.50444	1.53263	1.46284	1.50478	1.35132	1.67065	1.59427	1.58767	1.57536	1.58406	1.62705	1.5972	1.40443	1.42394	1.4988	1.41664	1.33775	1.34501
49	1.56943	0.111387	1.66515	1.69636	1.68382	1.70537	1.51566	1.72451	1.52895	1.55214	1.50289	1.53473	1.37221	1.68278	1.62725	1.60473	1.61142	1.62393	1.6657	1.63048	1.45636	1.47634	1.55632	1.47521	1.37797	1.39594
50	1.60625	0.110879	1.72188	1.74194	1.73172	1.76152	1.60058	1.77363	1.55107	1.57135	1.55026	1.55313	1.3904	1.69019	1.64899	1.61273	1.63655	1.64627	1.69842	1.65095	1.50308	1.5186	1.59958	1.52878	1.41859	1.44983
51	1.63132	0.107026	1.75579	1.76035	1.7597	1.7899	1.6783	1.79068	1.57061	1.57939	1.5932	1.57655	1.40888	1.69504	1.65986	1.62056	1.6477	1.66383	1.70468	1.66254	1.53901	1.55738	1.62824	1.57366	1.44502	1.49075
52	1.63943	0.0960467	1.75531	1.74228	1.74543	1.78927	1.74335	1.75622	1.58411	1.58724	1.6267	1.59119	1.42414	1.69125	1.65408	1.61744	1.62501	1.66047	1.7011	1.66638	1.56423	1.57894	1.64179	1.60337	1.46707	1.52996
53	1.63213	0.0777048	1.71488	1.70062	1.68893	1.74026	1.77216	1.67242	1.60067	1.59391	1.66163	1.61037	1.45244	1.68497	1.63811	1.6098	1.59312	1.65555	1.67671	1.65538	1.57488	1.591	1.63089	1.61893	1.48196	1.55161
54	1.60344	0.0676152	1.62947	1.5966	1.57666	1.64865	1.77918	1.54626	1.60725	1.59133	1.68478	1.61965	1.47519	1.66532	1.60648	1.58943	1.53999	1.64024	1.62939	1.63335	1.57055	1.57756	1.60861	1.6148	1.4898	1.562
55	1.55159	0.0918112	1.48655	1.43112	1.40692	1.50198	1.72821	1.36453	1.6093	1.59796	1.68249	1.63369	1.49839	1.634	1.56031	1.56696	1.46936	1.61042	1.55785	1.59693	1.55021	1.55107	1.56405	1.60356	1.48081	1.55155
56	1.47675	0.151914	1.29829	1.2309	1.18807	1.30765	1.63047	1.13438	1.60105	1.59759	1.66817	1.63034	1.51987	1.58931	1.49859	1.52737	1.39438	1.57357	1.45424	1.54341	1.50905	1.50523	1.49291	1.568	1.45419	1.52494
57	1.37618	0.224662	1.07253	1.00174	0.929602	1.07715	1.46967	0.884479	1.57314	1.58397	1.62096	1.61473	1.51847	1.52756	1.4137	1.46267	1.29824	1.51489	1.32076	1.47192	1.44537	1.43767	1.39642	1.50308	1.41744	1.47225
58	1.2509	0.296362	0.830156	0.731574	0.653785	0.843793	1.26868	0.652945	1.51986	1.54204	1.52825	1.5915	1.47887	1.45866	1.30088	1.38452	1.16777	1.42655	1.15267	1.37292	1.35269	1.34825	1.25472	1.40327	1.36092	1.39627
59	1.10694	0.34844	0.601514	0.501553	0.42348	0.628999	1.01334	0.4402	1.43848	1.47375	1.40357	1.53192	1.40632	1.37682	1.15797	1.27775	1.00797	1.30428	0.954142	1.24573	1.22979	1.2404	1.07804	1.27015	1.27843	1.28195
60	0.948039	0.375645	0.403616	0.298597	0.24704	0.432541	0.74718	0.292721	1.32832	1.37582	1.25293	1.43459	1.30112	1.27717	0.986607	1.12432	0.83392	1.15222	0.735253	1.08733	1.07361	1.10518	0.866793	1.08886	1.17092	1.13628
61	0.779692	0.373682	0.256507	0.177901	0.128877	0.284973	0.510394	0.180391	1.18994	1.26195	1.0657	1.31846	1.16264	1.14097	0.789533	0.940973	0.621276	0.966717	0.515322	0.903378	0.882787	0.928004	0.638627	0.876101	1.01652	0.954683
62	0.607789	0.351684	0.141306	0.074386	0.042997	0.173739	0.318742	0.096668	1.02497	1.14295	0.846082	1.16486	0.995196	0.975742	0.588228	0.730989	0.440711	0.750628	0.325099	0.693712	0.676655	0.728732	0.4262	0.635652	0.841062	0.751631
63	0.446503	0.308185	0.0641146	0.017792	0.008772	0.079446	0.179707	0.034856	0.842049	1.00457	0.636106	0.962548	0.80314	0.80388	0.402712	0.514277	0.301539	0.522396	0.1903	0.485047	0.477137	0.523195	0.257738	0.429485	0.638049	0.537216
64	0.309799	0.260982	0.0037128	-0.017871	-0.032485	0.015445	0.090152	-0.036677	0.662144	0.853252	0.455764	0.753658	0.607893	0.640155	0.253906	0.33566	0.19751	0.327095	0.10094	0.308327	0.319434	0.344515	0.158701	0.282797	0.442296	0.368859
65	0.201837	0.206233	-0.0236652	-0.032291	-0.032524	-0.040972	0.02165	-0.034189	0.487124	0.694872	0.293138	0.543977	0.429244	0.474388	0.14519	0.198908	0.121652	0.188438	0.040366	0.176585	0.198698	0.216906	0.091135	0.15853	0.290623	0.236297
66	0.119188	0.155612	-0.0383208	-0.035189	-0.034717	-0.039931	-0.044028	-0.037739	0.335529	0.52847	0.168853	0.364031	0.283559	0.332734	0.069613	0.102841	0.059925	0.09198	0.007946	0.085373	0.109929	0.130759	0.029617	0.066724	0.183043	0.1395
67	0.0624504	0.110505	-0.0392286	-0.036073	-0.035091	-0.042262	-0.043433	-0.039284	0.209986	0.383435	0.07417	0.213483	0.161628	0.217215	0.0264242	0.046704	0.027392	0.03877	-0.019096	0.038351	0.0526196	0.065884	-0.02698	0.037209	0.111656	0.075329
68	0.0149174	0.0722247	-0.0390626	-0.034876	-0.033239	-0.042772	-0.046132	-0.038294	0.103043	0.251059	-0.013904	0.10464	0.067515	0.105905	-0.0155306	-0.003044	-0.017631	-0.01864	-0.019551	-0.018787	0.0112198	0.021899	-0.025229	-0.016714	0.047355	0.028788
69	-0.0104057	0.0402155	-0.036774	-0.031917	-0.029816	-0.040661	-0.046368	-0.035108	0.0339984	0.142999	-0.015398	0.008622	0.006582	0.027187	-0.0214326	-0.020204	-0.02144	-0.022367	-0.020361	-0.022791	-0.0174144	-0.02527	-0.026556	-0.022547	0.002949	-0.015648
70	-0.0214666	0.0177706	-0.032883	-0.028273	-0.025815	-0.036574	-0.043186	-0.030567	-0.0040946	0.048762	-0.01633	-0.016181	-0.015842	-0.020882	-0.0231492	-0.022358	-0.023814	-0.024361	-0.020147	-0.025066	-0.0257394	-0.027676	-0.027553	-0.025409	-0.023908	-0.024151
71	-0.0244537	0.00515605	-0.028412	-0.024999	-0.02214	-0.031559	-0.037539	-0.025823	-0.018763	-0.021351	-0.015921	-0.018678	-0.016839	-0.021026	-0.0233558	-0.023133	-0.024546	-0.024959	-0.018657	-0.025484	-0.0272842	-0.030471	-0.026967	-0.026137	-0.025891	-0.026955
72	-0.0229231	0.00465175	-0.0244016	-0.022677	-0.019504	-0.026748	-0.031119	-0.02196	-0.0179372	-0.021614	-0.014614	-0.018442	-0.015011	-0.020005	-0.0222406	-0.022858	-0.02345	-0.024153	-0.016635	-0.024107	-0.0271128	-0.030928	-0.024725	-0.025192	-0.027103	-0.027616
73	-0.0208369	0.00447487	-0.0215476	-0.021358	-0.018166	-0.023053	-0.025653	-0.019508	-0.0163284	-0.021792	-0.013154	-0.0164	-0.012548	-0.017748	-0.0201118	-0.021217	-0.020945	-0.022072	-0.014806	-0.021519	-0.0253598	-0.029395	-0.021361	-0.022519	-0.027107	-0.026417
74	-0.0186473	0.0040749	-0.0199978	-0.020833	-0.017915	-0.020863	-0.022052	-0.018326	-0.0144558	-0.020167	-0.011852	-0.013655	-0.010856	-0.015749	-0.0177968	-0.01898	-0.01817	-0.019554	-0.01354	-0.01874	-0.0223386	-0.02617	-0.017867	-0.018951	-0.025194	-0.023511
75	-0.0167986	0.00357979	-0.0194638	-0.020821	-0.01822	-0.020014	-0.02031	-0.017954	-0.0128794	-0.017652	-0.01078	-0.01126	-0.010353	-0.014352	-0.01593	-0.017102	-0.015843	-0.017402	-0.012818	-0.016485	-0.0189214	-0.022319	-0.01512	-0.015566	-0.02179	-0.019812
76	-0.015517	0.00336346	-0.0194812	-0.020974	-0.018567	-0.019961	-0.019909	-0.017995	-0.011808	-0.015281	-0.010014	-0.010049	-0.010473	-0.013223	-0.0147376	-0.015872	-0.014275	-0.016051	-0.01238	-0.01511	-0.0160412	-0.018954	-0.013466	-0.013332	-0.017982	-0.016472
77	-0.0148398	0.00340588	-0.0196878	-0.021046	-0.018771	-0.020209	-0.020227	-0.018186	-0.0112738	-0.013643	-0.00965	-0.010053	-0.010638	-0.012385	-0.014148	-0.015139	-0.013472	-0.015467	-0.012083	-0.014579	-0.0142498	-0.016637	-0.012914	-0.012577	-0.014864	-0.014257
78	-0.0146917	0.00346582	-0.0199344	-0.021079	-0.01883	-0.020592	-0.020831	-0.01834	-0.0112848	-0.01297	-0.009902	-0.010889	-0.010697	-0.011966	-0.0139234	-0.014661	-0.013137	-0.015304	-0.011978	-0.014537	-0.0136244	-0.015569	-0.013195	-0.013026	-0.012927	-0.013405
79	-0.0149256	0.0034057	-0.0201316	-0.021035	-0.0188	-0.020975	-0.021438	-0.01841	-0.0117522	-0.0132	-0.010663	-0.012088	-0.010747	-0.012063	-0.0139456	-0.014331	-0.013105	-0.015349	-0.012291	-0.014652	-0.013873	-0.015549	-0.013797	-0.014131	-0.012227	-0.013661
80	-0.0153134	0.00330727	-0.0203246	-0.020875	-0.018934	-0.021271	-0.021939	-0.018604	-0.0122532	-0.013815	-0.011207	-0.012981	-0.01086	-0.012403	-0.0141536	-0.014062	-0.013368	-0.015577	-0.012962	-0.014799	-0.0145224	-0.015927	-0.014311	-0.015298	-0.012586	-0.01449
81	-0.0157661	0.00331468	-0.0207882	-0.020959	-0.019585	-0.021658	-0.022483	-0.019256	-0.0126184	-0.014369	-0.011493	-0.013193	-0.011303	-0.012734	-0.0144574	-0.013871	-0.013786	-0.015923	-0.013757	-0.01495	-0.0152002	-0.016283	-0.014619	-0.016199	-0.013508	-0.015392
82	-0.0163303	0.00354503	-0.0217856	-0.021692	-0.020914	-0.022481	-0.02327	-0.020571	-0.0128866	-0.014568	-0.011674	-0.013154	-0.011982	-0.013055	-0.0148332	-0.013919	-0.014274	-0.01627	-0.014627	-0.015076	-0.0158156	-0.016742	-0.014918	-0.016814	-0.014436	-0.016168
83	-0.0170596	0.0039849	-0.0233192	-0.023155	-0.022862	-0.02378	-0.02435	-0.022449	-0.0131694	-0.014459	-0.011954	-0.013451	-0.012542	-0.013441	-0.0152918	-0.014346	-0.014838	-0.016464	-0.015554	-0.015257	-0.016458	-0.017489	-0.01551	-0.017195	-0.015226	-0.01687
84	-0.0179631	0.00455005	-0.0251872	-0.02513	-0.024978	-0.025482	-0.025669	-0.024677	-0.0135296	-0.01435	-0.012534	-0.014114	-0.012752	-0.013898	-0.0158192	-0.015057	-0.015514	-0.016656	-0.016341	-0.015528	-0.0173162	-0.018562	-0.016592	-0.017697	-0.016049	-0.017681
85	-0.0190005	0.00506107	-0.0270226	-0.027053	-0.026639	-0.027435	-0.027025	-0.026961	-0.0141288	-0.014814	-0.013318	-0.015101	-0.013082	-0.014329	-0.0163428	-0.01576	-0.016176	-0.017095	-0.016828	-0.015855	-0.0185078	-0.020035	-0.018198	-0.018626	-0.016993	-0.018687
86	-0.0200248	0.00542313	-0.0284756	-0.02845	-0.027421	-0.029306	-0.028254	-0.028947	-0.0148302	-0.015844	-0.014121	-0.016076	-0.013301	-0.014809	-0.0168088	-0.016435	-0.016646	-0.017739	-0.01695	-0.016274	-0.0199844	-0.021738	-0.020104	-0.01997	-0.018211	-0.019899
87	-0.0208697	0.00558762	-0.029237	-0.029031	-0.027038	-0.030692	-0.029154	-0.03027	-0.0155182	-0.017156	-0.014902	-0.01687	-0.01324	-0.015423	-0.0171376	-0.017007	-0.016764	-0.018391	-0.016758	-0.016768	-0.021586	-0.023476	-0.02196	-0.021558	-0.01964	-0.021296
88	-0.0213658	0.00542868	-0.028903	-0.028312	-0.025435	-0.031121	-0.029224	-0.030423	-0.0162148	-0.018558	-0.015742	-0.017418	-0.013442	-0.015914	-0.017306	-0.017394	-0.016604	-0.018895	-0.016291	-0.017346	-0.0230394	-0.025011	-0.023425	-0.023109	-0.021077	-0.022575
89	-0.0212714	0.00490461	-0.0270848	-0.025968	-0.022756	-0.030023	-0.027851	-0.028826	-0.0166958	-0.019707	-0.016643	-0.017416	-0.013802	-0.015911	-0.0172812	-0.017486	-0.016247	-0.019136	-0.015608	-0.017929	-0.0240238	-0.026025	-0.024198	-0.024168	-0.02233	-0.023398
90	-0.0203688	0.00419353	-0.0236844	-0.022175	-0.01926	-0.027071	-0.024659	-0.025257	-0.0167424	-0.02045	-0.017226	-0.01684	-0.013837	-0.015359	-0.016863	-0.017085	-0.015575	-0.018946	-0.014626	-0.018083	-0.0241854	-0.026086	-0.024096	-0.024225	-0.022979	-0.023541
91	-0.018535	0.00363211	-0.0190144	-0.017475	-0.015386	-0.022441	-0.019761	-0.020009	-0.0161352	-0.020622	-0.016972	-0.01545	-0.013281	-0.014351	-0.0158904	-0.015987	-0.014406	-0.018295	-0.013282	-0.017482	-0.0230998	-0.024569	-0.022879	-0.022825	-0.022545	-0.022681
92	-0.0156729	0.00350744	-0.0134854	-0.012378	-0.011169	-0.016679	-0.013579	-0.013622	-0.014556	-0.019929	-0.015445	-0.012681	-0.012183	-0.012542	-0.0142338	-0.014054	-0.012699	-0.017048	-0.011568	-0.0158	-0.0204166	-0.021066	-0.020085	-0.019728	-0.02081	-0.020394
93	-0.0116242	0.00382137	-0.007217	-0.006317	-0.006002	-0.010456	-0.006681	-0.006629	-0.011682	-0.01756	-0.01239	-0.008334	-0.010571	-0.009555	-0.0117004	-0.01108	-0.010311	-0.014944	-0.00946	-0.012707	-0.0158974	-0.015422	-0.015301	-0.014844	-0.017569	-0.016351
94	-0.00641695	0.00425314	-0.0004986	0.00075	0.000183	-0.004241	0.000367	0.000448	-0.0073718	-0.012344	-0.008075	-0.003036	-0.008102	-0.005302	-0.0082818	-0.007124	-0.007286	-0.011738	-0.007122	-0.008139	-0.0095156	-0.007769	-0.008483	-0.00827	-0.012687	-0.010369
95	-0.00049725	0.00457405	0.005841	0.007513	0.006154	0.001914	0.006827	0.006797	-0.0019226	-0.004155	-0.003256	0.002628	-0.004612	-0.000218	-0.0042526	-0.00252	-0.00393	-0.0075	-0.004772	-0.002541	-0.0016548	0.001233	-0.000128	-0.000457	-0.0063	-0.002622
96	0.0053478	0.00489542	0.010923	0.012574	0.010581	0.007516	0.011772	0.012172	0.0037836	0.00546	0.001404	0.00758	-0.00054	0.005014	3.08e-05	0.00217	-0.000415	-0.002603	-0.002284	0.003286	0.0066538	0.010338	0.008441	0.007573	0.00098	0.005937
97	0.0100735	0.00524397	0.0140386	0.015065	0.012747	0.011757	0.014579	0.016045	0.008401	0.013934	0.005217	0.010304	0.003355	0.009195	0.0040324	0.006204	0.002985	0.002446	8.7e-05	0.00844	0.013822	0.017724	0.015502	0.014282	0.008098	0.013504
98	0.0125248	0.0053222	0.0144932	0.014544	0.012227	0.013762	0.014792	0.017141	0.0104008	0.018281	0.007451	0.009393	0.006198	0.010681	0.0070822	0.008808	0.005806	0.006861	0.001936	0.012	0.018123	0.021557	0.019368	0.018088	0.013602	0.018
99	0.0118296	0.00503119	0.0118548	0.010907	0.008891	0.012782	0.012024	0.01467	0.0086418	0.016397	0.007552	0.004424	0.006678	0.008158	0.00856	0.009324	0.007482	0.009852	0.002924	0.013218	0.0182616	0.020597	0.018785	0.017812	0.015959	0.018155
100	0.007838	0.00497683	0.0064178	0.004999	0.003266	0.008734	0.006407	0.008683	0.0030426	0.008408	0.005145	-0.003451	0.003577	0.001534	0.0078726	0.007321	0.007575	0.010717	0.002275	0.011475	0.014019	0.014816	0.013477	0.013434	0.014271	0.014097
101	0.0014085	0.00530432	-0.000833	-0.001372	-0.003632	0.002046	-0.001338	0.000131	-0.0045398	-0.002204	-0.000142	-0.011031	-0.003	-0.006322	0.0045584	0.002695	0.005645	0.008912	-0.000688	0.006228	0.0064484	0.005629	0.004418	0.006129	0.009038	0.007028

## Sheet: PAMY
Prosthetic side			TF1	C:\Users\xb00012\Documents\Data\27_15_150415 SP\27_15_150415_0075.c3d	C:\Users\xb00012\Documents\Data\27_15_150415 SP\27_15_150415_0077.c3d	C:\Users\xb00012\Documents\Data\27_15_150415 SP\27_15_150415_0081.c3d	C:\Users\xb00012\Documents\Data\27_15_150415 SP\27_15_150415_0085.c3d	C:\Users\xb00012\Documents\Data\27_15_150415 SP\27_15_150415_0092.c3d	TF2	C:\Users\xb00012\Documents\Data\37_26_130515 SP\37_26_130515_0053.c3d	C:\Users\xb00012\Documents\Data\37_26_130515 SP\37_26_130515_0059.c3d	C:\Users\xb00012\Documents\Data\37_26_130515 SP\37_26_130515_0061.c3d	C:\Users\xb00012\Documents\Data\37_26_130515 SP\37_26_130515_0063.c3d	C:\Users\xb00012\Documents\Data\37_26_130515 SP\37_26_130515_0065.c3d	TF3	C:\Users\xb00012\Documents\Data\39_28_200515 SP\39_28_200515_0059.c3d	C:\Users\xb00012\Documents\Data\39_28_200515 SP\39_28_200515_0063.c3d	C:\Users\xb00012\Documents\Data\39_28_200515 SP\39_28_200515_0065.c3d	C:\Users\xb00012\Documents\Data\39_28_200515 SP\39_28_200515_0067.c3d		TF4	C:\Users\xb00012\Documents\Data\44_33_190615 SP\44_33_190615_0051.c3d	C:\Users\xb00012\Documents\Data\44_33_190615 SP\44_33_190615_0053.c3d	C:\Users\xb00012\Documents\Data\44_33_190615 SP\44_33_190615_0055.c3d	C:\Users\xb00012\Documents\Data\44_33_190615 SP\44_33_190615_0057.c3d	C:\Users\xb00012\Documents\Data\44_33_190615 SP\44_33_190615_0059.c3d	TF5	C:\Users\xb00012\Documents\Data\45_34_230615 SP\45_34_230615_0050.c3d	C:\Users\xb00012\Documents\Data\45_34_230615 SP\45_34_230615_0052.c3d	C:\Users\xb00012\Documents\Data\45_34_230615 SP\45_34_230615_0056.c3d	C:\Users\xb00012\Documents\Data\45_34_230615 SP\45_34_230615_0058.c3d	C:\Users\xb00012\Documents\Data\45_34_230615 SP\45_34_230615_0060.c3d
Sagittal plane			ECH	RANKLE_MOMENTS	RANKLE_MOMENTS	RANKLE_MOMENTS	RANKLE_MOMENTS	RANKLE_MOMENTS	ECH	LANKLE_MOMENTS	LANKLE_MOMENTS	LANKLE_MOMENTS	LANKLE_MOMENTS	LANKLE_MOMENTS	ECH	RANKLE_MOMENTS	RANKLE_MOMENTS	RANKLE_MOMENTS	RANKLE_MOMENTS		ECH	RANKLE_MOMENTS	RANKLE_MOMENTS	RANKLE_MOMENTS	RANKLE_MOMENTS	RANKLE_MOMENTS	ECH	LANKLE_MOMENTS	LANKLE_MOMENTS	LANKLE_MOMENTS	LANKLE_MOMENTS	LANKLE_MOMENTS
Ankle Moment				LINK_MODEL_BASED	LINK_MODEL_BASED	LINK_MODEL_BASED	LINK_MODEL_BASED	LINK_MODEL_BASED		LINK_MODEL_BASED	LINK_MODEL_BASED	LINK_MODEL_BASED	LINK_MODEL_BASED	LINK_MODEL_BASED		LINK_MODEL_BASED	LINK_MODEL_BASED	LINK_MODEL_BASED	LINK_MODEL_BASED			LINK_MODEL_BASED	LINK_MODEL_BASED	LINK_MODEL_BASED	LINK_MODEL_BASED	LINK_MODEL_BASED		LINK_MODEL_BASED	LINK_MODEL_BASED	LINK_MODEL_BASED	LINK_MODEL_BASED	LINK_MODEL_BASED
101 points over gait cycle				Original	Original	Original	Original	Original		Original	Original	Original	Original	Original		Original	Original	Original	Original			Original	Original	Original	Original	Original		Original	Original	Original	Original	Original
ITEM	Mean	SD	C3_R	1	1	1	1	1	C3_L	1	1	1	1	1	C3_R	1	1	1	1		C3_R	1	1	1	1	1	C3_L	1	1	1	1	1
1	-0.00432814	0.0351396	-0.0144322	0.051011	-0.009768	0.02408	-0.074971	-0.062513	0.007777	0.008037	-0.004552	0.037861	0.003984	-0.006445	0.0359025	0.034819	0.050012	0.011023	0.047756	0.0359025	-0.0197088	-0.041038	0.002217	-0.033732	-0.00364	-0.022351	-0.0311792	-0.028543	-0.037937	-0.023663	-0.033658	-0.032095
2	-0.0604787	0.0368159	-0.090769	-0.135907	-0.042045	-0.074602	-0.115752	-0.085539	-0.0384906	0.025461	-0.037015	-0.089181	-0.026962	-0.064756	-0.0915298	-0.099575	-0.09966	-0.091251	-0.075633	-0.0915298	-0.0386298	-0.051572	0.010402	-0.05496	-0.061621	-0.035398	-0.0429744	-0.040788	-0.042788	-0.032054	-0.048359	-0.050883
3	-0.143971	0.0444108	-0.191529	-0.224466	-0.167562	-0.188965	-0.198385	-0.178265	-0.184731	-0.233512	-0.15011	-0.197312	-0.145114	-0.197608	-0.139713	-0.142648	-0.132536	-0.135773	-0.147897	-0.139713	-0.097013	-0.112326	-0.083831	-0.082029	-0.096025	-0.110854	-0.106867	-0.080233	-0.113312	-0.104568	-0.104271	-0.13195
4	-0.180698	0.048628	-0.242842	-0.249639	-0.247053	-0.235925	-0.259689	-0.221903	-0.227705	-0.275771	-0.22799	-0.226316	-0.203416	-0.205031	-0.147034	-0.153165	-0.154291	-0.141836	-0.138843	-0.147034	-0.140407	-0.151996	-0.150613	-0.134829	-0.123818	-0.140778	-0.145501	-0.11899	-0.166393	-0.133607	-0.1529	-0.155617
5	-0.192536	0.0547535	-0.266195	-0.263365	-0.290656	-0.246022	-0.284271	-0.246659	-0.244559	-0.238798	-0.254838	-0.259482	-0.230747	-0.238931	-0.145647	-0.145957	-0.146552	-0.135436	-0.154642	-0.145647	-0.149109	-0.162081	-0.133077	-0.144172	-0.154655	-0.151559	-0.15717	-0.128188	-0.184225	-0.151391	-0.160296	-0.161751
6	-0.206005	0.059629	-0.292211	-0.285081	-0.307216	-0.279852	-0.313321	-0.275584	-0.253068	-0.25115	-0.255993	-0.264049	-0.247474	-0.246673	-0.14865	-0.141847	-0.150635	-0.137076	-0.165043	-0.14865	-0.159307	-0.172174	-0.160667	-0.162794	-0.146536	-0.154362	-0.176789	-0.138563	-0.21745	-0.165548	-0.184936	-0.177447
7	-0.212091	0.0609513	-0.301511	-0.301002	-0.316756	-0.284288	-0.322361	-0.28315	-0.257611	-0.252987	-0.260126	-0.276338	-0.248965	-0.249638	-0.156753	-0.147363	-0.158534	-0.143889	-0.177225	-0.156753	-0.162712	-0.150549	-0.165212	-0.175608	-0.155408	-0.166784	-0.181867	-0.144303	-0.228959	-0.168475	-0.188842	-0.178755
8	-0.219882	0.0609574	-0.310282	-0.317619	-0.329565	-0.296421	-0.328063	-0.279743	-0.260593	-0.252529	-0.257873	-0.280549	-0.256336	-0.255679	-0.170575	-0.14907	-0.18346	-0.152546	-0.197225	-0.170575	-0.168108	-0.149765	-0.163623	-0.183096	-0.170895	-0.173163	-0.189853	-0.143501	-0.243145	-0.178315	-0.201488	-0.182817
9	-0.224403	0.0587584	-0.305265	-0.307854	-0.330388	-0.286041	-0.327056	-0.274985	-0.269228	-0.254368	-0.2652	-0.287939	-0.266343	-0.272291	-0.180759	-0.152113	-0.196273	-0.164276	-0.210376	-0.180759	-0.173366	-0.144486	-0.169491	-0.189163	-0.183237	-0.180453	-0.193398	-0.147938	-0.256214	-0.185533	-0.198332	-0.178971
10	-0.226973	0.0551277	-0.297973	-0.294272	-0.324246	-0.282323	-0.317278	-0.271744	-0.271647	-0.247524	-0.270707	-0.294214	-0.27144	-0.27435	-0.188885	-0.154073	-0.207063	-0.173919	-0.220485	-0.188885	-0.178059	-0.149593	-0.171158	-0.193413	-0.191503	-0.184626	-0.198302	-0.149838	-0.265436	-0.192387	-0.203411	-0.180437
11	-0.226908	0.0496175	-0.281757	-0.277396	-0.303968	-0.269916	-0.305583	-0.251921	-0.275566	-0.262444	-0.273518	-0.291128	-0.278323	-0.272418	-0.19959	-0.159259	-0.219053	-0.189326	-0.230721	-0.19959	-0.180794	-0.154965	-0.174995	-0.190522	-0.200146	-0.18334	-0.196833	-0.153148	-0.26153	-0.193886	-0.198988	-0.176614
12	-0.223489	0.0429504	-0.263501	-0.254097	-0.271268	-0.259535	-0.288034	-0.244573	-0.268692	-0.261063	-0.265708	-0.284207	-0.276123	-0.256359	-0.209637	-0.163566	-0.237074	-0.202363	-0.235546	-0.209637	-0.176444	-0.15694	-0.17147	-0.182177	-0.198334	-0.1733	-0.199172	-0.162926	-0.255713	-0.198727	-0.199141	-0.179351
13	-0.215113	0.0397083	-0.244983	-0.229548	-0.258869	-0.240673	-0.26688	-0.228946	-0.252347	-0.259435	-0.250552	-0.248373	-0.271292	-0.232085	-0.218297	-0.168725	-0.245641	-0.215993	-0.242828	-0.218297	-0.161995	-0.16048	-0.169366	-0.149323	-0.183585	-0.147222	-0.197941	-0.167412	-0.249935	-0.19998	-0.195181	-0.177196
14	-0.19784	0.0457889	-0.223362	-0.208241	-0.228525	-0.219536	-0.249817	-0.210692	-0.223468	-0.24944	-0.221934	-0.208546	-0.248828	-0.188591	-0.222713	-0.181796	-0.245095	-0.230354	-0.233608	-0.222713	-0.124567	-0.152074	-0.145277	-0.080563	-0.146744	-0.098179	-0.19509	-0.171518	-0.240948	-0.20204	-0.188109	-0.172836
15	-0.166055	0.0695552	-0.190906	-0.144381	-0.215276	-0.200425	-0.198535	-0.195914	-0.184827	-0.237331	-0.189046	-0.156062	-0.219386	-0.122311	-0.216049	-0.194089	-0.226083	-0.233821	-0.210203	-0.216049	-0.0507652	-0.118604	-0.091045	0.032305	-0.076546	6.4e-05	-0.187729	-0.175785	-0.206172	-0.201427	-0.185946	-0.169314
16	-0.11299	0.102014	-0.137267	-0.052163	-0.183488	-0.179077	-0.11843	-0.153179	-0.116771	-0.203403	-0.119691	-0.069218	-0.167603	-0.023939	-0.194154	-0.205814	-0.189369	-0.223543	-0.157888	-0.194154	0.0507322	-0.065751	0.013794	0.152095	0.041497	0.112026	-0.167491	-0.171416	-0.157446	-0.189157	-0.151748	-0.167687
17	-0.038233	0.126328	-0.0692736	0.03391	-0.145044	-0.131508	-0.020183	-0.083543	-0.036341	-0.162652	-0.023237	0.025529	-0.088773	0.067428	-0.12156	-0.204554	-0.066344	-0.194063	-0.021279	-0.12156	0.160169	0.052303	0.132618	0.249479	0.157391	0.209055	-0.12416	-0.169302	-0.08374	-0.147442	-0.09076	-0.129555
18	0.0500023	0.137826	0.019271	0.127378	-0.057996	-0.0686	0.086077	0.009496	0.0504032	-0.090813	0.072954	0.109345	0.007687	0.152843	-0.0158227	-0.179612	0.069864	-0.101056	0.147513	-0.0158227	0.254884	0.16286	0.235235	0.329137	0.257388	0.289799	-0.0587238	-0.125175	-0.00719	-0.079421	-0.0055	-0.076333
19	0.146323	0.127169	0.112082	0.215552	0.029897	0.027076	0.181583	0.106303	0.138757	0.005807	0.162134	0.187814	0.103388	0.234642	0.120026	-0.065852	0.202074	0.077159	0.266721	0.120026	0.328085	0.254904	0.320575	0.383429	0.32372	0.357798	0.0326674	-0.045307	0.089672	0.01131	0.095215	0.012447
20	0.237082	0.105287	0.197242	0.289844	0.122727	0.113549	0.264641	0.195448	0.218441	0.099705	0.249428	0.258895	0.190299	0.293877	0.250314	0.116925	0.312259	0.211174	0.360897	0.250314	0.3825	0.3349	0.38409	0.420665	0.37522	0.397623	0.136912	0.063072	0.184794	0.119922	0.192965	0.123807
21	0.313083	0.0847433	0.274432	0.35846	0.211063	0.198425	0.328064	0.276148	0.285379	0.183712	0.311772	0.313619	0.266818	0.350974	0.347873	0.266245	0.386374	0.323221	0.415653	0.347873	0.425292	0.395771	0.418453	0.453766	0.412456	0.446012	0.23244	0.170716	0.267798	0.212164	0.279058	0.232464
22	0.375212	0.0674659	0.340405	0.412169	0.292009	0.269345	0.386998	0.341506	0.345047	0.26183	0.373063	0.36287	0.32384	0.403634	0.415333	0.375343	0.431668	0.391746	0.462577	0.415333	0.460284	0.436076	0.454808	0.484355	0.447475	0.478708	0.314988	0.274905	0.332934	0.296499	0.345045	0.325558
23	0.427378	0.055234	0.400713	0.463528	0.359428	0.341546	0.44173	0.397331	0.40008	0.320786	0.429994	0.417587	0.376564	0.455467	0.462447	0.434855	0.469847	0.447042	0.498045	0.462447	0.493188	0.479126	0.493341	0.508344	0.472261	0.512867	0.380465	0.358498	0.386423	0.360035	0.399855	0.397513
24	0.472518	0.0469354	0.45369	0.515002	0.416714	0.397248	0.494738	0.444749	0.452213	0.378008	0.481574	0.462542	0.429286	0.509657	0.503086	0.49541	0.494897	0.494485	0.527551	0.503086	0.522058	0.511195	0.518962	0.534786	0.50431	0.541037	0.431544	0.416618	0.434866	0.407394	0.442272	0.456571
25	0.513605	0.0369662	0.507251	0.563792	0.478399	0.458156	0.542133	0.493775	0.50222	0.431196	0.533352	0.516278	0.477726	0.552549	0.532539	0.538021	0.517509	0.530105	0.544521	0.532539	0.544947	0.539936	0.541611	0.552724	0.528869	0.561594	0.481069	0.473986	0.484195	0.453201	0.483087	0.510877
26	0.550047	0.0320884	0.552653	0.607826	0.531887	0.506281	0.585019	0.532251	0.547814	0.485105	0.581543	0.5596	0.520326	0.592498	0.556006	0.564177	0.537348	0.560134	0.562363	0.556006	0.571664	0.56684	0.565487	0.579519	0.555463	0.591013	0.522099	0.518915	0.526943	0.491458	0.519885	0.553294
27	0.585211	0.0311323	0.597208	0.652443	0.582337	0.552804	0.623941	0.574513	0.593726	0.530736	0.622834	0.600962	0.567516	0.646584	0.579671	0.591126	0.562199	0.58669	0.57867	0.579671	0.59551	0.587628	0.584283	0.60511	0.584573	0.615957	0.559941	0.556952	0.567693	0.53016	0.551154	0.593744
28	0.618417	0.0333852	0.640267	0.688013	0.635738	0.599014	0.665184	0.613384	0.637307	0.577786	0.666986	0.6451	0.607575	0.689087	0.601835	0.609044	0.586045	0.615462	0.596789	0.601835	0.62154	0.609197	0.607393	0.631707	0.619235	0.640169	0.591135	0.589334	0.605877	0.554732	0.581691	0.624041
29	0.649299	0.0367152	0.676717	0.724852	0.669868	0.643286	0.700191	0.64539	0.676305	0.61774	0.70699	0.68557	0.644075	0.727148	0.621602	0.623524	0.608851	0.635051	0.618983	0.621602	0.650238	0.634037	0.634045	0.66213	0.650712	0.670266	0.621632	0.619248	0.637394	0.584985	0.612109	0.654426
30	0.680877	0.0405229	0.715192	0.762579	0.711181	0.687855	0.73126	0.683083	0.714474	0.657018	0.745604	0.721204	0.685114	0.763431	0.643248	0.642458	0.634277	0.654121	0.642137	0.643248	0.680598	0.656331	0.663392	0.694629	0.692473	0.696166	0.650872	0.64365	0.671618	0.615936	0.64124	0.681917
31	0.709783	0.0441369	0.748609	0.791777	0.748803	0.728969	0.75776	0.715734	0.749	0.692703	0.784024	0.753679	0.713888	0.800708	0.663869	0.659516	0.659793	0.671536	0.664631	0.663869	0.708228	0.678841	0.687522	0.728956	0.725268	0.720552	0.679208	0.670147	0.700986	0.64818	0.670819	0.705909
32	0.739115	0.0475375	0.781754	0.826499	0.783729	0.760747	0.788968	0.748826	0.782564	0.72937	0.815628	0.788785	0.748635	0.830402	0.68579	0.678194	0.687313	0.690089	0.687564	0.68579	0.739049	0.707541	0.718734	0.760692	0.759416	0.748863	0.706418	0.697164	0.732533	0.672458	0.697299	0.732636
33	0.767673	0.0514492	0.811639	0.851025	0.808705	0.802259	0.815447	0.780761	0.816857	0.760582	0.853421	0.819098	0.77835	0.872835	0.706542	0.69888	0.714792	0.705957	0.70654	0.706542	0.771111	0.734734	0.753473	0.798068	0.792811	0.77647	0.732216	0.722435	0.758996	0.702871	0.72701	0.749767
34	0.801312	0.0593542	0.842548	0.87443	0.838301	0.840821	0.841316	0.817873	0.852442	0.790385	0.886917	0.851844	0.815136	0.917926	0.726555	0.71951	0.738482	0.717861	0.730366	0.726555	0.823618	0.76632	0.788216	0.888984	0.816825	0.857745	0.761395	0.74795	0.787129	0.734092	0.758696	0.779109
35	0.838541	0.0769634	0.874118	0.910306	0.866866	0.878672	0.866503	0.848245	0.906473	0.823997	0.965864	0.897969	0.847156	0.997377	0.74318	0.737667	0.760926	0.726441	0.747686	0.74318	0.877707	0.798996	0.839282	0.973126	0.841812	0.935318	0.791228	0.781235	0.819604	0.759277	0.791471	0.804555
36	0.883666	0.0957659	0.906823	0.934571	0.894794	0.92512	0.896618	0.883014	0.968972	0.851448	1.03497	0.981066	0.903054	1.07432	0.759175	0.754528	0.780506	0.737703	0.763963	0.759175	0.951542	0.834272	0.937024	1.05154	0.926124	1.00874	0.831821	0.809715	0.846539	0.801515	0.840167	0.861167
37	0.934019	0.109639	0.943789	0.97278	0.923837	0.980301	0.928392	0.913633	1.03082	0.897207	1.09577	1.04968	0.979043	1.1324	0.777358	0.770395	0.800223	0.755134	0.78368	0.777358	1.02702	0.925096	1.01487	1.12017	1.00306	1.0719	0.891107	0.864237	0.892903	0.855485	0.913868	0.929043
38	0.989087	0.118148	0.986877	1.01789	0.955323	1.03414	0.974474	0.952554	1.09462	0.97119	1.14379	1.12246	1.05028	1.18535	0.80862	0.794137	0.835709	0.792289	0.812347	0.80862	1.09673	1.01009	1.09379	1.17529	1.07272	1.13173	0.958595	0.932075	0.966633	0.927822	0.976142	0.990301
39	1.05057	0.110952	1.04304	1.10202	0.987442	1.08868	1.0536	0.983437	1.14891	1.04308	1.19215	1.17248	1.10915	1.22767	0.886745	0.847382	0.935411	0.878726	0.885461	0.886745	1.15745	1.08966	1.15497	1.22675	1.13533	1.18051	1.01672	0.99542	1.02743	0.995128	1.02602	1.03962
40	1.11203	0.0960398	1.09672	1.17748	1.02089	1.13129	1.12453	1.02939	1.19879	1.10915	1.23844	1.22053	1.16001	1.2658	0.98694	0.950427	1.03972	0.972978	0.984633	0.98694	1.20887	1.16094	1.20587	1.27092	1.1753	1.23134	1.06885	1.05009	1.07601	1.05309	1.07458	1.09048
41	1.17138	0.0800244	1.16249	1.23778	1.06702	1.19993	1.19649	1.11123	1.23699	1.15986	1.27982	1.25767	1.19973	1.28785	1.08242	1.05001	1.13525	1.06016	1.08424	1.08242	1.25582	1.22111	1.25202	1.31123	1.21826	1.27647	1.11918	1.11061	1.12831	1.11386	1.11396	1.12916
42	1.22317	0.0638181	1.22586	1.2914	1.13755	1.26386	1.26003	1.17647	1.26513	1.20863	1.30119	1.27478	1.23963	1.30143	1.17226	1.14073	1.22292	1.14945	1.17596	1.17226	1.29161	1.26623	1.28868	1.33699	1.24953	1.31663	1.16097	1.15853	1.16835	1.16163	1.14815	1.16817
43	1.2655	0.0516061	1.27609	1.32617	1.20733	1.29553	1.32211	1.22931	1.2799	1.23699	1.31737	1.27545	1.26574	1.30395	1.25464	1.22647	1.29827	1.23638	1.25746	1.25464	1.31926	1.29765	1.31775	1.35415	1.27526	1.35147	1.19761	1.20737	1.19579	1.19994	1.17807	1.20688
44	1.29539	0.0454293	1.30606	1.33347	1.25332	1.30953	1.36185	1.27212	1.27885	1.25314	1.31899	1.25754	1.27434	1.29026	1.32408	1.3051	1.34956	1.31607	1.3256	1.32408	1.33561	1.32365	1.337	1.34964	1.29918	1.36856	1.23237	1.24561	1.22981	1.23811	1.2059	1.24239
45	1.30922	0.0540573	1.31635	1.32201	1.28011	1.28504	1.38732	1.30729	1.26004	1.25656	1.29769	1.22413	1.2707	1.25112	1.38333	1.37827	1.39496	1.38692	1.37318	1.38333	1.33095	1.32072	1.33128	1.32976	1.31278	1.36021	1.2554	1.2804	1.25434	1.25474	1.22571	1.26181
46	1.30699	0.0746133	1.30811	1.27667	1.30034	1.24991	1.38069	1.33293	1.22665	1.2365	1.27288	1.17809	1.24775	1.19805	1.4283	1.43906	1.42829	1.43758	1.40827	1.4283	1.30785	1.29573	1.31413	1.2951	1.31305	1.32124	1.26403	1.28528	1.26358	1.25835	1.23931	1.27361
47	1.28845	0.103445	1.27851	1.21999	1.29578	1.19296	1.35037	1.33347	1.17547	1.20261	1.23173	1.11055	1.20507	1.12738	1.46137	1.4914	1.44773	1.4745	1.43185	1.46137	1.27121	1.25351	1.2758	1.23927	1.30387	1.28362	1.2557	1.27471	1.25836	1.23809	1.24305	1.2643
48	1.25138	0.132646	1.22897	1.13676	1.27585	1.11887	1.29732	1.31604	1.11105	1.15294	1.18697	1.03237	1.14475	1.03819	1.47288	1.51843	1.457	1.49045	1.42562	1.47288	1.21326	1.19988	1.22893	1.16342	1.26533	1.20875	1.23074	1.24003	1.24059	1.20562	1.22973	1.23774
49	1.19723	0.162915	1.15828	1.03271	1.23517	1.0204	1.21916	1.28396	1.03069	1.08261	1.12149	0.933244	1.07288	0.943215	1.46418	1.54079	1.44152	1.48789	1.38651	1.46418	1.14544	1.11905	1.17359	1.07811	1.23978	1.1167	1.18756	1.19063	1.19851	1.15105	1.20369	1.19393
50	1.12422	0.192075	1.06556	0.921043	1.17275	0.896576	1.10956	1.22788	0.936311	0.983578	1.03547	0.82637	0.993684	0.842455	1.43647	1.54412	1.40148	1.46725	1.33302	1.43647	1.05255	1.01985	1.09617	0.968663	1.16741	1.01064	1.1302	1.12396	1.1383	1.08525	1.16547	1.13804
51	1.03858	0.217808	0.964972	0.809062	1.09544	0.768214	0.996236	1.15591	0.833387	0.883932	0.938119	0.717981	0.901905	0.724998	1.39082	1.51676	1.36164	1.41893	1.26594	1.39082	0.946102	0.905361	1.00821	0.849629	1.0785	0.888813	1.0576	1.03678	1.06204	1.00448	1.11285	1.07186
52	0.939541	0.238131	0.853502	0.697344	0.998668	0.643692	0.857016	1.07079	0.718784	0.770985	0.826981	0.596093	0.795559	0.604301	1.32328	1.45863	1.30293	1.34851	1.18306	1.32328	0.832518	0.787185	0.902803	0.723824	0.983855	0.764921	0.969622	0.934824	0.96897	0.905403	1.04572	0.993192
53	0.832683	0.248176	0.741294	0.58847	0.885254	0.530753	0.743238	0.958756	0.603539	0.656633	0.70614	0.480945	0.681753	0.492222	1.23093	1.37839	1.22561	1.25525	1.06446	1.23093	0.712859	0.657708	0.782289	0.603935	0.872123	0.648241	0.874798	0.817462	0.874483	0.804197	0.969146	0.908704
54	0.724449	0.252939	0.620748	0.470465	0.766083	0.419874	0.603213	0.844103	0.485154	0.518756	0.59743	0.369057	0.56358	0.376945	1.12744	1.28688	1.14508	1.15001	0.92779	1.12744	0.609137	0.55602	0.661976	0.521034	0.747802	0.558851	0.779768	0.715133	0.780673	0.705188	0.878417	0.81943
55	0.621486	0.249382	0.507396	0.349258	0.650767	0.30892	0.500807	0.727227	0.374982	0.423857	0.472443	0.274996	0.437004	0.266608	1.0071	1.17546	1.05588	1.02011	0.776947	1.0071	0.521024	0.473827	0.578479	0.445276	0.627804	0.479735	0.69693	0.630591	0.711161	0.612165	0.788658	0.742076
56	0.518201	0.243146	0.391634	0.220152	0.544676	0.195906	0.381048	0.61639	0.270339	0.309987	0.363653	0.179036	0.337029	0.161991	0.871992	1.04263	0.962253	0.854309	0.628776	0.871992	0.435972	0.389842	0.501302	0.361519	0.537819	0.389379	0.621065	0.55187	0.640089	0.537368	0.696986	0.679012
57	0.416088	0.235042	0.283002	0.105463	0.424917	0.089898	0.267695	0.527036	0.172236	0.204223	0.246974	0.101496	0.232156	0.076329	0.731497	0.899827	0.86115	0.676632	0.488378	0.731497	0.344866	0.295595	0.414125	0.265746	0.45823	0.290635	0.54884	0.473026	0.554736	0.483159	0.624802	0.608477
58	0.314481	0.223111	0.173508	0.000642	0.310453	-0.009738	0.14923	0.416952	0.0898368	0.119492	0.141871	0.037271	0.133842	0.016708	0.595101	0.739837	0.747451	0.514906	0.378211	0.595101	0.247949	0.196894	0.315981	0.167138	0.377337	0.182394	0.466012	0.36765	0.458702	0.420482	0.563325	0.519899
59	0.225836	0.196667	0.101516	-0.018746	0.189504	-0.016956	0.039483	0.314297	0.0272272	0.046745	0.056735	-0.01227	0.061015	-0.016089	0.474958	0.580743	0.62578	0.374307	0.319003	0.474958	0.158788	0.114436	0.213256	0.08797	0.28026	0.098016	0.366691	0.245609	0.342367	0.344294	0.495086	0.4061
60	0.151714	0.167192	0.0439794	-0.01754	0.078839	-0.018098	-0.018032	0.194728	-0.0066204	-0.001882	-0.005743	-0.012969	0.001524	-0.014032	0.382617	0.444783	0.509191	0.298174	0.278322	0.382617	0.0785714	0.051267	0.121362	0.005345	0.187132	0.027751	0.260021	0.146024	0.209259	0.255032	0.414512	0.275278
61	0.0984571	0.141872	0.005035	-0.016346	-0.01095	-0.016977	-0.016374	0.085822	-0.014077	-0.014789	-0.015115	-0.013545	-0.013696	-0.01324	0.31943	0.365639	0.436657	0.244956	0.230469	0.31943	0.0240048	-0.008047	0.04935	-0.012021	0.105676	-0.014934	0.157893	0.052693	0.101955	0.170314	0.311304	0.153197
62	0.059684	0.121995	-0.0173494	-0.014976	-0.016158	-0.015816	-0.016047	-0.02375	-0.01363	-0.014168	-0.01492	-0.012861	-0.013899	-0.012302	0.268654	0.312701	0.389965	0.200276	0.171675	0.268654	-0.0022566	-0.011022	-0.01382	-0.012221	0.038314	-0.012534	0.0630018	-0.017447	0.010085	0.079369	0.204625	0.038377
63	0.0353532	0.0977358	-0.0152718	-0.013443	-0.016757	-0.014433	-0.01484	-0.016886	-0.0126958	-0.013392	-0.013874	-0.011937	-0.013143	-0.011133	0.204971	0.251106	0.341286	0.125326	0.102165	0.204971	-0.0118504	-0.010802	-0.011494	-0.010807	-0.015166	-0.010983	0.0116134	-0.015666	-0.017699	0.009173	0.096289	-0.01403
64	0.0164729	0.0698368	-0.0143694	-0.012019	-0.015627	-0.013077	-0.01347	-0.017654	-0.0116358	-0.012387	-0.012656	-0.010927	-0.012227	-0.009982	0.129148	0.180625	0.261366	0.038633	0.035966	0.129148	-0.0102328	-0.009649	-0.010901	-0.009335	-0.011634	-0.009645	-0.0105448	-0.016139	-0.016267	-0.015959	0.011636	-0.015995
65	0.00337611	0.0451415	-0.0131688	-0.010855	-0.01434	-0.011865	-0.012239	-0.016545	-0.0105382	-0.011231	-0.011338	-0.009969	-0.011194	-0.008959	0.0653868	0.101797	0.176885	-0.006553	-0.010582	0.0653868	-0.0089572	-0.008489	-0.009612	-0.007889	-0.010468	-0.008328	-0.015842	-0.01544	-0.015523	-0.015387	-0.017006	-0.015854
66	-0.00551528	0.0176157	-0.012021	-0.009954	-0.013115	-0.010866	-0.011238	-0.014932	-0.0095376	-0.010135	-0.01009	-0.009161	-0.010192	-0.00811	0.016528	0.015622	0.069982	-0.008976	-0.010516	0.016528	-0.007693	-0.007436	-0.008245	-0.006548	-0.009149	-0.007087	-0.0148528	-0.014077	-0.014233	-0.015149	-0.016025	-0.01478
67	-0.010013	0.00260634	-0.0110296	-0.009267	-0.012042	-0.010101	-0.010433	-0.013305	-0.008694	-0.009199	-0.00902	-0.008509	-0.00929	-0.007452	-0.0102337	-0.01091	-0.010095	-0.00961	-0.01032	-0.0102337	-0.0065146	-0.006478	-0.006951	-0.005383	-0.007782	-0.005979	-0.013593	-0.012486	-0.012547	-0.014251	-0.015506	-0.013175
68	-0.00922933	0.00250562	-0.0102074	-0.00875	-0.011144	-0.009541	-0.009775	-0.011827	-0.0080204	-0.00844	-0.008158	-0.007982	-0.008544	-0.006978	-0.0103543	-0.011134	-0.011129	-0.009487	-0.009667	-0.0103543	-0.0054876	-0.005634	-0.005791	-0.004438	-0.006521	-0.005054	-0.012077	-0.010896	-0.010842	-0.012957	-0.01428	-0.01141
69	-0.00838853	0.00233415	-0.00956	-0.008375	-0.010425	-0.009135	-0.009265	-0.0106	-0.0074898	-0.007822	-0.00747	-0.007548	-0.007966	-0.006643	-0.00969025	-0.01051	-0.010636	-0.008859	-0.008756	-0.00969025	-0.0046498	-0.004945	-0.004824	-0.003722	-0.005443	-0.004315	-0.0105528	-0.009458	-0.009339	-0.011585	-0.012625	-0.009757
70	-0.00760508	0.00213221	-0.0090696	-0.008105	-0.009867	-0.008823	-0.008918	-0.009635	-0.0070694	-0.007307	-0.006925	-0.007179	-0.007528	-0.006408	-0.008672	-0.009376	-0.009449	-0.008024	-0.007839	-0.008672	-0.0039968	-0.00441	-0.00406	-0.003216	-0.004595	-0.003703	-0.0092176	-0.008267	-0.008162	-0.010363	-0.010935	-0.008361
71	-0.00694757	0.00198107	-0.0087078	-0.007914	-0.009453	-0.008547	-0.008713	-0.008912	-0.0067328	-0.006854	-0.006499	-0.006873	-0.007202	-0.006236	-0.00763825	-0.008136	-0.008128	-0.007223	-0.007066	-0.00763825	-0.0034968	-0.004	-0.003466	-0.002883	-0.003973	-0.003162	-0.0081622	-0.007346	-0.007328	-0.009402	-0.009467	-0.007268
72	-0.00645177	0.0019033	-0.008458	-0.007811	-0.009164	-0.008296	-0.008617	-0.008402	-0.0064656	-0.006446	-0.006177	-0.006621	-0.006944	-0.00614	-0.00679525	-0.00709	-0.007026	-0.006602	-0.006463	-0.00679525	-0.0031374	-0.003687	-0.003006	-0.002663	-0.003573	-0.002758	-0.0074026	-0.00668	-0.006785	-0.008672	-0.008355	-0.006521
73	-0.00611711	0.00186514	-0.0083028	-0.007797	-0.008973	-0.008072	-0.008619	-0.008053	-0.0062742	-0.006107	-0.005947	-0.006438	-0.006744	-0.006135	-0.00619575	-0.006337	-0.006245	-0.00622	-0.005981	-0.00619575	-0.0029204	-0.003447	-0.002681	-0.00256	-0.003337	-0.002577	-0.0068924	-0.00625	-0.006445	-0.008117	-0.00756	-0.00609
74	-0.00592205	0.0018258	-0.0082092	-0.007871	-0.008829	-0.007842	-0.008666	-0.007838	-0.0061702	-0.005885	-0.005806	-0.006356	-0.006604	-0.0062	-0.00580925	-0.005858	-0.005773	-0.006	-0.005606	-0.00580925	-0.002856	-0.003314	-0.002564	-0.00258	-0.00323	-0.002592	-0.0065656	-0.00601	-0.00625	-0.007696	-0.006986	-0.005886
75	-0.00582799	0.00177097	-0.0081638	-0.008048	-0.008682	-0.007673	-0.008648	-0.007768	-0.0061438	-0.005775	-0.005745	-0.006358	-0.006522	-0.006319	-0.00554175	-0.005567	-0.005474	-0.005811	-0.005315	-0.00554175	-0.0029288	-0.003334	-0.002625	-0.002686	-0.003263	-0.002736	-0.0063618	-0.005868	-0.006156	-0.007361	-0.006587	-0.005837
76	-0.00579866	0.00172286	-0.0081908	-0.00836	-0.008519	-0.00775	-0.008484	-0.007841	-0.0061906	-0.005772	-0.005773	-0.006428	-0.006501	-0.006479	-0.0053105	-0.005329	-0.005228	-0.005625	-0.00506	-0.0053105	-0.0030774	-0.003406	-0.002743	-0.002863	-0.003423	-0.002952	-0.006224	-0.005754	-0.006116	-0.007049	-0.006322	-0.005879
77	-0.00581986	0.00170276	-0.008296	-0.008741	-0.008464	-0.008017	-0.008227	-0.008031	-0.0063144	-0.005867	-0.005897	-0.00656	-0.006572	-0.006676	-0.0050795	-0.005084	-0.005016	-0.005444	-0.004774	-0.0050795	-0.003278	-0.003477	-0.002956	-0.003121	-0.003643	-0.003193	-0.0061314	-0.005683	-0.006099	-0.006766	-0.006121	-0.005988
78	-0.00591709	0.00173733	-0.008554	-0.009116	-0.008757	-0.008274	-0.008378	-0.008245	-0.0065232	-0.006047	-0.006132	-0.006771	-0.006755	-0.006911	-0.00485825	-0.004867	-0.004837	-0.005256	-0.004473	-0.00485825	-0.0035544	-0.003612	-0.003271	-0.003501	-0.003923	-0.003465	-0.0060956	-0.005681	-0.006123	-0.006563	-0.005954	-0.006157
79	-0.00608535	0.00183023	-0.008961	-0.009518	-0.009233	-0.008525	-0.009094	-0.008435	-0.0068212	-0.006315	-0.006485	-0.007083	-0.007035	-0.007188	-0.00464975	-0.004684	-0.004641	-0.005005	-0.004269	-0.00464975	-0.0039086	-0.003858	-0.003652	-0.003979	-0.004261	-0.003793	-0.0060862	-0.005703	-0.006191	-0.006379	-0.005824	-0.006334
80	-0.00628974	0.00193463	-0.0093606	-0.009908	-0.009614	-0.008831	-0.009796	-0.008654	-0.0071992	-0.006653	-0.006923	-0.00748	-0.007394	-0.007546	-0.0044705	-0.004482	-0.004378	-0.004791	-0.004231	-0.0044705	-0.0043424	-0.004243	-0.004076	-0.004527	-0.004659	-0.004207	-0.006076	-0.005706	-0.006252	-0.006206	-0.005741	-0.006475
81	-0.00655009	0.00200835	-0.0097118	-0.010238	-0.009944	-0.009164	-0.010277	-0.008936	-0.0076646	-0.0071	-0.007449	-0.00796	-0.007817	-0.007997	-0.00445125	-0.004379	-0.004248	-0.00482	-0.004358	-0.00445125	-0.0048672	-0.004715	-0.004597	-0.005153	-0.005171	-0.0047	-0.0060556	-0.005666	-0.006273	-0.006077	-0.005705	-0.006557
82	-0.00689357	0.00204062	-0.0100472	-0.010568	-0.01027	-0.009497	-0.010614	-0.009287	-0.0082262	-0.007685	-0.008064	-0.008529	-0.008324	-0.008529	-0.00468725	-0.004592	-0.004395	-0.005106	-0.004656	-0.00468725	-0.005505	-0.005214	-0.005278	-0.005899	-0.005847	-0.005287	-0.0060022	-0.00559	-0.006239	-0.005958	-0.005684	-0.00654
83	-0.00730492	0.00205571	-0.0103786	-0.010908	-0.010535	-0.009855	-0.010915	-0.00968	-0.0088424	-0.008381	-0.008748	-0.009136	-0.008863	-0.009084	-0.005114	-0.005046	-0.004754	-0.00553	-0.005126	-0.005114	-0.006285	-0.00583	-0.00613	-0.006808	-0.006686	-0.005971	-0.0059046	-0.005473	-0.006143	-0.005852	-0.005646	-0.006409
84	-0.00774998	0.00207662	-0.0107066	-0.011178	-0.010777	-0.010248	-0.011243	-0.010087	-0.009413	-0.009104	-0.009418	-0.009664	-0.009342	-0.009537	-0.0056875	-0.005676	-0.00533	-0.006048	-0.005696	-0.0056875	-0.007182	-0.006603	-0.007066	-0.007858	-0.007656	-0.006727	-0.0057608	-0.005288	-0.006005	-0.005751	-0.005565	-0.006195
85	-0.00817841	0.00211254	-0.0110114	-0.011318	-0.011038	-0.010647	-0.011507	-0.010547	-0.0097832	-0.009713	-0.009948	-0.009965	-0.009596	-0.009694	-0.00636625	-0.006405	-0.006108	-0.006625	-0.006327	-0.00636625	-0.00818	-0.007506	-0.008045	-0.009001	-0.008723	-0.007625	-0.0055512	-0.005025	-0.005793	-0.005595	-0.005425	-0.005918
86	-0.00852108	0.00217754	-0.0112374	-0.011262	-0.011272	-0.011021	-0.011582	-0.01105	-0.0097686	-0.01	-0.010202	-0.009879	-0.009428	-0.009334	-0.007073	-0.007173	-0.00692	-0.007226	-0.006973	-0.007073	-0.0092512	-0.008521	-0.009082	-0.010162	-0.009796	-0.008695	-0.0052752	-0.004698	-0.005505	-0.005369	-0.005251	-0.005553
87	-0.00868982	0.00229508	-0.0112848	-0.010892	-0.011322	-0.0113	-0.011382	-0.011528	-0.0091938	-0.009748	-0.00998	-0.009258	-0.008682	-0.008301	-0.0077585	-0.007942	-0.007661	-0.007829	-0.007602	-0.0077585	-0.0102696	-0.009574	-0.010049	-0.011151	-0.010705	-0.009869	-0.0049424	-0.004318	-0.00519	-0.005093	-0.005018	-0.005093
88	-0.00858237	0.00250614	-0.0110552	-0.010067	-0.011169	-0.011382	-0.010788	-0.01187	-0.0079388	-0.008769	-0.009065	-0.007982	-0.007301	-0.006577	-0.00838425	-0.008639	-0.008333	-0.008428	-0.008137	-0.00838425	-0.010988	-0.010517	-0.01079	-0.011631	-0.011078	-0.010924	-0.0045456	-0.003877	-0.004867	-0.004746	-0.004699	-0.004539
89	-0.0081017	0.00284373	-0.0104804	-0.008697	-0.010882	-0.01116	-0.009714	-0.011949	-0.0060206	-0.007045	-0.007326	-0.006052	-0.005335	-0.004345	-0.0088125	-0.009184	-0.008766	-0.008902	-0.008398	-0.0088125	-0.0111322	-0.011138	-0.011108	-0.011236	-0.010637	-0.011542	-0.0040628	-0.003367	-0.004491	-0.004289	-0.004289	-0.003878
90	-0.00714659	0.00321584	-0.0093886	-0.00676	-0.010032	-0.010452	-0.008115	-0.011584	-0.0036636	-0.004771	-0.004886	-0.003675	-0.003051	-0.001935	-0.00884075	-0.009343	-0.008772	-0.009005	-0.008243	-0.00884075	-0.0104062	-0.011168	-0.010636	-0.009695	-0.009224	-0.011308	-0.0034338	-0.002742	-0.003958	-0.003683	-0.003724	-0.003062
91	-0.00566606	0.00342628	-0.0076426	-0.004338	-0.008251	-0.009063	-0.006017	-0.010544	-0.0012618	-0.002315	-0.002204	-0.001203	-0.00091	0.000323	-0.0082295	-0.008831	-0.008133	-0.008448	-0.007506	-0.0082295	-0.0085994	-0.010306	-0.009087	-0.00694	-0.006765	-0.009899	-0.002597	-0.001914	-0.003204	-0.002878	-0.002948	-0.002041
92	-0.0037284	0.00331281	-0.0053056	-0.001706	-0.00564	-0.006936	-0.003607	-0.008639	0.0007956	-0.000115	0.000177	0.000971	0.000746	0.002199	-0.006783	-0.007434	-0.006625	-0.007082	-0.005991	-0.006783	-0.0058058	-0.008435	-0.006538	-0.003329	-0.00352	-0.007207	-0.0015432	-0.000899	-0.002192	-0.001836	-0.001975	-0.000814
93	-0.00152148	0.00283088	-0.0026292	0.000738	-0.00258	-0.00417	-0.001289	-0.005845	0.0023026	0.001511	0.001971	0.002576	0.001869	0.003586	-0.004489	-0.005048	-0.00424	-0.004963	-0.003705	-0.004489	-0.0024774	-0.005709	-0.003344	0.00039	-0.000177	-0.003547	-0.0003144	0.000135	-0.000902	-0.000527	-0.000838	0.00056
94	0.00064101	0.00211026	4.5e-05	0.002679	0.000384	-0.001012	0.000585	-0.002411	0.0032576	0.002501	0.003205	0.003613	0.002606	0.004363	-0.00182375	-0.002077	-0.001557	-0.002533	-0.001128	-0.00182375	0.00073	-0.00246	-3.9e-05	0.003319	0.002451	0.000379	0.0009962	0.001059	0.00062	0.000971	0.000424	0.001907
95	0.00235021	0.00146235	0.0023704	0.003963	0.002774	0.002072	0.001978	0.001065	0.0036866	0.002932	0.004011	0.004147	0.003028	0.004315	0.00032725	0.000511	0.000452	-0.000501	0.000847	0.00032725	0.0031988	0.000782	0.00275	0.004922	0.003809	0.003731	0.002168	0.001717	0.002232	0.002396	0.001593	0.002902
96	0.00331096	0.00124993	0.0040382	0.004435	0.004412	0.004532	0.002915	0.003897	0.0035396	0.002863	0.004372	0.004107	0.003121	0.003235	0.001493	0.002022	0.001428	0.000776	0.001746	0.001493	0.004523	0.003379	0.004406	0.005117	0.003946	0.005767	0.002961	0.001987	0.003654	0.003409	0.002386	0.003369
97	0.00343058	0.00150033	0.004833	0.00399	0.00518	0.006021	0.00325	0.005724	0.002711	0.002277	0.0041	0.003365	0.002773	0.00104	0.0017555	0.002537	0.00152	0.001396	0.001569	0.0017555	0.0045976	0.004884	0.004683	0.004045	0.003218	0.006158	0.0032558	0.001889	0.004538	0.003826	0.002691	0.003335
98	0.00268582	0.00194056	0.0045566	0.002531	0.004833	0.006268	0.002849	0.006302	0.0011346	0.001119	0.002959	0.001855	0.001754	-0.002014	0.0011525	0.002121	0.000681	0.001541	0.000267	0.0011525	0.0035468	0.005231	0.003764	0.00196	0.001894	0.004885	0.0030386	0.001489	0.004629	0.00364	0.002594	0.002841
99	0.00109267	0.00236272	0.003011	1e-06	0.003083	0.004989	0.001649	0.005333	-0.001115	-0.00063	0.000812	-0.000398	-0.000155	-0.005204	-0.00039025	0.000554	-0.001164	0.001093	-0.002044	-0.00039025	0.0016482	0.004614	0.002024	-0.000785	0.000147	0.002241	0.0023094	0.000838	0.003831	0.00289	0.002128	0.00186
100	-0.00118644	0.00260313	0.0002762	-0.003202	-4.2e-05	0.002213	-0.000368	0.00278	-0.0037868	-0.002863	-0.002241	-0.003214	-0.002914	-0.007702	-0.002648	-0.002099	-0.003706	-0.000255	-0.004532	-0.002648	-0.0007684	0.003231	-0.000255	-0.003663	-0.002046	-0.001109	0.0009948	-0.000182	0.002106	0.001534	0.001194	0.000322
101	-0.00373943	0.0025148	-0.0030756	-0.006179	-0.003814	-0.001468	-0.00301	-0.000907	-0.006375	-0.005185	-0.005606	-0.006052	-0.005971	-0.009061	-0.00496875	-0.005094	-0.00596	-0.002583	-0.006238	-0.00496875	-0.0033206	0.001213	-0.002921	-0.005949	-0.004614	-0.004332	-0.0009572	-0.00172	-0.000417	-0.000508	-0.000352	-0.001789

## Sheet: SKMY
Sound side			TF1	C:\Users\xb00012\Documents\Data\27_15_150415 SP\27_15_150415_0075.c3d	C:\Users\xb00012\Documents\Data\27_15_150415 SP\27_15_150415_0077.c3d	C:\Users\xb00012\Documents\Data\27_15_150415 SP\27_15_150415_0081.c3d	C:\Users\xb00012\Documents\Data\27_15_150415 SP\27_15_150415_0085.c3d	C:\Users\xb00012\Documents\Data\27_15_150415 SP\27_15_150415_0092.c3d	TF3	C:\Users\xb00012\Documents\Data\39_28_200515 SP\39_28_200515_0057.c3d	C:\Users\xb00012\Documents\Data\39_28_200515 SP\39_28_200515_0059.c3d	C:\Users\xb00012\Documents\Data\39_28_200515 SP\39_28_200515_0063.c3d	C:\Users\xb00012\Documents\Data\39_28_200515 SP\39_28_200515_0065.c3d	C:\Users\xb00012\Documents\Data\39_28_200515 SP\39_28_200515_0067.c3d	TF4	C:\Users\xb00012\Documents\Data\44_33_190615 SP\44_33_190615_0051.c3d	C:\Users\xb00012\Documents\Data\44_33_190615 SP\44_33_190615_0053.c3d	C:\Users\xb00012\Documents\Data\44_33_190615 SP\44_33_190615_0055.c3d	C:\Users\xb00012\Documents\Data\44_33_190615 SP\44_33_190615_0057.c3d	C:\Users\xb00012\Documents\Data\44_33_190615 SP\44_33_190615_0059.c3d	TF5	C:\Users\xb00012\Documents\Data\45_34_230615 SP\45_34_230615_0050.c3d	C:\Users\xb00012\Documents\Data\45_34_230615 SP\45_34_230615_0052.c3d	C:\Users\xb00012\Documents\Data\45_34_230615 SP\45_34_230615_0056.c3d	C:\Users\xb00012\Documents\Data\45_34_230615 SP\45_34_230615_0058.c3d	C:\Users\xb00012\Documents\Data\45_34_230615 SP\45_34_230615_0060.c3d
Sagittal plane			ECH	LKNEE_MOMENTS	LKNEE_MOMENTS	LKNEE_MOMENTS	LKNEE_MOMENTS	LKNEE_MOMENTS	ECH	LKNEE_MOMENTS	LKNEE_MOMENTS	LKNEE_MOMENTS	LKNEE_MOMENTS	LKNEE_MOMENTS	ECH	LKNEE_MOMENTS	LKNEE_MOMENTS	LKNEE_MOMENTS	LKNEE_MOMENTS	LKNEE_MOMENTS	ECH	RKNEE_MOMENTS	RKNEE_MOMENTS	RKNEE_MOMENTS	RKNEE_MOMENTS	RKNEE_MOMENTS
Knee Moment				LINK_MODEL_BASED	LINK_MODEL_BASED	LINK_MODEL_BASED	LINK_MODEL_BASED	LINK_MODEL_BASED		LINK_MODEL_BASED	LINK_MODEL_BASED	LINK_MODEL_BASED	LINK_MODEL_BASED	LINK_MODEL_BASED		LINK_MODEL_BASED	LINK_MODEL_BASED	LINK_MODEL_BASED	LINK_MODEL_BASED	LINK_MODEL_BASED		LINK_MODEL_BASED	LINK_MODEL_BASED	LINK_MODEL_BASED	LINK_MODEL_BASED	LINK_MODEL_BASED
101 points over gait cycle				Original	Original	Original	Original	Original		Original	Original	Original	Original	Original		Original	Original	Original	Original	Original		Original	Original	Original	Original	Original
ITEM	Mean	SD	C3_L	1	1	1	1	1	C3_L	1	1	1	1	1	C3_L	1	1	1	1	1	C3_R	1	1	1	1	1
1	-0.296849	0.0941739	-0.236815	-0.286603	-0.223253	-0.294628	-0.313654	-0.065935	-0.248837	-0.267075	-0.191714	-0.278745	-0.158632	-0.34802	-0.291511	-0.299671	-0.245705	-0.296916	-0.317931	-0.297333	-0.410233	-0.456502	-0.419754	-0.441256	-0.343636	-0.390016
2	-0.49962	0.14458	-0.368281	-0.396188	-0.218937	-0.497098	-0.436478	-0.292706	-0.428119	-0.414452	-0.523541	-0.287619	-0.488521	-0.426463	-0.571611	-0.615419	-0.596267	-0.382687	-0.5346	-0.729084	-0.630469	-0.752022	-0.610079	-0.655371	-0.52892	-0.605954
3	-0.490326	0.219675	-0.580644	-0.611693	-0.528753	-0.75536	-0.506441	-0.500972	-0.1533	-0.127583	-0.239299	-0.042672	-0.22919	-0.127755	-0.669636	-0.658009	-0.635013	-0.777191	-0.567357	-0.710611	-0.557725	-0.566065	-0.587489	-0.416711	-0.628834	-0.589526
4	-0.305126	0.0892102	-0.353843	-0.349286	-0.298265	-0.513204	-0.246996	-0.361464	-0.239299	-0.220945	-0.328343	-0.173596	-0.232722	-0.240888	-0.364519	-0.327229	-0.309931	-0.513409	-0.291885	-0.38014	-0.262843	-0.247246	-0.274893	-0.205452	-0.314472	-0.272154
5	-0.25669	0.10809	-0.222756	-0.174127	-0.162395	-0.410299	-0.124184	-0.242773	-0.212372	-0.181354	-0.242094	-0.161756	-0.272825	-0.203832	-0.406627	-0.431929	-0.398398	-0.361652	-0.399504	-0.441651	-0.185004	-0.146307	-0.186719	-0.163959	-0.238896	-0.189137
6	-0.239797	0.110359	-0.176462	-0.165225	-0.172615	-0.289783	-0.132952	-0.121734	-0.230737	-0.178722	-0.296808	-0.224348	-0.239722	-0.214083	-0.404954	-0.427003	-0.393714	-0.393971	-0.419265	-0.390819	-0.147037	-0.125181	-0.127562	-0.137407	-0.209954	-0.135082
7	-0.222658	0.121573	-0.100801	-0.093721	-0.149941	-0.164573	-0.088376	-0.007393	-0.239349	-0.16217	-0.250857	-0.244368	-0.394208	-0.145143	-0.379399	-0.402506	-0.374797	-0.34295	-0.431714	-0.34503	-0.171082	-0.139259	-0.132365	-0.152597	-0.247545	-0.183642
8	-0.194806	0.128888	-0.0462362	-0.034789	-0.130654	-0.088136	-0.048903	0.071301	-0.237335	-0.105865	-0.29405	-0.241284	-0.369581	-0.175894	-0.340735	-0.358434	-0.348031	-0.297408	-0.401697	-0.298105	-0.154918	-0.102863	-0.132553	-0.144601	-0.232591	-0.161983
9	-0.142585	0.140473	0.0193376	0.043171	-0.068991	-0.016256	0.007752	0.131012	-0.201416	-0.06581	-0.251024	-0.251402	-0.318551	-0.120291	-0.29676	-0.320901	-0.301206	-0.238242	-0.363936	-0.259513	-0.0915004	-0.024248	-0.05298	-0.096077	-0.203965	-0.080232
10	-0.0913966	0.149753	0.0663992	0.113172	0.004157	-0.011593	0.082477	0.143783	-0.179867	-0.051922	-0.212634	-0.224062	-0.29272	-0.117995	-0.245702	-0.264879	-0.251175	-0.190171	-0.308218	-0.214068	-0.0064168	0.096412	0.045039	-0.017866	-0.180322	0.024653
11	-0.0444622	0.17906	0.141929	0.195875	0.050798	-0.003797	0.153288	0.313479	-0.182631	-0.052466	-0.205914	-0.20691	-0.325054	-0.122812	-0.201477	-0.222106	-0.201366	-0.147234	-0.265047	-0.171633	0.064331	0.146692	0.134828	0.044961	-0.11262	0.107794
12	-0.0156775	0.193576	0.182414	0.26109	0.090334	0.006809	0.231126	0.32271	-0.192628	-0.055713	-0.21632	-0.199197	-0.344195	-0.147717	-0.165805	-0.200127	-0.15742	-0.09795	-0.247393	-0.126135	0.11331	0.147796	0.204339	0.074511	-0.036339	0.176242
13	0.00548615	0.220229	0.240153	0.356432	0.12345	0.053507	0.284636	0.382741	-0.205935	-0.060936	-0.230255	-0.191308	-0.358467	-0.188707	-0.160962	-0.21006	-0.146848	-0.08703	-0.241999	-0.118875	0.148688	0.166962	0.261476	0.096329	0.01815	0.200525
14	0.0188233	0.229486	0.248253	0.373294	0.160373	0.04215	0.308331	0.357115	-0.213462	-0.061681	-0.24842	-0.181358	-0.366439	-0.209411	-0.149736	-0.208123	-0.130423	-0.071746	-0.227149	-0.111239	0.190238	0.202466	0.287674	0.127145	0.075816	0.25809
15	0.0313791	0.236567	0.252181	0.376079	0.173136	0.00195	0.361838	0.347901	-0.208693	-0.068017	-0.253584	-0.168891	-0.326679	-0.226296	-0.142437	-0.209205	-0.122724	-0.066937	-0.211858	-0.10146	0.224466	0.212846	0.335227	0.162838	0.1137	0.297718
16	0.0415842	0.242191	0.241691	0.386074	0.150113	-0.063873	0.415827	0.320316	-0.204074	-0.084282	-0.267803	-0.163647	-0.268178	-0.236458	-0.128946	-0.20564	-0.111861	-0.06266	-0.17835	-0.086217	0.257665	0.228359	0.371452	0.183919	0.165074	0.339519
17	0.0421937	0.251024	0.222292	0.377304	0.141746	-0.106551	0.436798	0.262162	-0.220213	-0.100814	-0.268426	-0.159247	-0.319422	-0.253157	-0.118182	-0.188939	-0.097593	-0.06127	-0.163169	-0.07994	0.284878	0.261975	0.397237	0.204702	0.184194	0.376284
18	0.034781	0.260126	0.181641	0.353048	0.093314	-0.156239	0.427102	0.190979	-0.243023	-0.117163	-0.274368	-0.168994	-0.385225	-0.269364	-0.109991	-0.187119	-0.08754	-0.068724	-0.135459	-0.071111	0.310497	0.27642	0.425444	0.228466	0.209287	0.412866
19	0.0225632	0.258091	0.113226	0.263014	0.044449	-0.216107	0.385915	0.088859	-0.252181	-0.134451	-0.269553	-0.190375	-0.381441	-0.285085	-0.101696	-0.178394	-0.070118	-0.077688	-0.108631	-0.073649	0.330904	0.29455	0.437791	0.23927	0.245269	0.437639
20	0.00684175	0.261723	0.0391256	0.169637	-0.03041	-0.288954	0.347108	-0.001753	-0.264905	-0.157078	-0.288773	-0.199719	-0.374996	-0.303958	-0.0921754	-0.180615	-0.043274	-0.074265	-0.08848	-0.074243	0.345322	0.304964	0.456553	0.257322	0.263627	0.444142
21	-0.016287	0.263092	-0.051728	0.057674	-0.126371	-0.366504	0.276799	-0.100238	-0.269286	-0.167637	-0.27256	-0.2088	-0.382586	-0.314849	-0.090456	-0.189135	-0.031102	-0.075619	-0.065952	-0.090472	0.346322	0.293673	0.451394	0.259569	0.285889	0.441086
22	-0.0485412	0.264683	-0.141923	-0.055545	-0.208217	-0.434306	0.175587	-0.187132	-0.282578	-0.174306	-0.280336	-0.248326	-0.383876	-0.326048	-0.102146	-0.20993	-0.037462	-0.093496	-0.060778	-0.109063	0.332482	0.279841	0.429846	0.243563	0.286257	0.422904
23	-0.0785093	0.265805	-0.227589	-0.164241	-0.286294	-0.494816	0.074256	-0.266852	-0.285027	-0.176176	-0.268195	-0.267959	-0.377625	-0.335182	-0.114275	-0.229422	-0.036992	-0.107775	-0.055248	-0.141937	0.312854	0.263192	0.410028	0.229013	0.269213	0.392826
24	-0.109071	0.266063	-0.308966	-0.262234	-0.355679	-0.548841	-0.043973	-0.334102	-0.282553	-0.178916	-0.259211	-0.265586	-0.366135	-0.342917	-0.132993	-0.240664	-0.059638	-0.131282	-0.06099	-0.172392	0.288228	0.247738	0.378217	0.206069	0.245637	0.363477
25	-0.139902	0.268122	-0.381388	-0.351796	-0.42134	-0.593423	-0.149828	-0.390555	-0.288873	-0.178818	-0.267566	-0.276879	-0.372967	-0.348134	-0.147954	-0.246497	-0.077931	-0.153521	-0.064775	-0.197044	0.258606	0.228191	0.335622	0.180028	0.215213	0.333975
26	-0.16753	0.265126	-0.434175	-0.418466	-0.457352	-0.608367	-0.254252	-0.432438	-0.29666	-0.191346	-0.275392	-0.276518	-0.378732	-0.361313	-0.162635	-0.254481	-0.098465	-0.169248	-0.062686	-0.228294	0.223351	0.205285	0.294391	0.138603	0.183134	0.29534
27	-0.194916	0.262145	-0.476852	-0.483345	-0.503301	-0.610844	-0.338958	-0.447811	-0.310212	-0.199769	-0.297854	-0.279601	-0.393972	-0.379866	-0.1789	-0.272103	-0.117465	-0.196188	-0.057829	-0.250915	0.186301	0.176597	0.249399	0.105914	0.142157	0.25744
28	-0.220118	0.255622	-0.506278	-0.530237	-0.525438	-0.611339	-0.414086	-0.450292	-0.324073	-0.206148	-0.318211	-0.278577	-0.414842	-0.402588	-0.195228	-0.298843	-0.139047	-0.210771	-0.065423	-0.262056	0.145108	0.140548	0.207115	0.060136	0.09952	0.21822
29	-0.244221	0.241705	-0.520565	-0.545394	-0.526584	-0.603601	-0.469443	-0.457802	-0.341082	-0.225553	-0.347993	-0.278049	-0.437353	-0.416461	-0.210595	-0.311487	-0.163177	-0.220152	-0.076233	-0.281926	0.095358	0.102613	0.142322	0.013325	0.047671	0.170859
30	-0.272065	0.229748	-0.533582	-0.552678	-0.539922	-0.604155	-0.508317	-0.462839	-0.364371	-0.247129	-0.390985	-0.286776	-0.45049	-0.446477	-0.238175	-0.344088	-0.192839	-0.250967	-0.098917	-0.304065	0.0478682	0.068243	0.090922	-0.037749	-0.004817	0.122742
31	-0.301947	0.216247	-0.543174	-0.554954	-0.53817	-0.60317	-0.552681	-0.466897	-0.390368	-0.276676	-0.429041	-0.305419	-0.462885	-0.477818	-0.273466	-0.374453	-0.231739	-0.291231	-0.125895	-0.34401	-0.0007784	0.022604	0.039946	-0.084182	-0.055592	0.073332
32	-0.331314	0.200458	-0.546955	-0.560376	-0.536938	-0.601676	-0.560224	-0.475559	-0.417891	-0.313691	-0.449089	-0.338072	-0.489141	-0.499463	-0.31	-0.413455	-0.272362	-0.327662	-0.158529	-0.377991	-0.0504084	-0.03054	-0.007407	-0.132745	-0.10777	0.02642
33	-0.356858	0.185533	-0.545314	-0.558127	-0.537578	-0.587923	-0.5546	-0.488344	-0.440548	-0.335338	-0.480936	-0.360266	-0.507761	-0.518441	-0.347231	-0.442498	-0.317485	-0.380504	-0.181603	-0.414063	-0.0943374	-0.072573	-0.058815	-0.17427	-0.153482	-0.012547
34	-0.383604	0.169702	-0.543481	-0.552562	-0.537553	-0.579343	-0.562968	-0.484979	-0.465129	-0.369584	-0.511462	-0.382697	-0.537316	-0.524588	-0.384603	-0.488353	-0.357722	-0.425054	-0.216115	-0.435772	-0.141203	-0.112751	-0.105296	-0.219648	-0.196768	-0.07155
35	-0.409189	0.153062	-0.538949	-0.559925	-0.538602	-0.560625	-0.54575	-0.489843	-0.492071	-0.41065	-0.530405	-0.412376	-0.562498	-0.544424	-0.417045	-0.526077	-0.388548	-0.471415	-0.253051	-0.446132	-0.188693	-0.164212	-0.147921	-0.266804	-0.236284	-0.128244
36	-0.438582	0.141143	-0.549735	-0.579455	-0.539942	-0.569424	-0.552443	-0.507413	-0.521143	-0.446733	-0.560769	-0.444569	-0.591112	-0.56253	-0.448489	-0.563656	-0.430246	-0.503317	-0.291991	-0.453236	-0.234959	-0.21609	-0.196464	-0.310529	-0.266292	-0.185419
37	-0.467413	0.126891	-0.559183	-0.587564	-0.557556	-0.570683	-0.547317	-0.532793	-0.547905	-0.476777	-0.586478	-0.483176	-0.607832	-0.585264	-0.478249	-0.592498	-0.468626	-0.527013	-0.332507	-0.470603	-0.284315	-0.277325	-0.253072	-0.352225	-0.306967	-0.231986
38	-0.496593	0.114507	-0.569514	-0.599022	-0.559	-0.586464	-0.551255	-0.55183	-0.575486	-0.534154	-0.612049	-0.513065	-0.621643	-0.596518	-0.510136	-0.617595	-0.511052	-0.562224	-0.367671	-0.492136	-0.331235	-0.331896	-0.312752	-0.395044	-0.339901	-0.276583
39	-0.526635	0.107366	-0.585073	-0.608075	-0.571819	-0.62831	-0.541779	-0.57538	-0.607887	-0.570375	-0.641392	-0.552134	-0.638049	-0.637486	-0.539887	-0.652302	-0.54546	-0.582902	-0.407887	-0.510884	-0.373693	-0.384713	-0.362163	-0.430212	-0.371543	-0.319834
40	-0.55966	0.103923	-0.60786	-0.630103	-0.596356	-0.655131	-0.552725	-0.604987	-0.649075	-0.620212	-0.677841	-0.601913	-0.666536	-0.678875	-0.569823	-0.684501	-0.570014	-0.595508	-0.46112	-0.537974	-0.411881	-0.419212	-0.410461	-0.467567	-0.405758	-0.356408
41	-0.591988	0.104974	-0.631824	-0.657038	-0.617243	-0.68035	-0.567496	-0.636993	-0.691826	-0.672871	-0.704083	-0.653696	-0.699865	-0.728614	-0.60036	-0.708602	-0.617913	-0.621345	-0.501934	-0.552004	-0.443944	-0.46676	-0.455852	-0.484426	-0.431796	-0.380886
42	-0.623487	0.107742	-0.662637	-0.685273	-0.640619	-0.714151	-0.599003	-0.674139	-0.734606	-0.718647	-0.740133	-0.707872	-0.734403	-0.771974	-0.626875	-0.7167	-0.646967	-0.643769	-0.543534	-0.583405	-0.469831	-0.489174	-0.481427	-0.506555	-0.459272	-0.412728
43	-0.653828	0.115888	-0.697969	-0.731844	-0.682719	-0.739991	-0.624035	-0.711257	-0.774257	-0.763459	-0.776361	-0.753989	-0.757569	-0.819909	-0.657505	-0.733665	-0.681137	-0.669046	-0.57471	-0.628967	-0.485582	-0.504202	-0.508238	-0.513518	-0.477732	-0.42422
44	-0.688738	0.123283	-0.73813	-0.776467	-0.714476	-0.778954	-0.662893	-0.757862	-0.816736	-0.815646	-0.818497	-0.801949	-0.77384	-0.87375	-0.690562	-0.75807	-0.717995	-0.704909	-0.606801	-0.665035	-0.509521	-0.532783	-0.532262	-0.536013	-0.499899	-0.44665
45	-0.722412	0.133729	-0.785191	-0.830002	-0.764019	-0.822841	-0.707048	-0.802045	-0.857546	-0.865685	-0.849607	-0.856267	-0.779668	-0.936502	-0.720028	-0.772621	-0.742127	-0.739743	-0.658592	-0.687057	-0.526883	-0.560653	-0.555434	-0.537656	-0.519005	-0.461667
46	-0.757959	0.141618	-0.839562	-0.881129	-0.808626	-0.874173	-0.753675	-0.880206	-0.891534	-0.906984	-0.886619	-0.904218	-0.793057	-0.966791	-0.752248	-0.79371	-0.776525	-0.75882	-0.700733	-0.731451	-0.548493	-0.572621	-0.581399	-0.561155	-0.53123	-0.496059
47	-0.79072	0.149649	-0.899877	-0.932167	-0.869084	-0.941127	-0.807418	-0.949589	-0.917568	-0.930271	-0.922967	-0.94337	-0.808014	-0.983218	-0.774742	-0.807878	-0.802796	-0.77203	-0.72994	-0.761066	-0.570694	-0.600164	-0.617541	-0.568929	-0.546189	-0.520647
48	-0.820534	0.156147	-0.953282	-0.984194	-0.92541	-0.993468	-0.850891	-1.01245	-0.938071	-0.961804	-0.947946	-0.968972	-0.816568	-0.995064	-0.795983	-0.816275	-0.829496	-0.783127	-0.758777	-0.79224	-0.594802	-0.623299	-0.654414	-0.59061	-0.565506	-0.540182
49	-0.845866	0.164507	-1.0044	-1.03652	-0.979693	-1.0472	-0.906571	-1.052	-0.955462	-0.96909	-0.986521	-0.991592	-0.824253	-1.00585	-0.810936	-0.81365	-0.842702	-0.806256	-0.775983	-0.816089	-0.612669	-0.640487	-0.680885	-0.615921	-0.575135	-0.550916
50	-0.86304	0.168679	-1.03582	-1.06199	-0.995995	-1.08086	-0.961947	-1.07829	-0.969128	-0.974979	-1.02775	-0.997939	-0.834802	-1.01017	-0.821156	-0.803361	-0.851145	-0.816851	-0.805423	-0.829002	-0.62606	-0.644945	-0.688614	-0.631144	-0.595496	-0.570099
51	-0.86901	0.170861	-1.04616	-1.05617	-0.997729	-1.08815	-1.00752	-1.08122	-0.977975	-0.987006	-1.05061	-1.01024	-0.845058	-0.99696	-0.822517	-0.790118	-0.852977	-0.829456	-0.809498	-0.830538	-0.629389	-0.656199	-0.677969	-0.639384	-0.592465	-0.580929
52	-0.859082	0.169072	-1.031	-1.02011	-0.963142	-1.08298	-1.03501	-1.05376	-0.973375	-0.99155	-1.04954	-1.00229	-0.841089	-0.982408	-0.809041	-0.775338	-0.826862	-0.825085	-0.794651	-0.823271	-0.622913	-0.639744	-0.664891	-0.626441	-0.590827	-0.592662
53	-0.838478	0.164453	-0.986247	-0.992766	-0.904181	-1.0357	-1.01381	-0.984773	-0.973452	-0.993959	-1.04813	-1.00087	-0.858642	-0.965663	-0.786588	-0.766516	-0.798685	-0.811141	-0.759686	-0.796911	-0.607624	-0.634736	-0.622782	-0.602651	-0.59043	-0.587519
54	-0.804183	0.159442	-0.917214	-0.896354	-0.814733	-0.970981	-0.998595	-0.905405	-0.960005	-0.980673	-1.03916	-0.991966	-0.854098	-0.934128	-0.754646	-0.749724	-0.7515	-0.800474	-0.709351	-0.762181	-0.584867	-0.601527	-0.588177	-0.570333	-0.584968	-0.57933
55	-0.752034	0.15608	-0.804832	-0.76401	-0.698338	-0.866903	-0.922228	-0.77268	-0.942953	-0.965443	-1.00219	-0.986201	-0.863384	-0.897547	-0.708215	-0.727149	-0.696388	-0.77051	-0.631415	-0.715611	-0.552135	-0.572279	-0.534899	-0.539477	-0.563075	-0.550945
56	-0.68905	0.166354	-0.672158	-0.635518	-0.561735	-0.71862	-0.85188	-0.593037	-0.918754	-0.948506	-0.969211	-0.966893	-0.856156	-0.853004	-0.65833	-0.680771	-0.648185	-0.739442	-0.553419	-0.669831	-0.506957	-0.533971	-0.464605	-0.488788	-0.529149	-0.518272
57	-0.610552	0.188062	-0.509943	-0.48701	-0.382012	-0.540604	-0.742521	-0.397567	-0.88285	-0.919709	-0.909912	-0.931374	-0.836584	-0.81667	-0.595919	-0.624604	-0.583635	-0.695398	-0.472497	-0.60346	-0.453497	-0.479181	-0.405603	-0.434426	-0.488073	-0.460203
58	-0.523006	0.219682	-0.341174	-0.286552	-0.200953	-0.362263	-0.607579	-0.248523	-0.842563	-0.890951	-0.850188	-0.882918	-0.791474	-0.797286	-0.520307	-0.559035	-0.504238	-0.628897	-0.386184	-0.523183	-0.38798	-0.419333	-0.326658	-0.371993	-0.4323	-0.389614
59	-0.441885	0.242014	-0.203399	-0.169793	-0.087394	-0.235007	-0.436328	-0.088472	-0.79801	-0.840813	-0.771874	-0.846498	-0.759607	-0.771257	-0.438996	-0.486987	-0.421055	-0.544772	-0.307868	-0.4343	-0.327135	-0.367502	-0.268957	-0.31468	-0.371432	-0.313103
60	-0.366165	0.251641	-0.0984766	-0.046901	-0.01633	-0.114007	-0.26825	-0.046895	-0.741672	-0.790334	-0.683258	-0.783424	-0.720189	-0.731155	-0.360111	-0.401002	-0.36083	-0.462051	-0.22816	-0.348511	-0.264402	-0.316769	-0.207635	-0.246111	-0.310877	-0.24062
61	-0.294884	0.243094	-0.048481	-0.042205	0.007407	-0.065316	-0.120976	-0.021315	-0.669277	-0.732433	-0.579305	-0.72063	-0.637077	-0.676942	-0.266154	-0.311612	-0.237352	-0.371458	-0.144695	-0.265654	-0.195623	-0.252739	-0.11845	-0.193046	-0.234436	-0.179446
62	-0.219915	0.228757	-0.0026494	0.006183	0.046535	-0.024957	-0.044419	0.003411	-0.574032	-0.672923	-0.448843	-0.642696	-0.536246	-0.569451	-0.18041	-0.214885	-0.149176	-0.269405	-0.093306	-0.175278	-0.122567	-0.201865	-0.021141	-0.085418	-0.185837	-0.118576
63	-0.147262	0.202672	0.0319716	0.030005	0.053963	0.032322	-0.000284	0.043852	-0.46182	-0.599842	-0.321462	-0.499553	-0.419105	-0.469136	-0.113708	-0.128429	-0.092016	-0.16925	-0.069247	-0.109596	-0.045492	-0.114451	0.022062	0.009115	-0.119355	-0.024831
64	-0.0914057	0.162709	0.0589624	0.044274	0.062932	0.075794	0.029865	0.081947	-0.343363	-0.476483	-0.230732	-0.377062	-0.291355	-0.341181	-0.0681842	-0.081979	-0.064381	-0.092356	-0.03648	-0.065725	-0.0130386	-0.020324	-0.020481	-0.021616	-0.020687	0.017915
65	-0.0524878	0.130009	0.082679	0.061852	0.081337	0.104341	0.069128	0.096737	-0.242653	-0.390166	-0.153984	-0.254866	-0.18119	-0.23306	-0.0425702	-0.051445	-0.03951	-0.06165	-0.018972	-0.041274	-0.0074068	-0.013412	-0.047152	0.002745	0.014525	0.00626
66	-0.0174828	0.102215	0.105647	0.087492	0.095165	0.121744	0.109821	0.114011	-0.158129	-0.275737	-0.095933	-0.167471	-0.112518	-0.138984	-0.0087806	-0.001447	-0.011841	-0.012842	-0.008404	-0.009369	-0.0086684	-0.035817	-0.011027	0.024655	-0.01662	-0.004533
67	-1.29e-05	0.0851575	0.121091	0.107565	0.102498	0.139192	0.127735	0.128467	-0.097848	-0.189852	-0.049166	-0.103634	-0.060393	-0.086195	-0.009563	-0.001121	-0.020982	-0.005383	-0.00571	-0.014619	-0.013732	-0.02562	0.018249	-0.015306	-0.033904	-0.012079
68	0.0232484	0.0705928	0.130904	0.117834	0.10291	0.15216	0.145791	0.135827	-0.0449762	-0.098202	-0.004401	-0.072948	-0.024143	-0.025187	0.0016492	-0.003944	-0.013617	0.005567	0.017902	0.002338	0.0054162	0.000936	0.036334	-0.008214	-0.003371	0.001396
69	0.0407626	0.0616568	0.133145	0.118456	0.09846	0.156618	0.159297	0.132893	-0.0169046	-0.069119	-0.012997	-0.015082	-0.010894	0.023569	0.026173	0.014189	0.012097	0.029429	0.045838	0.029312	0.0206372	0.032926	0.054444	0.008373	0.002787	0.004656
70	0.0547897	0.052667	0.127154	0.111557	0.090364	0.151382	0.163593	0.118873	-0.0052724	-0.010946	-0.023225	-0.010636	-0.00531	0.023755	0.0554534	0.039459	0.047795	0.057124	0.071057	0.061832	0.0418238	0.060605	0.073492	0.029347	0.022896	0.022779
71	0.0648276	0.0496022	0.113909	0.100462	0.078517	0.137708	0.155276	0.097583	-0.0044636	0.021081	-0.032069	-0.013135	-0.013967	0.015772	0.084758	0.069403	0.087353	0.088923	0.083905	0.094206	0.0651068	0.089702	0.092647	0.056489	0.041382	0.045314
72	0.0699912	0.0520595	0.0962972	0.088629	0.064017	0.11805	0.135741	0.075049	-0.0091232	0.026172	-0.033141	-0.013738	-0.028053	0.003144	0.105053	0.095052	0.115634	0.116713	0.08406	0.113805	0.0877378	0.117221	0.106848	0.081813	0.062059	0.070748
73	0.0709871	0.0538331	0.0780332	0.077406	0.049449	0.096285	0.111385	0.055641	-0.009253	0.029381	-0.025359	-0.010318	-0.038938	-0.001031	0.110345	0.106142	0.123646	0.130857	0.075068	0.116014	0.104823	0.138745	0.11023	0.097315	0.083863	0.093961
74	0.0677245	0.0520177	0.0627064	0.067999	0.03843	0.077157	0.088611	0.041335	-0.0054766	0.027704	-0.012143	-0.006662	-0.041674	0.005392	0.101874	0.102386	0.114079	0.128287	0.058865	0.105753	0.111794	0.148446	0.102391	0.100991	0.099901	0.107242
75	0.0616691	0.0457716	0.051488	0.060902	0.031013	0.063795	0.070129	0.031601	0.0022184	0.023945	0.003534	-0.002474	-0.030245	0.016332	0.0851448	0.090406	0.095107	0.113155	0.038465	0.088591	0.107825	0.144808	0.087754	0.094847	0.103869	0.107847
76	0.054358	0.0370816	0.0431092	0.054202	0.024799	0.05554	0.05561	0.025395	0.0123284	0.022254	0.016799	0.008319	-0.011595	0.025865	0.0663392	0.074725	0.075395	0.093209	0.017698	0.070669	0.095655	0.131881	0.069832	0.081702	0.096084	0.098776
77	0.0461461	0.0287244	0.0358106	0.045348	0.018901	0.048844	0.044975	0.020985	0.021518	0.025008	0.023444	0.02054	0.005253	0.033345	0.0484312	0.057981	0.057747	0.073282	-0.001314	0.05446	0.0788248	0.113515	0.051619	0.064762	0.08089	0.083338
78	0.0372209	0.0225955	0.0289702	0.035959	0.012748	0.041975	0.037817	0.016352	0.0265356	0.031155	0.022606	0.029234	0.015164	0.034519	0.0322338	0.041914	0.040157	0.054592	-0.015844	0.04035	0.061144	0.09298	0.035848	0.04927	0.062183	0.065439
79	0.0276747	0.0194307	0.0214942	0.027451	0.004692	0.033867	0.031223	0.010238	0.0261638	0.038046	0.016532	0.03098	0.017824	0.027437	0.0176348	0.026002	0.021641	0.038188	-0.025835	0.028178	0.045406	0.07342	0.023141	0.037679	0.043	0.04979
80	0.0170648	0.0181733	0.0127376	0.018552	-0.004561	0.023942	0.022605	0.00315	0.0188788	0.038027	0.005296	0.024086	0.012004	0.014981	0.0044564	0.010379	0.003682	0.023854	-0.032551	0.016918	0.0321864	0.055171	0.012179	0.028747	0.026898	0.037937
81	0.0059002	0.0172207	0.0047606	0.010535	-0.01155	0.013589	0.013468	-0.002239	0.0064646	0.029252	-0.007479	0.009523	0.000789	0.000238	-0.00837	-0.00612	-0.013446	0.010652	-0.038702	0.005766	0.0207456	0.037705	0.002291	0.020569	0.015752	0.027411
82	-0.0048104	0.0169197	0.0001592	0.00624	-0.013641	0.005319	0.006461	-0.003583	-0.008197	0.015177	-0.020553	-0.008471	-0.012317	-0.014821	-0.021655	-0.023872	-0.029313	-0.003153	-0.044999	-0.006938	0.0104512	0.021206	-0.006069	0.012621	0.007763	0.016735
83	-0.0142971	0.0187453	-0.0002904	0.006448	-0.010573	0.000679	0.002425	-0.000431	-0.0239686	-0.001145	-0.035495	-0.027104	-0.026682	-0.029417	-0.0344088	-0.039458	-0.0441	-0.018583	-0.050663	-0.01924	0.0014796	0.006783	-0.011714	0.004373	0.001386	0.00657
84	-0.0218705	0.0231629	0.0023972	0.009441	-0.004814	0.001004	0.001022	0.005333	-0.0397602	-0.017684	-0.050335	-0.042067	-0.046578	-0.042137	-0.045027	-0.051031	-0.05716	-0.033467	-0.054749	-0.028728	-0.0050922	-0.003204	-0.014444	-0.002901	-0.003658	-0.001254
85	-0.0267745	0.0272437	0.0047726	0.01046	0.000571	0.003367	-0.000345	0.00981	-0.0502026	-0.029805	-0.058014	-0.049809	-0.060649	-0.052736	-0.0528474	-0.059829	-0.067083	-0.044544	-0.05692	-0.035861	-0.0088206	-0.006975	-0.014762	-0.008099	-0.008606	-0.005661
86	-0.0297668	0.0284451	0.0037624	0.006381	0.002224	0.004464	-0.003745	0.009488	-0.0539512	-0.034429	-0.05732	-0.051285	-0.067174	-0.059548	-0.0574152	-0.063909	-0.072546	-0.050728	-0.058835	-0.041058	-0.011463	-0.007491	-0.014935	-0.012835	-0.01332	-0.008734
87	-0.0326605	0.0268623	-0.0023306	-0.004848	-0.003791	0.002355	-0.008997	0.003628	-0.0537198	-0.03159	-0.052853	-0.049252	-0.074417	-0.060487	-0.059518	-0.062479	-0.076459	-0.052777	-0.061677	-0.044198	-0.0150734	-0.009309	-0.017263	-0.018472	-0.017881	-0.012442
88	-0.0374495	0.0229961	-0.0157822	-0.026196	-0.020054	-0.00501	-0.019068	-0.008583	-0.0514502	-0.024978	-0.04892	-0.047493	-0.076968	-0.058892	-0.0614118	-0.059368	-0.081529	-0.054395	-0.066054	-0.045713	-0.0211538	-0.016296	-0.022799	-0.024791	-0.024178	-0.017705
89	-0.0466619	0.0188174	-0.0389642	-0.056492	-0.046531	-0.021293	-0.040064	-0.030441	-0.051008	-0.020424	-0.045798	-0.050104	-0.075304	-0.06341	-0.0652712	-0.059377	-0.088393	-0.05873	-0.071552	-0.048304	-0.0314042	-0.03043	-0.0331	-0.034049	-0.033432	-0.02601
90	-0.0625514	0.0187571	-0.0734544	-0.093211	-0.082612	-0.051051	-0.075598	-0.0648	-0.0561262	-0.021695	-0.047682	-0.06012	-0.074859	-0.076275	-0.0731558	-0.066368	-0.09747	-0.067177	-0.079016	-0.055748	-0.0474692	-0.052739	-0.048592	-0.049798	-0.045955	-0.040262
91	-0.0866218	0.0256356	-0.119118	-0.13811	-0.125615	-0.095981	-0.125408	-0.110475	-0.0685298	-0.03228	-0.059673	-0.080482	-0.079045	-0.091169	-0.0870332	-0.084761	-0.110082	-0.07821	-0.091118	-0.070995	-0.0718066	-0.086294	-0.071525	-0.075041	-0.063162	-0.063011
92	-0.119775	0.0368918	-0.173986	-0.192153	-0.170327	-0.153839	-0.187366	-0.166243	-0.089571	-0.055095	-0.08218	-0.112018	-0.08852	-0.110042	-0.108712	-0.115649	-0.12742	-0.093955	-0.108647	-0.097888	-0.10683	-0.133126	-0.105982	-0.11266	-0.086198	-0.096183
93	-0.162222	0.0494692	-0.234656	-0.254113	-0.215008	-0.2185	-0.257113	-0.228544	-0.118974	-0.09014	-0.112257	-0.15093	-0.103352	-0.13819	-0.139788	-0.156412	-0.151861	-0.121777	-0.128154	-0.140735	-0.155472	-0.195281	-0.156005	-0.164916	-0.118477	-0.142683
94	-0.212324	0.0609885	-0.294986	-0.317164	-0.260573	-0.280397	-0.327054	-0.289741	-0.155348	-0.141557	-0.144866	-0.19303	-0.124837	-0.172451	-0.17898	-0.201335	-0.182025	-0.166804	-0.144485	-0.200253	-0.219982	-0.273127	-0.222924	-0.23297	-0.164845	-0.206043
95	-0.265737	0.0714745	-0.346805	-0.368065	-0.302972	-0.335182	-0.386757	-0.341051	-0.196034	-0.211352	-0.174191	-0.23563	-0.149987	-0.209012	-0.222353	-0.246279	-0.212726	-0.225721	-0.157569	-0.26947	-0.297757	-0.361575	-0.302893	-0.313076	-0.226559	-0.284683
96	-0.315554	0.0812363	-0.381639	-0.391911	-0.333517	-0.379547	-0.424687	-0.378532	-0.236193	-0.290763	-0.198325	-0.269765	-0.176348	-0.245763	-0.265863	-0.289591	-0.243198	-0.286382	-0.174546	-0.335599	-0.378521	-0.448459	-0.383018	-0.394232	-0.298315	-0.368582
97	-0.35216	0.089241	-0.392379	-0.378492	-0.34507	-0.407309	-0.433262	-0.39776	-0.266164	-0.357102	-0.218156	-0.281473	-0.203783	-0.270307	-0.304302	-0.325966	-0.27421	-0.338244	-0.196336	-0.386752	-0.445794	-0.514958	-0.446571	-0.458569	-0.368791	-0.440079
98	-0.363801	0.0948294	-0.37486	-0.333004	-0.331044	-0.41092	-0.410254	-0.389079	-0.270025	-0.376828	-0.229335	-0.256621	-0.225507	-0.261834	-0.329434	-0.344864	-0.300969	-0.374357	-0.215121	-0.411859	-0.480885	-0.541356	-0.477083	-0.486427	-0.421967	-0.477591
99	-0.340225	0.0980451	-0.329969	-0.278679	-0.285085	-0.383558	-0.356465	-0.346059	-0.232448	-0.32492	-0.224296	-0.184608	-0.222882	-0.205532	-0.33146	-0.333312	-0.311649	-0.388272	-0.222873	-0.401194	-0.467025	-0.511346	-0.459294	-0.4609	-0.440392	-0.463191
100	-0.276497	0.101401	-0.260961	-0.228606	-0.208074	-0.322233	-0.275375	-0.270517	-0.149521	-0.203288	-0.192094	-0.068662	-0.175424	-0.108138	-0.299719	-0.283428	-0.296164	-0.369865	-0.202434	-0.346705	-0.395787	-0.419122	-0.384929	-0.375229	-0.409384	-0.390269
101	-0.179049	0.100431	-0.172352	-0.173839	-0.109075	-0.229253	-0.175012	-0.174579	-0.0438794	-0.058021	-0.121173	0.051956	-0.082542	-0.009617	-0.227747	-0.194751	-0.245953	-0.308596	-0.141893	-0.247544	-0.272216	-0.27358	-0.257043	-0.24121	-0.322953	-0.266295

## Sheet: PKMY
Prosthetic side			TF1	C:\Users\xb00012\Documents\Data\27_15_150415 SP\27_15_150415_0075.c3d	C:\Users\xb00012\Documents\Data\27_15_150415 SP\27_15_150415_0077.c3d	C:\Users\xb00012\Documents\Data\27_15_150415 SP\27_15_150415_0081.c3d	C:\Users\xb00012\Documents\Data\27_15_150415 SP\27_15_150415_0085.c3d	C:\Users\xb00012\Documents\Data\27_15_150415 SP\27_15_150415_0092.c3d	TF2	C:\Users\xb00012\Documents\Data\37_26_130515 SP\37_26_130515_0053.c3d	C:\Users\xb00012\Documents\Data\37_26_130515 SP\37_26_130515_0059.c3d	C:\Users\xb00012\Documents\Data\37_26_130515 SP\37_26_130515_0061.c3d	C:\Users\xb00012\Documents\Data\37_26_130515 SP\37_26_130515_0063.c3d	C:\Users\xb00012\Documents\Data\37_26_130515 SP\37_26_130515_0065.c3d	TF3	C:\Users\xb00012\Documents\Data\39_28_200515 SP\39_28_200515_0059.c3d	C:\Users\xb00012\Documents\Data\39_28_200515 SP\39_28_200515_0063.c3d	C:\Users\xb00012\Documents\Data\39_28_200515 SP\39_28_200515_0065.c3d	C:\Users\xb00012\Documents\Data\39_28_200515 SP\39_28_200515_0067.c3d		TF4	C:\Users\xb00012\Documents\Data\44_33_190615 SP\44_33_190615_0051.c3d	C:\Users\xb00012\Documents\Data\44_33_190615 SP\44_33_190615_0053.c3d	C:\Users\xb00012\Documents\Data\44_33_190615 SP\44_33_190615_0055.c3d	C:\Users\xb00012\Documents\Data\44_33_190615 SP\44_33_190615_0057.c3d	C:\Users\xb00012\Documents\Data\44_33_190615 SP\44_33_190615_0059.c3d	TF5	C:\Users\xb00012\Documents\Data\45_34_230615 SP\45_34_230615_0050.c3d	C:\Users\xb00012\Documents\Data\45_34_230615 SP\45_34_230615_0052.c3d	C:\Users\xb00012\Documents\Data\45_34_230615 SP\45_34_230615_0056.c3d	C:\Users\xb00012\Documents\Data\45_34_230615 SP\45_34_230615_0058.c3d	C:\Users\xb00012\Documents\Data\45_34_230615 SP\45_34_230615_0060.c3d
Sagittal plane			ECH	RKNEE_MOMENTS	RKNEE_MOMENTS	RKNEE_MOMENTS	RKNEE_MOMENTS	RKNEE_MOMENTS	ECH	LKNEE_MOMENTS	LKNEE_MOMENTS	LKNEE_MOMENTS	LKNEE_MOMENTS	LKNEE_MOMENTS	ECH	RKNEE_MOMENTS	RKNEE_MOMENTS	RKNEE_MOMENTS	RKNEE_MOMENTS		ECH	RKNEE_MOMENTS	RKNEE_MOMENTS	RKNEE_MOMENTS	RKNEE_MOMENTS	RKNEE_MOMENTS	ECH	LKNEE_MOMENTS	LKNEE_MOMENTS	LKNEE_MOMENTS	LKNEE_MOMENTS	LKNEE_MOMENTS
Knee Moment				LINK_MODEL_BASED	LINK_MODEL_BASED	LINK_MODEL_BASED	LINK_MODEL_BASED	LINK_MODEL_BASED		LINK_MODEL_BASED	LINK_MODEL_BASED	LINK_MODEL_BASED	LINK_MODEL_BASED	LINK_MODEL_BASED		LINK_MODEL_BASED	LINK_MODEL_BASED	LINK_MODEL_BASED	LINK_MODEL_BASED			LINK_MODEL_BASED	LINK_MODEL_BASED	LINK_MODEL_BASED	LINK_MODEL_BASED	LINK_MODEL_BASED		LINK_MODEL_BASED	LINK_MODEL_BASED	LINK_MODEL_BASED	LINK_MODEL_BASED	LINK_MODEL_BASED
101 points over gait cycle				Original	Original	Original	Original	Original		Original	Original	Original	Original	Original		Original	Original	Original	Original			Original	Original	Original	Original	Original		Original	Original	Original	Original	Original
ITEM	Mean	SD	C3_R	1	1	1	1	1	C3_L	1	1	1	1	1	C3_R	1	1	1	1		C3_R	1	1	1	1	1	C3_L	1	1	1	1	1
1	-0.207438	0.238183	-0.261474	-0.61122	-0.247651	-0.489079	-0.00554	0.046122	-0.217151	-0.151924	-0.005942	-0.61465	-0.319564	0.006324	-0.483815	-0.527806	-0.538734	-0.316899	-0.55182	-0.483815	-0.0647568	0.029494	-0.071745	-0.098497	-0.017331	-0.165705	-0.0099924	0.017207	0.010941	-0.043754	0.026081	-0.060437
2	-0.293013	0.18297	-0.461422	-0.265245	-0.58816	-0.545415	-0.509967	-0.398324	-0.432124	-0.674632	-0.662563	-0.36996	-0.383903	-0.06956	-0.109846	-0.086706	-0.058387	-0.133078	-0.161215	-0.109846	-0.222166	-0.17593	-0.188644	-0.314702	-0.146814	-0.284742	-0.239505	-0.144385	-0.281476	-0.259907	-0.237041	-0.274718
3	-0.129574	0.0954872	-0.232439	-0.141207	-0.288474	-0.242166	-0.243787	-0.246562	-0.0660842	0.056255	-0.170243	-0.067627	-0.133787	-0.015019	-0.040657	-0.064505	-0.093562	-0.054294	0.049733	-0.040657	-0.191898	-0.143378	-0.194004	-0.286636	-0.147513	-0.187961	-0.116789	-0.142465	-0.194382	-0.057701	-0.144246	-0.045152
4	-0.121541	0.0769434	-0.21723	-0.188538	-0.276845	-0.254354	-0.212016	-0.154396	-0.120796	0.013885	-0.078707	-0.189756	-0.148815	-0.200589	-0.0682177	-0.05679	-0.018279	-0.073245	-0.124557	-0.0682177	-0.13547	-0.082484	-0.057827	-0.157001	-0.211929	-0.16811	-0.0659902	-0.044525	-0.095934	-0.06893	-0.041959	-0.078603
5	-0.160645	0.0735495	-0.245046	-0.185552	-0.246425	-0.324984	-0.250028	-0.218243	-0.174001	-0.217222	-0.161242	-0.177851	-0.170188	-0.143502	-0.0629525	-0.067464	-0.064203	-0.086405	-0.033738	-0.0629525	-0.188787	-0.121023	-0.25026	-0.252592	-0.127988	-0.19207	-0.132437	-0.099975	-0.201598	-0.110778	-0.126052	-0.123784
6	-0.142647	0.0569377	-0.177691	-0.149316	-0.215852	-0.241354	-0.156211	-0.125722	-0.172034	-0.171169	-0.163669	-0.209439	-0.149979	-0.165912	-0.0719458	-0.072258	-0.068162	-0.083142	-0.064221	-0.0719458	-0.189644	-0.131056	-0.158377	-0.213023	-0.214142	-0.231622	-0.101918	-0.108049	-0.148006	-0.088385	-0.060961	-0.10419
7	-0.171823	0.0569498	-0.188102	-0.140685	-0.216704	-0.284873	-0.180037	-0.11821	-0.193094	-0.172579	-0.190553	-0.225971	-0.168066	-0.208299	-0.106663	-0.091056	-0.129306	-0.121907	-0.084385	-0.106663	-0.234377	-0.245833	-0.209984	-0.229929	-0.252278	-0.233861	-0.136881	-0.119273	-0.195173	-0.128309	-0.101366	-0.140284
8	-0.183782	0.0533824	-0.183976	-0.147663	-0.225915	-0.256703	-0.172337	-0.117262	-0.204948	-0.182677	-0.218018	-0.222219	-0.200468	-0.20136	-0.134857	-0.11877	-0.146537	-0.148678	-0.125443	-0.134857	-0.251163	-0.212044	-0.241945	-0.261219	-0.273733	-0.266874	-0.143963	-0.14915	-0.20206	-0.130124	-0.0906	-0.147882
9	-0.216104	0.057574	-0.231487	-0.216181	-0.275791	-0.314892	-0.217049	-0.133523	-0.220353	-0.175725	-0.218974	-0.262581	-0.194476	-0.25001	-0.169153	-0.149934	-0.18589	-0.17483	-0.165957	-0.169153	-0.288204	-0.274991	-0.262347	-0.299118	-0.308097	-0.296469	-0.171325	-0.159869	-0.223984	-0.1576	-0.13144	-0.18373
10	-0.240274	0.0605367	-0.264103	-0.253846	-0.306455	-0.343358	-0.245519	-0.171335	-0.248392	-0.218643	-0.253515	-0.270657	-0.234358	-0.264786	-0.178325	-0.162532	-0.190297	-0.181365	-0.179105	-0.178325	-0.316893	-0.291125	-0.292421	-0.331182	-0.345791	-0.323948	-0.193658	-0.185771	-0.23816	-0.17929	-0.158844	-0.206226
11	-0.263896	0.0665174	-0.291002	-0.271568	-0.32879	-0.371244	-0.265975	-0.217435	-0.266762	-0.22513	-0.280396	-0.288725	-0.253639	-0.285919	-0.180059	-0.170564	-0.20183	-0.186429	-0.161411	-0.180059	-0.349471	-0.306238	-0.324019	-0.372061	-0.382332	-0.362707	-0.232188	-0.216547	-0.273981	-0.222696	-0.201386	-0.24633
12	-0.28248	0.0736661	-0.304538	-0.281199	-0.354118	-0.385898	-0.263443	-0.238034	-0.280629	-0.236943	-0.302395	-0.284771	-0.267168	-0.311866	-0.188544	-0.170279	-0.209302	-0.198134	-0.176461	-0.188544	-0.384572	-0.339171	-0.360506	-0.396643	-0.428451	-0.398091	-0.254117	-0.241602	-0.290643	-0.240676	-0.231229	-0.266434
13	-0.300739	0.0761793	-0.30673	-0.292917	-0.343326	-0.386864	-0.266012	-0.24453	-0.297229	-0.254844	-0.319968	-0.318078	-0.289124	-0.30413	-0.207051	-0.184922	-0.228965	-0.215193	-0.199123	-0.207051	-0.417941	-0.374091	-0.393965	-0.431407	-0.458951	-0.431292	-0.274745	-0.263432	-0.296013	-0.261265	-0.263398	-0.289616
14	-0.31794	0.0855048	-0.303589	-0.275403	-0.348109	-0.385987	-0.25328	-0.255167	-0.323115	-0.275108	-0.34	-0.357245	-0.297026	-0.346195	-0.217143	-0.189493	-0.224383	-0.226454	-0.228243	-0.217143	-0.455283	-0.412372	-0.431836	-0.475684	-0.490617	-0.465905	-0.290569	-0.274752	-0.306105	-0.278656	-0.288662	-0.304671
15	-0.336584	0.0957263	-0.304304	-0.304324	-0.332119	-0.38127	-0.255982	-0.247826	-0.337421	-0.265402	-0.354622	-0.357871	-0.342877	-0.366335	-0.234127	-0.196228	-0.242736	-0.225363	-0.27218	-0.234127	-0.49752	-0.46944	-0.4631	-0.529899	-0.526209	-0.498953	-0.309549	-0.280012	-0.353683	-0.293081	-0.30331	-0.317658
16	-0.362934	0.107364	-0.311953	-0.322965	-0.340882	-0.365769	-0.274155	-0.255992	-0.372779	-0.318546	-0.373964	-0.397927	-0.361088	-0.412368	-0.256101	-0.197446	-0.259691	-0.235779	-0.331487	-0.256101	-0.545353	-0.497591	-0.49552	-0.598049	-0.583549	-0.552058	-0.328484	-0.295269	-0.345461	-0.334916	-0.336016	-0.330757
17	-0.391156	0.124454	-0.318593	-0.341902	-0.310812	-0.37845	-0.285062	-0.276737	-0.400656	-0.312727	-0.414258	-0.439933	-0.388783	-0.447577	-0.269219	-0.187602	-0.308234	-0.273596	-0.307444	-0.269219	-0.60531	-0.58306	-0.578895	-0.634912	-0.640193	-0.589489	-0.362001	-0.310629	-0.395619	-0.342677	-0.389403	-0.371677
18	-0.428532	0.131128	-0.342052	-0.362127	-0.374486	-0.356663	-0.313298	-0.303687	-0.435344	-0.346306	-0.449409	-0.464267	-0.434521	-0.482218	-0.312419	-0.20313	-0.364358	-0.249468	-0.432721	-0.312419	-0.650403	-0.670427	-0.614821	-0.665512	-0.679323	-0.621931	-0.40244	-0.335477	-0.403184	-0.408687	-0.436236	-0.428615
19	-0.468642	0.121142	-0.367857	-0.397578	-0.375762	-0.390091	-0.343068	-0.332784	-0.472867	-0.38792	-0.483038	-0.501275	-0.471618	-0.520485	-0.384779	-0.248515	-0.421074	-0.413659	-0.455869	-0.384779	-0.675114	-0.712792	-0.652998	-0.683608	-0.677588	-0.648582	-0.442593	-0.381166	-0.44922	-0.432314	-0.501908	-0.448359
20	-0.505568	0.108657	-0.391941	-0.418636	-0.401923	-0.404785	-0.377623	-0.356738	-0.508583	-0.434777	-0.534076	-0.527778	-0.517611	-0.528675	-0.443458	-0.356236	-0.481993	-0.456681	-0.478922	-0.443458	-0.686878	-0.746693	-0.657236	-0.685156	-0.692346	-0.65296	-0.49698	-0.424064	-0.484167	-0.505901	-0.553799	-0.516971
21	-0.533569	0.10214	-0.406691	-0.42347	-0.431681	-0.422546	-0.371497	-0.384259	-0.539383	-0.475932	-0.559251	-0.552118	-0.549491	-0.560124	-0.485876	-0.421519	-0.521106	-0.48898	-0.511899	-0.485876	-0.691771	-0.775795	-0.651706	-0.668005	-0.699957	-0.663393	-0.544125	-0.476372	-0.520078	-0.558797	-0.590022	-0.575354
22	-0.555889	0.0932359	-0.430786	-0.449376	-0.456203	-0.432917	-0.408602	-0.406831	-0.559687	-0.513446	-0.583211	-0.556454	-0.576095	-0.569227	-0.516701	-0.482145	-0.530534	-0.507036	-0.54709	-0.516701	-0.691146	-0.788702	-0.6569	-0.661621	-0.68919	-0.659319	-0.581123	-0.527799	-0.540233	-0.596739	-0.623224	-0.617622
23	-0.569761	0.0925836	-0.435999	-0.450154	-0.456837	-0.440769	-0.407371	-0.424865	-0.578906	-0.537914	-0.600352	-0.581573	-0.590229	-0.584461	-0.530606	-0.509335	-0.533724	-0.512249	-0.567117	-0.530606	-0.688532	-0.787859	-0.662657	-0.655131	-0.673648	-0.663364	-0.614764	-0.562435	-0.5683	-0.629209	-0.644509	-0.669368
24	-0.582662	0.0859582	-0.458651	-0.471688	-0.495448	-0.453837	-0.428114	-0.444168	-0.598247	-0.564003	-0.616839	-0.593968	-0.61206	-0.604364	-0.543105	-0.536034	-0.528679	-0.514302	-0.593406	-0.543105	-0.687354	-0.785947	-0.660222	-0.651139	-0.677819	-0.661642	-0.625951	-0.596463	-0.572833	-0.640781	-0.64521	-0.674467
25	-0.589505	0.0816113	-0.470151	-0.482334	-0.506373	-0.462595	-0.440215	-0.459239	-0.610597	-0.580483	-0.63302	-0.606639	-0.62161	-0.611232	-0.549939	-0.554613	-0.531441	-0.518744	-0.594956	-0.549939	-0.680088	-0.781284	-0.652644	-0.642221	-0.668416	-0.655876	-0.63675	-0.61353	-0.586756	-0.649217	-0.647743	-0.686506
26	-0.592889	0.0789025	-0.477501	-0.488406	-0.522352	-0.467486	-0.44513	-0.464133	-0.61846	-0.595813	-0.643799	-0.616721	-0.624971	-0.610998	-0.550156	-0.555267	-0.535012	-0.52114	-0.589206	-0.550156	-0.679094	-0.772965	-0.650478	-0.645187	-0.666345	-0.660494	-0.639236	-0.625966	-0.594763	-0.647804	-0.648239	-0.679406
27	-0.596403	0.0754095	-0.485303	-0.496009	-0.534461	-0.471927	-0.446663	-0.477455	-0.629616	-0.597852	-0.643072	-0.626642	-0.640659	-0.639855	-0.552574	-0.562869	-0.538056	-0.528062	-0.581307	-0.552574	-0.673572	-0.755994	-0.639763	-0.642616	-0.667357	-0.662128	-0.640949	-0.625904	-0.601212	-0.65127	-0.646652	-0.679709
28	-0.598292	0.0724722	-0.491512	-0.494363	-0.547303	-0.474423	-0.457422	-0.48405	-0.639006	-0.604928	-0.657603	-0.639431	-0.648304	-0.644766	-0.553032	-0.556106	-0.537285	-0.541503	-0.577235	-0.553032	-0.672157	-0.741151	-0.638287	-0.639856	-0.679165	-0.662325	-0.635752	-0.625358	-0.607165	-0.636165	-0.644608	-0.665464
29	-0.597868	0.0718581	-0.493681	-0.496284	-0.541131	-0.483186	-0.461187	-0.486619	-0.644403	-0.607155	-0.661376	-0.647667	-0.651648	-0.654168	-0.548561	-0.548772	-0.538531	-0.533995	-0.572948	-0.548561	-0.671508	-0.730243	-0.633945	-0.63651	-0.68846	-0.668382	-0.631187	-0.620106	-0.605792	-0.634156	-0.642147	-0.653736
30	-0.599819	0.0718706	-0.498513	-0.501731	-0.544558	-0.49013	-0.463577	-0.492571	-0.653064	-0.609478	-0.669614	-0.662124	-0.665774	-0.658329	-0.546959	-0.548825	-0.538585	-0.519257	-0.581171	-0.546959	-0.671988	-0.717919	-0.636759	-0.639696	-0.701575	-0.66399	-0.628572	-0.611511	-0.610453	-0.634298	-0.642277	-0.644322
31	-0.599391	0.0697284	-0.501285	-0.500472	-0.546319	-0.496035	-0.463845	-0.499753	-0.654747	-0.614986	-0.670308	-0.661776	-0.665682	-0.660982	-0.547916	-0.550857	-0.545757	-0.50955	-0.585501	-0.547916	-0.666932	-0.702048	-0.631182	-0.645482	-0.701501	-0.654445	-0.626078	-0.611654	-0.608179	-0.637703	-0.640705	-0.632148
32	-0.601866	0.0686219	-0.506729	-0.504763	-0.557315	-0.497639	-0.469434	-0.504496	-0.66373	-0.623572	-0.673014	-0.686762	-0.667047	-0.668257	-0.550808	-0.557306	-0.553002	-0.507118	-0.585806	-0.550808	-0.664744	-0.693324	-0.631431	-0.646189	-0.698372	-0.654402	-0.623317	-0.610218	-0.612062	-0.630086	-0.636027	-0.628194
33	-0.60136	0.0688696	-0.506553	-0.495984	-0.552173	-0.503949	-0.471892	-0.508766	-0.667783	-0.628491	-0.677182	-0.685485	-0.664391	-0.683368	-0.549154	-0.561176	-0.557759	-0.504214	-0.573468	-0.549154	-0.665691	-0.683752	-0.639913	-0.656354	-0.695278	-0.653159	-0.61762	-0.608156	-0.606891	-0.627801	-0.634552	-0.610698
34	-0.603785	0.0719041	-0.510707	-0.495079	-0.559447	-0.509019	-0.469942	-0.52005	-0.676474	-0.631985	-0.674657	-0.694599	-0.690008	-0.691119	-0.543254	-0.558914	-0.556167	-0.497416	-0.560518	-0.543254	-0.671806	-0.678847	-0.642419	-0.682848	-0.685742	-0.669176	-0.616686	-0.602746	-0.605831	-0.625542	-0.639095	-0.610215
35	-0.608278	0.079313	-0.515338	-0.502817	-0.565296	-0.515649	-0.471927	-0.521001	-0.69347	-0.640929	-0.703717	-0.715253	-0.697678	-0.709774	-0.533178	-0.554401	-0.54596	-0.483836	-0.548516	-0.533178	-0.684169	-0.677808	-0.656917	-0.713362	-0.678848	-0.693909	-0.615236	-0.60478	-0.610647	-0.616577	-0.642029	-0.602145
36	-0.615323	0.0904775	-0.517803	-0.495672	-0.569785	-0.517643	-0.47609	-0.529824	-0.71079	-0.637534	-0.727559	-0.72102	-0.717763	-0.750073	-0.521832	-0.546819	-0.526194	-0.474313	-0.54	-0.521832	-0.703773	-0.676864	-0.686498	-0.73874	-0.701583	-0.715182	-0.622415	-0.598375	-0.604843	-0.627367	-0.658913	-0.622579
37	-0.625063	0.0982165	-0.523762	-0.497126	-0.574645	-0.534588	-0.479749	-0.5327	-0.724974	-0.652547	-0.750637	-0.735377	-0.734581	-0.751729	-0.514626	-0.536305	-0.518361	-0.469515	-0.534322	-0.514626	-0.723623	-0.700508	-0.705913	-0.760069	-0.719033	-0.73259	-0.638331	-0.616112	-0.618855	-0.648043	-0.676065	-0.632581
38	-0.638717	0.101611	-0.534219	-0.501562	-0.576195	-0.550864	-0.496969	-0.545507	-0.740748	-0.65938	-0.760246	-0.765407	-0.756146	-0.762562	-0.521119	-0.535648	-0.522665	-0.491957	-0.534207	-0.521119	-0.740939	-0.719375	-0.734062	-0.770727	-0.733935	-0.746597	-0.65656	-0.632631	-0.63805	-0.661753	-0.696014	-0.65435
39	-0.649743	0.0991703	-0.544161	-0.527073	-0.574771	-0.570008	-0.506021	-0.542932	-0.747385	-0.678921	-0.765508	-0.764772	-0.769421	-0.758305	-0.534994	-0.553138	-0.542535	-0.501177	-0.543126	-0.534994	-0.750598	-0.734074	-0.749729	-0.771014	-0.750524	-0.74765	-0.671578	-0.658867	-0.649359	-0.685847	-0.70316	-0.660658
40	-0.659416	0.0913592	-0.55162	-0.534825	-0.570023	-0.569317	-0.523871	-0.560064	-0.75198	-0.697143	-0.766437	-0.76674	-0.774505	-0.755073	-0.562371	-0.574192	-0.571064	-0.535833	-0.568396	-0.562371	-0.749494	-0.746096	-0.750307	-0.761868	-0.743826	-0.745371	-0.681617	-0.676514	-0.650056	-0.69736	-0.712914	-0.67124
41	-0.665704	0.0795104	-0.568608	-0.541494	-0.582654	-0.607457	-0.534675	-0.576759	-0.744005	-0.68608	-0.767663	-0.764123	-0.769173	-0.732985	-0.587249	-0.607558	-0.588172	-0.56551	-0.587754	-0.587249	-0.739872	-0.738726	-0.748076	-0.745873	-0.737309	-0.729376	-0.688785	-0.697876	-0.6511	-0.714934	-0.711876	-0.668139
42	-0.664894	0.0654285	-0.577814	-0.548561	-0.603392	-0.597343	-0.543173	-0.596602	-0.730403	-0.68714	-0.749162	-0.744849	-0.764077	-0.706789	-0.612012	-0.63023	-0.608307	-0.60128	-0.608229	-0.612012	-0.720201	-0.716742	-0.736874	-0.716663	-0.719858	-0.71087	-0.684039	-0.69777	-0.643769	-0.713205	-0.706833	-0.65862
43	-0.658582	0.05092	-0.584196	-0.545915	-0.615445	-0.596934	-0.558271	-0.604413	-0.705905	-0.667733	-0.731689	-0.709413	-0.7449	-0.67579	-0.637297	-0.655339	-0.628911	-0.638465	-0.626472	-0.637297	-0.692523	-0.686243	-0.712962	-0.686343	-0.695396	-0.681669	-0.672992	-0.698441	-0.621246	-0.700338	-0.693017	-0.651916
44	-0.645236	0.042723	-0.581442	-0.532478	-0.617322	-0.589742	-0.55997	-0.607697	-0.672869	-0.647073	-0.704161	-0.664208	-0.712662	-0.636242	-0.654446	-0.685222	-0.633708	-0.662404	-0.63645	-0.654446	-0.658071	-0.660159	-0.683085	-0.634013	-0.669754	-0.643344	-0.65935	-0.680539	-0.610251	-0.69214	-0.673844	-0.639974
45	-0.623809	0.0455262	-0.57154	-0.517657	-0.612185	-0.548388	-0.565626	-0.613844	-0.631016	-0.616443	-0.657182	-0.613395	-0.678722	-0.589337	-0.669487	-0.717696	-0.640929	-0.684878	-0.634446	-0.669487	-0.61182	-0.609875	-0.634046	-0.584975	-0.63901	-0.591196	-0.635179	-0.66551	-0.590414	-0.661941	-0.653363	-0.604668
46	-0.593228	0.0602938	-0.550518	-0.460395	-0.613015	-0.51682	-0.545277	-0.617083	-0.585883	-0.577824	-0.610786	-0.567519	-0.639195	-0.534092	-0.672586	-0.72823	-0.638493	-0.692861	-0.630758	-0.672586	-0.556141	-0.554825	-0.582516	-0.524094	-0.596841	-0.522428	-0.601014	-0.625352	-0.55875	-0.623027	-0.623591	-0.574348
47	-0.55572	0.0765941	-0.520219	-0.430762	-0.59358	-0.458869	-0.512937	-0.604947	-0.526547	-0.531455	-0.551848	-0.498271	-0.583127	-0.468036	-0.668965	-0.739951	-0.622924	-0.695925	-0.617061	-0.668965	-0.504583	-0.496365	-0.524161	-0.461397	-0.562343	-0.478648	-0.558286	-0.572917	-0.518526	-0.574706	-0.590361	-0.53492
48	-0.508257	0.0948116	-0.47929	-0.357406	-0.576984	-0.398089	-0.479071	-0.584902	-0.46402	-0.474484	-0.496976	-0.42788	-0.520919	-0.39984	-0.650288	-0.72451	-0.601779	-0.682708	-0.592155	-0.650288	-0.436489	-0.439781	-0.463317	-0.388219	-0.49653	-0.394598	-0.511198	-0.505234	-0.489698	-0.529624	-0.543145	-0.488287
49	-0.449767	0.115367	-0.420193	-0.276123	-0.530249	-0.319011	-0.421739	-0.553844	-0.392623	-0.415981	-0.435254	-0.33755	-0.460909	-0.313419	-0.619738	-0.709862	-0.571162	-0.654044	-0.543885	-0.619738	-0.368298	-0.356792	-0.402481	-0.305687	-0.476549	-0.299981	-0.447985	-0.435342	-0.421692	-0.462365	-0.501467	-0.419059
50	-0.377795	0.137576	-0.348121	-0.193425	-0.470142	-0.216751	-0.342634	-0.517655	-0.303905	-0.318347	-0.342841	-0.239742	-0.395239	-0.223357	-0.582021	-0.68461	-0.533052	-0.613561	-0.496859	-0.582021	-0.277	-0.259116	-0.322021	-0.199055	-0.399602	-0.205208	-0.377929	-0.357239	-0.339171	-0.390345	-0.450057	-0.352834
51	-0.300916	0.152765	-0.269941	-0.083453	-0.395667	-0.153192	-0.26193	-0.455464	-0.227108	-0.250829	-0.253296	-0.174896	-0.312252	-0.144268	-0.532688	-0.634127	-0.495106	-0.562814	-0.438704	-0.532688	-0.181587	-0.158356	-0.230121	-0.10266	-0.309096	-0.107701	-0.293257	-0.257023	-0.234823	-0.304457	-0.40769	-0.26229
52	-0.211727	0.171318	-0.184953	-0.053834	-0.311868	-0.013279	-0.157979	-0.387807	-0.133134	-0.161931	-0.160626	-0.085068	-0.218283	-0.039764	-0.478186	-0.570122	-0.448348	-0.509002	-0.385272	-0.478186	-0.0736566	-0.053281	-0.137299	0.012534	-0.219976	0.029739	-0.188704	-0.136456	-0.111212	-0.205906	-0.329117	-0.16083
53	-0.135744	0.169457	-0.123993	0.022822	-0.207122	-0.032621	-0.105745	-0.297301	-0.0754006	-0.105196	-0.075922	-0.013157	-0.147264	-0.035464	-0.41011	-0.505822	-0.395044	-0.440246	-0.299328	-0.41011	0.0075724	0.054184	-0.015828	0.067409	-0.131603	0.0637	-0.0767906	0.007611	-0.005598	-0.09716	-0.249237	-0.039569
54	-0.0730639	0.155231	-0.0399658	0.065662	-0.133997	0.071474	0.011838	-0.214806	0.0009772	0.035521	-0.038543	0.03616	-0.066013	0.037761	-0.338679	-0.430656	-0.342507	-0.363858	-0.217696	-0.338679	0.038522	0.035354	0.062126	0.050785	-0.014131	0.058476	-0.0261738	-0.004944	0.020017	0.006559	-0.137952	-0.014549
55	-0.0285557	0.128791	0.0232748	0.091668	0.013724	0.075864	0.05638	-0.121262	0.0308934	-0.027965	0.028122	0.041731	0.041717	0.070862	-0.257421	-0.358588	-0.276262	-0.279994	-0.11484	-0.257421	0.0426714	0.030975	0.044673	0.04116	0.045016	0.051533	0.0178028	0.03005	0.036548	0.02322	-0.025965	0.025161
56	0.0065748	0.103022	0.0539168	0.10989	-0.023727	0.10192	0.082046	-0.000545	0.0628696	0.04814	0.059819	0.084291	0.032198	0.0899	-0.173016	-0.266303	-0.215347	-0.181601	-0.028813	-0.173016	0.0353494	0.027429	0.039564	0.03183	0.035543	0.042381	0.0537542	0.072237	0.082072	0.037844	0.028746	0.047872
57	0.0368936	0.082575	0.0793334	0.119704	0.085575	0.141374	0.084756	-0.034742	0.0961566	0.099352	0.088868	0.10257	0.071893	0.1181	-0.0903907	-0.170262	-0.155233	-0.071406	0.035338	-0.0903907	0.0299358	0.021133	0.037399	0.031457	0.032071	0.027619	0.0694328	0.086293	0.105425	0.062544	0.02173	0.071172
58	0.0615687	0.0557152	0.09013	0.081089	0.079418	0.058599	0.117471	0.114073	0.113877	0.10332	0.115474	0.130201	0.107651	0.112739	-0.0208427	-0.063599	-0.07618	0.019596	0.036812	-0.0208427	0.0341596	0.028616	0.029136	0.034752	0.028332	0.049962	0.0905198	0.102745	0.117737	0.08236	0.06331	0.086447
59	0.0752184	0.0442978	0.0801014	0.044175	0.108909	0.054976	0.122927	0.06952	0.100639	0.131839	0.145301	0.047283	0.137342	0.041429	0.0400278	0.034214	0.017373	0.069074	0.03945	0.0400278	0.0378236	0.033112	0.030546	0.050192	0.02702	0.048248	0.117501	0.171705	0.120598	0.111273	0.084185	0.099742
60	0.0732317	0.0454326	0.0772926	0.058443	0.120783	0.061741	0.035914	0.109582	0.0778904	0.094982	0.095052	0.059757	0.079657	0.060004	0.0454897	0.068175	0.056962	0.01869	0.038132	0.0454897	0.0258024	0.022356	0.035816	0.018674	0.032491	0.019675	0.139684	0.132991	0.187438	0.132435	0.099563	0.145991
61	0.0663397	0.0448261	0.0752436	0.066996	0.050141	0.068876	0.054615	0.13559	0.0605242	0.057088	0.054087	0.068111	0.054336	0.068999	0.0373215	0.03443	0.027675	0.044958	0.042223	0.0373215	0.0200906	0.010742	0.025324	0.012864	0.041014	0.010509	0.138518	0.14468	0.156213	0.122334	0.125849	0.143516
62	0.0683257	0.0448515	0.056992	0.069482	0.052908	0.071062	0.061707	0.029801	0.069112	0.070751	0.06397	0.074096	0.065399	0.071344	0.0519275	0.040046	0.066014	0.050234	0.051416	0.0519275	0.017524	0.014769	0.010173	0.016522	0.030835	0.015321	0.146073	0.120096	0.14799	0.14681	0.143256	0.172213
63	0.0586408	0.0337936	0.06329	0.066303	0.060094	0.07031	0.065654	0.054089	0.0725008	0.077283	0.070326	0.074237	0.072485	0.068173	0.049461	0.053833	0.054415	0.030708	0.058888	0.049461	0.016541	0.019302	0.0136	0.020651	0.00902	0.020132	0.0914114	0.049298	0.036307	0.144438	0.14737	0.079644
64	0.0544016	0.0307984	0.064011	0.059912	0.065691	0.067624	0.065366	0.061462	0.0701408	0.077195	0.069644	0.069749	0.073042	0.061074	0.0445688	0.054342	0.070525	-0.0003	0.053708	0.0445688	0.02074	0.022706	0.018406	0.023429	0.015564	0.023595	0.0725476	0.062164	0.055394	0.033443	0.160724	0.051013
65	0.0479508	0.0214005	0.0626462	0.052959	0.067716	0.063175	0.062524	0.066857	0.064099	0.072443	0.064727	0.062457	0.068773	0.052095	0.0351013	0.06929	0.058607	-0.000121	0.012629	0.0351013	0.023218	0.024532	0.021882	0.024274	0.020408	0.024994	0.0546894	0.065931	0.061504	0.05579	0.03327	0.056952
66	0.0484969	0.0187243	0.0594386	0.046119	0.066792	0.057519	0.058069	0.068694	0.0561666	0.064893	0.057498	0.054	0.061439	0.043003	0.0424167	0.059518	0.076558	0.009652	0.023939	0.0424167	0.023712	0.024637	0.023455	0.023189	0.02329	0.023989	0.0607506	0.063661	0.061305	0.062104	0.05594	0.060743
67	0.0411742	0.0176781	0.0544876	0.039547	0.062554	0.051727	0.052066	0.066544	0.0476984	0.056144	0.049342	0.045628	0.052486	0.034892	0.0214368	0.019459	0.016622	0.019046	0.03062	0.0214368	0.0221768	0.022961	0.022706	0.020103	0.024094	0.02102	0.0600716	0.058408	0.05741	0.06238	0.06288	0.05928
68	0.0380943	0.0149202	0.0484414	0.033302	0.05597	0.046407	0.0453	0.061228	0.0395568	0.047113	0.041269	0.037844	0.043414	0.028144	0.0276187	0.027222	0.025088	0.025115	0.03305	0.0276187	0.01898	0.019946	0.019849	0.015553	0.022735	0.016817	0.0558744	0.051745	0.051649	0.058765	0.062868	0.054345
69	0.0338589	0.0133068	0.0421302	0.027471	0.04905	0.041384	0.038228	0.054518	0.0321942	0.038366	0.033806	0.030975	0.035152	0.022672	0.030404	0.031152	0.031459	0.026857	0.032148	0.030404	0.0148542	0.016282	0.01586	0.010943	0.019057	0.012129	0.049712	0.044513	0.045397	0.052628	0.05855	0.047472
70	0.0289035	0.0123086	0.0357824	0.021714	0.042437	0.03644	0.030933	0.047388	0.0257744	0.030721	0.027011	0.025143	0.02798	0.018017	0.0296688	0.031582	0.032391	0.025556	0.029146	0.0296688	0.0105162	0.01248	0.011493	0.006991	0.013993	0.007624	0.0427758	0.037408	0.039262	0.045592	0.051689	0.039928
71	0.0237559	0.0115057	0.029527	0.01574	0.036491	0.031307	0.023786	0.040311	0.0202622	0.024601	0.020973	0.02017	0.021948	0.013619	0.0269128	0.029552	0.030147	0.023154	0.024798	0.0269128	0.006231	0.008656	0.006989	0.003321	0.008683	0.003506	0.0358464	0.030939	0.033444	0.038968	0.043561	0.03232
72	0.0187903	0.0107119	0.0236122	0.010078	0.031102	0.025904	0.01715	0.033827	0.01531	0.019304	0.015645	0.015482	0.016679	0.00944	0.0230028	0.026208	0.025919	0.019758	0.020126	0.0230028	0.0025286	0.005108	0.002703	1.4e-05	0.004744	7.4e-05	0.0294978	0.024976	0.027972	0.033017	0.03576	0.025764
73	0.0141694	0.00978493	0.0180542	0.004865	0.025649	0.020179	0.011482	0.028096	0.0105374	0.014313	0.01034	0.010978	0.011749	0.005307	0.018754	0.02153	0.020846	0.016631	0.016009	0.018754	-0.0002922	0.001995	-0.000968	-0.002321	0.002025	-0.002192	0.0237934	0.019398	0.022557	0.027538	0.029182	0.020292
74	0.00986335	0.00878038	0.012536	-4e-05	0.019818	0.013997	0.006474	0.022431	0.0059564	0.00961	0.005038	0.006752	0.007094	0.001288	0.0147788	0.016414	0.016404	0.014068	0.012229	0.0147788	-0.0024778	-0.000889	-0.003716	-0.003726	-0.000692	-0.003366	0.0185234	0.014171	0.017358	0.022377	0.023633	0.015078
75	0.00583655	0.00781873	0.0069752	-0.004382	0.013395	0.007581	0.001621	0.016661	0.0016784	0.005219	0.00022	0.002608	0.002539	-0.002194	0.0113537	0.012411	0.012565	0.011564	0.008875	0.0113537	-0.0042786	-0.003239	-0.005556	-0.004954	-0.003381	-0.004263	0.013454	0.008792	0.01224	0.017718	0.018765	0.009755
76	0.00207276	0.00689354	0.0016746	-0.007785	0.006042	0.002076	-0.003322	0.011362	-0.002198	0.001222	-0.003948	-0.001676	-0.001616	-0.004972	0.008377	0.009318	0.009112	0.00903	0.006048	0.008377	-0.0056436	-0.004913	-0.00677	-0.005893	-0.005183	-0.005459	0.0081538	0.002636	0.006998	0.012992	0.014088	0.004055
77	-0.00139349	0.00609984	-0.0030628	-0.010432	-0.000963	-0.00229	-0.008357	0.006728	-0.005507	-0.002429	-0.007172	-0.005624	-0.005062	-0.007248	0.00573875	0.006904	0.005923	0.006669	0.003459	0.00573875	-0.00647	-0.006363	-0.007115	-0.006196	-0.006039	-0.006637	0.0023336	-0.00419	0.001373	0.00773	0.008862	-0.002107
78	-0.00448021	0.0055265	-0.006817	-0.012826	-0.005493	-0.006324	-0.011515	0.002073	-0.0081722	-0.005787	-0.009356	-0.008758	-0.007777	-0.009183	0.00315875	0.004809	0.003309	0.004129	0.000388	0.00315875	-0.0067078	-0.007077	-0.006513	-0.006336	-0.006138	-0.007475	-0.0038628	-0.01133	-0.004385	0.00245	0.002515	-0.008564
79	-0.00740515	0.00551541	-0.0095428	-0.015009	-0.008162	-0.010183	-0.011899	-0.002461	-0.0106214	-0.009337	-0.011362	-0.011197	-0.009966	-0.011245	0.00045125	0.002066	0.001114	0.001069	-0.002444	0.00045125	-0.0066834	-0.007191	-0.005656	-0.006903	-0.006349	-0.007318	-0.0106294	-0.01931	-0.00994	-0.003311	-0.004919	-0.015667
80	-0.0106097	0.00661279	-0.011859	-0.016557	-0.01048	-0.013595	-0.012255	-0.006408	-0.0136844	-0.013571	-0.014229	-0.014006	-0.012351	-0.014265	-0.00249	-0.001557	-0.001579	-0.002181	-0.004643	-0.00249	-0.0067106	-0.006684	-0.005704	-0.007337	-0.007377	-0.006451	-0.0183044	-0.028447	-0.01602	-0.010296	-0.013244	-0.023515
81	-0.0141316	0.00863581	-0.0143058	-0.017929	-0.01286	-0.016358	-0.014312	-0.01007	-0.0172312	-0.0176	-0.017063	-0.017484	-0.015596	-0.018413	-0.005245	-0.005342	-0.00453	-0.004249	-0.006859	-0.005245	-0.0071318	-0.0063	-0.006978	-0.007969	-0.008463	-0.005949	-0.0267444	-0.037985	-0.023198	-0.018227	-0.022454	-0.031858
82	-0.0177706	0.0110836	-0.0169802	-0.020291	-0.015104	-0.018295	-0.01754	-0.013671	-0.0209066	-0.020952	-0.019744	-0.021199	-0.019442	-0.023196	-0.00738975	-0.007772	-0.007088	-0.005432	-0.009267	-0.00738975	-0.0080312	-0.007415	-0.008021	-0.009234	-0.00918	-0.006306	-0.035545	-0.047089	-0.031259	-0.027184	-0.032153	-0.04004
83	-0.0215157	0.0135366	-0.0195478	-0.023316	-0.017357	-0.019842	-0.020621	-0.016603	-0.0249888	-0.0244	-0.023274	-0.02501	-0.023956	-0.028304	-0.00969625	-0.009189	-0.009991	-0.007568	-0.012037	-0.00969625	-0.0091262	-0.009392	-0.008416	-0.010525	-0.010202	-0.007096	-0.0442192	-0.055312	-0.039631	-0.036931	-0.041884	-0.047338
84	-0.0254042	0.015696	-0.0220348	-0.026308	-0.020381	-0.021686	-0.022905	-0.018894	-0.0298102	-0.028726	-0.028333	-0.029186	-0.029193	-0.033613	-0.0123162	-0.010616	-0.012757	-0.010147	-0.015745	-0.0123162	-0.0106962	-0.010972	-0.009443	-0.012428	-0.011748	-0.00889	-0.0521636	-0.062396	-0.047459	-0.046564	-0.050888	-0.053511
85	-0.0294128	0.0173204	-0.02464	-0.029071	-0.024028	-0.02376	-0.025203	-0.021138	-0.0353176	-0.033815	-0.034608	-0.033876	-0.035066	-0.039223	-0.0154078	-0.013384	-0.015445	-0.013295	-0.019507	-0.0154078	-0.0127826	-0.012042	-0.011181	-0.015249	-0.013483	-0.011958	-0.0589162	-0.067579	-0.054445	-0.055553	-0.058533	-0.058471
86	-0.033388	0.0183607	-0.027296	-0.032127	-0.027468	-0.02562	-0.028033	-0.023232	-0.0414196	-0.039513	-0.041107	-0.039298	-0.041571	-0.045609	-0.019307	-0.017725	-0.018619	-0.017345	-0.023539	-0.019307	-0.0148522	-0.013204	-0.012755	-0.017771	-0.015069	-0.015462	-0.0640652	-0.070428	-0.060383	-0.06317	-0.064093	-0.062252
87	-0.037284	0.0189302	-0.0304304	-0.036674	-0.03145	-0.027352	-0.031502	-0.025174	-0.0484988	-0.045898	-0.047989	-0.045731	-0.049169	-0.053707	-0.0234695	-0.022503	-0.022567	-0.021304	-0.027504	-0.0234695	-0.0167792	-0.014569	-0.014921	-0.019874	-0.016437	-0.018095	-0.067242	-0.071084	-0.064657	-0.06863	-0.06715	-0.064689
88	-0.0414395	0.0192976	-0.0349712	-0.044106	-0.03643	-0.029953	-0.03693	-0.027437	-0.0573092	-0.053865	-0.056564	-0.053974	-0.057894	-0.064249	-0.027142	-0.02708	-0.026598	-0.024511	-0.030379	-0.027142	-0.019229	-0.01654	-0.017532	-0.022662	-0.019141	-0.02027	-0.068546	-0.070141	-0.066917	-0.071748	-0.067997	-0.065927
89	-0.0463602	0.0200189	-0.0416076	-0.055548	-0.041544	-0.034493	-0.04566	-0.030793	-0.0684464	-0.06412	-0.067609	-0.065127	-0.068349	-0.077027	-0.0301505	-0.030669	-0.030054	-0.026872	-0.033007	-0.0301505	-0.0230478	-0.01929	-0.020192	-0.027401	-0.024969	-0.023387	-0.0685486	-0.068323	-0.067805	-0.073013	-0.067119	-0.066483
90	-0.0527353	0.0216081	-0.0516426	-0.071425	-0.049578	-0.042256	-0.058469	-0.036485	-0.0816212	-0.076365	-0.081007	-0.078876	-0.080157	-0.091701	-0.0327633	-0.033549	-0.033102	-0.027997	-0.036405	-0.0327633	-0.029374	-0.023134	-0.024744	-0.035879	-0.034022	-0.029091	-0.0682752	-0.066392	-0.068686	-0.073344	-0.065774	-0.06718
91	-0.0613249	0.0237881	-0.06646	-0.091546	-0.063778	-0.055095	-0.075449	-0.046432	-0.0955026	-0.089338	-0.095557	-0.094099	-0.09151	-0.107009	-0.0364942	-0.037777	-0.037495	-0.029125	-0.04158	-0.0364942	-0.0394312	-0.029371	-0.033355	-0.049781	-0.045663	-0.038986	-0.0687366	-0.065499	-0.070575	-0.073685	-0.065116	-0.068808
92	-0.0724199	0.0256457	-0.0864222	-0.114672	-0.084696	-0.074399	-0.095559	-0.062785	-0.107844	-0.100869	-0.108897	-0.10838	-0.100779	-0.120296	-0.0437013	-0.045539	-0.045703	-0.033057	-0.050506	-0.0437013	-0.0536038	-0.039133	-0.046194	-0.068667	-0.060047	-0.053978	-0.070528	-0.066216	-0.073929	-0.074925	-0.065626	-0.071944
93	-0.0857259	0.0265091	-0.110442	-0.137959	-0.111282	-0.100433	-0.115744	-0.086791	-0.116719	-0.108572	-0.119326	-0.119262	-0.107541	-0.128892	-0.0565397	-0.059433	-0.059326	-0.042416	-0.064984	-0.0565397	-0.0708142	-0.052463	-0.062622	-0.089521	-0.076001	-0.073464	-0.0741152	-0.068233	-0.079622	-0.078182	-0.067638	-0.076901
94	-0.0997708	0.0272074	-0.136199	-0.157744	-0.140046	-0.132252	-0.132785	-0.118169	-0.121449	-0.111608	-0.126438	-0.12577	-0.112545	-0.130885	-0.0736287	-0.078898	-0.075664	-0.057045	-0.082908	-0.0736287	-0.0882858	-0.068949	-0.08071	-0.107304	-0.089508	-0.094958	-0.079291	-0.070896	-0.087778	-0.083771	-0.071431	-0.082579
95	-0.111458	0.0298328	-0.160297	-0.171413	-0.165758	-0.166164	-0.144996	-0.153152	-0.121745	-0.110535	-0.13059	-0.127732	-0.115359	-0.124511	-0.0885223	-0.097079	-0.088142	-0.072216	-0.096652	-0.0885223	-0.102158	-0.08686	-0.096772	-0.116939	-0.096386	-0.113832	-0.0845676	-0.072787	-0.097294	-0.090025	-0.075987	-0.086745
96	-0.117586	0.0346261	-0.178666	-0.176575	-0.184187	-0.196092	-0.151601	-0.184875	-0.116561	-0.105826	-0.130036	-0.12416	-0.115086	-0.107696	-0.0958157	-0.107324	-0.092008	-0.08362	-0.100311	-0.0958157	-0.108767	-0.102627	-0.106009	-0.115233	-0.095796	-0.124171	-0.0881202	-0.072913	-0.105886	-0.094364	-0.079342	-0.088096
97	-0.115847	0.0402268	-0.18755	-0.171357	-0.192125	-0.215777	-0.151466	-0.207025	-0.104113	-0.096775	-0.121536	-0.113007	-0.109659	-0.079587	-0.0930745	-0.106909	-0.085427	-0.089035	-0.090927	-0.0930745	-0.106052	-0.112624	-0.105913	-0.101167	-0.08884	-0.121717	-0.088444	-0.071136	-0.110356	-0.095075	-0.07982	-0.085833
98	-0.104614	0.0453874	-0.183873	-0.154511	-0.186102	-0.22015	-0.144183	-0.21442	-0.0830204	-0.081676	-0.102382	-0.092561	-0.094576	-0.043907	-0.0783108	-0.093251	-0.066725	-0.08677	-0.066497	-0.0783108	-0.0935208	-0.11499	-0.096595	-0.075504	-0.07648	-0.104035	-0.084343	-0.066602	-0.107735	-0.090942	-0.077206	-0.07923
99	-0.0834605	0.0488172	-0.165361	-0.125614	-0.163506	-0.205568	-0.129236	-0.20288	-0.0538256	-0.059722	-0.070998	-0.06199	-0.065844	-0.010574	-0.0511025	-0.062922	-0.035773	-0.074931	-0.030784	-0.0511025	-0.0720442	-0.109302	-0.078314	-0.04197	-0.058376	-0.072259	-0.0749694	-0.058694	-0.096329	-0.080762	-0.071271	-0.067791
100	-0.0543655	0.0490818	-0.13217	-0.087003	-0.125241	-0.171314	-0.106466	-0.170825	-0.0201388	-0.032682	-0.029935	-0.024246	-0.025157	0.011326	-0.0158602	-0.018463	0.001047	-0.04975	0.003725	-0.0158602	-0.0440374	-0.094983	-0.051326	-0.007774	-0.032688	-0.033416	-0.0596212	-0.04692	-0.075888	-0.063259	-0.061087	-0.050952
101	-0.022927	0.0448168	-0.089773	-0.046936	-0.078356	-0.122696	-0.078458	-0.122419	0.0104474	-0.006194	0.010046	0.010759	0.016486	0.02114	0.0166362	0.025256	0.026862	-0.01057	0.024997	0.0166362	-0.0134446	-0.071243	-0.017588	0.018788	0.000801	0.002019	-0.0385008	-0.030915	-0.048834	-0.03852	-0.045437	-0.028798

## Sheet: SHMY
Sound side			TF1	C:\Users\xb00012\Documents\Data\27_15_150415 SP\27_15_150415_0075.c3d	C:\Users\xb00012\Documents\Data\27_15_150415 SP\27_15_150415_0077.c3d	C:\Users\xb00012\Documents\Data\27_15_150415 SP\27_15_150415_0081.c3d	C:\Users\xb00012\Documents\Data\27_15_150415 SP\27_15_150415_0085.c3d	C:\Users\xb00012\Documents\Data\27_15_150415 SP\27_15_150415_0092.c3d	TF3	C:\Users\xb00012\Documents\Data\39_28_200515 SP\39_28_200515_0057.c3d	C:\Users\xb00012\Documents\Data\39_28_200515 SP\39_28_200515_0059.c3d	C:\Users\xb00012\Documents\Data\39_28_200515 SP\39_28_200515_0063.c3d	C:\Users\xb00012\Documents\Data\39_28_200515 SP\39_28_200515_0065.c3d	C:\Users\xb00012\Documents\Data\39_28_200515 SP\39_28_200515_0067.c3d	TF4	C:\Users\xb00012\Documents\Data\44_33_190615 SP\44_33_190615_0051.c3d	C:\Users\xb00012\Documents\Data\44_33_190615 SP\44_33_190615_0053.c3d	C:\Users\xb00012\Documents\Data\44_33_190615 SP\44_33_190615_0055.c3d	C:\Users\xb00012\Documents\Data\44_33_190615 SP\44_33_190615_0057.c3d	C:\Users\xb00012\Documents\Data\44_33_190615 SP\44_33_190615_0059.c3d	TF5	C:\Users\xb00012\Documents\Data\45_34_230615 SP\45_34_230615_0050.c3d	C:\Users\xb00012\Documents\Data\45_34_230615 SP\45_34_230615_0052.c3d	C:\Users\xb00012\Documents\Data\45_34_230615 SP\45_34_230615_0056.c3d	C:\Users\xb00012\Documents\Data\45_34_230615 SP\45_34_230615_0058.c3d	C:\Users\xb00012\Documents\Data\45_34_230615 SP\45_34_230615_0060.c3d
Sagittal plane			ECH	LHIP_MOMENTS	LHIP_MOMENTS	LHIP_MOMENTS	LHIP_MOMENTS	LHIP_MOMENTS	ECH	LHIP_MOMENTS	LHIP_MOMENTS	LHIP_MOMENTS	LHIP_MOMENTS	LHIP_MOMENTS	ECH	LHIP_MOMENTS	LHIP_MOMENTS	LHIP_MOMENTS	LHIP_MOMENTS	LHIP_MOMENTS	ECH	RHIP_MOMENTS	RHIP_MOMENTS	RHIP_MOMENTS	RHIP_MOMENTS	RHIP_MOMENTS
Hip Moment				LINK_MODEL_BASED	LINK_MODEL_BASED	LINK_MODEL_BASED	LINK_MODEL_BASED	LINK_MODEL_BASED		LINK_MODEL_BASED	LINK_MODEL_BASED	LINK_MODEL_BASED	LINK_MODEL_BASED	LINK_MODEL_BASED		LINK_MODEL_BASED	LINK_MODEL_BASED	LINK_MODEL_BASED	LINK_MODEL_BASED	LINK_MODEL_BASED		LINK_MODEL_BASED	LINK_MODEL_BASED	LINK_MODEL_BASED	LINK_MODEL_BASED	LINK_MODEL_BASED
101 points over gait cycle				Original	Original	Original	Original	Original		Original	Original	Original	Original	Original		Original	Original	Original	Original	Original		Original	Original	Original	Original	Original
ITEM	Mean	SD	C3_L	1	1	1	1	1	C3_L	1	1	1	1	1	C3_L	1	1	1	1	1	C3_R	1	1	1	1	1
1	0.571579	0.185346	0.483642	0.604593	0.487126	0.671583	0.483221	0.171687	0.391414	0.454233	0.295435	0.417579	0.232267	0.557558	0.676668	0.732839	0.591449	0.712458	0.658487	0.688105	0.734592	0.858461	0.670996	0.79216	0.613199	0.738144
2	0.919134	0.28502	0.700215	0.7174	0.427108	0.992494	0.783106	0.580965	0.735199	0.725617	0.93391	0.413834	0.845227	0.757409	1.1585	1.21301	1.21796	0.840496	1.06778	1.45324	1.08263	1.41099	1.02942	1.11798	0.841099	1.01365
3	0.931454	0.473403	1.17558	1.16634	1.06832	1.50268	1.0182	1.12238	0.210761	0.196487	0.380407	-0.075753	0.353846	0.198816	1.32813	1.24382	1.2729	1.60193	1.08264	1.43935	1.01134	1.18701	1.06101	0.738976	1.0444	1.02533
4	0.61904	0.221533	0.797839	0.726277	0.65921	1.05122	0.601803	0.950684	0.407057	0.470645	0.543166	0.199104	0.355856	0.466515	0.697929	0.519477	0.599736	1.0912	0.486103	0.793128	0.573334	0.697563	0.599613	0.441153	0.553725	0.574615
5	0.624414	0.174509	0.650924	0.491332	0.528932	0.94275	0.475881	0.815727	0.480515	0.583515	0.486162	0.26327	0.511985	0.557643	0.78959	0.713641	0.768912	0.791003	0.68924	0.985153	0.576627	0.683794	0.604515	0.535736	0.492359	0.566733
6	0.768177	0.135064	0.721041	0.650771	0.708536	0.876386	0.643138	0.726376	0.655699	0.737571	0.716007	0.475836	0.61877	0.730309	0.924256	0.880697	0.874071	0.946733	0.86604	1.05374	0.771714	0.928367	0.731723	0.76927	0.652628	0.776581
7	0.932081	0.184427	0.801774	0.772828	0.913201	0.803227	0.756742	0.762874	0.781741	0.769138	0.77037	0.580958	1.10675	0.68149	1.04112	1.03947	0.995556	0.989054	1.07217	1.10938	1.10369	1.24358	1.01403	1.06866	0.975231	1.21692
8	1.03658	0.206631	0.9569	0.9577	1.05784	0.896161	0.961614	0.911182	0.826949	0.689424	0.951122	0.62771	1.1207	0.745788	1.0696	1.06744	1.04432	1.03471	1.09697	1.10458	1.29286	1.3642	1.25612	1.2569	1.16815	1.41893
9	1.03421	0.195178	1.07999	1.06614	1.11074	0.998778	1.19559	1.02869	0.77587	0.67715	0.894979	0.708315	0.948188	0.650719	1.01424	0.996246	0.98063	1.03198	1.02029	1.04206	1.26673	1.26731	1.23969	1.22129	1.27296	1.33238
10	0.985795	0.188365	1.17433	1.07035	1.09501	1.11404	1.3932	1.19904	0.770434	0.740801	0.869872	0.72173	0.812795	0.706974	0.890826	0.830831	0.851918	0.984196	0.888555	0.898632	1.10759	1.03551	1.05401	1.06542	1.28953	1.0935
11	0.942449	0.192597	1.16703	1.02083	1.14089	1.12533	1.50683	1.04128	0.837816	0.83768	0.944715	0.736258	0.884998	0.785431	0.779092	0.700706	0.728647	0.892053	0.79684	0.777213	0.985857	0.946346	0.877335	0.977813	1.17761	0.950181
12	0.948583	0.205008	1.18029	1.01708	1.19799	1.07755	1.52008	1.08873	0.938536	0.925205	1.0603	0.81486	0.99611	0.896205	0.714623	0.650391	0.661969	0.78436	0.777651	0.698746	0.960888	0.993789	0.80714	0.971753	1.09183	0.939931
13	0.965812	0.217208	1.16238	0.946234	1.27495	0.994681	1.56025	1.03577	1.0189	0.948362	1.12646	0.954316	1.09088	0.974496	0.70556	0.652617	0.656254	0.7551	0.762611	0.701218	0.976407	0.994933	0.799888	0.984797	1.10807	0.994346
14	0.967422	0.246625	1.20601	1.04358	1.28887	1.00163	1.63436	1.06162	1.03877	0.910393	1.12789	1.08096	1.11556	0.959043	0.662021	0.601927	0.607839	0.722601	0.693235	0.684501	0.962887	0.929505	0.816374	0.962877	1.12651	0.979174
15	0.925609	0.26373	1.1909	1.1027	1.27202	1.0392	1.5529	0.98768	0.99666	0.856135	1.06635	1.13985	1.01791	0.903052	0.58122	0.518391	0.520488	0.659533	0.592844	0.614844	0.933657	0.894726	0.76463	0.911935	1.13519	0.961805
16	0.848428	0.274109	1.10809	1.01202	1.22027	1.07049	1.37413	0.863538	0.936353	0.81405	1.02499	1.12553	0.872434	0.84476	0.465599	0.414618	0.403929	0.54341	0.470384	0.495653	0.883672	0.843687	0.716102	0.864554	1.09397	0.900052
17	0.760768	0.276772	0.97135	0.855784	1.05599	0.9648	1.23147	0.748709	0.898778	0.775353	0.980104	1.07302	0.84467	0.820743	0.35612	0.305863	0.292908	0.408767	0.389986	0.383078	0.816824	0.750677	0.654655	0.803489	1.06775	0.807543
18	0.678668	0.283588	0.843292	0.660634	0.949073	0.833136	1.1217	0.651918	0.883472	0.746408	0.952439	1.03959	0.864183	0.81474	0.263913	0.237927	0.208114	0.305134	0.293751	0.27464	0.723996	0.662548	0.565411	0.72266	0.977305	0.692056
19	0.608218	0.296275	0.77556	0.594025	0.87733	0.739464	1.06634	0.600645	0.851123	0.720331	0.914775	1.019	0.802186	0.799325	0.177284	0.155629	0.124597	0.219265	0.198516	0.188411	0.628905	0.566303	0.482387	0.656829	0.860491	0.578514
20	0.54126	0.311525	0.723566	0.561822	0.847711	0.683701	0.979473	0.545122	0.81451	0.711649	0.886508	0.977788	0.725878	0.770726	0.0894664	0.081914	0.035039	0.122547	0.112964	0.094868	0.537496	0.472496	0.376607	0.575413	0.767766	0.495199
21	0.485626	0.319261	0.700311	0.559136	0.847329	0.656395	0.934129	0.504567	0.755303	0.680003	0.774716	0.929315	0.685023	0.70746	0.018324	0.020792	-0.026236	0.041584	0.030761	0.024719	0.468567	0.430499	0.311454	0.516638	0.658788	0.425455
22	0.444203	0.320961	0.669528	0.549504	0.796903	0.624422	0.923348	0.453462	0.707677	0.635642	0.695786	0.914786	0.645379	0.646791	-0.0237164	0.004367	-0.064833	-0.004516	-0.015943	-0.037657	0.423323	0.396302	0.270458	0.478523	0.590135	0.381198
23	0.400919	0.311486	0.617279	0.51282	0.718544	0.58034	0.882268	0.392424	0.652079	0.588942	0.612105	0.859123	0.605345	0.594878	-0.0543992	0.009318	-0.110205	-0.052082	-0.053264	-0.065763	0.388719	0.372083	0.236316	0.441824	0.544396	0.348975
24	0.360007	0.293948	0.557153	0.451957	0.632604	0.545842	0.835349	0.320012	0.59736	0.552051	0.553989	0.760651	0.559757	0.560354	-0.0699752	0.006381	-0.122362	-0.072031	-0.076501	-0.085363	0.355488	0.332811	0.20973	0.419335	0.50024	0.315324
25	0.325067	0.27815	0.505487	0.408121	0.56576	0.515995	0.749026	0.288531	0.557926	0.508373	0.531132	0.691082	0.531368	0.527677	-0.0850732	-0.015221	-0.128089	-0.0845	-0.094264	-0.103292	0.321929	0.286112	0.197076	0.3834	0.471873	0.271183
26	0.29038	0.258705	0.453459	0.371192	0.493876	0.453722	0.668974	0.279529	0.514814	0.478191	0.493953	0.625706	0.481689	0.494529	-0.093537	-0.04424	-0.118647	-0.098162	-0.109041	-0.097595	0.286785	0.23289	0.172524	0.363577	0.431803	0.233132
27	0.261437	0.244191	0.423947	0.38308	0.49277	0.404045	0.59328	0.246561	0.472578	0.441709	0.448167	0.588632	0.430283	0.454097	-0.097417	-0.069934	-0.104996	-0.087318	-0.132369	-0.092468	0.246641	0.181589	0.145071	0.314844	0.402467	0.189236
28	0.229652	0.233943	0.398378	0.398682	0.45578	0.373619	0.548407	0.215401	0.422657	0.387276	0.38123	0.547077	0.385091	0.412613	-0.110324	-0.093792	-0.101724	-0.088004	-0.15794	-0.110159	0.207898	0.139933	0.109487	0.281526	0.363778	0.144765
29	0.195022	0.225332	0.361735	0.359647	0.397573	0.345743	0.504827	0.200884	0.375318	0.347025	0.334743	0.485593	0.3465	0.36273	-0.137033	-0.140548	-0.108147	-0.116143	-0.197206	-0.123119	0.180066	0.101003	0.103159	0.241844	0.331553	0.122772
30	0.167431	0.219797	0.339526	0.328004	0.372792	0.335739	0.469882	0.191213	0.338707	0.317336	0.314423	0.422765	0.29147	0.34754	-0.156743	-0.162191	-0.12689	-0.122274	-0.227836	-0.144523	0.148232	0.067226	0.070527	0.210268	0.288115	0.105024
31	0.143825	0.215707	0.319711	0.293242	0.329599	0.323483	0.476515	0.175718	0.307842	0.307844	0.291881	0.367312	0.242605	0.32957	-0.171399	-0.178433	-0.148847	-0.125729	-0.259086	-0.144898	0.119145	0.052705	0.043778	0.175582	0.240534	0.083126
32	0.121515	0.208318	0.29164	0.269091	0.294661	0.315929	0.419632	0.158888	0.282203	0.31483	0.248562	0.333275	0.216791	0.297559	-0.184047	-0.179303	-0.167876	-0.138343	-0.275656	-0.159058	0.0962652	0.054741	0.017452	0.145182	0.20939	0.054561
33	0.0959984	0.199325	0.262986	0.237644	0.274432	0.288962	0.363182	0.150709	0.245807	0.294302	0.212206	0.279854	0.176279	0.266395	-0.196646	-0.195696	-0.169508	-0.142638	-0.303757	-0.171632	0.071847	0.039697	0.002114	0.109179	0.184765	0.02348
34	0.0767955	0.193754	0.242029	0.21828	0.263639	0.26846	0.335332	0.124433	0.218393	0.283026	0.181253	0.247932	0.160687	0.219067	-0.208657	-0.187973	-0.177523	-0.164557	-0.304719	-0.208513	0.0554172	0.01691	-0.01425	0.086217	0.164592	0.023617
35	0.0622162	0.191777	0.225733	0.228249	0.259292	0.237966	0.282268	0.120892	0.203993	0.277302	0.142459	0.238146	0.155258	0.2068	-0.223058	-0.191882	-0.195046	-0.182019	-0.296896	-0.249446	0.0421962	0.007369	-0.030921	0.068874	0.143442	0.022217
36	0.0554716	0.194958	0.233656	0.261773	0.255863	0.241789	0.273453	0.135401	0.1943	0.261652	0.137796	0.224448	0.161372	0.186233	-0.232878	-0.198243	-0.18754	-0.207596	-0.281626	-0.289383	0.0268078	0.003414	-0.051394	0.049522	0.116679	0.015818
37	0.0477424	0.195824	0.239816	0.273321	0.274505	0.244308	0.250976	0.155969	0.174693	0.236022	0.122027	0.216971	0.144114	0.154332	-0.24053	-0.215203	-0.182945	-0.221151	-0.27792	-0.305429	0.01699	0.0106	-0.06198	0.032932	0.102994	0.000404
38	0.0378727	0.196161	0.239403	0.280517	0.258832	0.253606	0.245309	0.15875	0.151871	0.247917	0.103146	0.188683	0.111148	0.108461	-0.248152	-0.240817	-0.183086	-0.205408	-0.298802	-0.312645	0.0083684	0.010009	-0.060383	0.021158	0.086214	-0.015156
39	0.0268298	0.201388	0.238867	0.268714	0.249	0.290888	0.221354	0.164378	0.134299	0.212183	0.092179	0.178695	0.07666	0.111777	-0.268644	-0.243792	-0.204699	-0.219132	-0.329831	-0.345768	0.0027982	0.012354	-0.055732	0.004261	0.070896	-0.017788
40	0.0178682	0.205949	0.23582	0.255833	0.241465	0.292726	0.219074	0.170003	0.127448	0.203106	0.094647	0.174324	0.062992	0.10217	-0.286235	-0.240099	-0.243955	-0.245178	-0.340244	-0.361697	-0.0055606	-0.00672	-0.056403	1.5e-05	0.057746	-0.022441
41	0.00602055	0.205984	0.220501	0.233763	0.209223	0.276799	0.22017	0.162549	0.11852	0.201872	0.078104	0.159728	0.062741	0.090153	-0.29908	-0.245138	-0.238009	-0.267245	-0.356147	-0.388859	-0.0158586	0.002631	-0.056828	-0.026798	0.035121	-0.033419
42	-0.0071937	0.204597	0.200466	0.200123	0.166999	0.261546	0.229205	0.144459	0.111799	0.185599	0.075698	0.153263	0.080997	0.063439	-0.313132	-0.271678	-0.254711	-0.29765	-0.365118	-0.376501	-0.0279088	-0.01338	-0.081854	-0.042158	0.025118	-0.02727
43	-0.0221736	0.196509	0.175014	0.180286	0.147231	0.218741	0.214045	0.114765	0.101835	0.181061	0.072174	0.132858	0.087064	0.036019	-0.311049	-0.273495	-0.248698	-0.313856	-0.386598	-0.3326	-0.0544938	-0.040558	-0.112627	-0.073582	0.008582	-0.054284
44	-0.0311543	0.187706	0.141977	0.146483	0.100587	0.180959	0.198409	0.083445	0.102169	0.198249	0.070571	0.135999	0.080919	0.025109	-0.302453	-0.259808	-0.233566	-0.303475	-0.404794	-0.310624	-0.06631	-0.047448	-0.150493	-0.074088	-0.0016	-0.057921
45	-0.042943	0.183067	0.109591	0.117532	0.068781	0.143874	0.180537	0.03723	0.106117	0.21133	0.051273	0.162859	0.061117	0.044005	-0.300974	-0.264906	-0.243155	-0.287876	-0.395867	-0.313067	-0.0865054	-0.054643	-0.184179	-0.108846	-0.013437	-0.071422
46	-0.0558092	0.180497	0.077482	0.073118	0.023052	0.112168	0.149205	0.029867	0.109052	0.217793	0.052275	0.184917	0.060241	0.030034	-0.303619	-0.270798	-0.247039	-0.288753	-0.408632	-0.302873	-0.106152	-0.093381	-0.213883	-0.116362	-0.036312	-0.070821
47	-0.0733869	0.180676	0.0450414	0.024859	-0.008445	0.092054	0.114678	0.002061	0.104443	0.195095	0.059415	0.196903	0.069672	0.001132	-0.319061	-0.277246	-0.264416	-0.301441	-0.438552	-0.313648	-0.123972	-0.101219	-0.219127	-0.148647	-0.062855	-0.088011
48	-0.0921882	0.178093	0.004281	-0.00829	-0.048011	0.03654	0.071985	-0.030819	0.0958518	0.200683	0.04933	0.182359	0.062631	-0.015744	-0.33427	-0.282215	-0.288357	-0.316756	-0.465474	-0.318549	-0.134616	-0.112761	-0.208409	-0.163584	-0.075238	-0.113086
49	-0.110783	0.180528	-0.033517	-0.027793	-0.076354	-0.011488	0.049549	-0.101499	0.0940714	0.186199	0.072291	0.178611	0.053964	-0.020708	-0.353255	-0.300192	-0.321632	-0.316248	-0.498354	-0.32985	-0.150431	-0.124554	-0.201045	-0.168745	-0.100014	-0.157799
50	-0.130193	0.184249	-0.0880238	-0.069707	-0.136785	-0.083516	0.029549	-0.17966	0.09963	0.178502	0.114287	0.166301	0.060819	-0.021759	-0.369475	-0.324216	-0.343106	-0.340591	-0.500217	-0.339244	-0.162902	-0.138657	-0.214204	-0.179052	-0.107245	-0.175351
51	-0.148992	0.193179	-0.146352	-0.133724	-0.185336	-0.163976	0.001619	-0.250342	0.109469	0.196607	0.141494	0.176193	0.071549	-0.0385	-0.383034	-0.349957	-0.355293	-0.35753	-0.499973	-0.352419	-0.17605	-0.125525	-0.242848	-0.184492	-0.133376	-0.194009
52	-0.170497	0.199625	-0.201341	-0.201798	-0.236713	-0.216835	-0.046231	-0.305129	0.110335	0.20506	0.142439	0.17168	0.063142	-0.030645	-0.399054	-0.38268	-0.377263	-0.371012	-0.503577	-0.360739	-0.191929	-0.137991	-0.257159	-0.198035	-0.159709	-0.206751
53	-0.185477	0.210937	-0.247187	-0.208655	-0.264277	-0.277846	-0.142716	-0.342442	0.126619	0.224976	0.148263	0.184809	0.089052	-0.014007	-0.409472	-0.400305	-0.380045	-0.392302	-0.494643	-0.380064	-0.211866	-0.123168	-0.300881	-0.23198	-0.171659	-0.231643
54	-0.195799	0.213348	-0.270161	-0.267875	-0.278515	-0.291459	-0.182501	-0.330453	0.127446	0.232785	0.149739	0.19367	0.07246	-0.011424	-0.411565	-0.414094	-0.389321	-0.386926	-0.479306	-0.388178	-0.228918	-0.139772	-0.320059	-0.263072	-0.178959	-0.242727
55	-0.209985	0.21682	-0.295959	-0.312877	-0.27502	-0.302397	-0.262713	-0.326786	0.124501	0.224068	0.11677	0.198638	0.086162	-0.003134	-0.419521	-0.417179	-0.385937	-0.398989	-0.495687	-0.399813	-0.248962	-0.146014	-0.349079	-0.293583	-0.193103	-0.263033
56	-0.216369	0.214827	-0.296893	-0.292201	-0.255069	-0.327616	-0.258558	-0.351019	0.1163	0.213167	0.1044	0.193102	0.067347	0.003484	-0.413306	-0.436594	-0.362857	-0.400901	-0.482338	-0.383841	-0.271577	-0.154983	-0.385806	-0.340706	-0.208596	-0.267792
57	-0.225933	0.210057	-0.310182	-0.272059	-0.281327	-0.363071	-0.256526	-0.377925	0.106223	0.188923	0.079165	0.168702	0.060834	0.033492	-0.404714	-0.430761	-0.357053	-0.396462	-0.446364	-0.392929	-0.295059	-0.184242	-0.377407	-0.379985	-0.225671	-0.30799
58	-0.226715	0.211268	-0.322203	-0.321855	-0.307334	-0.391233	-0.254706	-0.335886	0.116103	0.194931	0.112344	0.132932	0.051659	0.088649	-0.386962	-0.425286	-0.334647	-0.388532	-0.399207	-0.387136	-0.313797	-0.215203	-0.369318	-0.391003	-0.253859	-0.339603
59	-0.199994	0.209906	-0.292376	-0.247431	-0.249241	-0.331511	-0.284245	-0.349451	0.144431	0.189388	0.14626	0.165266	0.100687	0.120552	-0.349868	-0.389182	-0.296262	-0.373225	-0.319731	-0.370942	-0.302163	-0.212055	-0.302042	-0.365323	-0.269018	-0.362378
60	-0.158689	0.202744	-0.248331	-0.226972	-0.189799	-0.293822	-0.309706	-0.221354	0.171283	0.211975	0.177039	0.181472	0.163368	0.122563	-0.283113	-0.346994	-0.198086	-0.323273	-0.226382	-0.320829	-0.274594	-0.189389	-0.226006	-0.334121	-0.268874	-0.35458
61	-0.113248	0.192415	-0.161434	-0.073976	-0.104295	-0.181277	-0.328709	-0.118915	0.190526	0.237959	0.194529	0.215446	0.170678	0.134018	-0.238924	-0.289459	-0.201049	-0.257432	-0.18579	-0.260892	-0.243158	-0.164037	-0.216922	-0.260188	-0.268038	-0.306606
62	-0.089304	0.178419	-0.124451	-0.049154	-0.112069	-0.120012	-0.257214	-0.083807	0.184606	0.263333	0.16455	0.244433	0.168787	0.081925	-0.193403	-0.245513	-0.181079	-0.205835	-0.11314	-0.22145	-0.223967	-0.102017	-0.254666	-0.297417	-0.211013	-0.254723
63	-0.0865105	0.161102	-0.123672	-0.054633	-0.109768	-0.140938	-0.18703	-0.12599	0.155519	0.27455	0.103125	0.171908	0.1548	0.07321	-0.148547	-0.193403	-0.146345	-0.173939	-0.04759	-0.181456	-0.229342	-0.136625	-0.221109	-0.322353	-0.171812	-0.294811
64	-0.0835541	0.128008	-0.161227	-0.090294	-0.151875	-0.194497	-0.162315	-0.207155	0.105535	0.189346	0.0677	0.130108	0.119616	0.020906	-0.10063	-0.11566	-0.099138	-0.14393	-0.023712	-0.12071	-0.177895	-0.19351	-0.067529	-0.138008	-0.235707	-0.254719
65	-0.073975	0.12051	-0.214267	-0.15822	-0.207703	-0.249381	-0.203082	-0.252947	0.0812914	0.178297	0.039496	0.080817	0.089194	0.018653	-0.0561976	-0.057105	-0.074103	-0.082578	0.005608	-0.07281	-0.106727	-0.12109	0.010465	-0.092739	-0.202446	-0.127826
66	-0.078807	0.127163	-0.270282	-0.235194	-0.245236	-0.293982	-0.281253	-0.295746	0.0579132	0.112965	0.019551	0.068113	0.083971	0.004966	-0.0537124	-0.073753	-0.063128	-0.104	0.023578	-0.051259	-0.0491464	-0.014776	-0.039062	-0.081533	-0.066021	-0.04434
67	-0.0742158	0.142512	-0.301361	-0.283666	-0.246509	-0.338065	-0.319232	-0.319334	0.0451462	0.078406	0.000971	0.069436	0.066259	0.010659	-0.0142268	-0.018268	0.002307	-0.076198	0.017208	0.003817	-0.0264216	-0.013553	-0.119743	0.007776	-0.010647	0.004059
68	-0.0978736	0.136898	-0.309731	-0.294253	-0.222644	-0.364031	-0.353091	-0.314637	0.0064642	0.013031	-0.068148	0.086811	0.034609	-0.033982	-0.0315942	0.003281	0.003032	-0.100285	-0.031735	-0.032264	-0.056633	-0.060082	-0.146747	-0.029812	-0.049492	0.002968
69	-0.123231	0.120308	-0.296401	-0.276224	-0.198847	-0.35882	-0.364656	-0.283459	-0.0174684	0.035481	-0.035081	0.012894	-0.005126	-0.09551	-0.0814906	-0.024567	-0.032024	-0.155594	-0.10469	-0.090578	-0.0975624	-0.158323	-0.173644	-0.050047	-0.071319	-0.034479
70	-0.14576	0.101892	-0.267027	-0.243159	-0.186449	-0.326194	-0.348907	-0.230428	-0.0307884	-0.013199	-0.010407	0.003417	-0.016449	-0.117304	-0.146195	-0.08119	-0.100446	-0.210472	-0.172584	-0.166285	-0.139029	-0.222522	-0.195959	-0.082741	-0.116302	-0.077619
71	-0.160634	0.0954774	-0.22739	-0.20658	-0.173108	-0.279486	-0.306936	-0.170839	-0.027613	-0.077983	0.007129	-0.001838	0.010334	-0.075707	-0.208278	-0.156099	-0.177145	-0.259583	-0.207746	-0.240818	-0.179253	-0.281236	-0.216065	-0.132809	-0.136544	-0.129612
72	-0.166521	0.10125	-0.184262	-0.176686	-0.148684	-0.228711	-0.249558	-0.11767	-0.0197562	-0.084683	0.004031	-0.020988	0.041345	-0.038486	-0.244986	-0.217656	-0.225055	-0.289523	-0.211121	-0.281577	-0.21708	-0.317497	-0.234598	-0.188767	-0.160965	-0.183574
73	-0.165549	0.104089	-0.143439	-0.155024	-0.111979	-0.181186	-0.194317	-0.07469	-0.0258204	-0.101964	-0.016572	-0.047177	0.06278	-0.026169	-0.245551	-0.239988	-0.231235	-0.283448	-0.194476	-0.278606	-0.247386	-0.332563	-0.245093	-0.236418	-0.190109	-0.232746
74	-0.15602	0.103795	-0.112334	-0.141709	-0.077345	-0.144084	-0.15092	-0.047614	-0.0302088	-0.108547	-0.034867	-0.045053	0.074872	-0.037449	-0.216179	-0.227039	-0.210524	-0.239573	-0.158708	-0.245053	-0.265356	-0.331579	-0.241501	-0.264856	-0.21959	-0.269252
75	-0.14121	0.0985689	-0.0944378	-0.138152	-0.056804	-0.12178	-0.118844	-0.036609	-0.032898	-0.097298	-0.045312	-0.023744	0.055527	-0.053663	-0.170611	-0.19731	-0.182486	-0.178653	-0.104409	-0.190197	-0.266895	-0.316843	-0.225016	-0.268587	-0.238937	-0.285092
76	-0.125289	0.0891964	-0.0850998	-0.13645	-0.048114	-0.111228	-0.091981	-0.037726	-0.0380822	-0.072012	-0.044243	-0.024291	0.014297	-0.064162	-0.12749	-0.165291	-0.165046	-0.12399	-0.045167	-0.137958	-0.250485	-0.289938	-0.198084	-0.24782	-0.239354	-0.277227
77	-0.110145	0.0763627	-0.0798114	-0.131404	-0.047557	-0.10412	-0.072666	-0.04331	-0.0476954	-0.05534	-0.03425	-0.039005	-0.029659	-0.080223	-0.095292	-0.134498	-0.153798	-0.085709	0.004985	-0.10744	-0.217782	-0.252132	-0.164075	-0.206019	-0.220201	-0.246483
78	-0.0962698	0.0611319	-0.0796202	-0.131124	-0.053215	-0.099758	-0.067294	-0.04671	-0.05894	-0.058616	-0.026108	-0.052832	-0.067005	-0.090139	-0.0703432	-0.096375	-0.133896	-0.062008	0.032186	-0.091623	-0.176176	-0.20777	-0.127603	-0.157583	-0.185759	-0.202164
79	-0.0836997	0.0478959	-0.0827172	-0.13819	-0.055656	-0.097161	-0.074239	-0.04834	-0.064828	-0.075912	-0.020114	-0.057784	-0.089833	-0.080497	-0.0514254	-0.054617	-0.102546	-0.053645	0.035763	-0.082082	-0.135828	-0.163481	-0.093345	-0.118515	-0.143673	-0.160127
80	-0.0729619	0.0391831	-0.0851216	-0.139613	-0.051543	-0.093321	-0.088032	-0.053099	-0.0610368	-0.088353	-0.014413	-0.057793	-0.091083	-0.053542	-0.0426194	-0.021354	-0.074523	-0.061407	0.019482	-0.075295	-0.10307	-0.122238	-0.063739	-0.092401	-0.107378	-0.129593
81	-0.0666101	0.0356091	-0.090119	-0.133486	-0.054162	-0.088724	-0.106979	-0.067244	-0.0545128	-0.085981	-0.014418	-0.055881	-0.083449	-0.032835	-0.041699	0.001981	-0.05376	-0.083297	-0.000886	-0.072533	-0.0801094	-0.086881	-0.041848	-0.07903	-0.085179	-0.107609
82	-0.0668507	0.0378292	-0.103231	-0.129576	-0.072524	-0.085725	-0.130806	-0.097524	-0.0536262	-0.079342	-0.016488	-0.054169	-0.086443	-0.031689	-0.0442436	0.012061	-0.039027	-0.106379	-0.014983	-0.07289	-0.0663022	-0.060017	-0.03042	-0.076723	-0.074086	-0.090265
83	-0.0710642	0.0445473	-0.125401	-0.132102	-0.106262	-0.091719	-0.156387	-0.140537	-0.0499516	-0.073696	-0.007753	-0.043062	-0.086374	-0.038873	-0.0487308	0.002321	-0.02441	-0.115802	-0.026284	-0.079479	-0.0601728	-0.043559	-0.030633	-0.076945	-0.070224	-0.079503
84	-0.0775461	0.0535858	-0.153093	-0.139153	-0.145832	-0.118711	-0.178474	-0.183297	-0.038564	-0.065752	0.003122	-0.02861	-0.051276	-0.050304	-0.055186	-0.0169	-0.013924	-0.10801	-0.047311	-0.089785	-0.063341	-0.04061	-0.039996	-0.081534	-0.072126	-0.082439
85	-0.0894842	0.0586291	-0.17567	-0.143664	-0.180141	-0.151518	-0.189928	-0.2131	-0.0427906	-0.069844	-0.009608	-0.031688	-0.041797	-0.061016	-0.0631594	-0.024224	-0.017741	-0.092335	-0.088961	-0.092536	-0.0763166	-0.055644	-0.058406	-0.092747	-0.077571	-0.097215
86	-0.105003	0.0549129	-0.185361	-0.145818	-0.197615	-0.172249	-0.190749	-0.220375	-0.0673554	-0.09356	-0.051722	-0.05406	-0.063948	-0.073487	-0.0741418	-0.025668	-0.043095	-0.080595	-0.136465	-0.084886	-0.093152	-0.082379	-0.081051	-0.103477	-0.086117	-0.112736
87	-0.118303	0.0456764	-0.18046	-0.142728	-0.188563	-0.17749	-0.18831	-0.205207	-0.097556	-0.126178	-0.10353	-0.089607	-0.070982	-0.097483	-0.0871468	-0.041569	-0.072502	-0.08023	-0.165303	-0.07613	-0.108051	-0.108406	-0.10101	-0.109762	-0.097106	-0.123973
88	-0.122345	0.0330843	-0.155418	-0.121089	-0.147087	-0.164958	-0.174662	-0.169295	-0.123696	-0.157224	-0.138963	-0.128019	-0.076798	-0.117477	-0.0934094	-0.070268	-0.083867	-0.081547	-0.156647	-0.074718	-0.116857	-0.122211	-0.113389	-0.113965	-0.1051	-0.12962
89	-0.106748	0.0295883	-0.102555	-0.072966	-0.073748	-0.129119	-0.129557	-0.107384	-0.130065	-0.170379	-0.154499	-0.145504	-0.07775	-0.102192	-0.0818774	-0.093763	-0.064276	-0.071807	-0.105016	-0.074525	-0.112494	-0.115445	-0.109171	-0.107399	-0.104516	-0.125937
90	-0.065426	0.0477145	-0.0158288	0.003486	0.029304	-0.05882	-0.040303	-0.012811	-0.108231	-0.153872	-0.14468	-0.121604	-0.062554	-0.058443	-0.0494736	-0.094435	-0.014895	-0.049934	-0.018672	-0.069432	-0.0881712	-0.082638	-0.085387	-0.079297	-0.090223	-0.103311
91	0.0027527	0.0765098	0.10546	0.115494	0.157232	0.050849	0.094318	0.109405	-0.0617982	-0.10426	-0.103483	-0.05505	-0.030763	-0.015435	0.0034648	-0.04459	0.055276	-0.030099	0.087987	-0.05125	-0.0361154	-0.014398	-0.036018	-0.023488	-0.054636	-0.052037
92	0.0987689	0.107755	0.255524	0.265431	0.297216	0.196381	0.27004	0.248553	0.0110644	-0.025136	-0.025393	0.0507	0.012358	0.042793	0.080211	0.068318	0.142271	-0.000526	0.191755	-0.000763	0.048276	0.092772	0.049048	0.064441	0.003957	0.031162
93	0.220047	0.135969	0.423639	0.446341	0.434777	0.367198	0.474358	0.395519	0.104595	0.068503	0.075774	0.17694	0.0668	0.13496	0.183078	0.220194	0.24332	0.080124	0.264306	0.107447	0.168878	0.241971	0.175572	0.188931	0.088594	0.14932
94	0.355801	0.157878	0.588721	0.629669	0.550822	0.540369	0.680685	0.54206	0.206618	0.177343	0.177119	0.304661	0.132491	0.241477	0.302297	0.365664	0.341022	0.229095	0.292859	0.282844	0.32557	0.430422	0.338041	0.350563	0.205479	0.303344
95	0.4906	0.177141	0.726439	0.774525	0.634532	0.699109	0.851244	0.672783	0.309569	0.319606	0.262303	0.423471	0.192906	0.349561	0.421837	0.48369	0.415141	0.41837	0.295918	0.496064	0.504556	0.64024	0.517995	0.533755	0.35	0.480791
96	0.607423	0.193179	0.815415	0.847245	0.682346	0.826291	0.947542	0.773653	0.406123	0.500669	0.323836	0.508008	0.244362	0.453739	0.529557	0.581522	0.472224	0.588095	0.311579	0.694364	0.678598	0.839367	0.681151	0.710916	0.503972	0.657586
97	0.689671	0.199677	0.838941	0.829715	0.691075	0.899601	0.950484	0.823828	0.481183	0.679832	0.373923	0.531394	0.304386	0.51638	0.621127	0.665497	0.534093	0.708146	0.353814	0.844084	0.817432	0.990095	0.798384	0.849573	0.644946	0.804162
98	0.719035	0.200314	0.793612	0.734643	0.657096	0.901249	0.86944	0.805632	0.502471	0.7656	0.407227	0.482421	0.365942	0.491167	0.687719	0.723431	0.598324	0.785267	0.402432	0.929142	0.892339	1.05751	0.849461	0.916109	0.751761	0.886854
99	0.675982	0.203658	0.688527	0.605392	0.569065	0.828362	0.725386	0.71443	0.432086	0.679211	0.405649	0.343985	0.382462	0.349124	0.710698	0.722518	0.635925	0.824809	0.438959	0.931281	0.872618	1.00899	0.815142	0.873986	0.797352	0.867622
100	0.545257	0.220382	0.533614	0.4685	0.42393	0.685884	0.532605	0.557152	0.251006	0.408767	0.344197	0.097481	0.294521	0.110063	0.661042	0.640403	0.628165	0.803422	0.411611	0.821611	0.735366	0.824724	0.677634	0.702562	0.749602	0.722308
101	0.331902	0.238855	0.33266	0.314327	0.22219	0.479818	0.297625	0.34934	-0.0006098	0.046003	0.194191	-0.199859	0.090616	-0.134	0.514452	0.466017	0.55447	0.686627	0.282759	0.582385	0.481107	0.514113	0.42715	0.418659	0.587323	0.458289

## Sheet: PHMY
Prosthetic side			TF1	C:\Users\xb00012\Documents\Data\27_15_150415 SP\27_15_150415_0075.c3d	C:\Users\xb00012\Documents\Data\27_15_150415 SP\27_15_150415_0077.c3d	C:\Users\xb00012\Documents\Data\27_15_150415 SP\27_15_150415_0081.c3d	C:\Users\xb00012\Documents\Data\27_15_150415 SP\27_15_150415_0085.c3d	C:\Users\xb00012\Documents\Data\27_15_150415 SP\27_15_150415_0092.c3d	TF2	C:\Users\xb00012\Documents\Data\37_26_130515 SP\37_26_130515_0053.c3d	C:\Users\xb00012\Documents\Data\37_26_130515 SP\37_26_130515_0059.c3d	C:\Users\xb00012\Documents\Data\37_26_130515 SP\37_26_130515_0061.c3d	C:\Users\xb00012\Documents\Data\37_26_130515 SP\37_26_130515_0063.c3d	C:\Users\xb00012\Documents\Data\37_26_130515 SP\37_26_130515_0065.c3d	TF3	C:\Users\xb00012\Documents\Data\39_28_200515 SP\39_28_200515_0059.c3d	C:\Users\xb00012\Documents\Data\39_28_200515 SP\39_28_200515_0063.c3d	C:\Users\xb00012\Documents\Data\39_28_200515 SP\39_28_200515_0065.c3d	C:\Users\xb00012\Documents\Data\39_28_200515 SP\39_28_200515_0067.c3d		TF4	C:\Users\xb00012\Documents\Data\44_33_190615 SP\44_33_190615_0051.c3d	C:\Users\xb00012\Documents\Data\44_33_190615 SP\44_33_190615_0053.c3d	C:\Users\xb00012\Documents\Data\44_33_190615 SP\44_33_190615_0055.c3d	C:\Users\xb00012\Documents\Data\44_33_190615 SP\44_33_190615_0057.c3d	C:\Users\xb00012\Documents\Data\44_33_190615 SP\44_33_190615_0059.c3d	TF5	C:\Users\xb00012\Documents\Data\45_34_230615 SP\45_34_230615_0050.c3d	C:\Users\xb00012\Documents\Data\45_34_230615 SP\45_34_230615_0052.c3d	C:\Users\xb00012\Documents\Data\45_34_230615 SP\45_34_230615_0056.c3d	C:\Users\xb00012\Documents\Data\45_34_230615 SP\45_34_230615_0058.c3d	C:\Users\xb00012\Documents\Data\45_34_230615 SP\45_34_230615_0060.c3d
Sagittal plane			ECH	RHIP_MOMENTS	RHIP_MOMENTS	RHIP_MOMENTS	RHIP_MOMENTS	RHIP_MOMENTS	ECH	LHIP_MOMENTS	LHIP_MOMENTS	LHIP_MOMENTS	LHIP_MOMENTS	LHIP_MOMENTS	ECH	RHIP_MOMENTS	RHIP_MOMENTS	RHIP_MOMENTS	RHIP_MOMENTS		ECH	RHIP_MOMENTS	RHIP_MOMENTS	RHIP_MOMENTS	RHIP_MOMENTS	RHIP_MOMENTS	ECH	LHIP_MOMENTS	LHIP_MOMENTS	LHIP_MOMENTS	LHIP_MOMENTS	LHIP_MOMENTS
Hip Moment				LINK_MODEL_BASED	LINK_MODEL_BASED	LINK_MODEL_BASED	LINK_MODEL_BASED	LINK_MODEL_BASED		LINK_MODEL_BASED	LINK_MODEL_BASED	LINK_MODEL_BASED	LINK_MODEL_BASED	LINK_MODEL_BASED		LINK_MODEL_BASED	LINK_MODEL_BASED	LINK_MODEL_BASED	LINK_MODEL_BASED			LINK_MODEL_BASED	LINK_MODEL_BASED	LINK_MODEL_BASED	LINK_MODEL_BASED	LINK_MODEL_BASED		LINK_MODEL_BASED	LINK_MODEL_BASED	LINK_MODEL_BASED	LINK_MODEL_BASED	LINK_MODEL_BASED
101 points over gait cycle				Original	Original	Original	Original	Original		Original	Original	Original	Original	Original		Original	Original	Original	Original			Original	Original	Original	Original	Original		Original	Original	Original	Original	Original
ITEM	Mean	SD	C3_R	1	1	1	1	1	C3_L	1	1	1	1	1	C3_R	1	1	1	1		C3_R	1	1	1	1	1	C3_L	1	1	1	1	1
1	0.38842	0.437486	0.544427	1.17945	0.499197	0.989716	0.096956	-0.043185	0.393346	0.288893	0.02715	1.03283	0.608043	0.009816	0.889079	0.955859	0.974094	0.597346	1.02902	0.889079	0.119093	-0.036521	0.17297	0.204557	0.052254	0.202203	-0.0038448	-0.056856	-0.041224	0.062324	-0.089222	0.105754
2	0.572821	0.366028	1.03886	0.662809	1.23263	1.20153	1.19037	0.906937	0.755928	1.10972	1.20147	0.67082	0.618353	0.179282	0.200879	0.150913	0.106419	0.278698	0.267486	0.200879	0.387865	0.31395	0.329266	0.583231	0.293176	0.4197	0.480576	0.293788	0.566016	0.516833	0.469337	0.556907
3	0.316502	0.215268	0.661366	0.50374	0.732149	0.682587	0.708874	0.679482	0.155307	-0.051771	0.284573	0.165068	0.25335	0.125317	0.152858	0.193034	0.256062	0.178733	-0.016397	0.152858	0.344751	0.302293	0.396024	0.468212	0.230982	0.326243	0.268229	0.297834	0.426322	0.145592	0.328969	0.142429
4	0.314096	0.213925	0.691974	0.644496	0.803505	0.762535	0.711178	0.538155	0.267944	0.067621	0.179632	0.381827	0.292576	0.418063	0.208329	0.177893	0.117117	0.218198	0.320109	0.208329	0.199529	0.148387	0.102076	0.196868	0.323952	0.226361	0.202706	0.138868	0.270881	0.203811	0.158238	0.241734
5	0.395734	0.221391	0.791239	0.678556	0.806784	0.928545	0.828348	0.713963	0.353363	0.415724	0.332516	0.36738	0.338196	0.313	0.208948	0.215755	0.218483	0.233812	0.16774	0.208948	0.28058	0.174992	0.395992	0.396288	0.175163	0.260466	0.344542	0.253295	0.498511	0.302481	0.337552	0.330869
6	0.375832	0.181633	0.69905	0.656972	0.785569	0.80165	0.677406	0.573651	0.373651	0.368625	0.333241	0.450125	0.333008	0.383258	0.22608	0.211579	0.218586	0.231788	0.242368	0.22608	0.283441	0.194612	0.228171	0.327183	0.324773	0.342466	0.296936	0.272437	0.412955	0.267614	0.22859	0.303085
7	0.441064	0.177672	0.751042	0.683276	0.821555	0.90874	0.753575	0.588064	0.424318	0.385179	0.419262	0.470929	0.386	0.460219	0.282837	0.243684	0.325644	0.292454	0.269564	0.282837	0.379608	0.391195	0.343531	0.379367	0.421518	0.362428	0.367514	0.298415	0.514012	0.346729	0.309283	0.369129
8	0.466987	0.168672	0.766264	0.731894	0.871262	0.870739	0.755786	0.601637	0.43365	0.41223	0.452025	0.450695	0.437303	0.415999	0.339587	0.291901	0.36462	0.339919	0.361908	0.339587	0.412746	0.330804	0.404956	0.424831	0.472347	0.43079	0.382689	0.353622	0.53002	0.353291	0.289708	0.386804
9	0.524231	0.190835	0.867256	0.869669	0.982732	0.985	0.854376	0.644501	0.435758	0.388863	0.433726	0.488327	0.405708	0.462167	0.402059	0.346029	0.440752	0.385449	0.436005	0.402059	0.48173	0.466516	0.456336	0.476535	0.531801	0.477461	0.434351	0.377312	0.575717	0.407704	0.361621	0.449401
10	0.556506	0.203345	0.92866	0.93467	1.0372	1.03997	0.904299	0.727156	0.44005	0.426883	0.444361	0.465029	0.431611	0.432368	0.420722	0.365484	0.454083	0.3995	0.46382	0.420722	0.516341	0.498763	0.499286	0.513615	0.575769	0.494274	0.476757	0.429731	0.600359	0.44864	0.413022	0.492032
11	0.584588	0.208917	0.96507	0.950504	1.05454	1.08275	0.935754	0.801802	0.437349	0.409721	0.443126	0.460207	0.437762	0.435927	0.431638	0.381728	0.485006	0.422018	0.437798	0.431638	0.544399	0.509316	0.526849	0.558191	0.608353	0.519286	0.544483	0.491241	0.654696	0.527863	0.483686	0.564928
12	0.603407	0.203697	0.969274	0.939083	1.06434	1.09958	0.910909	0.832461	0.444887	0.406443	0.462345	0.450712	0.446948	0.457989	0.457344	0.385548	0.514358	0.460117	0.469354	0.457344	0.563887	0.528472	0.554142	0.555202	0.657669	0.52395	0.581644	0.545029	0.669856	0.5591	0.531276	0.602957
13	0.616126	0.187728	0.950057	0.933395	1.01988	1.07717	0.895293	0.824545	0.450685	0.424218	0.480164	0.447479	0.470343	0.431222	0.499804	0.419372	0.556483	0.510638	0.512724	0.499804	0.568986	0.554554	0.566916	0.543645	0.668619	0.511197	0.611099	0.583525	0.665587	0.588034	0.579675	0.638672
14	0.620651	0.171476	0.920025	0.876561	0.991245	1.05013	0.85595	0.826235	0.458184	0.441407	0.469442	0.484729	0.449391	0.445949	0.524834	0.441225	0.550578	0.550003	0.557531	0.524834	0.57212	0.57565	0.572574	0.533777	0.673852	0.504748	0.628091	0.597633	0.667789	0.61036	0.610815	0.653858
15	0.616247	0.16487	0.887896	0.868167	0.941907	1.01937	0.814626	0.795415	0.437675	0.409905	0.453419	0.425447	0.490119	0.409484	0.552812	0.467809	0.573252	0.555369	0.614819	0.552812	0.557118	0.612898	0.546541	0.490763	0.65272	0.48267	0.645735	0.599857	0.719271	0.62136	0.623201	0.664986
16	0.606391	0.153826	0.849354	0.80645	0.929034	0.966198	0.774072	0.771017	0.434162	0.44323	0.407973	0.433211	0.462599	0.423795	0.575898	0.48388	0.572427	0.572029	0.675258	0.575898	0.528473	0.604279	0.46741	0.503464	0.620708	0.446505	0.644066	0.611369	0.632703	0.675151	0.627618	0.673491
17	0.585521	0.139975	0.792639	0.754097	0.825869	0.945064	0.700473	0.73769	0.423967	0.39673	0.414725	0.448322	0.432557	0.4275	0.534155	0.469373	0.546955	0.615197	0.505096	0.534155	0.530309	0.601205	0.498228	0.489103	0.621437	0.44157	0.646536	0.625811	0.651863	0.615195	0.646308	0.693505
18	0.569849	0.13084	0.747581	0.695203	0.863472	0.829515	0.644307	0.705406	0.420115	0.3872	0.40763	0.440634	0.437134	0.427978	0.521635	0.480046	0.530392	0.488471	0.587633	0.521635	0.524975	0.649602	0.469148	0.475191	0.609559	0.421377	0.634939	0.60726	0.57086	0.655988	0.613273	0.727316
19	0.551217	0.112204	0.704172	0.6725	0.772277	0.802957	0.607515	0.665613	0.423551	0.383516	0.408135	0.446534	0.437776	0.441793	0.529718	0.457286	0.51302	0.622686	0.525882	0.529718	0.501771	0.628485	0.451468	0.469567	0.552149	0.407185	0.596872	0.587571	0.556063	0.583037	0.616288	0.641403
20	0.532733	0.101183	0.662319	0.633933	0.725859	0.741073	0.588953	0.621778	0.42165	0.39151	0.417252	0.448714	0.438547	0.412225	0.522274	0.49724	0.523824	0.581108	0.486926	0.522274	0.476749	0.603519	0.403675	0.452638	0.547226	0.376687	0.580673	0.534075	0.523833	0.602712	0.602354	0.640391
21	0.513062	0.0934	0.609549	0.568629	0.693927	0.689576	0.50488	0.590734	0.424127	0.392513	0.412687	0.451733	0.43725	0.426452	0.512922	0.479143	0.528666	0.544055	0.499823	0.512922	0.453839	0.599194	0.366296	0.401345	0.544984	0.357378	0.564872	0.507603	0.509552	0.602548	0.57514	0.629517
22	0.495859	0.0902596	0.58754	0.563565	0.661316	0.635313	0.514602	0.562905	0.410658	0.385402	0.403018	0.427406	0.437451	0.400011	0.508901	0.489	0.506335	0.519702	0.520566	0.508901	0.425474	0.582144	0.350822	0.369941	0.499845	0.324618	0.546725	0.490892	0.48119	0.583717	0.570115	0.607709
23	0.471937	0.0855142	0.532077	0.507348	0.591885	0.576335	0.449895	0.53492	0.394832	0.366955	0.383437	0.42147	0.417671	0.384627	0.491359	0.479716	0.483523	0.48064	0.521559	0.491359	0.398244	0.542706	0.339398	0.345321	0.451371	0.312423	0.543175	0.466308	0.479563	0.579495	0.55727	0.63324
24	0.454752	0.0843699	0.5205	0.492284	0.611993	0.545218	0.434954	0.518051	0.384348	0.361979	0.36798	0.40497	0.417483	0.369329	0.478327	0.469273	0.456676	0.447323	0.540035	0.478327	0.377605	0.518579	0.323142	0.324135	0.431561	0.290607	0.512978	0.471018	0.43759	0.555163	0.520673	0.580446
25	0.430877	0.0816885	0.48496	0.458099	0.568929	0.500013	0.407831	0.489926	0.367214	0.344035	0.357404	0.38046	0.407612	0.346557	0.467279	0.462805	0.446818	0.4311	0.528392	0.467279	0.348533	0.491431	0.298518	0.297439	0.390248	0.265028	0.486401	0.443977	0.415408	0.529029	0.493603	0.549988
26	0.404262	0.0776486	0.450231	0.419558	0.543989	0.458159	0.374652	0.454799	0.340402	0.324845	0.33378	0.357758	0.376379	0.309246	0.449676	0.440215	0.437987	0.415413	0.505089	0.449676	0.325848	0.457746	0.281705	0.282745	0.357174	0.249868	0.455154	0.426349	0.38817	0.497003	0.467807	0.49644
27	0.379709	0.0772588	0.417032	0.383248	0.513551	0.417647	0.337086	0.433629	0.323629	0.295342	0.307175	0.338491	0.369458	0.307677	0.43641	0.432656	0.422594	0.411526	0.478865	0.43641	0.293965	0.413361	0.246549	0.252879	0.327659	0.229375	0.42751	0.394687	0.360595	0.47522	0.442967	0.464079
28	0.352748	0.075274	0.382884	0.33924	0.481376	0.372684	0.315739	0.405381	0.302409	0.274606	0.29078	0.320006	0.348617	0.278035	0.420633	0.408654	0.401323	0.414591	0.457964	0.420633	0.265778	0.373665	0.222076	0.219072	0.309948	0.204128	0.392035	0.370122	0.334204	0.42839	0.416079	0.411379
29	0.322128	0.0739949	0.347432	0.302528	0.430521	0.341448	0.286388	0.376273	0.274843	0.251185	0.263781	0.29014	0.319638	0.24947	0.396363	0.385316	0.383598	0.384964	0.431575	0.396363	0.23481	0.334103	0.192296	0.178789	0.285356	0.183506	0.357191	0.337749	0.298163	0.39819	0.386625	0.365228
30	0.294632	0.0750949	0.315562	0.271864	0.394831	0.306863	0.256017	0.348236	0.252632	0.228059	0.240977	0.273658	0.299964	0.220501	0.37487	0.37029	0.361129	0.341897	0.426163	0.37487	0.20419	0.296817	0.166603	0.150242	0.257028	0.15026	0.325908	0.303695	0.272295	0.37111	0.358595	0.323844
31	0.26354	0.0812339	0.284921	0.235237	0.358232	0.274197	0.227212	0.329727	0.219516	0.206701	0.205263	0.23626	0.261243	0.188111	0.357612	0.357209	0.348962	0.31052	0.413756	0.357612	0.161637	0.24584	0.125226	0.116413	0.213725	0.106979	0.294015	0.283158	0.235682	0.345104	0.325574	0.280559
32	0.235106	0.0868755	0.25993	0.204106	0.345466	0.242418	0.20422	0.303442	0.194209	0.184352	0.168011	0.232247	0.226113	0.160321	0.342285	0.349237	0.334805	0.290904	0.394193	0.342285	0.120731	0.201681	0.086504	0.074546	0.162288	0.078638	0.258374	0.253696	0.207559	0.300995	0.283648	0.245971
33	0.202089	0.0888833	0.226493	0.157517	0.30512	0.209879	0.18139	0.278559	0.163336	0.16066	0.128795	0.191289	0.194961	0.140975	0.320449	0.334758	0.318764	0.272478	0.355796	0.320449	0.0839004	0.148439	0.05859	0.046703	0.120666	0.045104	0.216268	0.223171	0.164161	0.258908	0.243949	0.191152
34	0.167969	0.0979261	0.20008	0.127909	0.285146	0.177777	0.146525	0.263041	0.138509	0.131202	0.092629	0.156971	0.201365	0.110376	0.293058	0.311566	0.296705	0.251924	0.312035	0.293058	0.030345	0.097347	0.015959	-0.018321	0.077621	-0.020881	0.177856	0.18139	0.125574	0.213069	0.21464	0.154609
35	0.134124	0.101759	0.174888	0.105178	0.263941	0.147649	0.125629	0.232044	0.107358	0.105843	0.053992	0.136832	0.190327	0.049796	0.262401	0.287611	0.263857	0.221656	0.276479	0.262401	-0.0099174	0.047477	-0.023716	-0.051361	0.037178	-0.059165	0.13589	0.144003	0.093318	0.157824	0.178725	0.105581
36	0.0970372	0.107975	0.143988	0.064955	0.241108	0.098208	0.103523	0.212146	0.0740162	0.07207	0.031773	0.072442	0.160015	0.033781	0.231233	0.262838	0.216982	0.196852	0.248259	0.231233	-0.0599726	-0.008385	-0.082927	-0.090467	-0.016205	-0.101879	0.0959214	0.091541	0.040779	0.125543	0.150349	0.071395
37	0.0593853	0.116668	0.11626	0.027957	0.218415	0.071107	0.076461	0.187361	0.035663	0.045261	0.010407	0.015505	0.124582	-0.01744	0.206765	0.235145	0.194236	0.17486	0.22282	0.206765	-0.110602	-0.08573	-0.131848	-0.129873	-0.062366	-0.143193	0.04884	0.054994	0.007486	0.096532	0.087892	-0.002704
38	0.0232993	0.129865	0.0929112	-0.008837	0.187394	0.046983	0.064244	0.174772	-0.007347	-0.024397	-0.024981	0.006287	0.0807	-0.074344	0.196591	0.219142	0.179585	0.186295	0.201343	0.196591	-0.159569	-0.153295	-0.169842	-0.178768	-0.108236	-0.187706	-0.0060894	-0.006634	-0.053613	0.023593	0.048082	-0.041875
39	-0.0230659	0.137625	0.055701	-0.039257	0.150033	0.028914	0.001007	0.137808	-0.0609264	-0.06778	-0.077741	-0.058906	0.032233	-0.132438	0.159165	0.21057	0.137884	0.129455	0.158749	0.159165	-0.214395	-0.223175	-0.210479	-0.244006	-0.148038	-0.246278	-0.0548736	-0.039929	-0.111591	-0.017762	-0.004773	-0.100313
40	-0.0708399	0.149423	0.016195	-0.096298	0.104563	-0.01716	-0.035938	0.125808	-0.11286	-0.105843	-0.135568	-0.123621	-0.023404	-0.175863	0.127483	0.164325	0.108109	0.113409	0.124088	0.127483	-0.27893	-0.289775	-0.268813	-0.31283	-0.210871	-0.31236	-0.106088	-0.082914	-0.176955	-0.075829	-0.04676	-0.14798
41	-0.121852	0.165066	-0.0152858	-0.138191	0.082993	-0.007163	-0.089039	0.074971	-0.177588	-0.187862	-0.191037	-0.177277	-0.092926	-0.238838	0.0941805	0.144552	0.064469	0.090482	0.077219	0.0941805	-0.35056	-0.374195	-0.326202	-0.386186	-0.272995	-0.393221	-0.160009	-0.121881	-0.244682	-0.122601	-0.101693	-0.209186
42	-0.176635	0.181737	-0.0600132	-0.172878	0.054694	-0.091521	-0.137458	0.047097	-0.237118	-0.2536	-0.253944	-0.226991	-0.147066	-0.303987	0.0650363	0.112731	0.032971	0.074778	0.039665	0.0650363	-0.424953	-0.462463	-0.385337	-0.466068	-0.337312	-0.473584	-0.226126	-0.192452	-0.310309	-0.190153	-0.156283	-0.281433
43	-0.230659	0.201174	-0.0966948	-0.209363	0.008759	-0.119992	-0.170202	0.007324	-0.298479	-0.322966	-0.306108	-0.289105	-0.212425	-0.361791	0.0420003	0.087515	0.010908	0.060717	0.008861	0.0420003	-0.503179	-0.542086	-0.460093	-0.537959	-0.40794	-0.567816	-0.296943	-0.256319	-0.390399	-0.269272	-0.225048	-0.343677
44	-0.283012	0.217154	-0.131152	-0.239563	-0.033021	-0.142377	-0.207698	-0.0331	-0.353015	-0.372347	-0.349631	-0.346994	-0.286731	-0.409373	0.0121495	0.072065	-0.022504	0.027733	-0.028696	0.0121495	-0.578337	-0.603109	-0.532651	-0.621826	-0.479578	-0.654521	-0.364705	-0.339714	-0.448858	-0.329185	-0.299013	-0.406753
45	-0.330947	0.234482	-0.159125	-0.254276	-0.069829	-0.191055	-0.220288	-0.060177	-0.397432	-0.427623	-0.400641	-0.388138	-0.33533	-0.43543	-0.0135165	0.06356	-0.047843	0.001109	-0.070892	-0.0135165	-0.649117	-0.67724	-0.613144	-0.677843	-0.550404	-0.726953	-0.435546	-0.403865	-0.513784	-0.402986	-0.359029	-0.498064
46	-0.375671	0.247141	-0.189552	-0.3225	-0.084482	-0.206198	-0.251431	-0.083149	-0.424373	-0.462241	-0.43755	-0.401478	-0.362599	-0.457998	-0.0477985	0.022572	-0.079043	-0.032245	-0.102478	-0.0477985	-0.711964	-0.72757	-0.675826	-0.7366	-0.622981	-0.796841	-0.50467	-0.479086	-0.582099	-0.471815	-0.427762	-0.562588
47	-0.412406	0.250291	-0.215463	-0.318133	-0.112589	-0.253434	-0.281893	-0.111267	-0.453938	-0.489802	-0.473063	-0.430073	-0.398229	-0.478523	-0.082006	-0.006754	-0.120529	-0.059871	-0.14087	-0.082006	-0.745535	-0.761185	-0.724809	-0.770846	-0.664748	-0.806087	-0.565089	-0.553766	-0.646993	-0.524952	-0.485098	-0.614636
48	-0.445998	0.252077	-0.243313	-0.382949	-0.117667	-0.290146	-0.29101	-0.134795	-0.471923	-0.510756	-0.500352	-0.444586	-0.419557	-0.484363	-0.121406	-0.059618	-0.159086	-0.095472	-0.171449	-0.121406	-0.782591	-0.769262	-0.761151	-0.798675	-0.730806	-0.853061	-0.610758	-0.625526	-0.668598	-0.552077	-0.550392	-0.657197
49	-0.482295	0.251549	-0.287761	-0.445009	-0.159909	-0.349328	-0.321588	-0.162971	-0.488407	-0.512659	-0.51561	-0.474763	-0.422386	-0.516619	-0.160682	-0.09923	-0.193099	-0.136857	-0.213541	-0.160682	-0.805798	-0.80171	-0.787417	-0.828749	-0.71381	-0.897305	-0.668829	-0.685317	-0.743359	-0.601206	-0.586456	-0.727805
50	-0.523898	0.256108	-0.335855	-0.496441	-0.20766	-0.433988	-0.367973	-0.173215	-0.523417	-0.550072	-0.568036	-0.509946	-0.436244	-0.552786	-0.19341	-0.134705	-0.217417	-0.18145	-0.240067	-0.19341	-0.843516	-0.839398	-0.824086	-0.878183	-0.752212	-0.923701	-0.723291	-0.742902	-0.823127	-0.643762	-0.629664	-0.777002
51	-0.563769	0.260776	-0.388942	-0.605278	-0.274565	-0.424191	-0.419996	-0.220679	-0.533436	-0.546154	-0.606567	-0.489168	-0.472312	-0.55298	-0.230407	-0.184415	-0.243825	-0.218347	-0.275039	-0.230407	-0.874463	-0.866817	-0.868957	-0.898964	-0.7986	-0.938975	-0.791599	-0.824975	-0.930715	-0.699366	-0.63397	-0.86897
52	-0.614802	0.277861	-0.443065	-0.533783	-0.341604	-0.587197	-0.483431	-0.269311	-0.561766	-0.56027	-0.63348	-0.510497	-0.50645	-0.598131	-0.256734	-0.230295	-0.270319	-0.239089	-0.287233	-0.256734	-0.925612	-0.904528	-0.893746	-0.957065	-0.833086	-1.03963	-0.886834	-0.935597	-1.05887	-0.765332	-0.702528	-0.971842
53	-0.633846	0.292508	-0.444394	-0.557769	-0.434957	-0.422321	-0.46442	-0.342505	-0.526001	-0.531987	-0.640488	-0.501519	-0.492607	-0.463404	-0.288031	-0.258759	-0.293648	-0.2684	-0.331318	-0.288031	-0.919112	-0.941945	-0.965313	-0.903253	-0.846112	-0.938939	-0.991693	-1.07937	-1.1456	-0.858972	-0.762505	-1.11202
54	-0.624499	0.25064	-0.490448	-0.505161	-0.453633	-0.523867	-0.568162	-0.401416	-0.517961	-0.622256	-0.5546	-0.46325	-0.502887	-0.44681	-0.318306	-0.300341	-0.314413	-0.30338	-0.355092	-0.318306	-0.830773	-0.757731	-0.951903	-0.742988	-0.910648	-0.790595	-0.965009	-0.90646	-1.05738	-0.94808	-0.876959	-1.03616
55	-0.587016	0.225892	-0.503522	-0.428315	-0.638995	-0.420941	-0.556856	-0.472505	-0.441081	-0.392599	-0.528302	-0.356087	-0.547213	-0.381204	-0.354402	-0.320478	-0.35365	-0.333183	-0.410298	-0.354402	-0.703451	-0.620952	-0.786308	-0.598879	-0.866673	-0.644442	-0.932622	-0.847236	-0.96515	-0.859463	-0.995221	-0.996038
56	-0.530871	0.204553	-0.450181	-0.359376	-0.427845	-0.37769	-0.479822	-0.606171	-0.380421	-0.389226	-0.450574	-0.328446	-0.410812	-0.323047	-0.387726	-0.363988	-0.381185	-0.362803	-0.442927	-0.387726	-0.556267	-0.481556	-0.646648	-0.446941	-0.720233	-0.485958	-0.879761	-0.795132	-0.916194	-0.781499	-0.987427	-0.918555
57	-0.472828	0.172301	-0.407017	-0.31799	-0.52548	-0.392642	-0.380872	-0.4181	-0.345935	-0.371269	-0.38534	-0.304372	-0.360007	-0.308685	-0.418554	-0.412328	-0.403055	-0.411774	-0.447059	-0.418554	-0.414525	-0.3359	-0.501612	-0.317814	-0.591044	-0.326254	-0.778108	-0.678436	-0.796524	-0.734286	-0.862259	-0.819033
58	-0.415973	0.167129	-0.354353	-0.223203	-0.397612	-0.195551	-0.355469	-0.599928	-0.309307	-0.313359	-0.345142	-0.305141	-0.326303	-0.256589	-0.434016	-0.473166	-0.452342	-0.446323	-0.364232	-0.434016	-0.306272	-0.237956	-0.349029	-0.22473	-0.457974	-0.261671	-0.675919	-0.554083	-0.654417	-0.655232	-0.834179	-0.681684
59	-0.355263	0.167996	-0.280562	-0.148154	-0.366931	-0.183766	-0.311495	-0.392466	-0.241552	-0.326162	-0.349788	-0.111529	-0.323956	-0.096323	-0.448427	-0.524537	-0.526093	-0.427965	-0.315114	-0.448427	-0.221922	-0.170412	-0.241198	-0.183042	-0.325891	-0.189068	-0.583853	-0.553867	-0.505279	-0.582627	-0.73921	-0.538281
60	-0.288461	0.159053	-0.24016	-0.175164	-0.331369	-0.194365	-0.125254	-0.374647	-0.176465	-0.214156	-0.214692	-0.135098	-0.184836	-0.133543	-0.380676	-0.479319	-0.505489	-0.272458	-0.26544	-0.380676	-0.140123	-0.101766	-0.175706	-0.090989	-0.234605	-0.097548	-0.50488	-0.388359	-0.519209	-0.503928	-0.620914	-0.491988
61	-0.234	0.128984	-0.21717	-0.193453	-0.172648	-0.205277	-0.154284	-0.360188	-0.138562	-0.134252	-0.132112	-0.151283	-0.123545	-0.151618	-0.305742	-0.347436	-0.388393	-0.263815	-0.223324	-0.305742	-0.0959834	-0.059017	-0.10915	-0.066933	-0.178945	-0.065872	-0.412545	-0.362944	-0.386393	-0.394448	-0.526841	-0.392098
62	-0.212597	0.116305	-0.176141	-0.197779	-0.174946	-0.205147	-0.165368	-0.137467	-0.155169	-0.161308	-0.15017	-0.164249	-0.143907	-0.156213	-0.279307	-0.301113	-0.401099	-0.222542	-0.192475	-0.279307	-0.072516	-0.056415	-0.068013	-0.061805	-0.115396	-0.060951	-0.379852	-0.314876	-0.358985	-0.377973	-0.44749	-0.399936
63	-0.178858	0.0858944	-0.183511	-0.183815	-0.185889	-0.19844	-0.169942	-0.179468	-0.162005	-0.174741	-0.16153	-0.165823	-0.158026	-0.149904	-0.220595	-0.261291	-0.315866	-0.135199	-0.170025	-0.220595	-0.0620344	-0.05763	-0.062446	-0.060804	-0.068122	-0.06117	-0.266142	-0.190497	-0.159933	-0.348818	-0.387609	-0.243855
64	-0.159182	0.075508	-0.179315	-0.159807	-0.193749	-0.1876	-0.16549	-0.189931	-0.157699	-0.175374	-0.158591	-0.158074	-0.160102	-0.136353	-0.168156	-0.206633	-0.268699	-0.049246	-0.148047	-0.168156	-0.0619998	-0.059131	-0.062129	-0.05957	-0.067172	-0.061997	-0.228738	-0.212296	-0.187713	-0.159173	-0.39278	-0.191726
65	-0.140234	0.055435	-0.171778	-0.137603	-0.195476	-0.173271	-0.156114	-0.196424	-0.146345	-0.167068	-0.146708	-0.144702	-0.153047	-0.1202	-0.130442	-0.193789	-0.196894	-0.048232	-0.082853	-0.130442	-0.060085	-0.060304	-0.060493	-0.054805	-0.06486	-0.059963	-0.192523	-0.211976	-0.188909	-0.198778	-0.167351	-0.1956
66	-0.135144	0.0534758	-0.161985	-0.119571	-0.192708	-0.157904	-0.143997	-0.195747	-0.131673	-0.153387	-0.130361	-0.129361	-0.140234	-0.105022	-0.133452	-0.161833	-0.194726	-0.069671	-0.107579	-0.133452	-0.0548736	-0.059876	-0.055942	-0.046347	-0.05962	-0.052583	-0.193736	-0.195513	-0.174092	-0.206419	-0.203425	-0.189232
67	-0.118635	0.049439	-0.14878	-0.104906	-0.180731	-0.143949	-0.130116	-0.184198	-0.116441	-0.137549	-0.113353	-0.114658	-0.124551	-0.092095	-0.102813	-0.098829	-0.10164	-0.088825	-0.121957	-0.102813	-0.0464616	-0.055338	-0.047971	-0.034717	-0.053078	-0.041204	-0.17868	-0.169918	-0.150043	-0.199047	-0.206616	-0.167778
68	-0.108082	0.0454729	-0.13308	-0.093067	-0.161096	-0.131872	-0.116548	-0.162818	-0.102284	-0.1215	-0.098325	-0.10133	-0.108829	-0.081437	-0.1142	-0.112999	-0.117607	-0.100043	-0.126152	-0.1142	-0.0356592	-0.047115	-0.037529	-0.021045	-0.044273	-0.028334	-0.155188	-0.140214	-0.123591	-0.18189	-0.192076	-0.13817
69	-0.0954438	0.042922	-0.117993	-0.08392	-0.142326	-0.120447	-0.104209	-0.139063	-0.0895726	-0.1057	-0.085976	-0.089286	-0.094718	-0.072183	-0.117087	-0.119786	-0.124285	-0.102064	-0.122214	-0.117087	-0.0237976	-0.037055	-0.025449	-0.007263	-0.033431	-0.01579	-0.128768	-0.110492	-0.099658	-0.159906	-0.166404	-0.107382
70	-0.0823203	0.0410733	-0.104274	-0.076209	-0.126484	-0.10911	-0.093319	-0.11625	-0.0781158	-0.090698	-0.075704	-0.078447	-0.082383	-0.063347	-0.1126	-0.11894	-0.118831	-0.098669	-0.113961	-0.1126	-0.0124172	-0.026325	-0.01256	0.003317	-0.021917	-0.004601	-0.104194	-0.084678	-0.080711	-0.139387	-0.135884	-0.08031
71	-0.0702676	0.0395523	-0.092288	-0.068594	-0.114439	-0.097313	-0.084763	-0.096331	-0.0676894	-0.076958	-0.066148	-0.068657	-0.071919	-0.054765	-0.10471	-0.110329	-0.109208	-0.09488	-0.104423	-0.10471	-0.0028286	-0.016457	-0.000269	0.010085	-0.01259	0.005088	-0.083822	-0.064248	-0.067124	-0.123561	-0.106175	-0.058002
72	-0.0603668	0.0381389	-0.0824818	-0.06095	-0.105619	-0.085257	-0.078058	-0.082525	-0.057773	-0.063637	-0.056177	-0.059241	-0.062715	-0.047095	-0.0966222	-0.099824	-0.099223	-0.091461	-0.095981	-0.0966222	0.0036216	-0.009898	0.009457	0.014246	-0.008094	0.012397	-0.0685786	-0.048696	-0.05779	-0.111732	-0.082402	-0.042273
73	-0.0525115	0.0366318	-0.0743058	-0.052447	-0.097726	-0.074048	-0.072274	-0.075034	-0.0480368	-0.051142	-0.045238	-0.050183	-0.05413	-0.039491	-0.0897343	-0.089663	-0.091238	-0.089515	-0.088521	-0.0897343	0.0072916	-0.006308	0.015923	0.0162	-0.004775	0.015418	-0.057772	-0.037376	-0.051015	-0.101687	-0.065731	-0.033051
74	-0.045914	0.0345514	-0.0660164	-0.042896	-0.089143	-0.063164	-0.064978	-0.069901	-0.0387446	-0.040762	-0.034119	-0.041735	-0.045914	-0.031193	-0.0836568	-0.080848	-0.085622	-0.08732	-0.080837	-0.0836568	0.008404	-0.004522	0.018823	0.014984	-0.001883	0.014618	-0.0495562	-0.028932	-0.045674	-0.091416	-0.054225	-0.027534
75	-0.0396517	0.0315605	-0.0568096	-0.033535	-0.078534	-0.051994	-0.054595	-0.06539	-0.0296858	-0.032006	-0.023621	-0.032695	-0.037243	-0.022864	-0.0770197	-0.074481	-0.078608	-0.083212	-0.071778	-0.0770197	0.007204	-0.004107	0.01818	0.011957	-0.000589	0.010579	-0.0419472	-0.020723	-0.040094	-0.080197	-0.045115	-0.023607
76	-0.0332011	0.0280233	-0.0472582	-0.026167	-0.06431	-0.042044	-0.041352	-0.062418	-0.02072	-0.023335	-0.014217	-0.022602	-0.028167	-0.015279	-0.0693635	-0.067459	-0.071124	-0.076854	-0.062017	-0.0693635	0.0047214	-0.003466	0.01509	0.008756	-0.001237	0.004464	-0.0333852	-0.01102	-0.033771	-0.067126	-0.03571	-0.019299
77	-0.0265516	0.0243547	-0.038099	-0.021279	-0.049484	-0.03351	-0.027088	-0.059134	-0.012189	-0.01362	-0.006775	-0.012977	-0.019022	-0.008551	-0.06036	-0.05883	-0.062041	-0.068711	-0.051858	-0.06036	0.0017464	-0.002738	0.009173	0.005696	-0.002805	-0.000594	-0.0238566	-0.000466	-0.027063	-0.051977	-0.024849	-0.014928
78	-0.0202511	0.0207029	-0.030104	-0.018221	-0.038898	-0.02511	-0.017925	-0.050366	-0.0045446	-0.003131	-0.001682	-0.004709	-0.010522	-0.002679	-0.050379	-0.049538	-0.052017	-0.059035	-0.040926	-0.050379	-0.0017792	-0.003984	0.001378	0.002137	-0.004644	-0.003783	-0.0144488	0.009376	-0.02082	-0.036251	-0.012489	-0.01206
79	-0.0144733	0.0178727	-0.0241086	-0.017195	-0.031853	-0.017647	-0.015592	-0.038256	0.002481	0.007897	0.002486	0.001744	-0.002832	0.00311	-0.0401483	-0.039297	-0.041994	-0.048163	-0.031139	-0.0401483	-0.005186	-0.007059	-0.005579	-0.00087	-0.005658	-0.006764	-0.0054048	0.018747	-0.015508	-0.02059	0.000391	-0.010064
80	-0.00874492	0.0169237	-0.0196058	-0.018371	-0.026029	-0.012241	-0.013665	-0.027723	0.0099704	0.019191	0.00759	0.007923	0.004934	0.010214	-0.030136	-0.027998	-0.030501	-0.037547	-0.024498	-0.030136	-0.0075622	-0.010802	-0.009349	-0.002722	-0.005483	-0.009455	0.003609	0.027559	-0.009717	-0.005576	0.012462	-0.006683
81	-0.00345824	0.0179058	-0.0155728	-0.019597	-0.021066	-0.00931	-0.008534	-0.019357	0.0169952	0.027706	0.011456	0.014164	0.012993	0.018657	-0.022614	-0.017472	-0.021005	-0.031267	-0.020712	-0.022614	-0.0090348	-0.013887	-0.010606	-0.004449	-0.005724	-0.010508	0.0129352	0.035448	-0.002197	0.008007	0.023603	-0.000185
82	0.00063692	0.0202005	-0.012079	-0.01818	-0.017266	-0.009462	-0.002517	-0.01297	0.022554	0.032006	0.014177	0.019434	0.020091	0.027062	-0.019579	-0.012878	-0.016202	-0.02953	-0.019706	-0.019579	-0.0103846	-0.014133	-0.013695	-0.006394	-0.007651	-0.01005	0.0226732	0.04276	0.007519	0.020966	0.033318	0.008803
83	0.00351245	0.0234776	-0.0096004	-0.014453	-0.013868	-0.011835	0.001445	-0.009291	0.0271886	0.033724	0.017961	0.023548	0.026333	0.034377	-0.0201708	-0.015391	-0.014853	-0.028548	-0.021891	-0.0201708	-0.0122824	-0.013139	-0.019025	-0.009365	-0.010842	-0.009041	0.0324272	0.050318	0.018752	0.033286	0.041278	0.018502
84	0.00555662	0.0274697	-0.007659	-0.00979	-0.009379	-0.01372	0.002675	-0.008081	0.0316564	0.035006	0.023963	0.027278	0.032301	0.039734	-0.0232935	-0.021919	-0.017839	-0.028368	-0.025048	-0.0232935	-0.0145462	-0.01424	-0.023012	-0.012889	-0.015438	-0.007152	0.0416254	0.058291	0.029439	0.044185	0.047832	0.02838
85	0.00723136	0.0317925	-0.0057628	-0.00564	-0.004012	-0.014528	0.003288	-0.007922	0.0362876	0.036522	0.031701	0.031016	0.038514	0.043685	-0.02701	-0.026843	-0.023748	-0.02904	-0.028409	-0.02701	-0.0175724	-0.018385	-0.025969	-0.017261	-0.020867	-0.00538	0.0502144	0.065195	0.039861	0.053919	0.053597	0.0385
86	0.00887911	0.0360794	-0.0039754	-0.002273	0.001083	-0.014979	0.004107	-0.007815	0.0413958	0.039066	0.039286	0.03561	0.044947	0.04807	-0.0286423	-0.027593	-0.029082	-0.028176	-0.029718	-0.0286423	-0.0225402	-0.023819	-0.030968	-0.024851	-0.026951	-0.006112	0.0581576	0.07033	0.050493	0.062512	0.058532	0.048921
87	0.0107636	0.040427	-0.0016506	0.002052	0.006777	-0.014679	0.005077	-0.00748	0.0482256	0.043653	0.046522	0.042152	0.052438	0.056363	-0.0283772	-0.025369	-0.031384	-0.027285	-0.029471	-0.0283772	-0.029361	-0.029966	-0.036032	-0.034297	-0.034181	-0.012329	0.0649812	0.073259	0.060163	0.069401	0.062672	0.059411
88	0.0138989	0.0449707	0.0028662	0.010168	0.013007	-0.01182	0.009158	-0.006182	0.0588112	0.052293	0.055898	0.052686	0.061779	0.0714	-0.0271562	-0.022016	-0.030615	-0.027426	-0.028568	-0.0271562	-0.035601	-0.035334	-0.040195	-0.042025	-0.038124	-0.022327	0.0705742	0.074628	0.068053	0.075345	0.066129	0.068716
89	0.0194962	0.0498027	0.0106724	0.025083	0.017115	-0.005365	0.019353	-0.002824	0.0754708	0.066606	0.07011	0.070346	0.076084	0.094208	-0.0243385	-0.019175	-0.026782	-0.027182	-0.024215	-0.0243385	-0.0390108	-0.039178	-0.045033	-0.044843	-0.034602	-0.031398	0.074687	0.074252	0.074837	0.080776	0.068038	0.075532
90	0.0290778	0.0553087	0.0246692	0.049719	0.024416	0.005819	0.039287	0.004105	0.0996666	0.087348	0.091308	0.096047	0.097156	0.126474	-0.0193887	-0.015649	-0.020782	-0.026046	-0.015078	-0.0193887	-0.0370106	-0.041101	-0.046311	-0.038784	-0.024206	-0.034651	0.0774524	0.071651	0.081907	0.084896	0.068882	0.079926
91	0.0444333	0.061512	0.0489282	0.087415	0.043412	0.025309	0.071508	0.016997	0.131169	0.114006	0.120485	0.129984	0.124352	0.167016	-0.0108245	-0.007609	-0.012012	-0.022028	-0.001649	-0.0108245	-0.0264448	-0.038064	-0.038874	-0.018855	-0.00895	-0.027481	0.0793392	0.068343	0.08937	0.087053	0.069056	0.082874
92	0.0666583	0.0678408	0.087046	0.14028	0.079837	0.057684	0.116673	0.040756	0.166255	0.143914	0.155508	0.168194	0.154902	0.208757	0.003415	0.006686	0.002862	-0.013122	0.017234	0.003415	-0.004953	-0.026538	-0.021758	0.016742	0.013772	-0.006983	0.0815284	0.066998	0.096959	0.088117	0.069297	0.086271
93	0.0961831	0.0730424	0.140381	0.205297	0.137012	0.106783	0.172049	0.080762	0.198915	0.171735	0.192046	0.20392	0.184496	0.242377	0.0268133	0.031226	0.027028	0.004568	0.044431	0.0268133	0.0286028	-0.00588	0.006507	0.065592	0.049028	0.027767	0.0862038	0.06918	0.106524	0.091051	0.071009	0.093255
94	0.131662	0.0763805	0.205776	0.27038	0.211795	0.175325	0.228837	0.142541	0.224135	0.192417	0.22489	0.232029	0.210361	0.260977	0.0607967	0.0684	0.060177	0.033855	0.080755	0.0607967	0.072619	0.025652	0.046479	0.120762	0.094219	0.075983	0.0949836	0.075926	0.119246	0.098516	0.076913	0.104317
95	0.168084	0.0793384	0.274405	0.321696	0.289806	0.259577	0.276119	0.224826	0.238318	0.203731	0.250338	0.249688	0.228265	0.259569	0.0989508	0.111934	0.09572	0.070898	0.117251	0.0989508	0.121428	0.068823	0.094702	0.171639	0.139737	0.13224	0.10732	0.085575	0.135135	0.11066	0.088327	0.116904
96	0.197208	0.0843108	0.333371	0.349834	0.352351	0.344802	0.306758	0.313108	0.23814	0.205371	0.262206	0.253927	0.235677	0.233517	0.128459	0.147477	0.119276	0.107164	0.13992	0.128459	0.165449	0.120154	0.142053	0.20543	0.174871	0.184737	0.12062	0.095066	0.15217	0.124497	0.103313	0.128056
97	0.210026	0.0920141	0.369994	0.350113	0.387029	0.410526	0.316691	0.385611	0.220122	0.196339	0.253395	0.239839	0.229606	0.181433	0.13651	0.161546	0.118014	0.131911	0.13457	0.13651	0.193889	0.170225	0.177395	0.211442	0.1918	0.218581	0.129616	0.101098	0.164556	0.134764	0.115199	0.132464
98	0.199522	0.100924	0.374809	0.319215	0.38535	0.440427	0.305682	0.423371	0.182135	0.173406	0.21968	0.203853	0.202183	0.111552	0.114886	0.143413	0.08571	0.136987	0.093435	0.114886	0.19797	0.207826	0.191694	0.184133	0.188055	0.21814	0.127812	0.097271	0.163658	0.134238	0.119199	0.124695
99	0.162928	0.10759	0.342027	0.256061	0.341386	0.424857	0.273542	0.414289	0.125738	0.134515	0.158755	0.144285	0.145675	0.04546	0.0627287	0.084629	0.022738	0.117773	0.025775	0.0627287	0.173591	0.224622	0.178961	0.126644	0.161708	0.17602	0.110558	0.080089	0.142727	0.115933	0.111811	0.102228
100	0.103773	0.107752	0.2714	0.16686	0.257032	0.360435	0.219254	0.35342	0.058926	0.082886	0.076702	0.067701	0.063757	0.003584	-0.010307	-0.00957	-0.056115	0.065179	-0.040722	-0.010307	0.122648	0.215081	0.137155	0.051332	0.108869	0.100803	0.0761982	0.049367	0.100225	0.076272	0.090832	0.064295
101	0.0350831	0.0974163	0.175481	0.073342	0.148794	0.257717	0.148758	0.248793	-0.0020414	0.029943	-0.003247	-0.004089	-0.019928	-0.012886	-0.079349	-0.104506	-0.10914	-0.024183	-0.079567	-0.079349	0.0543506	0.176196	0.070357	-0.02171	0.030705	0.016205	0.0269746	0.007139	0.042814	0.017752	0.054877	0.012291
