# Supplementary material for: A biomechanical assessment of hydraulic ankle-foot devices with and without micro-processor control during slope ambulation in trans-femoral amputees
Source: PLoS One. 2018 Oct 5;13(10):e0205093. doi: 10.1371/journal.pone.0205093 (PMC6173401; doi:10.1371/journal.pone.0205093)
Supplement: S1 Dataset — A set of five trails from each subject in two walking conditions (ascending and descending a 5-degree slope) with three types of prosthetic ankle/foot (Echelon/Esprit/Elan). All data have been time-normalised to 101 points over stance phase and exported to excel files. (ZIP) [file pone.0205093.s003.zip › S1 Dataset Descending Slope_Kinematics_Esprit.xlsx]

## Sheet: SAAY
Sound side			TF1	C:\Users\xb00012\Documents\Data\27_15_150415 SP\27_15_150415_0040.c3d	C:\Users\xb00012\Documents\Data\27_15_150415 SP\27_15_150415_0044.c3d	C:\Users\xb00012\Documents\Data\27_15_150415 SP\27_15_150415_0046.c3d	C:\Users\xb00012\Documents\Data\27_15_150415 SP\27_15_150415_0048.c3d	C:\Users\xb00012\Documents\Data\27_15_150415 SP\27_15_150415_0054.c3d	TF2	C:\Users\xb00012\Documents\Data\37_26_130515 SP\37_26_130515_0039.c3d	C:\Users\xb00012\Documents\Data\37_26_130515 SP\37_26_130515_0041.c3d	C:\Users\xb00012\Documents\Data\37_26_130515 SP\37_26_130515_0045.c3d	C:\Users\xb00012\Documents\Data\37_26_130515 SP\37_26_130515_0049.c3d	C:\Users\xb00012\Documents\Data\37_26_130515 SP\37_26_130515_0051.c3d	TF3	C:\Users\xb00012\Documents\Data\39_28_200515 SP\39_28_200515_0041.c3d	C:\Users\xb00012\Documents\Data\39_28_200515 SP\39_28_200515_0043.c3d	C:\Users\xb00012\Documents\Data\39_28_200515 SP\39_28_200515_0045.c3d	C:\Users\xb00012\Documents\Data\39_28_200515 SP\39_28_200515_0051.c3d	C:\Users\xb00012\Documents\Data\39_28_200515 SP\39_28_200515_0053.c3d	TF4	C:\Users\xb00012\Documents\Data\44_33_190615 SP\44_33_190615_0035.c3d	C:\Users\xb00012\Documents\Data\44_33_190615 SP\44_33_190615_0037.c3d	C:\Users\xb00012\Documents\Data\44_33_190615 SP\44_33_190615_0043.c3d	C:\Users\xb00012\Documents\Data\44_33_190615 SP\44_33_190615_0045.c3d	C:\Users\xb00012\Documents\Data\44_33_190615 SP\44_33_190615_0049.c3d	TF5	C:\Users\xb00012\Documents\Data\45_34_230615 SP\45_34_230615_0036.c3d	C:\Users\xb00012\Documents\Data\45_34_230615 SP\45_34_230615_0038.c3d	C:\Users\xb00012\Documents\Data\45_34_230615 SP\45_34_230615_0040.c3d	C:\Users\xb00012\Documents\Data\45_34_230615 SP\45_34_230615_0042.c3d	C:\Users\xb00012\Documents\Data\45_34_230615 SP\45_34_230615_0044.c3d
Sagittal plane			ESP	LANKLE_ANGLES	LANKLE_ANGLES	LANKLE_ANGLES	LANKLE_ANGLES	LANKLE_ANGLES	ESP	RANKLE_ANGLES	RANKLE_ANGLES	RANKLE_ANGLES	RANKLE_ANGLES	RANKLE_ANGLES	ESP	LANKLE_ANGLES	LANKLE_ANGLES	LANKLE_ANGLES	LANKLE_ANGLES	LANKLE_ANGLES	ESP	LANKLE_ANGLES	LANKLE_ANGLES	LANKLE_ANGLES	LANKLE_ANGLES	LANKLE_ANGLES	ESP	RANKLE_ANGLES	RANKLE_ANGLES	RANKLE_ANGLES	RANKLE_ANGLES	RANKLE_ANGLES
Ankle Angle				LINK_MODEL_BASED	LINK_MODEL_BASED	LINK_MODEL_BASED	LINK_MODEL_BASED	LINK_MODEL_BASED		LINK_MODEL_BASED	LINK_MODEL_BASED	LINK_MODEL_BASED	LINK_MODEL_BASED	LINK_MODEL_BASED		LINK_MODEL_BASED	LINK_MODEL_BASED	LINK_MODEL_BASED	LINK_MODEL_BASED	LINK_MODEL_BASED		LINK_MODEL_BASED	LINK_MODEL_BASED	LINK_MODEL_BASED	LINK_MODEL_BASED	LINK_MODEL_BASED		LINK_MODEL_BASED	LINK_MODEL_BASED	LINK_MODEL_BASED	LINK_MODEL_BASED	LINK_MODEL_BASED
101 points over gait cycle				Original	Original	Original	Original	Original		Original	Original	Original	Original	Original		Original	Original	Original	Original	Original		Original	Original	Original	Original	Original		Original	Original	Original	Original	Original
ITEM	Mean	SD	C4_L	1	1	1	1	1	C4_R	1	1	1	1	1	C4_L	1	1	1	1	1	C4_L	1	1	1	1	1	C4_R	1	1	1	1	1
1	67.9039	5.3196	68.7813	69.0675	67.8232	72.0412	67.9207	67.0538	71.7222	70.54	73.8966	72.5106	71.029	70.6348	59.3201	59.8127	63.5041	57.5812	59.9639	55.7384	66.7207	66.2764	68.3558	61.9416	69.3817	67.6479	72.9751	72.4459	73.6311	73.5733	74.2942	70.9309
2	66.876	5.49864	68.0718	68.4031	67.0221	71.6413	66.9965	66.2958	69.6466	67.3205	72.6651	70.4854	68.934	68.8282	58.313	59.2799	62.2905	56.3764	59.027	54.591	65.4348	65.1836	67.3028	59.9081	68.0856	66.6937	72.914	71.9434	73.7559	73.6294	74.3854	70.8558
3	65.3459	5.77516	66.9181	67.3137	65.7811	70.7305	65.6576	65.1079	67.006	63.7774	70.7685	67.7412	66.1641	66.5786	56.6455	58.0792	60.272	54.4934	57.5175	52.8652	63.819	63.8656	65.7302	57.9105	66.2948	65.294	72.3409	70.8344	73.3354	73.2515	73.977	70.3062
4	63.3991	6.03508	65.3663	65.891	64.1628	69.2672	63.9877	63.5229	64.0393	60.3729	68.2831	64.5402	62.9342	64.0663	54.4719	56.3587	57.5629	52.1357	55.5429	50.7592	62.005	62.3964	63.7487	56.1576	64.1631	63.5593	71.1131	69.0208	72.1877	72.2615	72.9216	69.1742
5	61.2064	6.14578	63.5335	64.3024	62.2903	67.301	62.1075	61.6663	61.0869	57.5546	65.4172	61.2899	59.6165	61.5561	52.0751	54.3612	54.4093	49.6637	53.317	48.6244	60.1521	60.8283	61.5532	54.8109	61.9063	61.6621	69.1844	66.5319	70.2183	70.5556	71.1632	67.4527
6	58.9904	6.01513	61.6045	62.7259	60.3294	65.0054	60.1986	59.7633	58.526	55.6531	62.5052	58.4478	56.6708	59.353	49.7829	52.3275	51.132	47.5048	51.0763	46.874	58.4023	59.1996	59.3626	53.9946	59.7106	59.744	66.6365	63.533	67.4697	68.1559	68.7611	65.2626
7	56.9667	5.61584	59.7752	61.2765	58.4377	62.6246	58.4622	58.0749	56.6348	54.7877	59.8931	56.3573	54.4597	57.6761	47.9177	50.4629	48.1563	46.0352	49.0777	45.8561	56.8571	57.57	57.3479	53.7561	57.7409	57.8708	63.6488	60.2749	64.1131	65.1978	65.8627	62.7956
8	55.3174	4.99337	58.2091	60.0055	56.7478	60.4029	57.0729	56.8166	55.5297	54.8681	57.8522	55.1807	53.1432	56.6043	46.7644	48.9882	45.9975	45.4752	47.6226	45.7385	55.6085	56.0519	55.6513	54.0197	56.2058	56.1135	60.4754	57.0744	60.4372	61.9142	62.698	60.2532
9	54.1701	4.28054	57.0241	58.9385	55.3717	58.5415	56.1517	56.1171	55.1839	55.658	56.5492	54.905	52.6849	56.1223	46.461	48.1213	45.0211	45.7873	46.9566	46.4187	54.7536	54.8131	54.4294	54.6147	55.3098	54.6008	57.4277	54.2891	56.8317	58.6236	59.5768	57.8173
10	53.5728	3.69126	56.2973	58.0973	54.4078	57.1952	55.7623	56.0239	55.4691	56.872	56.0348	55.3685	52.9091	56.1611	46.8984	47.9279	45.1669	46.704	47.097	47.5961	54.3695	54.0331	53.8146	55.3609	55.1502	53.4889	54.8298	52.2451	53.7234	55.6864	56.8505	55.6435
11	53.4958	3.40687	56.0702	57.5148	53.9395	56.474	55.9092	56.5134	56.1994	58.2638	56.2324	56.3215	53.5783	56.6011	47.8036	48.2535	46.0324	47.9275	47.8214	48.9833	54.4666	53.8116	53.8351	56.1298	55.6506	52.9057	52.9394	51.1294	51.4602	53.419	54.8298	53.8588
12	53.8584	3.40771	56.3406	57.2358	54.011	56.4279	56.5284	57.5	57.1812	59.6654	56.9609	57.5107	54.4731	57.2961	48.9356	48.8778	47.234	49.2739	48.8681	50.424	54.9635	54.106	54.3869	56.855	56.5885	52.8811	51.8711	50.9086	50.1995	51.9993	53.6889	52.5589
13	54.549	3.52928	57.0464	57.2895	54.5845	57.0164	57.4932	58.8487	58.2518	60.9827	57.9996	58.7418	55.4226	58.1124	50.1613	49.672	48.5708	50.641	50.0603	51.8624	55.7172	54.7605	55.2823	57.5095	57.7177	53.3162	51.5684	51.3627	49.8676	51.4211	53.3983	51.7924
14	55.4397	3.64827	58.067	57.6626	55.5328	58.0963	58.645	60.3982	59.2951	62.1751	59.1524	59.8958	56.3031	58.949	51.3963	50.6041	49.9286	51.9237	51.2629	53.262	56.5809	55.593	56.3294	58.0817	58.8666	54.0336	51.8592	52.2277	50.2364	51.5352	53.7577	51.5391
15	56.41	3.72415	59.2572	58.2987	56.698	59.4596	59.8387	61.991	60.2419	63.2303	60.2766	60.9203	57.0399	59.7422	52.5544	51.6629	51.1847	53.0158	52.3486	54.5598	57.4442	56.4604	57.3891	58.5656	59.9428	54.8631	52.5521	53.309	51.0655	52.143	54.5223	51.7206
16	57.3689	3.76032	60.4918	59.1188	57.9579	60.9085	60.9709	63.5031	61.0599	64.1446	61.2881	61.8072	57.6006	60.4589	53.5617	52.7765	52.2289	53.8743	53.2364	55.6924	58.2408	57.2754	58.3829	58.9607	60.8993	55.6856	53.4903	54.4739	52.1708	53.0625	55.5112	52.2333
17	58.2598	3.77508	61.6864	60.0364	59.2445	62.3109	61.9817	64.8587	61.74	64.9148	62.1543	62.5639	57.9808	61.0865	54.3903	53.8213	53.0295	54.5348	53.9302	56.6357	58.9371	57.9951	59.2733	59.2745	61.7107	56.432	54.5453	55.6035	53.4001	54.1356	56.6164	52.9711
18	59.0527	3.78588	62.7907	60.9677	60.5183	63.6022	62.8446	66.0206	62.2857	65.538	62.8749	63.1968	58.195	61.6237	55.063	54.7099	53.6294	55.0673	54.4971	57.4114	59.5219	58.6038	60.0512	59.5237	62.3634	57.0675	55.602	56.5999	54.609	55.2203	57.7527	53.8283
19	59.7339	3.80168	63.7728	61.8463	61.7369	64.7532	63.555	66.9727	62.7067	66.0131	63.4612	63.7118	58.2686	62.0787	55.6234	55.4321	54.0903	55.5272	55.0047	58.063	60	59.101	60.7253	59.7305	62.8631	57.5801	56.5665	57.4102	55.6855	56.2037	58.8305	54.7024
20	60.3017	3.82206	64.6133	62.6341	62.8503	65.747	64.1235	67.7115	63.0178	66.3461	63.9279	64.1169	58.2312	62.4668	56.1086	56.0315	54.4647	55.9398	55.4836	58.6232	60.3892	59.4999	61.3162	59.9172	63.2345	57.9781	57.3799	58.025	56.5774	57.0184	59.771	55.5076
21	60.7633	3.84145	65.3032	63.3179	63.8156	66.5719	64.5689	68.2417	63.2379	66.5554	64.2901	64.4223	58.1143	62.8073	56.5379	56.5619	54.7869	56.3058	55.9336	59.1013	60.7156	59.8289	61.851	60.104	63.5099	58.2842	58.0218	58.4661	57.2861	57.6379	60.5275	56.1914
22	61.1309	3.85364	65.8422	63.896	64.6068	67.2212	64.9106	68.5766	63.3879	66.6668	64.562	64.6421	57.9498	63.119	56.9154	57.0488	55.0728	56.6187	56.3449	59.4918	61.0074	60.1216	62.3543	60.312	63.721	58.5281	58.5016	58.7705	57.8417	58.065	61.0903	56.7407
23	61.4194	3.85412	66.2368	64.3692	65.2187	67.6916	65.1642	68.7402	63.4887	66.7072	64.7564	64.7942	57.7679	63.418	57.2393	57.485	55.3297	56.8782	56.7153	59.7883	61.2879	60.405	62.8417	60.5586	63.8964	58.7379	58.8442	58.9737	58.2791	58.3219	61.4768	57.1696
24	61.6434	3.84144	66.4996	64.7424	65.6633	67.9847	65.3394	68.7683	63.5602	66.7019	64.8887	64.8969	57.5976	63.716	57.5093	57.8502	55.5606	57.0914	57.052	59.9923	61.5706	60.6916	63.3183	60.8504	64.0567	58.936	59.0773	59.1025	58.6261	58.4367	61.7168	57.5044
25	61.8169	3.81724	66.6497	65.0286	65.9653	68.1104	65.4421	68.7021	63.6207	66.6735	64.9782	64.9692	57.4648	64.0177	57.7297	58.1305	55.7647	57.272	57.3662	60.1152	61.8584	60.9778	63.7821	61.1806	64.2133	59.1382	59.2259	59.1748	58.9007	58.4377	61.8435	57.7728
26	61.9533	3.78589	66.7111	65.2473	66.159	68.0913	65.4792	68.5785	63.6867	66.6421	65.048	65.032	57.3881	64.3232	57.9097	58.3255	55.9386	57.4402	57.6682	60.176	62.1483	61.2497	64.233	61.5317	64.3721	59.355	59.3108	59.2021	59.112	58.3531	61.8895	57.9976
27	62.0655	3.75335	66.7104	65.4222	66.2855	67.9591	65.4628	68.4222	63.7726	66.6267	65.1208	65.107	57.3765	64.6318	58.0612	58.4458	56.0814	57.6187	57.9655	60.1948	62.4346	61.4898	64.675	61.8828	64.5347	59.5906	59.3488	59.1929	59.2649	58.2099	61.8831	58.1932
28	62.165	3.72556	66.6739	65.5793	66.3869	67.7485	65.4112	68.2439	63.8891	66.6445	65.2135	65.2143	57.4291	64.9439	58.1981	58.5134	56.201	57.8274	58.2597	60.1889	62.7116	61.6829	65.1137	62.2185	64.7017	59.8411	59.3525	59.1554	59.3664	58.0324	61.8448	58.3637
29	62.262	3.70694	66.6246	65.7457	66.4976	67.4918	65.343	68.0449	64.0423	66.7102	65.3332	65.3674	57.54	65.2608	58.3349	58.5598	56.3129	58.0818	58.548	60.1722	62.9759	61.8238	65.5554	62.5272	64.877	60.0959	59.3323	59.0989	59.4272	57.842	61.7864	58.5067
30	62.3649	3.69963	66.579	65.9464	66.6355	67.2176	65.2717	67.8238	64.2344	66.8353	65.4777	65.571	57.7049	65.5828	58.4847	58.6139	56.4338	58.3892	58.8289	60.1578	63.228	61.9204	66.005	62.8021	65.0717	60.3408	59.2984	59.0354	59.4606	57.6588	61.7178	58.6193
31	62.4807	3.70291	66.5469	66.1984	66.7976	66.9492	65.2034	67.5857	64.463	67.0242	65.6381	65.8196	57.9251	65.9079	58.6565	58.6958	56.5802	58.7477	59.1025	60.1565	63.4727	61.9901	66.4638	63.0456	65.3022	60.5616	59.2646	58.9842	59.4816	57.5044	61.6521	58.7006
32	62.6153	3.71369	66.5325	66.5059	66.9665	66.7036	65.142	67.3444	64.7229	67.2721	65.8037	66.1007	58.2065	66.2315	58.8545	58.8165	56.7646	59.1477	59.367	60.1769	63.7195	62.0561	66.9305	63.2724	65.5871	60.7515	59.2471	58.9692	59.5072	57.3993	61.6072	58.7528
33	62.7734	3.72825	66.5366	66.8538	67.1248	66.4945	65.0903	67.1195	65.0079	67.5671	65.9686	66.4003	58.5535	66.5498	59.0789	58.9804	56.9905	59.5764	59.6202	60.2271	63.9828	62.1404	67.4021	63.5048	65.9448	60.922	59.2606	59.0107	59.5534	57.3573	61.6007	58.7812
34	62.9587	3.74347	66.5588	67.2119	67.2664	66.3341	65.0495	66.9321	65.3123	67.8945	66.1363	66.7079	58.9627	66.86	59.3281	59.1866	57.2546	60.0241	59.8652	60.3099	64.2782	62.2594	67.8748	63.7655	66.3915	61.0998	59.316	59.1191	59.6344	57.3855	61.6454	58.7955
35	63.1751	3.75713	66.6	67.5498	67.3994	66.2308	65.0178	66.8024	65.6319	68.2401	66.3193	67.0185	59.4199	67.1617	59.6029	59.4326	57.5527	60.4898	60.1152	60.4239	64.62	62.4255	68.3431	64.0755	66.9396	61.3162	59.4206	59.2964	59.7625	57.4856	61.7461	58.8121
36	63.4261	3.76804	66.6631	67.8452	67.5439	66.1857	64.9928	66.7478	65.9639	68.5926	66.5353	67.3313	59.9038	67.4564	59.9084	59.7182	57.8856	60.9761	60.391	60.5713	65.0172	62.6454	68.802	64.4513	67.5937	61.5938	59.5781	59.5405	59.945	57.6538	61.9021	58.8491
37	63.7138	3.77654	66.7524	68.087	67.7265	66.1942	64.9743	66.7802	66.307	68.9455	66.8015	67.6447	60.396	67.7474	60.252	60.0482	58.2546	61.486	60.7121	60.759	65.4701	62.9165	69.2537	64.9003	68.344	61.936	59.7876	59.8467	60.1812	57.8817	62.1094	58.9189
38	64.0383	3.78384	66.8742	68.2762	67.9717	66.2521	64.9653	66.9057	66.6607	69.2978	67.1261	67.9516	60.8895	68.0385	60.6412	60.4311	58.6612	62.0265	61.0914	60.9957	65.9706	63.23	69.7108	65.4166	69.1668	62.329	60.0446	60.2058	60.4644	58.163	62.3642	59.0255
39	64.3985	3.79073	67.0351	68.4257	68.294	66.3597	64.9707	67.1255	67.025	69.6557	67.505	68.2427	61.3895	68.332	61.082	60.8739	59.1103	62.6049	61.5316	61.2894	66.5058	63.5801	70.1913	65.9758	70.0322	62.7495	60.3448	60.6088	60.7858	58.4961	62.6652	59.1681
40	64.7937	3.79694	67.2404	68.5525	68.6949	66.5209	64.9978	67.4357	67.4017	70.0326	67.9264	68.5126	61.9101	68.6267	61.5761	61.3782	59.6075	63.2248	62.0274	61.6424	67.0629	63.9697	70.71	66.5453	70.9144	63.175	60.6875	61.0545	61.1383	58.8845	63.0153	59.3452
41	65.2235	3.80205	67.492	68.6707	69.165	66.7398	65.0538	67.8309	67.7952	70.4468	68.3785	68.7644	62.4674	68.9187	62.1186	61.9394	60.1541	63.8849	62.5665	62.0483	67.6354	64.4097	71.2753	67.1041	71.7961	63.5919	61.0761	61.5487	61.5205	59.3339	63.4198	59.5577
42	65.6877	3.80668	67.7901	68.7928	69.6873	67.0197	65.1463	68.3042	68.2115	70.9194	68.8522	69.0084	63.0742	69.2033	62.6987	62.5449	60.7433	64.578	63.1335	62.4936	68.2228	64.9098	71.8867	67.6525	72.669	63.9959	61.5156	62.0984	61.9383	59.8481	63.8835	59.8096
43	66.1858	3.81172	68.1326	68.9288	70.2405	67.3622	65.2848	68.8466	68.6567	71.4699	69.3412	69.2605	63.735	69.4767	63.301	63.1743	61.3617	65.2928	63.7144	62.9616	68.8266	65.4721	72.5314	68.2094	73.5311	64.3887	62.0125	62.7095	62.4052	60.4308	64.409	60.1079
44	66.7163	3.81725	68.5168	69.0869	70.8034	67.7674	65.4797	69.4467	69.1341	72.1088	69.8395	69.5396	64.4445	69.7381	63.9108	63.8047	61.9939	66.0182	64.2992	63.438	69.4468	66.0861	73.1882	68.8011	74.3832	64.7756	62.5731	63.3842	62.9386	61.0862	64.9966	60.4599
45	67.2762	3.82264	68.9403	69.2731	71.3615	68.2338	65.7395	70.0934	69.6432	72.8311	70.3394	69.8669	65.1888	69.9896	64.5159	64.416	62.626	66.7437	64.8802	63.9135	70.0812	66.7322	73.8364	69.4472	75.224	65.1659	63.2004	64.118	63.5529	61.8159	65.6437	60.8717
46	67.8606	3.82698	69.4017	69.491	71.9103	68.7592	66.0691	70.779	70.1787	73.6136	70.8339	70.2633	65.95	70.2327	65.1048	64.9926	63.2498	67.4553	65.4432	64.3829	70.7258	67.3903	74.4613	70.1546	76.0484	65.5746	63.8918	64.898	64.2489	62.6166	66.3466	61.3491
47	68.4635	3.82926	69.902	69.744	72.456	69.3387	66.4704	71.5007	70.7312	74.4166	71.3197	70.7426	66.7101	70.4671	65.6659	65.5289	63.8641	68.1298	65.9638	64.8426	71.3793	68.0482	75.0563	70.9177	76.8494	66.0249	64.6391	65.7061	65.0081	63.48	67.1025	61.8988
48	69.0778	3.82858	70.443	70.0409	73.0103	69.9647	66.9427	72.2565	71.2874	75.1937	71.7982	71.3018	67.4536	70.6897	66.1866	66.032	64.4683	68.7349	66.4137	65.2841	72.042	68.704	75.6224	71.7211	77.6188	66.544	65.4301	66.5254	65.7984	64.3918	67.9072	62.5275
49	69.6955	3.82469	71.0256	70.3944	73.5833	70.6301	67.4811	73.0389	71.8319	75.9056	72.2715	71.9176	68.1686	70.8962	66.6546	66.5145	65.0556	69.2368	66.7764	65.6896	72.7138	69.3666	76.1645	72.5429	78.3467	67.1481	66.2518	67.3466	66.5886	65.3332	68.7522	63.2383
50	70.3072	3.81771	71.6448	70.8142	74.1781	71.3284	68.0744	73.829	72.3482	76.5269	72.7378	72.5494	68.8459	71.0812	67.0611	66.9879	65.6143	69.6095	67.0572	66.0366	73.3887	70.0522	76.6876	73.3581	79.0185	67.8272	67.0933	68.1697	67.3607	66.2838	69.6235	64.0288
51	70.9019	3.80661	72.2852	71.2983	74.7861	72.0461	68.7044	74.5912	72.8195	77.0453	73.1879	73.1493	69.4772	71.2379	67.4042	67.4544	66.1346	69.8459	67.2797	66.3067	74.0531	70.7768	77.1917	74.1388	79.6117	68.5465	67.9473	69.0002	68.1138	67.2278	70.5043	64.8905
52	71.4658	3.78714	72.9158	71.8264	75.3815	72.7575	69.3444	75.2692	73.2298	77.4551	73.6035	73.6749	70.0571	71.3585	67.6887	67.9007	66.6158	69.9613	67.4742	66.4916	74.6857	71.546	77.6701	74.847	80.0965	69.269	68.8087	69.8448	68.8589	68.1546	71.3755	65.8099
53	71.9815	3.75139	73.4886	72.3574	75.9178	73.4224	69.9588	75.7865	73.5655	77.7484	73.9602	74.0957	70.5848	71.4383	67.922	68.2996	67.0674	69.9873	67.6688	66.5868	75.2611	72.3466	78.1096	75.438	80.4362	69.975	69.6702	70.7052	69.6067	69.0545	72.215	66.7695
54	72.4258	3.69032	73.9395	72.8316	76.329	73.9867	70.5012	76.0492	73.8151	77.9095	74.2361	74.3942	71.0624	71.4734	68.106	68.6173	67.5005	69.956	67.8784	66.578	75.7518	73.144	78.4939	75.8705	80.5872	70.6636	70.5163	71.5719	70.3564	69.9122	72.9926	67.7484
55	72.7662	3.59913	74.1915	73.1708	76.5401	74.381	70.9116	75.9538	73.9669	77.9124	74.4172	74.5609	71.494	71.45	68.2291	68.8181	67.9153	69.8859	68.097	66.4294	76.1255	73.8795	78.8079	76.1039	80.501	71.3352	71.3181	72.4177	71.0901	70.6985	73.6621	68.7219
56	72.9588	3.48341	74.16	73.2837	76.4763	74.5221	71.1166	75.4014	74.0043	77.7228	74.4971	74.5844	71.8827	71.3347	68.2614	68.864	68.2883	69.775	68.3018	66.0778	76.3388	74.4755	79.0373	76.0865	80.1257	71.969	72.0297	73.1921	71.7762	71.3662	74.1551	69.6589
57	72.9494	3.36513	73.7629	73.0784	76.0671	74.3189	71.034	74.3163	73.8998	77.2969	74.4693	74.4386	72.2246	71.0696	68.1559	68.7179	68.5598	69.5986	68.4548	65.4484	76.3393	74.8564	79.1676	75.7496	79.4067	72.5164	72.5892	73.8197	72.375	71.8523	74.38	70.519
58	72.6784	3.28546	72.9322	72.4753	75.2499	73.6838	70.5847	72.6674	73.6112	76.5835	74.3162	74.0756	72.5013	70.5792	67.8554	68.3487	68.6309	69.3093	68.499	64.4894	76.069	74.959	79.1799	75.0068	78.2963	72.9028	72.924	74.2112	72.8389	72.0836	74.2339	71.2527
59	72.0886	3.29662	71.629	71.4251	73.9782	72.5448	69.71	70.4868	73.0832	75.5288	73.9984	73.4295	72.6753	69.784	67.3028	67.7278	68.3776	68.8467	68.364	63.198	75.4684	74.7229	79.0429	73.7669	76.7702	73.0389	72.9595	74.2837	73.1075	71.9826	73.6203	71.8035
60	71.1386	3.43494	69.8622	69.9363	72.2396	70.8595	68.3919	67.8838	72.2545	74.0874	73.454	72.4274	72.6909	68.6127	66.4558	66.8282	67.6888	68.1509	67.9763	61.6347	74.4916	74.0836	78.7011	71.9776	74.856	72.8396	72.6291	73.9778	73.1061	71.4747	72.4764	72.1106
61	69.82	3.68839	67.7063	68.1061	70.0786	68.6337	66.6684	65.0448	71.0722	72.2449	72.6076	71.0073	72.4772	67.0238	65.3021	65.6361	66.5087	67.1735	67.278	59.9141	73.1314	72.9899	78.0735	69.6772	72.6721	72.2443	71.8878	73.268	72.7491	70.5073	70.8056	72.109
62	68.174	3.992	65.3078	66.1308	67.6091	65.9458	64.6398	62.2137	69.5134	70.0434	71.3905	69.1429	71.9538	65.0365	63.8669	64.1652	64.8632	65.8937	66.2515	58.1609	71.4493	71.4463	77.0733	67.0347	70.4454	71.2467	70.7325	72.1741	71.9552	69.0904	68.7106	71.7324
63	66.3007	4.26069	62.8717	64.2717	65.0082	62.9658	62.4636	59.649	67.608	67.5951	69.7676	66.8744	71.0434	62.7596	62.2038	62.4604	62.8552	64.3294	64.9208	56.4531	69.5941	69.5663	75.6511	64.3567	68.4669	69.9294	69.2258	70.7726	70.6744	67.3445	66.4102	70.9271
64	64.3493	4.43352	60.6261	62.7805	62.4886	59.9524	60.3353	57.5735	65.4497	65.0699	67.7657	64.3299	69.6914	60.3917	60.3767	60.5875	60.6279	62.5331	63.3362	54.7987	67.7866	67.5952	73.8506	62.0221	66.9848	68.4805	67.5072	69.2085	68.9223	65.5144	64.2128	69.6782
65	62.4926	4.5075	58.7795	61.8267	60.2612	57.2121	58.4562	56.1412	63.1865	62.6576	65.489	61.7144	67.8942	58.1775	58.4515	58.6188	58.3204	60.5756	61.5562	53.1863	66.2667	65.8602	71.8421	60.3537	66.1176	67.1597	65.7788	67.6861	66.8081	63.9206	62.4359	68.0434
66	60.8931	4.54921	57.4827	61.4601	58.5037	55.0306	56.9904	55.4288	60.9954	60.5323	63.1096	59.2636	65.7292	56.3426	56.5085	56.6339	56.0643	58.5359	59.648	51.6605	65.2229	64.6528	69.8999	59.5058	65.8573	66.1985	64.256	66.415	64.538	62.8543	61.3034	66.1691
67	59.6747	4.66699	56.8082	61.6178	57.3408	53.6153	56.0311	55.4361	59.0508	58.832	60.8303	57.185	63.3664	55.0402	54.661	54.747	54.011	56.5056	57.7142	50.327	64.7421	64.1177	68.3096	59.449	66.1249	65.7092	63.1113	65.5446	62.3839	62.4698	60.8864	64.2717
68	58.9096	4.93799	56.7452	62.1633	56.8313	53.0631	55.592	56.0761	57.4985	57.6532	58.8426	55.6174	61.0433	54.336	53.0563	53.1275	52.3501	54.6092	55.9144	49.2804	64.8084	64.2402	67.2641	60.0415	66.8107	65.6855	62.4395	65.1327	60.6269	62.7367	61.1108	62.5903
69	58.6179	5.34239	57.2057	62.9323	56.9532	53.3509	55.6244	57.1677	56.4423	57.0595	57.2989	54.6251	59.0036	54.2246	51.8526	51.9682	51.264	53.0184	54.4461	48.566	65.3375	64.9161	66.8233	61.1078	67.7774	66.0628	62.2516	65.1497	59.4901	63.486	61.8061	61.3259
70	58.7691	5.77996	58.0468	63.7781	57.5906	54.3393	56.042	58.4842	55.9365	57.0774	56.2976	54.2221	57.4342	54.6512	51.1665	51.3846	50.8183	51.9184	53.4898	48.2213	66.2038	66.0004	66.9418	62.4679	68.8594	66.7495	62.4917	65.502	59.0842	64.5081	62.7727	60.5914
71	59.2859	6.1425	59.107	64.6072	58.5581	55.798	56.7358	59.8359	55.9818	57.6792	55.8827	54.3865	56.4342	55.5264	51.0246	51.344	50.9144	51.415	53.1501	48.2998	67.2556	67.3193	67.5049	63.9446	69.8846	67.6249	63.0603	66.0715	59.3762	65.6258	63.8347	60.3931
72	60.0656	6.35884	60.2435	65.3813	59.6666	57.4711	57.5901	61.1085	56.5336	58.7905	56.0455	55.0553	56.028	56.7487	51.3735	51.7295	51.394	51.4666	53.4537	48.8239	68.3381	68.6905	68.3537	65.3777	70.7159	68.5528	63.8392	66.7557	60.2086	66.7165	64.8656	60.6497
73	61.0079	6.39954	61.3553	66.0974	60.7742	59.149	58.506	62.2499	57.5184	60.3161	56.7203	56.1379	56.1889	58.2287	52.1259	52.436	52.1513	51.9395	54.3678	49.7348	69.3191	69.9519	69.3148	66.6367	71.2843	69.4079	64.7206	67.4915	61.3716	67.7047	65.7944	61.2409
74	62.0291	6.26945	62.3843	66.7686	61.7975	60.6989	59.4138	63.2428	58.8479	62.1495	57.7999	57.5432	56.8501	59.8968	53.1811	53.3888	53.1359	52.7024	55.7683	50.9098	70.105	70.9784	70.2229	67.6335	71.5979	70.0921	65.6272	68.2515	62.6783	68.5529	66.5979	62.0554
75	63.0645	5.99982	63.3038	67.4095	62.6983	62.0544	60.2712	64.0856	60.4322	64.1741	59.1725	59.1891	57.9277	61.6978	54.4254	54.5115	54.2996	53.6629	57.4381	52.2151	70.647	71.6944	70.9359	68.3325	71.7273	70.545	66.5142	69.0194	64.0002	69.2573	67.2843	63.0098
76	64.0677	5.63978	64.1034	68.0224	63.4635	63.1935	61.0555	64.7822	62.1912	66.2713	60.7439	61.0044	59.3508	63.5857	55.7416	55.7109	55.5711	54.7505	59.1459	53.5293	70.9428	72.0803	71.364	68.7527	71.7628	70.7545	67.3592	69.773	65.2605	69.8405	67.8781	64.0437
77	65.0079	5.2491	64.7777	68.5908	64.0874	64.1175	61.755	65.3378	64.0569	68.3313	62.4433	62.9336	61.0637	65.5127	57.0251	56.8924	56.8651	55.8914	60.7187	54.7579	71.0299	72.1677	71.4957	68.9555	71.7718	70.7587	68.1498	70.482	66.4187	70.334	68.4053	65.1091
78	65.865	4.89209	65.3205	69.0823	64.5689	64.8342	62.3604	65.7566	65.9666	70.2613	64.2206	64.9319	63.0004	67.419	58.1942	57.9727	58.0891	57.0093	62.0594	55.8403	70.9687	72.021	71.3935	69.0178	71.7849	70.6264	68.8752	71.1111	67.4619	70.7595	68.8791	66.1644
79	66.6223	4.62872	65.7243	69.459	64.9095	65.3527	62.8597	66.0408	67.8559	71.9881	66.0392	66.9506	65.0704	69.2312	59.1866	58.8822	59.1537	58.0354	63.1168	56.7449	70.8204	71.7144	71.1584	69.0024	71.7983	70.4285	69.5241	71.6289	68.3953	71.1248	69.2956	67.1756
80	67.2616	4.50053	65.9835	69.6896	65.1083	65.6855	63.2387	66.1954	69.6537	73.4559	67.8612	68.921	67.1628	70.8673	59.9569	59.5701	59.9895	58.9106	63.8536	57.4607	70.6286	71.3155	70.8834	68.9354	71.7883	70.2206	70.0851	72.0168	69.2254	71.4299	69.6415	68.1119
81	67.7646	4.51736	66.1007	69.7603	65.1631	65.8529	63.4889	66.2382	71.2851	74.6246	69.6364	70.7516	69.1635	72.2492	60.4754	60.0069	60.5515	59.5867	64.2408	57.9912	70.413	70.8773	70.6214	68.8081	71.7298	70.0284	70.5491	72.2733	69.9498	71.6763	69.9081	68.9379
82	68.1189	4.65691	66.0934	69.6791	65.0817	65.8884	63.6135	66.2047	72.6827	75.4731	71.3004	72.3433	70.9771	73.3196	60.7297	60.1815	60.8167	60.0301	64.2743	58.3457	70.1743	70.4333	70.3798	68.6043	71.6079	69.8463	70.9141	72.4175	70.5631	71.8711	70.1	69.6189
83	68.3237	4.87735	65.9955	69.4742	64.8902	65.843	63.6305	66.1395	73.7976	76.0025	72.7806	73.6145	72.5349	74.0553	60.7283	60.1016	60.7949	60.2274	63.9866	58.5307	69.9098	70.0041	70.1355	68.3278	71.4265	69.655	71.1874	72.4785	71.0684	72.0222	70.2321	70.1361
84	68.3948	5.13134	65.8509	69.1893	64.6337	65.7793	63.5739	66.0782	74.605	76.2339	74.01	74.5238	73.7875	74.4699	60.5073	59.8077	60.5384	60.1889	63.4483	58.5533	69.6311	69.618	69.8652	68.0151	71.2093	69.4479	71.3798	72.4737	71.4763	72.1315	70.3212	70.4962
85	68.3617	5.3764	65.7047	68.8755	64.3653	65.7548	63.4863	66.0414	75.1069	76.205	74.9422	75.0724	74.7055	74.6092	60.1271	59.3683	60.1343	59.9473	62.7622	58.4234	69.3693	69.3189	69.5751	67.7273	70.9786	69.2467	71.5005	72.403	71.7983	72.1957	70.3807	70.7249
86	68.2593	5.58126	65.5921	68.5787	64.1294	65.8049	63.4094	66.0383	75.3289	75.9698	75.5604	75.2945	75.2851	74.5348	59.66	58.8633	59.6821	59.5592	62.0439	58.1514	69.1563	69.1425	69.2996	67.5154	70.7401	69.084	71.5589	72.2587	72.0442	72.2137	70.4194	70.8587
87	68.1179	5.72841	65.5333	68.3331	63.9514	65.9379	63.3771	66.0668	75.3166	75.5997	75.8804	75.2469	75.5459	74.3101	59.1759	58.3658	59.2736	59.0916	61.3945	57.7542	69.0004	69.0828	69.0706	67.3982	70.4833	68.9673	71.5635	72.0345	72.2178	72.188	70.4434	70.9337
88	67.9602	5.81285	65.5337	68.163	63.8404	66.1396	63.4086	66.1172	75.131	75.1808	75.9465	75.0042	75.5288	73.9948	58.7336	57.9274	58.982	58.6096	60.8831	57.2659	68.8822	69.0996	68.8904	67.3723	70.1793	68.8696	71.5204	71.7348	72.318	72.1202	70.4577	70.971
89	67.8039	5.83801	65.5897	68.081	63.7987	66.3848	63.5042	66.1799	74.8426	74.8017	75.8181	74.6536	75.295	73.6447	58.3798	57.587	58.8558	58.1774	60.5408	56.738	68.768	69.1539	68.7227	67.4232	69.7831	68.7572	71.4393	71.3833	72.3513	72.014	70.4645	70.9834
90	67.667	5.80963	65.6957	68.0903	63.8279	66.6533	63.6512	66.2559	74.5221	74.5377	75.5559	74.2842	74.9226	73.3103	58.1563	57.3885	58.9272	57.8561	60.3736	56.2362	68.6255	69.2246	68.5008	67.5328	69.249	68.6203	71.3356	71.0169	72.3338	71.8803	70.4644	70.9823
91	67.5715	5.73147	65.8531	68.194	63.9299	66.9385	63.8397	66.3634	74.2326	74.4398	75.2171	73.9721	74.5008	73.0331	58.1056	57.3964	59.218	57.693	60.3748	55.8456	68.44	69.3168	68.1446	67.6961	68.5596	68.4829	71.2265	70.674	72.2848	71.7387	70.4586	70.9762
92	67.5438	5.60719	66.0749	68.4041	64.1094	67.2498	64.0778	66.5334	74.0233	74.531	74.8546	73.7717	74.1169	72.8425	58.2645	57.6925	59.7294	57.7141	60.5275	55.659	68.2275	69.4649	67.5867	67.935	67.7488	68.4021	71.129	70.3904	72.2272	71.6122	70.4464	70.9685
93	67.6105	5.44366	66.3813	68.7366	64.3749	67.6145	64.3919	66.7883	73.926	74.804	74.5168	73.7201	73.8347	72.7545	58.6565	58.3503	60.4299	57.9252	60.8118	55.7655	68.0295	69.7067	66.8089	68.2825	66.899	68.4501	71.0594	70.1998	72.1897	71.5215	70.4278	70.9584
94	67.7885	5.25445	66.7853	69.1902	64.7391	68.067	64.8103	67.1199	73.9529	75.2187	74.2488	73.8399	73.6819	72.775	59.2774	59.3734	61.2531	58.3099	61.2086	56.242	67.8906	70.0475	65.8756	68.7425	66.1106	68.677	71.0365	70.1292	72.2062	71.4885	70.4126	70.9459
95	68.2182	5.12278	67.276	69.7202	65.2097	68.6251	65.3371	67.4877	74.0932	75.6957	74.0903	74.1253	73.6545	72.9001	60.0845	60.6289	62.129	58.8261	61.7009	57.1376	68.5563	70.4403		69.2624	65.4484	69.0743	71.0812	70.1953	72.3142	71.5344	70.4268	70.9354
96	68.6159	4.88651	67.8125	70.2375	65.774	69.2704	65.9375	67.8431	74.3064	76.1077	74.0667	74.5194	73.7337	73.1047	61.0014	61.8457	63.021	59.4212	62.2764	58.4425	68.7473	70.8066		69.7347	64.8778	69.5701	71.2118	70.3944	72.5543	71.674	70.5029	70.9334
97	69.01	4.66345	68.332	70.6305	66.3858	69.9386	66.5481	68.1568	74.5139	76.2795	74.1702	74.9016	73.8953	73.323	61.9174	62.6846	63.9146	60.0645	62.9155	60.008	68.8536	71.0684		70.0213	64.2641	70.0605	71.4331	70.689	72.9611	71.9163	70.6585	70.9405
98	69.304	4.48093	68.7566	70.7822	66.9634	70.525	67.0958	68.4167	74.5954	76.0007	74.3359	75.099	74.1044	73.4372	62.6888	62.836	64.7624	60.7511	63.5749	61.5195	68.7575	71.162		69.9789	63.4526	70.4366	71.7217	70.9975	73.536	72.263	70.8732	70.9389
99	69.3822	4.37646	68.9981	70.5701	67.4094	70.9139	67.5014	68.5957	74.3951	75.057	74.4257	74.914	74.2976	73.2811	63.1458	62.068	65.4259	61.4742	64.1677	62.593	68.3567	71.011		69.4699	62.3628	70.5831	72.0153	71.2026	74.2171	72.7007	71.0827	70.8734
100	69.1243	4.40275	68.9695	69.8801	67.6384	71.0115	67.693	68.6245	73.7506	73.3023	74.2554	74.1548	74.369	72.6714	63.1084	60.266	65.6543	62.1873	64.5326	62.9016	67.5727	70.4963		68.3874	61.0505	70.3568	72.2204	71.1832	74.8803	73.1934	71.1994	70.6458
101	68.4092	4.60197	68.5766	68.6287	67.5677	70.7331	67.5838	68.3696	72.4933	70.7006	73.5984	72.6143	74.1388	71.4144	62.4087	57.5176	65.1295	62.7613	64.4147	62.2205	66.3597	69.4802		66.6841	59.6872	69.5875	72.2075	70.8203	75.3433	73.6521	71.1156	70.106

## Sheet: PAAY
Prosthetic side			TF1	C:\Users\xb00012\Documents\Data\27_15_150415 SP\27_15_150415_0040.c3d	C:\Users\xb00012\Documents\Data\27_15_150415 SP\27_15_150415_0044.c3d	C:\Users\xb00012\Documents\Data\27_15_150415 SP\27_15_150415_0046.c3d	C:\Users\xb00012\Documents\Data\27_15_150415 SP\27_15_150415_0048.c3d	C:\Users\xb00012\Documents\Data\27_15_150415 SP\27_15_150415_0054.c3d	TF2	C:\Users\xb00012\Documents\Data\37_26_130515 SP\37_26_130515_0039.c3d	C:\Users\xb00012\Documents\Data\37_26_130515 SP\37_26_130515_0041.c3d	C:\Users\xb00012\Documents\Data\37_26_130515 SP\37_26_130515_0045.c3d	C:\Users\xb00012\Documents\Data\37_26_130515 SP\37_26_130515_0049.c3d	C:\Users\xb00012\Documents\Data\37_26_130515 SP\37_26_130515_0051.c3d	TF3	C:\Users\xb00012\Documents\Data\39_28_200515 SP\39_28_200515_0041.c3d	C:\Users\xb00012\Documents\Data\39_28_200515 SP\39_28_200515_0043.c3d	C:\Users\xb00012\Documents\Data\39_28_200515 SP\39_28_200515_0045.c3d	C:\Users\xb00012\Documents\Data\39_28_200515 SP\39_28_200515_0051.c3d	C:\Users\xb00012\Documents\Data\39_28_200515 SP\39_28_200515_0053.c3d	TF4	C:\Users\xb00012\Documents\Data\44_33_190615 SP\44_33_190615_0035.c3d	C:\Users\xb00012\Documents\Data\44_33_190615 SP\44_33_190615_0037.c3d	C:\Users\xb00012\Documents\Data\44_33_190615 SP\44_33_190615_0043.c3d	C:\Users\xb00012\Documents\Data\44_33_190615 SP\44_33_190615_0045.c3d	C:\Users\xb00012\Documents\Data\44_33_190615 SP\44_33_190615_0049.c3d	TF5	C:\Users\xb00012\Documents\Data\45_34_230615 SP\45_34_230615_0036.c3d	C:\Users\xb00012\Documents\Data\45_34_230615 SP\45_34_230615_0038.c3d	C:\Users\xb00012\Documents\Data\45_34_230615 SP\45_34_230615_0040.c3d	C:\Users\xb00012\Documents\Data\45_34_230615 SP\45_34_230615_0042.c3d	C:\Users\xb00012\Documents\Data\45_34_230615 SP\45_34_230615_0044.c3d
Sagittal plane			ESP	RANKLE_ANGLES	RANKLE_ANGLES	RANKLE_ANGLES	RANKLE_ANGLES	RANKLE_ANGLES	ESP	LANKLE_ANGLES	LANKLE_ANGLES	LANKLE_ANGLES	LANKLE_ANGLES	LANKLE_ANGLES	ESP	RANKLE_ANGLES	RANKLE_ANGLES	RANKLE_ANGLES	RANKLE_ANGLES	RANKLE_ANGLES	ESP	RANKLE_ANGLES	RANKLE_ANGLES	RANKLE_ANGLES	RANKLE_ANGLES	RANKLE_ANGLES	ESP	LANKLE_ANGLES	LANKLE_ANGLES	LANKLE_ANGLES	LANKLE_ANGLES	LANKLE_ANGLES
Ankle Angle				LINK_MODEL_BASED	LINK_MODEL_BASED	LINK_MODEL_BASED	LINK_MODEL_BASED	LINK_MODEL_BASED		LINK_MODEL_BASED	LINK_MODEL_BASED	LINK_MODEL_BASED	LINK_MODEL_BASED	LINK_MODEL_BASED		LINK_MODEL_BASED	LINK_MODEL_BASED	LINK_MODEL_BASED	LINK_MODEL_BASED	LINK_MODEL_BASED		LINK_MODEL_BASED	LINK_MODEL_BASED	LINK_MODEL_BASED	LINK_MODEL_BASED	LINK_MODEL_BASED		LINK_MODEL_BASED	LINK_MODEL_BASED	LINK_MODEL_BASED	LINK_MODEL_BASED	LINK_MODEL_BASED
101 points over gait cycle				Original	Original	Original	Original	Original		Original	Original	Original	Original	Original		Original	Original	Original	Original	Original		Original	Original	Original	Original	Original		Original	Original	Original	Original	Original
ITEM	Mean	SD	C4_R	1	1	1	1	1	C4_L	1	1	1	1	1	C4_R	1	1	1	1	1	C4_R	1	1	1	1	1	C4_L	1	1	1	1	1
1	57.4282	2.52461	59.3806	59.4308	59.9226	59.054	59.5293	58.9665	60.5609	60.4929	60.4613	60.807	60.7285	60.3151	58.0385	58.047	57.9263	58.0924	58.0516	58.0749	54.6009	54.0425	54.2431	55.2056	54.8433	54.67	54.5599	54.8896	54.3276	54.68	54.5626	54.3398
2	56.9072	2.52189	58.8406	58.888	59.4686	58.4722	59.0327	58.3417	59.9302	59.8732	59.8578	60.1748	60.0676	59.6777	57.7053	57.7069	57.5467	57.7721	57.7261	57.7746	53.9596	53.4697	53.636	54.5684	54.1085	54.0156	54.1002	54.477	53.5979	54.3104	54.2085	53.9069
3	56.3627	2.55198	58.2906	58.3555	59.0152	57.8919	58.4848	57.7055	59.3256	59.295	59.3399	59.5063	59.3968	59.0899	57.3483	57.3539	57.1568	57.4337	57.3764	57.4208	53.3201	52.9046	53.014	53.8701	53.4149	53.3968	53.5292	53.8622	52.8292	53.8272	53.7211	53.4064
4	55.8761	2.60318	57.8001	57.9003	58.6178	57.3912	57.9512	57.1399	58.8315	58.8496	58.9622	58.9035	58.8203	58.6217	57.031	57.0494	56.8218	57.1426	57.067	57.0743	52.7868	52.4322	52.4763	53.2381	52.8679	52.9195	52.9312	53.1372	52.1567	53.3021	53.1478	52.9122
5	55.4943	2.6594	57.4023	57.5482	58.2933	57.0057	57.4797	56.6848	58.4854	58.5712	58.7316	58.4309	58.3968	58.2963	56.7813	56.8153	56.5626	56.9301	56.8224	56.7762	52.4125	52.0937	52.0784	52.7619	52.5078	52.6207	52.3901	52.4238	51.6441	52.8138	52.5777	52.4909
6	55.2279	2.70681	57.1001	57.2929	58.0347	56.7335	57.0953	56.3442	58.2821	58.4428	58.6234	58.1085	58.1363	58.0996	56.5971	56.641	56.374	56.7885	56.6417	56.5401	52.1999	51.8915	51.831	52.4699	52.3228	52.4843	51.9605	51.8134	51.2946	52.4219	52.0949	52.1778
7	55.0641	2.73626	56.881	57.1161	57.8284	56.5527	56.8037	56.1042	58.1905	58.4214	58.5991	57.9207	58.0121	57.9992	56.4643	56.5059	56.2429	56.6919	56.5179	56.3631	52.121	51.8045	51.7148	52.3408	52.2759	52.4693	51.6635	51.353	51.0858	52.1556	51.7486	51.9746
8	54.9815	2.74318	56.7312	57.003	57.6611	56.4404	56.6001	55.9513	58.172	58.4631	58.6183	57.8352	57.9825	57.9607	56.3689	56.3962	56.1545	56.6171	56.44	56.237	52.1377	51.8059	51.6922	52.3349	52.3236	52.5318	51.4975	51.0614	50.9932	52.0142	51.5502	51.8687
9	54.9582	2.7287	56.6421	56.9434	57.5272	56.386	56.4759	55.8781	58.1924	58.5317	58.6491	57.8168	58.0078	57.9568	56.2999	56.306	56.099	56.5503	56.3894	56.1548	52.2141	51.8696	51.7242	52.4117	52.4261	52.639	51.4425	50.9299	50.9906	51.9721	51.4777	51.8423
10	54.9758	2.69892	56.609	56.9293	57.4273	56.3861	56.4215	55.881	58.2282	58.6013	58.675	57.8353	58.0575	57.9718	56.2517	56.2354	56.0778	56.4841	56.3523	56.1088	52.3229	51.9683	51.7882	52.5336	52.5542	52.7704	51.4672	50.9195	51.0544	51.9933	51.4934	51.8752
11	55.0218	2.66186	56.6274	56.9581	57.3609	56.4356	56.4284	55.9538	58.267	58.6572	58.6945	57.8703	58.1118	58.0011	56.2266	56.1928	56.0956	56.4219	56.3286	56.0944	52.4472	52.0843	51.8741	52.6695	52.6917	52.9162	51.5409	50.9781	51.1662	52.0474	51.5633	51.9494
12	55.0898	2.62434	56.6903	57.031	57.3246	56.526	56.4882	56.0816	58.3065	58.6981	58.7136	57.9114	58.1629	58.0466	56.2309	56.1869	56.1504	56.3788	56.3223	56.116	52.581	52.2141	51.977	52.8008	52.8349	53.0783	51.6403	51.063	51.3078	52.1151	51.6646	52.0508
13	55.1774	2.59073	56.7901	57.1494	57.3149	56.6509	56.5894	56.2457	58.3513	58.7327	58.7396	57.9571	58.2137	58.1135	56.2671	56.2195	56.2337	56.3687	56.3354	56.1782	52.7277	52.3647	52.0942	52.9221	52.987	53.2706	51.7506	51.1498	51.463	52.1874	51.7838	52.1691
14	55.2845	2.56271	56.921	57.3097	57.3348	56.8096	56.72	56.4311	58.4088	58.7717	58.7785	58.0123	58.2735	58.2082	56.3323	56.2848	56.3345	56.3972	56.3675	56.2774	52.8928	52.5447	52.2241	53.0367	53.1505	53.508	51.8675	51.2367	51.6228	52.2655	51.9125	52.2998
15	55.4128	2.53901	57.0784	57.502	57.3928	56.9993	56.8702	56.6275	58.4871	58.8244	58.8348	58.0847	58.3536	58.3379	56.4208	56.3741	56.4425	56.4659	56.4164	56.4049	53.0822	52.7594	52.3709	53.1563	53.327	53.7972	51.9957	51.3389	51.79	52.3605	52.0456	52.4436
16	55.5636	2.5169	57.2557	57.7167	57.4891	57.2125	57.0331	56.8273	58.5927	58.8981	58.9141	58.1791	58.4627	58.5096	56.5251	56.4777	56.5515	56.5694	56.4756	56.5511	53.3015	53.0094	52.5424	53.2945	53.5193	54.1418	52.1428	51.4712	51.9765	52.4844	52.1817	52.6003
17	55.7363	2.49456	57.4461	57.9476	57.6144	57.4402	57.2044	57.0238	58.7309	58.9999	59.0235	58.2972	58.6052	58.7288	56.6369	56.5887	56.6586	56.6952	56.5371	56.705	53.5563	53.2997	52.7441	53.4636	53.7359	54.5383	52.3112	51.6371	52.1882	52.6426	52.3216	52.7664
18	55.9293	2.47262	57.644	58.1907	57.7602	57.6742	57.3812	57.2139	58.9061	59.1393	59.1721	58.4374	58.7838	58.9977	56.749	56.6999	56.7635	56.8285	56.5979	56.8555	53.8504	53.6398	52.9766	53.6745	53.9911	54.9698	52.497	51.8293	52.4164	52.8344	52.4682	52.9365
19	56.1411	2.45456	57.848	58.4467	57.9197	57.9104	57.5616	57.4013	59.1234	59.3263	59.3728	58.5982	59.0023	59.3172	56.8581	56.8058	56.8694	56.9592	56.6631	56.9927	54.1821	54.0333	53.2372	53.9333	54.2925	55.4143	52.6943	52.0345	52.6468	53.0544	52.6283	53.1075
20	56.372	2.44617	58.0603	58.7237	58.0871	58.1539	57.7446	57.5922	59.3901	59.5712	59.6405	58.781	59.269	59.6887	56.9653	56.9047	56.9809	57.0834	56.7446	57.1127	54.5468	54.4775	53.5214	54.242	54.6358	55.8574	52.8978	52.2395	52.8683	53.2936	52.8082	53.2792
21	56.6242	2.45452	58.2865	59.0368	58.2599	58.4158	57.9307	57.7894	59.7151	59.884	59.9872	58.9923	59.5966	60.1153	57.0749	56.9974	57.1057	57.2033	56.85	57.2184	54.942	54.9685	53.8253	54.603	55.0158	56.2973	53.1022	52.4371	53.0723	53.5419	53.0069	53.453
22	56.9009	2.48626	58.5328	59.4045	58.4328	58.7075	58.1262	57.993	60.1062	60.2736	60.4195	59.242	59.9976	60.5981	57.193	57.0884	57.2558	57.325	56.9763	57.3195	55.3694	55.4987	54.1558	55.0163	55.4347	56.7414	53.3029	52.6273	53.2524	53.7884	53.2152	53.6314
23	57.2068	2.54542	58.8056	59.8426	58.5968	59.0412	58.3434	58.2039	60.5675	60.7443	60.9373	59.5434	60.4797	61.1328	57.3276	57.1824	57.449	57.4628	57.1171	57.4268	55.8353	56.0552	54.534	55.4804	55.9054	57.2013	53.4983	52.8145	53.4079	54.0267	53.4233	53.8191
24	57.5472	2.63255	59.1123	60.3578	58.7492	59.4312	58.5954	58.4281	61.0972	61.292	61.5314	59.9101	61.0421	61.7104	57.4896	57.2774	57.7079	57.6456	57.2672	57.5501	56.345	56.622	54.9848	55.9927	56.4405	57.6848	53.6917	53.0019	53.5407	54.2631	53.6284	54.0244
25	57.9257	2.74514	59.4608	60.9454	58.8981	59.8916	58.8907	58.6783	61.6875	61.9042	62.1857	60.3526	61.6745	62.3206	57.6927	57.369	58.0542	57.9141	57.422	57.7043	56.8964	57.1833	55.52	56.5464	57.0392	58.1931	53.891	53.1915	53.6518	54.518	53.836	54.2578
26	58.3445	2.87785	59.8566	61.5922	59.0576	60.4292	59.2333	58.9709	62.327	62.5629	62.8814	60.8756	62.3602	62.9548	57.9521	57.4629	58.5004	58.2989	57.5873	57.9109	57.4803	57.7274	56.1322	57.1299	57.6882	58.7236	54.1065	53.3868	53.7519	54.8142	54.0508	54.5287
27	58.8046	3.02245	60.3026	62.2785	59.2465	61.0376	59.6252	59.3251	63.0032	63.2493	63.6019	61.4765	63.0804	63.6081	58.2818	57.5825	59.0408	58.8021	57.7911	58.1925	58.0859	58.2523	56.8008	57.7334	58.3696	59.2736	54.3493	53.595	53.8691	55.1623	54.2755	54.8447
28	59.3066	3.16872	60.8014	62.9855	59.4894	61.7019	60.0699	59.7602	63.7053	63.949	64.3351	62.1459	63.818	64.2787	58.69	57.764	59.6525	59.3997	58.0713	58.5625	58.7051	58.768	57.4996	58.3497	59.0665	59.8415	54.6311	53.8269	54.0401	55.5616	54.5173	55.2097
29	59.8497	3.30709	61.3571	63.7031	59.812	62.4107	60.5705	60.2893	64.4243	64.6525	65.0716	62.8709	64.5599	64.9663	59.1753	58.0466	60.3045	60.0547	58.4525	59.0184	59.3307	59.2895	58.2036	58.9722	59.7649	60.4234	54.961	54.0913	54.2939	56.0065	54.7892	55.6242
30	60.4299	3.43103	61.9716	64.4273	60.2349	63.1569	61.1264	60.9125	65.1523	65.3552	65.8025	63.6387	65.2967	65.6686	59.727	58.454	60.9708	60.732	58.9341	59.5441	59.9562	59.8253	58.8945	59.5954	60.4558	61.0102	55.3423	54.3908	54.6395	56.4887	55.1077	56.0849
31	61.0397	3.53713	62.6407	65.1529	60.7687	63.9318	61.7331	61.6171	65.8807	66.0525	66.5181	64.4349	66.0201	66.3781	60.3271	58.979	61.6371	61.4041	59.4944	60.1207	60.5769	60.3737	59.5629	60.2166	61.1366	61.5945	55.7729	54.7262	55.0654	56.9998	55.487	56.5858
32	61.6687	3.62355	63.3541	65.8725	61.4054	64.7219	62.3868	62.384	66.597	66.7364	67.2066	65.2415	66.7181	67.0825	60.9558	59.5884	62.2977	62.0522	60.1049	60.7357	61.1893	60.9269	60.2057	60.8346	61.8062	62.1729	56.2473	55.1006	55.5511	57.5335	55.9331	57.1184
33	62.3054	3.68869	64.0982	66.5775	62.1212	65.5108	63.0867	63.1947	67.2845	67.3938	67.8539	66.0356	67.374	67.7653	61.5979	60.2427	62.9499	62.669	60.7428	61.3849	61.7884	61.4738	60.821	61.4478	62.4588	62.7406	56.758	55.5168	56.0758	58.0823	56.4426	57.6723
34	62.9386	3.73012	64.8581	67.2573	62.8899	66.2836	63.8279	64.0319	67.9245	68.0083	68.4448	66.7916	67.9687	68.4092	62.2454	60.9112	63.5933	63.258	61.3967	62.0675	62.3674	62.0017	61.4077	62.055	63.0828	63.2897	57.2974	55.9761	56.6267	58.6404	57.0056	58.2384
35	63.5579	3.74471	65.6179	67.8987	63.6897	67.0281	64.5949	64.8783	68.4989	68.5627	68.9657	67.4841	68.4842	68.998	62.8945	61.575	64.2297	63.8277	62.063	62.7772	62.9173	62.4991	61.9644	62.6517	63.6612	63.8099	57.861	56.4789	57.1971	59.2065	57.6101	58.8125
36	64.154	3.73039	66.3611	68.489	64.499	67.7319	65.3674	65.718	68.9943	69.0438	69.4091	68.0915	68.9092	69.5177	63.542	62.2265	64.8589	64.3873	62.7389	63.4986	63.4275	62.9558	62.4879	63.2277	64.1755	64.2907	58.4449	57.0251	57.7802	59.7806	58.2448	59.3941
37	64.7182	3.68783	67.0729	69.0173	65.2978	68.384	66.1285	66.5371	69.4048	69.4457	69.7759	68.5998	69.2442	69.9586	64.183	62.868	65.4754	64.9438	63.4187	64.2088	63.8861	63.3643	62.9699	63.7679	64.6071	64.7212	59.0441	57.6133	58.3699	60.3596	58.8977	59.98
38	65.2441	3.62098	67.7429	69.4762	66.0745	68.9773	66.8651	67.3215	69.7335	69.7706	70.0741	69.0053	69.5008	70.3166	64.8114	63.5075	66.067	65.4995	64.095	64.8881	64.2813	63.7204	63.4005	64.2546	64.94	65.0911	59.6513	58.2363	58.9641	60.936	59.5577	60.5626
39	65.727	3.53649	68.3629	69.8632	66.8262	69.5051	67.5655	68.0545	69.9902	70.0302	70.316	69.3153	69.697	70.5926	65.4195	64.1488	66.6189	66.0474	64.7603	65.5221	64.6048	64.0203	63.7715	64.6713	65.1683	65.3927	60.2578	58.8779	59.5669	61.4999	60.2147	61.1299
40	66.1634	3.44294	68.9246	70.1805	67.5501	69.9585	68.2181	68.7157	70.1903	70.2427	70.5155	69.5478	69.8532	70.7922	65.9964	64.7902	67.1167	66.5713	65.4026	66.1013	64.8532	64.2573	64.0757	65.0097	65.301	65.6222	60.8527	59.5175	60.1829	62.0391	60.8586	61.6657
41	66.5505	3.34987	69.4191	70.4336	68.2396	70.3305	68.8082	69.2834	70.353	70.4303	70.6881	69.729	69.9921	70.9257	66.5296	65.4269	67.5449	67.0521	66.0048	66.6195	65.0273	64.4223	64.3065	65.2696	65.3605	65.7775	61.4233	60.1406	60.8078	62.5388	61.4764	62.1529
42	66.8861	3.26702	69.8387	70.6305	68.8797	70.6221	69.3207	69.7404	70.4998	70.6156	70.8498	69.8875	70.1378	71.0084	67.0063	66.0474	67.8904	67.4719	66.5493	67.0727	65.1309	64.51	64.4599	65.4534	65.3749	65.8561	61.9546	60.74	61.4228	62.9817	62.0521	62.5763
43	67.1701	3.20414	70.1812	70.7839	69.4495	70.8431	69.7468	70.0825	70.652	70.8194	71.0168	70.0507	70.3121	71.0611	67.4147	66.6278	68.1478	67.815	67.0224	67.4607	65.1722	64.5292	64.5379	65.5631	65.3668	65.8639	62.4302	61.3089	61.998	63.351	62.5688	62.9245
44	67.4056	3.16939	70.4529	70.9133	69.9299	71.0108	70.088	70.3223	70.8277	71.0555	71.2046	70.2408	70.5307	71.1072	67.7473	67.1395	68.3215	68.0736	67.4148	67.7873	65.1655	64.5035	64.5514	65.607	65.3501	65.8158	62.8344	61.8366	62.5	63.634	63.0101	63.1911
45	67.5985	3.16714	70.6675	71.0406	70.3115	71.1459	70.3552	70.4843	71.0364	71.3206	71.4239	70.4726	70.7969	71.1678	68.0043	67.5612	68.4253	68.2529	67.7219	68.0604	65.1274	64.4565	64.5169	65.6024	65.3336	65.7278	63.1566	62.3098	62.9021	63.8296	63.3624	63.3792
46	67.7546	3.19658	70.8433	71.1835	70.6007	71.2686	70.5654	70.5982	71.2717	71.5828	71.6735	70.751	71.0953	71.2557	68.194	67.885	68.4791	68.3692	67.9474	68.2893	65.0689	64.3991	64.4533	65.5669	65.3174	65.6078	63.3953	62.713	63.1923	63.952	63.6181	63.5009
47	67.8766	3.25102	71.0001	71.3531	70.8226	71.3924	70.7399	70.6925	71.5058	71.7768	71.9323	71.0659	71.3855	71.3683	68.3297	68.1176	68.5034	68.4427	68.1036	68.481	64.9893	64.3314	64.374	65.5055	65.2836	65.4518	63.5583	63.032	63.3771	64.0255	63.782	63.5748
48	67.9597	3.31796	71.1537	71.5466	71.0117	71.5182	70.9038	70.7879	71.6853	71.8094	72.1524	71.3838	71.5995	71.4812	68.4252	68.2755	68.515	68.49	68.2075	68.6382	64.8723	64.2392	64.2732	65.4034	65.1966	65.2488	63.6619	63.2607	63.4779	64.0735	63.8754	63.6218
49	67.9891	3.38095	71.3077	71.7394	71.1986	71.6271	71.0814	70.8921	71.7348	71.5796	72.2604	71.6417	71.6468	71.5457	68.4894	68.3701	68.5214	68.5222	68.2756	68.7578	64.6863	64.0915	64.1224	65.2238	65.0081	64.9858	63.727	63.4068	63.5268	64.1089	63.9313	63.6611
50	67.9408	3.42708	71.4491	71.8824	71.4042	71.676	71.2873	70.9959	71.5718	71.0125	72.1686	71.7516	71.4327	71.4935	68.5251	68.4036	68.5191	68.5463	68.3229	68.8337	64.3868	63.8439	63.877	64.9118	64.6612	64.6402	63.7712	63.4898	63.5543	64.1263	63.9846	63.7008
51	67.7844	3.45781	71.545	71.9033	71.6345	71.6006	71.5156	71.0708	71.1294	70.0971	71.7957	71.6173	70.8864	71.2506	68.53	68.3752	68.4909	68.5635	68.3604	68.8601	63.9177	63.4434	63.4776	64.4002	64.096	64.1711	63.7998	63.5377	63.5776	64.0968	64.0585	63.7286
52	67.4883	3.4953	71.5425	71.7094	71.8758	71.3256	71.7304	71.0717	70.3826	68.9069	71.0947	71.1629	69.9921	70.7563	68.4956	68.2874	68.4084	68.5625	68.3938	68.8259	63.2206	62.8392	62.8575	63.6196	63.2583	63.5283	63.8001	63.5826	63.5896	63.9662	64.1515	63.7107
53	67.0269	3.57671	71.3742	71.2042	72.0905	70.776	71.8595	70.9411	69.365	67.5861	70.0798	70.3625	68.8118	69.9847	68.4061	68.1431	68.2371	68.517	68.4208	68.7125	62.2537	61.9915	61.9661	62.5245	62.1192	62.6673	63.7356	63.6496	63.5458	63.6611	64.2238	63.5977
54	66.3898	3.73172	70.9721	70.3233	72.2192	69.8997	71.8051	70.6132	68.172	66.3026	68.8397	69.2643	67.4857	68.9679	68.2377	67.9402	67.9407	68.3872	68.4269	68.4934	61.0195	60.8871	60.7945	61.1384	60.7131	61.5645	63.5477	63.7363	63.3648	63.1074	64.1953	63.3348
55	65.5895	3.95231	70.2909	69.0756	72.184	68.7019	71.4667	70.0261	66.9398	65.1941	67.5205	67.9921	66.1894	67.8028	67.958	67.6697	67.4829	68.1261	68.3809	68.1305	59.5922	59.5614	59.4031	59.5822	59.1695	60.2447	63.1668	63.7973	62.9498	62.2546	63.9649	62.8674
56	64.6654	4.18136	69.3312	67.5673	71.8951	67.2756	70.773	69.145	65.8052	64.3399	66.2804	66.7104	65.0713	66.6241	67.53	67.3108	66.8306	67.6907	68.241	67.5767	58.128	58.1262	57.9391	58.0628	57.6985	58.8135	62.5325	63.7519	62.2186	61.1	63.4428	62.1493
57	63.6756	4.33956	68.15	65.989	71.2677	65.793	69.7105	67.9896	64.8664	63.7552	65.2389	65.5679	64.2132	65.5566	66.919	66.8295	65.9652	67.0445	67.9629	66.7928	56.8245	56.7627	56.6055	56.7983	56.5047	57.4513	61.6185	63.5046	61.1394	59.7073	62.5781	61.163
58	62.6812	4.37353	66.852	64.559	70.2538	64.4517	68.3429	66.6526	64.1644	63.4021	64.454	64.6575	63.6245	64.6839	66.1056	66.1853	64.9034	66.1648	67.504	65.7706	55.8348	55.6507	55.5726	55.9175	55.6942	56.3392	60.4493	62.9633	59.7624	58.2041	61.3781	59.9388
59	61.735	4.28577	65.5668	63.4427	68.8829	63.4002	66.8154	65.2928	63.6903	63.2174	63.9246	64.0073	63.2628	64.0394	65.1018	65.3453	63.7143	65.0658	66.8274	64.5561	55.2102	54.889	54.9093	55.4244	55.2541	55.5744	59.1058	62.069	58.2253	56.7548	59.9193	58.5608
60	60.881	4.12957	64.4153	62.6908	67.287	62.6856	65.3231	64.0899	63.4038	63.1395	63.6095	63.5902	63.0694	63.6106	63.9667	64.3147	62.5201	63.8209	65.9146	63.2632	54.9055	54.4754	54.5822	55.2301	55.0913	55.1485	57.7138	60.8338	56.7225	55.5156	58.3388	57.1584
61	60.1581	3.9767	63.4854	62.255	65.6813	62.2659	64.0501	63.1748	63.255	63.1234	63.4528	63.3513	62.9921	63.3557	62.8102	63.1627	61.475	62.5685	64.7879	62.0569	54.8255	54.3338	54.5028	55.2131	55.0965	54.9813	56.4143	59.3549	55.4445	54.5839	56.8079	55.8804
62	59.5981	3.87688	62.8195	62.0528	64.2967	62.0666	63.1037	62.5777	63.1988	63.1401	63.4014	63.2358	62.9893	63.2276	61.7681	62.0203	60.7113	61.4789	63.5332	61.0968	54.8797	54.3723	54.5794	55.2793	55.1927	54.9751	55.3243	57.7919	54.5095	53.9771	55.4891	54.8539
63	59.2146	3.84002	62.4072	62.0027	63.2861	62.0131	62.4856	62.2483	63.2001	63.1711	63.4119	63.2011	63.0305	63.1857	60.9555	61.0456	60.2722	60.6914	62.3004	60.4678	55.0023	54.5149	54.737	55.3744	55.3327	55.0526	54.5078	56.33	53.9312	53.6482	54.4879	54.1415
64	58.9945	3.84696	62.1985	62.0403	62.6664	62.0437	62.1328	62.1093	63.2327	63.206	63.4527	63.2144	63.0927	63.1979	60.4261	60.363	60.1066	60.2443	61.2669	60.1498	55.1447	54.6963	54.9191	55.4658	55.4838	55.1585	53.9703	55.1297	53.6449	53.5251	53.8272	53.7247
65	58.9048	3.86993	62.1294	62.1192	62.3579	62.1106	61.9723	62.0872	63.2775	63.2402	63.5021	63.2489	63.1594	63.2368	60.1683	59.9996	60.1322	60.0778	60.5643	60.0677	55.2725	54.8666	55.087	55.5364	55.6204	55.2522	53.6762	54.2779	53.5598	53.5456	53.4643	53.5335
66	58.9056	3.88788	62.1422	62.2082	62.2573	62.1828	61.9393	62.1235	63.3212	63.2715	63.5485	63.2848	63.2205	63.2808	60.1245	59.8964	60.2695	60.1024	60.2118	60.1423	55.3678	54.9964	55.2163	55.5842	55.7285	55.3137	53.572	53.7722	53.6002	53.663	53.3288	53.4959
67	58.959	3.89288	62.1933	62.2861	62.2727	62.2472	61.9823	62.1783	63.3568	63.2992	63.5859	63.312	63.2696	63.3174	60.2192	59.9664	60.4538	60.2365	60.1349	60.3044	55.4275	55.0758	55.2956	55.6134	55.8036	55.3491	53.5984	53.5421	53.7081	53.8365	53.3491	53.5562
68	59.0345	3.88733	62.253	62.3388	62.3363	62.2997	62.0603	62.23	63.3819	63.3235	63.6095	63.3287	63.3039	63.3438	60.384	60.1288	60.6402	60.416	60.2347	60.5006	55.4557	55.1077	55.3247	55.6249	55.8457	55.3753	53.698	53.4962	53.8355	54.0299	53.4591	53.6691
69	59.1111	3.87646	62.3038	62.3633	62.405	62.3395	62.1433	62.2681	63.3984	63.3471	63.6179	63.339	63.3254	63.3625	60.5668	60.3218	60.8016	60.5936	60.4243	60.6929	55.4598	55.0994	55.3145	55.6228	55.8607	55.4018	53.8265	53.5591	53.9523	54.2152	53.6037	53.8021
70	59.1773	3.86396	62.3383	62.3681	62.4572	62.3674	62.2106	62.2882	63.4103	63.3736	63.615	63.3489	63.3382	63.3757	60.7329	60.5037	60.9252	60.738	60.6409	60.8568	55.4482	55.062	55.2865	55.6161	55.8556	55.4207	53.9568	53.678	54.0502	54.3727	53.7469	53.9363
71	59.2286	3.85145	62.3559	62.3662	62.4875	62.3845	62.2503	62.2909	63.4213	63.4059	63.6069	63.3624	63.3459	63.3853	60.8627	60.6506	61.0068	60.8325	60.844	60.9796	55.4291	55.0136	55.2647	55.6111	55.8355	55.4209	54.0741	53.8177	54.1272	54.4914	53.8721	54.062
72	59.2646	3.83894	62.3599	62.3693	62.5021	62.3907	62.2576	62.2796	63.4334	63.4437	63.5993	63.3804	63.3508	63.3929	60.9474	60.7482	61.0479	60.8811	61.005	61.0546	55.4108	54.9753	55.2599	55.6098	55.8075	55.4014	54.1718	53.9554	54.1812	54.5694	53.9783	54.1746
73	59.2871	3.82558	62.355	62.3867	62.5095	62.3856	62.2365	62.2569	63.4467	63.4829	63.5962	63.4016	63.3531	63.3999	60.9855	60.7908	61.0527	60.8965	61.1062	61.0815	55.398	54.9586	55.2645	55.614	55.7822	55.3704	54.2501	54.0802	54.217	54.6114	54.0719	54.2698
74	59.2983	3.81077	62.346	62.422	62.5114	62.3729	62.1975	62.2265	63.4599	63.518	63.5985	63.4232	63.3531	63.4065	60.9812	60.7842	61.0234	60.8842	61.1465	61.0677	55.3925	54.9567	55.2695	55.6263	55.7658	55.3442	54.312	54.1883	54.2444	54.6271	54.1567	54.3434
75	59.3001	3.79501	62.3363	62.4698	62.5035	62.3618	62.1535	62.1931	63.4715	63.545	63.6054	63.4427	63.3533	63.4109	60.94	60.7399	60.96	60.8439	61.1343	61.0221	55.3926	54.9559	55.2723	55.6457	55.7576	55.3312	54.3601	54.2776	54.2704	54.6276	54.233	54.392
76	59.2924	3.77937	62.327	62.522	62.4814	62.3584	62.1142	62.1592	63.4813	63.5633	63.6158	63.4603	63.3559	63.411	60.8645	60.6667	60.8642	60.7672	61.0758	60.9485	55.3938	54.9519	55.2704	55.6668	55.7526	55.3274	54.3953	54.3476	54.2951	54.6195	54.2994	54.415
77	59.2759	3.76558	62.3203	62.5734	62.4521	62.3617	62.0864	62.1277	63.4914	63.5779	63.629	63.4786	63.3642	63.4073	60.7561	60.5711	60.7424	60.6455	60.9732	60.8484	55.3942	54.948	55.2618	55.6837	55.7476	55.3299	54.4176	54.3981	54.3163	54.6057	54.3531	54.4147
78	59.253	3.75642	62.3206	62.6207	62.4291	62.369	62.0765	62.1075	63.5053	63.597	63.6467	63.4983	63.3839	63.4007	60.6201	60.4619	60.5996	60.4813	60.8324	60.7256	55.3928	54.9438	55.243	55.6923	55.748	55.337	54.426	54.4252	54.3318	54.5867	54.3906	54.3957
79	59.2265	3.75396	62.3313	62.6592	62.4185	62.3792	62.0901	62.1096	63.5251	63.6255	63.6705	63.5185	63.4172	63.3938	60.4652	60.3489	60.4415	60.2864	60.6616	60.5874	55.3904	54.9381	55.2107	55.6966	55.758	55.3484	54.4205	54.4253	54.3381	54.5658	54.4092	54.3641
80	59.1993	3.75674	62.351	62.6816	62.417	62.386	62.131	62.1392	63.5505	63.6621	63.7017	63.5398	63.4581	63.3908	60.2985	60.2325	60.2682	60.0736	60.4762	60.4421	55.3909	54.9351	55.1668	55.7041	55.7777	55.3705	54.4056	54.4047	54.3352	54.5488	54.4103	54.329
81	59.1716	3.75992	62.3704	62.675	62.4152	62.3782	62.1972	62.1866	63.5785	63.6976	63.7432	63.565	63.4911	63.3957	60.1218	60.106	60.0687	59.8464	60.2938	60.2941	55.3967	54.9398	55.1188	55.7147	55.8039	55.4062	54.3906	54.3794	54.3335	54.5386	54.4013	54.3002
82	59.1412	3.75716	62.3745	62.6231	62.4023	62.3467	62.2796	62.2208	63.6029	63.7153	63.7962	63.5969	63.4965	63.4093	59.936	59.967	59.8443	59.6029	60.1226	60.1434	55.4073	54.9522	55.0773	55.7208	55.8361	55.4503	54.3853	54.3637	54.3479	54.5363	54.3936	54.2851
83	59.1049	3.74222	62.348	62.5218	62.371	62.2853	62.36	62.2021	63.6131	63.6909	63.8563	63.6355	63.4561	63.4266	59.7454	59.8177	59.618	59.3497	59.9547	59.9868	55.4232	54.9657	55.0513	55.7178	55.8831	55.4982	54.3949	54.3671	54.3825	54.542	54.3959	54.2871
84	59.0606	3.70989	62.2828	62.3809	62.3181	62.1931	62.4085	62.1134	63.5956	63.5969	63.9139	63.6743	63.356	63.4369	59.5576	59.6615	59.4237	59.1052	59.775	59.8228	55.4476	54.9736	55.0468	55.7103	55.9544	55.5531	54.4192	54.3958	54.4263	54.5536	54.4129	54.3073
85	59.0073	3.65662	62.18	62.2142	62.2423	62.0753	62.3971	61.9713	63.5349	63.4129	63.954	63.6982	63.1854	63.4242	59.3822	59.5037	59.2757	58.8949	59.5795	59.6571	55.4857	54.9788	55.0678	55.7119	56.0488	55.621	54.4536	54.4461	54.4629	54.5693	54.4446	54.3454
86	58.9431	3.58125	62.0464	62.0273	62.1454	61.9389	62.3214	61.799	63.4167	63.1372	63.954	63.6826	62.9415	63.368	59.223	59.3508	59.152	58.7331	59.3802	59.499	55.5375	54.9856	55.108	55.741	56.1519	55.7009	54.4918	54.5047	54.4815	54.5876	54.4869	54.3982
87	58.8638	3.48549	61.8882	61.8136	62.0302	61.7861	62.1998	61.6111	63.2318	62.7918	63.8852	63.5966	62.6382	63.2472	59.0779	59.2088	59.0201	58.6127	59.1974	59.3504	55.5928	54.9893	55.1475	55.8026	56.2428	55.7819	54.5281	54.558	54.4802	54.61	54.534	54.4585
88	58.7659	3.37285	61.7124	61.5802	61.8985	61.6153	62.0535	61.4144	62.9807	62.4195	63.7196	63.4098	62.3093	63.0454	58.9389	59.0786	58.8637	58.5113	59.0345	59.2063	55.6357	54.975	55.1682	55.8841	56.3004	55.8509	54.5617	54.6016	54.4661	54.6418	54.5799	54.5192
89	58.6491	3.24812	61.5261	61.3542	61.7453	61.428	61.8921	61.2108	62.6774	62.0722	63.4464	63.104	62.0028	62.7619	58.7932	58.9557	58.674	58.4057	58.8701	59.0604	55.6517	54.9294	55.1622	55.9607	56.311	55.8951	54.5973	54.6408	54.4567	54.6872	54.6226	54.5792
90	58.5186	3.11811	61.334	61.1594	61.5636	61.2299	61.7141	61.0029	62.3519	61.7972	63.0848	62.6915	61.7635	62.4226	58.6309	58.8353	58.4499	58.286	58.6778	58.9054	55.634	54.8575	55.1337	56.0027	56.2787	55.8977	54.6423	54.6855	54.4749	54.7452	54.6658	54.6404
91	58.3865	2.99333	61.1431	61.014	61.3577	61.028	61.514	60.8018	62.0463	61.6236	62.6876	62.2227	61.6198	62.0779	58.4536	58.7163	58.2121	58.1519	58.4542	58.7333	55.5868	54.7773	55.0986	56.0004	56.2256	55.832	54.7025	54.7431	54.5394	54.8105	54.7161	54.7036
92	58.2696	2.887	60.9648	60.9297	61.1457	60.8326	61.2915	60.6246	61.8034	61.5559	62.3239	61.7725	61.5775	61.7875	58.2818	58.6037	57.9988	58.0253	58.2383	58.5428	55.5203	54.7119	55.0761	55.9673	56.1762	55.67	54.7776	54.8114	54.6533	54.8748	54.7783	54.77
93	58.1831	2.80979	60.8091	60.903	60.9494	60.6572	61.054	60.4821	61.6526	61.5768	62.0516	61.414	61.6202	61.6003	58.1447	58.5075	57.8443	57.947	58.0747	58.35	55.4491	54.6814	55.0797	55.9195	56.1527	55.4119	54.8598	54.8803	54.7961	54.9301	54.852	54.8404
94	58.1341	2.76409	60.6805	60.9171	60.7858	60.5095	60.8147	60.3751	61.5979	61.6515	61.8947	61.1989	61.7118	61.5324	58.0631	58.4363	57.7665	57.9316	57.9891	58.1919	55.3901	54.6933	55.117	55.8726	56.1704	55.0972	54.9388	54.9412	54.9336	54.9767	54.9323	54.9101
95	58.1176	2.74177	60.5759	60.9524	60.6608	60.3848	60.5886	60.293	61.614	61.7335	61.8349	61.1423	61.8063	61.5527	58.0352	58.3838	57.749	57.9551	57.9828	58.1051	55.3554	54.7413	55.1806	55.8432	56.2215	54.7906	55.0074	54.9933	55.0392	55.0232	55.0139	54.9674
96	58.1133	2.72608	60.4804	60.9855	60.562	60.2615	60.3834	60.2096	61.6488	61.774	61.8151	61.2132	61.8553	61.5864	58.0329	58.3285	57.7354	57.9829	58.024	58.0936	55.3439	54.8076	55.2373	55.8377	56.2694	54.5675	55.0605	55.0425	55.096	55.0751	55.0914	54.9974
97	58.086	2.69868	60.3639	60.9829	60.458	60.1007	60.1928	60.0853	61.6349	61.7296	61.7577	61.3383	61.812	61.5369	58.0101	58.2327	57.659	57.9823	58.0553	58.1215	55.3327	54.8694	55.2329	55.8406	56.2539	54.4667	55.0883	55.0924	55.0849	55.1283	55.1506	54.9851
98	57.9915	2.64887	60.1879	60.9036	60.3075	59.8561	59.9962	59.8762	61.506	61.567	61.5878	61.4165	61.639	61.3196	57.9157	58.0499	57.48	57.9098	58.0127	58.1259	55.2775	54.9017	55.1107	55.8175	56.1079	54.4494	55.0704	55.1313	54.9711	55.17	55.1665	54.9134
99	57.7889	2.57919	59.9147	60.7015	60.0733	59.493	59.7616	59.5444	61.2166	61.2666	61.2555	61.3517	61.3143	60.8951	57.7137	57.7637	57.1897	57.7218	57.8548	58.0388	55.1194	54.8682	54.828	55.7246	55.7809	54.3953	54.9799	55.1316	54.7093	55.1838	55.1138	54.7611
100	57.4592	2.50421	59.5255	60.3411	59.7406	59.0118	59.4565	59.0773	60.7613	60.8311	60.7566	61.0864	60.8425	60.2898	57.4077	57.4195	56.8167	57.4077	57.582	57.8123	54.8099	54.7232	54.3738	55.5182	55.2569	54.1776	54.7916	55.0596	54.2681	55.1512	54.9728	54.506
101	57.0183	2.44495	59.0381	59.8132	59.3356	58.4626	59.0668	58.5121	60.1817	60.297	60.1437	60.6016	60.2679	59.5984	57.0449	57.0928	56.4286	57.0154	57.2364	57.4516	54.3436	54.4236	53.7901	55.1657	54.5843	53.7541	54.483	54.8693	53.6681	55.0412	54.7109	54.1256

## Sheet: SKAY
Sound side			TF1	C:\Users\xb00012\Documents\Data\27_15_150415 SP\27_15_150415_0040.c3d	C:\Users\xb00012\Documents\Data\27_15_150415 SP\27_15_150415_0044.c3d	C:\Users\xb00012\Documents\Data\27_15_150415 SP\27_15_150415_0046.c3d	C:\Users\xb00012\Documents\Data\27_15_150415 SP\27_15_150415_0048.c3d	C:\Users\xb00012\Documents\Data\27_15_150415 SP\27_15_150415_0054.c3d	TF2	C:\Users\xb00012\Documents\Data\37_26_130515 SP\37_26_130515_0039.c3d	C:\Users\xb00012\Documents\Data\37_26_130515 SP\37_26_130515_0041.c3d	C:\Users\xb00012\Documents\Data\37_26_130515 SP\37_26_130515_0045.c3d	C:\Users\xb00012\Documents\Data\37_26_130515 SP\37_26_130515_0049.c3d	C:\Users\xb00012\Documents\Data\37_26_130515 SP\37_26_130515_0051.c3d	TF3	C:\Users\xb00012\Documents\Data\39_28_200515 SP\39_28_200515_0041.c3d	C:\Users\xb00012\Documents\Data\39_28_200515 SP\39_28_200515_0043.c3d	C:\Users\xb00012\Documents\Data\39_28_200515 SP\39_28_200515_0045.c3d	C:\Users\xb00012\Documents\Data\39_28_200515 SP\39_28_200515_0051.c3d	C:\Users\xb00012\Documents\Data\39_28_200515 SP\39_28_200515_0053.c3d	TF4	C:\Users\xb00012\Documents\Data\44_33_190615 SP\44_33_190615_0035.c3d	C:\Users\xb00012\Documents\Data\44_33_190615 SP\44_33_190615_0037.c3d	C:\Users\xb00012\Documents\Data\44_33_190615 SP\44_33_190615_0043.c3d	C:\Users\xb00012\Documents\Data\44_33_190615 SP\44_33_190615_0045.c3d	C:\Users\xb00012\Documents\Data\44_33_190615 SP\44_33_190615_0049.c3d	TF5	C:\Users\xb00012\Documents\Data\45_34_230615 SP\45_34_230615_0036.c3d	C:\Users\xb00012\Documents\Data\45_34_230615 SP\45_34_230615_0038.c3d	C:\Users\xb00012\Documents\Data\45_34_230615 SP\45_34_230615_0040.c3d	C:\Users\xb00012\Documents\Data\45_34_230615 SP\45_34_230615_0042.c3d	C:\Users\xb00012\Documents\Data\45_34_230615 SP\45_34_230615_0044.c3d
Sagittal plane			ESP	LKNEE_ANGLES	LKNEE_ANGLES	LKNEE_ANGLES	LKNEE_ANGLES	LKNEE_ANGLES	ESP	RKNEE_ANGLES	RKNEE_ANGLES	RKNEE_ANGLES	RKNEE_ANGLES	RKNEE_ANGLES	ESP	LKNEE_ANGLES	LKNEE_ANGLES	LKNEE_ANGLES	LKNEE_ANGLES	LKNEE_ANGLES	ESP	LKNEE_ANGLES	LKNEE_ANGLES	LKNEE_ANGLES	LKNEE_ANGLES	LKNEE_ANGLES	ESP	RKNEE_ANGLES	RKNEE_ANGLES	RKNEE_ANGLES	RKNEE_ANGLES	RKNEE_ANGLES
Knee Angle				LINK_MODEL_BASED	LINK_MODEL_BASED	LINK_MODEL_BASED	LINK_MODEL_BASED	LINK_MODEL_BASED		LINK_MODEL_BASED	LINK_MODEL_BASED	LINK_MODEL_BASED	LINK_MODEL_BASED	LINK_MODEL_BASED		LINK_MODEL_BASED	LINK_MODEL_BASED	LINK_MODEL_BASED	LINK_MODEL_BASED	LINK_MODEL_BASED		LINK_MODEL_BASED	LINK_MODEL_BASED	LINK_MODEL_BASED	LINK_MODEL_BASED	LINK_MODEL_BASED		LINK_MODEL_BASED	LINK_MODEL_BASED	LINK_MODEL_BASED	LINK_MODEL_BASED	LINK_MODEL_BASED
101 points over gait cycle				Original	Original	Original	Original	Original		Original	Original	Original	Original	Original		Original	Original	Original	Original	Original		Original	Original	Original	Original	Original		Original	Original	Original	Original	Original
ITEM	Mean	SD	C4_L	1	1	1	1	1	C4_R	1	1	1	1	1	C4_L	1	1	1	1	1	C4_L	1	1	1	1	1	C4_R	1	1	1	1	1
1	-4.53845	3.29667	-7.5892	-7.51232	-9.24923	-5.38227	-7.42321	-8.37895	-0.282776	-1.5817	-0.51943	0.154198	0.200959	0.33209	-8.34072	-7.59049	-6.61947	-9.06753	-8.97519	-9.45091	-4.54625	-4.67973	-4.66491	-4.96823	-4.14303	-4.27538	-1.9333	-2.41899	-1.67493	-1.71624	-2.2517	-1.60464
2	-4.54188	3.07734	-7.09376	-6.99655	-8.58686	-4.8925	-7.29259	-7.70033	-0.617226	-1.53067	-0.618586	-0.367659	-0.143503	-0.425709	-8.14827	-7.3794	-6.39552	-9.00491	-8.47912	-9.48241	-4.99464	-5.17205	-5.19398	-4.97744	-4.70057	-4.92916	-1.8555	-2.389	-1.53496	-1.70009	-1.993	-1.66046
3	-4.42578	2.90424	-6.44751	-6.32195	-7.90656	-4.36822	-6.86871	-6.77211	-0.780389	-0.768337	-0.735982	-0.819972	-0.512058	-1.0656	-7.83659	-7.16845	-6.22791	-8.71691	-7.81504	-9.25465	-5.40987	-5.61124	-5.82295	-4.60568	-5.30626	-5.7032	-1.65456	-2.22092	-1.31356	-1.53518	-1.57642	-1.6267
4	-4.12713	2.8455	-5.65425	-5.43459	-7.1913	-3.83506	-6.16909	-5.64123	-0.552862	0.830882	-0.68568	-0.878224	-0.704589	-1.3267	-7.35933	-6.90579	-6.02323	-8.15171	-6.9881	-8.72784	-5.64963	-5.87771	-6.42712	-3.84133	-5.70872	-6.39324	-1.41958	-1.98224	-1.13291	-1.33677	-1.0727	-1.57329
5	-3.54936	2.94167	-4.66485	-4.24001	-6.3625	-3.24137	-5.18158	-4.29877	0.272894	3.1777	-0.193762	-0.247239	-0.432885	-0.939341	-6.62334	-6.46504	-5.68521	-7.21019	-5.94242	-7.81382	-5.5955	-5.93647	-6.78084	-2.79742	-5.68673	-6.77606	-1.13599	-1.65006	-0.993226	-1.11913	-0.461022	-1.45653
6	-2.64744	3.19707	-3.41512	-2.7042	-5.3327	-2.46445	-3.88112	-2.69315	1.76	5.97569	0.962058	1.17468	0.462981	0.224586	-5.6039	-5.77868	-5.22772	-5.84574	-4.69707	-6.47028	-5.23395	-5.84745	-6.70706	-1.61095	-5.22296	-6.78133	-0.744215	-1.19039	-0.822043	-0.833269	0.298316	-1.17369
7	-1.47244	3.59335	-1.88	-0.937226	-4.06835	-1.36663	-2.25496	-0.772825	3.76621	8.91903	2.7892	3.21647	1.87465	2.0317	-4.38358	-4.89835	-4.72852	-4.13757	-3.3831	-4.77037	-4.65002	-5.68152	-6.203	-0.380726	-4.45423	-6.53064	-0.214824	-0.617591	-0.559383	-0.43458	1.19184	-0.6544
8	-0.139143	4.08397	-0.106427	0.843192	-2.61314	0.119646	-0.338402	1.45657	6.01237	11.8275	5.04702	5.55205	3.50829	4.12702	-3.07694	-3.939	-4.1933	-2.25002	-2.12152	-2.88087	-3.94096	-5.45018	-5.40892	0.809759	-3.47604	-6.17941	0.41625	0.025607	-0.213148	0.064824	2.1345	0.069471
9	1.24258	4.60372	1.81272	2.45324	-1.04959	1.9491	1.78685	3.924	8.23547	14.6223	7.4089	7.91126	5.09372	6.1412	-1.76646	-2.99563	-3.5439	-0.359088	-0.928292	-1.00537	-3.15781	-5.11731	-4.46841	1.86565	-2.28563	-5.78333	1.08898	0.733264	0.172764	0.615483	3.03852	0.884875
10	2.60689	5.10318	3.79952	3.85311	0.568521	4.00588	4.02869	6.54141	10.2888	17.2392	9.66366	10.1735	6.50063	7.86716	-0.52079	-2.12946	-2.75287	1.38225	0.211716	0.684408	-2.31685	-4.64747	-3.44266	2.69041	-0.868463	-5.31607	1.78374	1.55449	0.59119	1.19461	3.89809	1.68032
11	3.93032	5.56366	5.83123	5.13875	2.25976	6.19108	6.31563	9.25094	12.1255	19.5841	11.7619	12.3015	7.71243	9.26741	0.600401	-1.39026	-1.90159	2.89561	1.26398	2.13427	-1.4411	-4.04876	-2.34056	3.2155	0.719541	-4.75124	2.53558	2.5367	1.09866	1.83873	4.79514	2.40869
12	5.20964	5.98504	7.92434	6.44573	4.09178	8.47196	8.59264	12.0196	13.7309	21.5523	13.7275	14.247	8.74266	10.3851	1.59429	-0.782082	-1.05441	4.19978	2.1995	3.40868	-0.587716	-3.3889	-1.19433	3.42656	2.34175	-4.12366	3.38634	3.65277	1.76422	2.60666	5.82158	3.08647
13	6.43216	6.3704	10.0741	7.84681	6.09695	10.846	10.7909	14.7898	15.0794	23.0716	15.5602	15.9248	9.57438	11.2661	2.51286	-0.222597	-0.176301	5.33685	3.03202	4.59431	0.164496	-2.76997	-0.083584	3.36237	3.84163	-3.52797	4.32992	4.8013	2.59792	3.51181	6.99144	3.74715
14	7.55845	6.71915	12.2063	9.31773	8.20447	13.2593	12.8102	17.4397	16.1306	24.1287	17.1955	17.2495	10.151	11.9283	3.38822	0.411846	0.768516	6.28901	3.75594	5.71579	0.752935	-2.28173	0.90665	3.08797	5.11552	-3.06373	5.31421	5.89157	3.55192	4.5012	8.22823	4.39814
15	8.53395	7.02563	14.1917	10.7799	10.2722	15.5694	14.5379	19.7993	16.8497	24.7655	18.5298	18.1789	10.4082	12.3663	4.17937	1.19121	1.71556	6.97327	4.30548	6.71131	1.15428	-1.96545	1.72767	2.66696	6.13302	-2.79078	6.29464	6.91246	4.59285	5.50736	9.43712	5.02342
16	9.31316	7.28536	15.9079	12.155	12.1785	17.5997	15.8854	21.7209	17.2271	25.0499	19.4764	18.7255	10.3133	12.5703	4.78862	2.06466	2.51469	7.30893	4.5927	7.46213	1.37748	-1.81645	2.36869	2.1538	6.9081	-2.72674	7.26476	7.89741	5.73173	6.5024	10.5786	5.61368
17	9.87582	7.50206	17.2867	13.3774	13.8702	19.233	16.8156	23.137	17.2841	25.0453	20.0062	18.9385	9.88963	12.5409	5.13686	2.88138	3.03845	7.30013	4.59369	7.87066	1.44593	-1.8117	2.83872	1.60207	7.46044	-2.85988	8.22553	8.83734	6.96607	7.48465	11.6633	6.17632
18	10.2281	7.68347	18.3173	14.3873	15.3361	20.4518	17.3501	24.0611	17.0674	24.7972	20.1493	18.8802	9.21645	12.294	5.22441	3.48665	3.27218	7.04013	4.38992	7.93315	1.38826	-1.9222	3.15843	1.06896	7.79723	-3.16112	9.14308	9.66236	8.22009	8.42788	12.6907	6.71431
19	10.392	7.83164	19.0226	15.1394	16.5621	21.3071	17.5552	24.5493	16.6373	24.3388	19.9724	18.61	8.40563	11.8599	5.11409	3.81275	3.28119	6.64231	4.10329	7.73091	1.23687	-2.11191	3.35743	0.605074	7.92556	-3.59182	9.94929	10.2969	9.36602	9.2698	13.6087	7.20504
20	10.3954	7.93974	19.4359	15.6181	17.5166	21.8644	17.5148	24.6655	16.0582	23.7048	19.5567	18.1764	7.56766	11.2853	4.87871	3.89814	3.13106	6.1863	3.8155	7.36257	1.02682	-2.34244	3.47142	0.241197	7.86885	-4.10492	10.5773	10.707	10.2986	9.9433	14.3298	7.60804
21	10.2655	7.99629	19.5873	15.835	18.1657	22.168	17.3055	24.4625	15.3893	22.939	18.9801	17.6162	6.78145	10.6298	4.56508	3.82499	2.85399	5.70824	3.54612	6.89207	0.795071	-2.57633	3.54002	-0.01041	7.66816	-4.64609	10.9909	10.9018	10.9772	10.404	14.7795	7.89208
22	10.0258	7.99197	19.5018	15.8173	18.4942	22.232	16.9817	23.984	14.6765	22.0872	18.3031	16.9614	6.07831	9.95253	4.1901	3.64827	2.46052	5.22191	3.27946	6.34034	0.574761	-2.78419	3.60067	-0.152443	7.37223	-5.16246	11.186	10.9066	11.4117	10.634	14.9274	8.05007
23	9.69521	7.92333	19.203	15.5997	18.5115	22.0469	16.5754	23.2813	13.9484	21.191	17.5632	16.2399	5.44808	9.2996	3.76064	3.37875	1.96616	4.74363	3.0039	5.71074	0.38807	-2.94797	3.67943	-0.204774	7.02785	-5.61418	11.176	10.7414	11.6256	10.6352	14.7865	8.09155
24	9.29084	7.79328	18.7183	15.2219	18.2459	21.6009	16.1003	22.4225	13.2204	20.2858	16.7801	15.4741	4.86576	8.69617	3.2913	3.01007	1.40094	4.30053	2.72564	5.01933	0.242542	-3.06221	3.78597	-0.20068	6.67114	-5.98151	10.9817	10.4198	11.6375	10.4237	14.3977	8.02956
25	8.8304	7.61057	18.0818	14.7241	17.7406	20.9015	15.5583	21.4845	12.5025	19.3993	15.9658	14.6806	4.31814	8.14858	2.80594	2.54971	0.797552	3.92062	2.46135	4.30048	0.1322	-3.13499	3.91596	-0.175211	6.31968	-6.26444	10.6296	9.95889	11.4669	10.0292	13.8184	7.87461
26	8.33233	7.38931	17.3338	14.1438	17.0559	19.9828	14.9496	20.5366	11.8047	18.5493	15.134	13.8759	3.8115	7.65293	2.32841	2.02557	0.178315	3.62046	2.22505	3.59268	0.0420604	-3.18489	4.05908	-0.159675	5.97335	-6.47757	10.1527	9.38397	11.1434	9.48982	13.1119	7.63443
27	7.8145	7.14667	16.5179	13.5159	16.269	18.8985	14.283	19.6231	11.1381	17.7414	14.3022	13.0847	3.35908	7.20291	1.87547	1.47407	-0.443519	3.40192	2.01928	2.9256	-0.0452968	-3.23667	4.20125	-0.173605	5.62303	-6.64049	9.58634	8.7283	10.706	8.84556	12.3352	7.31663
28	7.29372	6.89824	15.6778	12.8753	15.463	17.7137	13.5797	18.7571	10.5106	16.9681	13.4861	12.3392	2.96593	6.79343	1.45766	0.930709	-1.0515	3.25859	1.83376	2.31675	-0.141349	-3.31401	4.32383	-0.21392	5.26564	-6.76828	8.96395	8.03092	10.1957	8.13351	11.5284	6.93122
29	6.78539	6.65441	14.8513	12.2545	14.7093	16.4969	12.8673	17.9285	9.92378	16.2133	12.6944	11.6661	2.62447	6.42068	1.08433	0.429167	-1.61925	3.18285	1.65282	1.77606	-0.247864	-3.42988	4.40919	-0.265784	4.91617	-6.86901	8.3154	7.33136	9.64968	7.38892	10.7157	6.49134
30	6.30202	6.41973	14.0667	11.6768	14.0542	15.3107	12.1712	17.1205	9.37078	15.4606	11.9275	11.0703	2.31832	6.07721	0.764368	-0.003124	-2.11699	3.16437	1.46627	1.31131	-0.358114	-3.58013	4.44944	-0.321178	4.60802	-6.94672	7.6664	6.66215	9.09791	6.64712	9.91134	6.01349
31	5.85167	6.1942	13.3418	11.1552	13.5166	14.2046	11.5091	16.3235	8.83602	14.6971	11.1776	10.5284	2.03083	5.74608	0.502226	-0.352263	-2.52058	3.18734	1.27084	0.925786	-0.459202	-3.74506	4.4505	-0.382005	4.38258	-7.00203	7.03747	6.04501	8.55881	5.94131	9.12512	5.51708
32	5.43789	5.97523	12.6866	10.6966	13.0918	13.2125	10.8898	15.5421	8.30057	13.9157	10.4305	9.99752	1.75529	5.40382	0.295446	-0.61935	-2.81483	3.23231	1.06356	0.615538	-0.535565	-3.89773	4.42804	-0.455758	4.27559	-7.02797	6.44245	5.49092	8.03751	5.29709	8.36468	5.02203
33	5.06131	5.75966	12.104	10.3	12.761	12.3516	10.3124	14.7953	7.75047	13.1163	9.67156	9.43492	1.49824	5.03131	0.136083	-0.816495	-2.99408	3.2798	0.840439	0.370751	-0.572265	-4.01304	4.39899	-0.5505	4.3099	-7.00668	5.88823	5.002	7.52964	4.72855	7.63596	4.54499
34	4.72058	5.54593	11.5901	9.95073	12.5027	11.6247	9.76535	14.1072	7.18194	12.3046	8.89448	8.81727	1.27143	4.6219	0.0131436	-0.960365	-3.0656	3.31442	0.601646	0.175612	-0.558104	-4.07456	4.37386	-0.669191	4.49582	-6.91644	5.3758	4.57249	7.02919	4.23737	6.94343	4.09653
35	4.41203	5.33571	11.1332	9.621	12.2999	11.0206	9.22966	13.495	6.6004	11.4881	8.10692	8.14645	1.07886	4.18166	-0.086101	-1.06719	-3.05189	3.32684	0.352677	0.009062	-0.489106	-4.07809	4.35495	-0.806774	4.82877	-6.74438	4.90172	4.1905	6.53379	3.81304	6.29053	3.68074
36	4.12871	5.13371	10.7151	9.27481	12.1421	10.5149	8.68344	12.9604	6.01544	10.6712	7.33035	7.44068	0.910785	3.72419	-0.174612	-1.15246	-2.98542	3.31066	0.102078	-0.147919	-0.371518	-4.03314	4.34316	-0.954184	5.28382	-6.49725	4.45913	3.84144	6.04445	3.43454	5.67982	3.29542
37	3.8609	4.94595	10.3145	8.87475	12.0234	10.077	8.10554	12.4919	5.43555	9.85271	6.59234	6.71851	0.748922	3.26527	-0.262572	-1.23066	-2.89766	3.26152	-0.140502	-0.305556	-0.221887	-3.96043	4.34705	-1.10376	5.81396	-6.20626	4.0389	3.51066	5.56286	3.07567	5.11293	2.93237
38	3.59818	4.77802	9.91201	8.38898	11.9407	9.67778	7.47881	12.0738	4.86474	9.02934	5.91461	5.986	0.57637	2.81737	-0.355399	-1.31375	-2.81223	3.18128	-0.366683	-0.465613	-0.0628978	-3.88544	4.38399	-1.25164	6.35864	-5.92003	3.63246	3.18642	5.09147	2.71342	4.5914	2.57958
39	3.33244	4.63393	9.49473	7.79824	11.8926	9.29641	6.79476	11.6916	4.30264	8.20097	5.30545	5.23372	0.387434	2.38563	-0.455948	-1.41025	-2.74428	3.07741	-0.574784	-0.627836	0.0845942	-3.82646	4.4722	-1.39829	6.86259	-5.68706	3.2362	2.86435	4.6346	2.33674	4.11925	2.22608
40	3.06093	4.51625	9.05859	7.10068	11.8804	8.9218	6.05727	11.3328	3.74838	7.376	4.75956	4.44502	0.192364	1.96895	-0.567875	-1.52693	-2.70157	2.95753	-0.771597	-0.796807	0.210699	-3.78338	4.61946	-1.54225	7.29768	-5.53802	2.85484	2.55077	4.20026	1.95173	3.70481	1.86662
41	2.78768	4.42733	8.60902	6.31304	11.9087	8.55215	5.28251	10.9887	3.20472	6.57603	4.26397	3.60817	0.012313	1.56312	-0.696698	-1.6707	-2.68693	2.82754	-0.970684	-0.982721	0.319709	-3.73938	4.81773	-1.67106	7.6693	-5.47804	2.50164	2.26255	3.80212	1.57848	3.36111	1.50394
42	2.52222	4.3698	8.15928	5.46912	11.9838	8.19281	4.49555	10.6551	2.68032	5.83843	3.80563	2.72413	-0.130228	1.16365	-0.849136	-1.84643	-2.70335	2.68963	-1.18882	-1.19671	0.425011	-3.67245	5.04397	-1.76008	8.00351	-5.48989	2.19565	2.02456	3.45751	1.24291	3.10504	1.14821
43	2.27679	4.34576	7.72734	4.61367	12.11	7.85448	3.72663	10.332	2.18768	5.21161	3.37479	1.80791	-0.222792	0.766856	-1.02932	-2.05384	-2.75375	2.54636	-1.44003	-1.44533	0.540254	-3.5671	5.26419	-1.77984	8.32896	-5.54495	1.95799	1.86324	3.18537	0.971189	2.95462	0.815525
44	2.06304	4.35491	7.33149	3.79239	12.2824	7.5516	3.00812	10.0229	1.73834	4.73808	2.96525	0.888805	-0.271394	0.370944	-1.23413	-2.29101	-2.83569	2.40798	-1.72571	-1.72624	0.672095	-3.42268	5.44308	-1.7047	8.66083	-5.61604	1.80739	1.79825	3.00517	0.785158	2.92405	0.524347
45	1.88972	4.39308	6.98654	3.04288	12.4857	7.30002	2.36964	9.73445	1.3398	4.43484	2.57476	0.011035	-0.300596	-0.021069	-1.45189	-2.55666	-2.93669	2.29099	-2.03109	-2.02597	0.818387	-3.25381	5.55431	-1.52077	8.99483	-5.68261	1.75575	1.83625	2.93214	0.700029	3.01963	0.290688
46	1.76292	4.45214	6.70367	2.39163	12.6997	7.11548	1.83458	9.47699	0.995591	4.28482	2.2059	-0.769279	-0.342693	-0.400795	-1.66359	-2.84563	-3.02739	2.21199	-2.33701	-2.31994	0.973197	-3.08019	5.58613	-1.22856	9.31562	-5.72701	1.80575	1.96977	2.96823	0.724736	3.23979	0.126215
47	1.68808	4.52146	6.49282	1.85667	12.9071	7.01102	1.42079	9.2685	0.70715	4.24396	1.8666	-1.39675	-0.423681	-0.754377	-1.84648	-3.14017	-3.06168	2.18028	-2.63418	-2.57667	1.13486	-2.91549	5.54247	-0.836185	9.61107	-5.72755	1.95202	2.18129	3.09774	0.861946	3.57941	0.039735
48	1.67126	4.59139	6.36558	1.45403	13.0986	6.99696	1.14264	9.13566	0.476217	4.26429	1.56731	-1.83526	-0.554385	-1.06087	-1.97961	-3.4054	-2.99183	2.1925	-2.92711	-2.76621	1.30916	-2.76021	5.43558	-0.350373	9.88213	-5.66131	2.18497	2.45055	3.29407	1.1084	4.03252	0.039333
49	1.72031	4.6571	6.33706	1.20214	13.2763	7.08448	1.01102	9.11136	0.307899	4.31964	1.31784	-2.07873	-0.728376	-1.29088	-2.0467	-3.59468	-2.78957	2.23455	-3.21742	-2.86636	1.50684	-2.5979	5.27731	0.224143	10.1466	-5.51596	2.49648	2.76443	3.53256	1.45737	4.59441	0.133624
50	1.84579	4.71948	6.42502	1.12061	13.4543	7.28828	1.03263	9.22931	0.211992	4.41786	1.1264	-2.14715	-0.927661	-1.4095	-2.03377	-3.65965	-2.45338	2.29122	-3.48485	-2.8622	1.74088	-2.39569	5.07988	0.880848	10.4335	-5.29417	2.88481	3.12211	3.79975	1.90388	5.26576	0.332555
51	2.06176	4.78303	6.64778	1.22611	13.6561	7.6265	1.212	9.5182	0.202733	4.59409	1.00108	-2.06972	-1.13024	-1.38155	-1.92451	-3.56355	-1.99683	2.36183	-3.68708	-2.73691	2.02497	-2.11208	4.8602	1.6112	10.772	-5.00648	3.35781	3.53559	4.09724	2.45069	6.05688	0.64866
52	2.38722	4.85262	7.02293	1.52698	13.9123	8.12237	1.55503	9.99795	0.299571	4.89334	0.952698	-1.86281	-1.312	-1.17336	-1.69577	-3.28892	-1.42962	2.46906	-3.77048	-2.45888	2.3754	-1.7059	4.64194	2.40684	11.1864	-4.65228	3.93399	4.0293	4.44205	3.11169	6.99019	1.09671
53	2.84752	4.93155	7.56714	2.01934	14.2576	8.8075	2.0706	10.6806	0.529366	5.35573	0.999737	-1.5156	-1.44433	-0.748703	-1.31581	-2.8339	-0.744635	2.65642	-3.67843	-1.97852	2.81609	-1.14104	4.4546	3.2697	11.702	-4.2048	4.64082	4.6384	4.86255	3.90995	8.10068	1.69254
54	3.47484	5.02205	8.2977	2.69213	14.7286	9.72302	2.7696	11.5752	0.92815	6.01383	1.17364	-0.989974	-1.49126	-0.06548	-0.746717	-2.20001	0.080689	2.97651	-3.35377	-1.237	3.38361	-0.388523	4.33391	4.22746	12.3562	-3.611	5.51144	5.40425	5.39334	4.87462	9.43225	2.45275
55	4.30758	5.12748	9.23571	3.53909	15.3641	10.9161	3.66353	12.6957	1.53997	6.90099	1.52171	-0.232172	-1.40791	0.917224	0.0525924	-1.37901	1.08223	3.48067	-2.74241	-0.178513	4.12901	0.574927	4.32742	5.33626	13.2102	-2.80375	6.5806	6.36791	6.07193	6.03879	11.0295	3.3949
56	5.38912	5.25334	10.4087	4.56966	16.2052	12.4335	4.7638	14.0713	2.41245	8.06083	2.10356	0.810841	-1.14149	2.22851	1.12535	-0.346377	2.3094	4.21661	-1.79389	1.24103	5.1178	1.77497	4.50152	6.67408	14.3528	-1.71436	7.88129	7.56458	6.93801	7.43912	12.9278	4.53693
57	6.76636	5.40492	11.8515	5.8149	17.2933	14.3131	6.08343	15.7528	3.59189	9.54936	2.98367	2.17895	-0.636987	3.88444	2.51701	0.942281	3.81608	5.22736	-0.457837	3.05714	6.42867	3.25372	4.94635	8.33061	15.8875	-0.274839	9.44275	9.01875	8.03514	9.11442	15.1475	5.89795
58	8.4872	5.58344	13.6033	7.32266	18.6686	16.5752	7.64137	17.8088	5.12222	11.4323	4.2231	3.89698	0.158885	5.89981	4.27464	2.54736	5.64646	6.55173	1.31652	5.31114	8.14629	5.07632	5.77298	10.3884	17.9103	1.58349	11.2895	10.743	9.40896	11.1016	17.6931	7.50077
59	10.5957	5.78351	15.7019	9.14873	20.3654	19.2173	9.4681	20.3099	7.04455	13.7765	5.87077	5.98271	1.29611	8.29672	6.44453	4.53434	7.82554	8.22996	3.57548	8.05732	10.3475	7.3221	7.0977	12.9068	20.483	3.92764	13.4401	12.7426	11.1013	13.4301	20.5522	9.3743
60	13.1251	5.99355	18.1761	11.3485	22.4095	22.2163	11.6061	23.2998	9.39118	16.6352	7.95673	8.45214	2.81762	11.0942	9.06942	6.9658	10.3693	10.3079	6.34591	11.3582	13.0841	10.0616	9.01792	15.9157	23.6104	6.81493	15.9047	15.0204	13.1431	16.1139	23.6946	11.5514
61	16.0901	6.1977	21.0381	13.9687	24.8165	25.5361	14.1012	26.7682	12.1778	20.036	10.4904	11.3153	4.75539	14.2921	12.1833	9.89349	13.3073	12.8302	9.62278	15.2625	16.3693	13.3364	11.5913	19.4039	27.2314	10.2836	18.6821	17.5785	15.5471	19.1452	27.0768	14.0628
62	19.4802	6.37738	24.2759	17.0378	27.5853	29.1309	16.9851	30.6402	15.3988	23.969	13.4606	14.5679	7.13039	17.8662	15.7988	13.3461	16.6827	15.8293	13.3711	19.7649	20.1698	17.144	14.823	23.3131	31.2255	14.3433	21.7578	20.4147	18.3037	22.4962	30.6459	16.9284
63	23.2544	6.51122	27.8471	20.554	30.6887	32.9458	20.259	34.7881	19.027	28.3781	16.8392	18.1884	9.95476	21.7746	19.8932	17.315	20.5283	19.3169	17.5346	24.7711	24.4027	21.4268	18.6625	27.5423	35.4228	18.9593	25.1021	23.5143	21.3837	26.1247	34.3391	20.1489
64	27.3392	6.57543	31.6804	24.4753	34.0679	36.918	23.8857	39.055	23.0145	33.1502	20.584	22.1403	13.2324	25.9654	24.396	21.7349	24.8347	23.2688	22.0436	30.0981	28.937	26.0707	23.0062	31.9557	39.6224	24.03	28.668	26.8434	24.744	29.9758	38.0781	23.699
65	31.6317	6.54666	35.6805	28.7188	37.634	40.9781	27.7948	43.2769	27.2929	38.1153	24.6394	26.3727	16.9568	30.3802	29.1922	26.4767	29.5311	27.6091	26.8212	35.5228	33.606	30.9116	27.7008	36.4043	43.6348	29.3785	32.387	30.3434	28.3289	33.9752	41.7624	27.525
66	36.009	6.40768	39.7346	33.16	41.2772	45.0509	31.891	47.2937	31.7764	43.0725	28.9348	30.8179	21.1028	34.9541	34.1345	31.3731	34.4826	32.2093	31.7668	40.841	38.234	35.7613	32.55	40.756	47.3255	34.7773	36.1657	33.9263	32.0709	38.016	45.2688	31.5463
67	40.3398	6.1537	43.7169	37.6323	44.8781	49.0549	36.062	50.957	36.3691	47.8325	33.3845	35.3954	25.6141	39.6189	39.0583	36.259	39.5018	36.9042	36.7267	45.8998	42.6652	40.4506	37.3333	44.9088	50.633	40.0002	39.8896	37.4802	35.8902	41.9512	48.465	35.6614
68	44.4962	5.79562	47.4934	41.9345	48.3137	52.8967	40.1795	54.1427	40.9734	52.2523	37.8941	40.0272	30.395	44.2984	43.7999	40.9948	44.3805	41.5264	41.4954	50.6022	46.7811	44.8634	41.8451	48.774	53.5479	44.8752	43.4329	40.8819	39.694	45.6034	51.2324	39.753
69	48.3609	5.36007	50.9298	45.8587	51.4595	56.4645	44.0988	56.7673	45.4918	56.2398	42.3756	44.6446	35.3182	48.8809	48.2121	45.4632	48.924	45.9293	45.86	54.8838	50.4979	48.9282	45.9392	52.2497	56.0682	49.304	46.673	44.0118	43.3738	48.8006	53.4862	43.6927
70	51.8297	4.88945	53.904	49.2324	54.1989	59.6302	47.6657	58.7926	49.8175	59.73	46.7546	49.1675	40.248	53.1876	52.171	49.5526	52.9673	49.9911	49.6541	58.6899	53.749	52.5747	49.5453	55.221	58.1785	53.2256	49.5072	46.7722	46.8081	51.4189	55.1874	47.3496
71	54.8145	4.4397	56.3219	51.9506	56.4423	62.2676	50.7363	60.2127	53.8275	62.6591	50.9554	53.4627	45.069	56.9915	55.5807	53.1499	56.3796	53.6104	52.7892	61.9745	56.4763	55.7036	52.6447	57.594	59.8632	56.5761	51.8658	49.1011	49.8748	53.4069	56.3401	50.6063
72	57.2477	4.07332	58.1244	53.9732	58.141	64.2755	53.203	61.0293	57.3901	64.9609	54.8724	57.3379	49.6918	60.0875	58.3759	56.1537	59.0704	56.6989	55.2493	64.7074	58.6339	58.2083	55.2263	59.3218	61.12	59.2932	53.7143	50.971	52.4694	54.7778	56.9763	53.3769
73	59.087	3.84707	59.2817	55.2988	59.2817	65.5909	55.0053	61.2317	60.382	66.5811	58.3614	60.5955	54.0196	62.3522	60.5272	58.4992	61.0059	59.1864	57.0697	66.8745	60.1963	60.0166	57.2659	60.4029	61.9538	61.3424	55.0477	52.376	54.5245	55.5833	57.1385	55.6159
74	60.3137	3.79327	59.7813	55.9451	59.862	66.1844	56.1197	60.7956	62.706	67.4911	61.2727	63.0983	57.9123	63.7557	62.0414	60.1713	62.2137	61.0383	58.3131	68.4705	61.1591	61.1098	58.7408	60.8617	62.3614	62.722	55.8808	53.319	56.0192	55.8844	56.8686	57.3126
75	60.928	3.90521	59.6193	55.9418	59.8705	66.0474	56.54	59.6968	64.3052	67.6905	63.4962	64.7927	61.2057	64.3409	62.9469	61.1871	62.757	62.2658	59.0354	69.4893	61.5306	61.5088	59.6492	60.7237	62.3254	63.4459	56.2381	53.8074	56.9683	55.7337	56.2054	58.4756
76	60.9402	4.14605	58.7964	55.3233	59.2797	65.1856	56.2611	57.9323	65.1675	67.2038	64.9838	65.6908	63.7637	64.1954	63.2701	61.5661	62.6961	62.9099	59.2561	69.9222	61.3188	61.2461	60.0069	59.9983	61.8133	63.5296	56.148	53.8536	57.404	55.1736	55.1877	59.1213
77	60.3641	4.47376	57.3212	54.12	58.0553	63.6202	55.2743	55.5362	65.3184	66.0722	65.7438	65.8395	65.514	63.4224	63.0212	61.3149	62.0675	63.0113	58.9502	69.7623	60.5198	60.3407	59.8317	58.6735	60.7785	62.9746	55.6397	53.4757	57.3628	54.2375	53.8547	59.2677
78	59.2147	4.85649	55.2173	52.3581	56.1757	61.3941	53.5768	52.5819	64.8062	64.3451	65.8231	65.2962	66.4487	62.118	62.1949	60.4288	60.8793	62.5882	58.0719	69.0063	59.1143	58.7883	59.129	56.7222	59.1724	61.7593	54.741	52.6942	56.8821	52.9532	52.2429	58.9327
79	57.5107	5.27284	52.5303	50.0702	53.6516	58.5735	51.1867	49.1696	63.6868	62.0702	65.2855	64.1164	66.6034	60.3585	60.7774	58.9017	59.1177	61.6342	56.5799	67.6535	57.0787	56.572	57.883	54.123	56.9637	59.8515	53.4805	51.53	55.9983	51.3514	50.3875	58.1352
80	55.2795	5.70621	49.3295	47.3068	50.5338	55.2421	48.1532	45.4116	62.0111	59.2873	64.194	62.3456	66.0327	58.1957	58.758	56.7373	56.7638	60.1318	54.4508	65.7064	54.41	53.6883	56.0629	50.8899	54.1625	57.2466	51.889	50.0055	54.7445	49.4721	48.3253	56.8977
81	52.5626	6.13943	45.7045	44.1405	46.908	51.4942	44.5553	41.4246	59.8197	56.0272	62.601	60.0182	64.7939	55.6583	56.1395	53.9552	53.8119	58.0639	51.6944	63.1723	51.1496	50.1806	53.6459	47.0932	50.8252	54.0031	49.9998	48.1453	53.1481	47.3643	46.0946	55.2468
82	49.4161	6.5518	41.7577	40.6593	42.8868	47.4289	40.4923	37.3214	57.1446	52.3174	60.5469	57.1603	62.9408	52.7574	52.9418	50.5904	50.2694	55.4181	48.3675	60.0639	47.3901	46.1637	50.6456	42.8635	47.0344	50.2433	47.8463	45.9772	51.2331	45.077	43.731	53.213
83	45.907	6.91904	37.5955	36.9562	38.6013	43.1474	36.0745	33.198	54.0129	48.1898	58.0618	53.797	60.5182	49.498	49.2024	46.6903	46.155	52.1907	44.5722	56.4037	43.2649	41.8138	47.1254	38.3775	42.8868	46.1212	45.4593	43.5282	49.0258	42.6491	41.2607	50.8325
84	42.109	7.21681	33.3203	33.1155	34.1899	38.7519	31.4233	29.1207	50.4546	43.6873	55.1709	49.9615	57.5602	45.8931	44.9777	42.3192	41.5147	48.3888	40.4382	52.2275	38.9277	37.3354	43.1956	33.8237	38.4934	41.7905	42.8647	40.8227	46.554	40.1007	38.6951	48.1511
85	38.0979	7.42654	29.0222	29.2027	29.7817	34.3376	26.6692	25.12	46.5082	38.873	51.9012	45.7002	54.0961	41.9703	40.3487	37.5679	36.4462	44.039	36.1002	47.5902	34.5276	32.9144	38.9986	29.365	33.9744	37.3855	40.0826	37.8837	43.8448	37.4318	36.033	45.2196
86	33.9469	7.54014	24.7721	25.2636	25.4761	29.9783	21.9413	21.2013	42.2272	33.8433	48.2854	41.0741	50.1614	37.7718	35.4222	32.557	31.1055	39.2053	31.6816	42.5618	30.1834	28.6745	34.6807	25.1106	29.4415	33.0095	37.1295	34.7382	40.9213	34.6321	33.2689	42.0871
87	29.7226	7.56103	20.6183	21.3339	21.3263	25.7146	17.3505	17.3662	37.6843	28.7326	44.3597	36.1663	45.8054	33.3576	30.323	27.4194	25.6822	34.0081	27.2834	37.2221	25.9657	24.6585	30.36	21.1023	24.9814	28.7261	34.0216	31.4204	37.8022	31.6942	30.4003	38.7907
88	25.4838	7.50053	16.5913	17.4485	17.3471	21.5548	12.9759	13.6301	32.9705	23.6995	40.1586	31.0913	41.0979	28.8052	25.1824	22.2768	20.3623	28.6257	22.9808	31.6665	21.8975	20.8441	26.1124	17.3238	20.6478	24.5595	30.7772	27.9761	34.5055	28.6237	27.4312	35.3495
89	21.2846	7.37159	12.7122	13.6433	13.5371	17.4912	8.86051	10.029	28.1899	18.898	35.7155	25.9901	36.1402	24.2056	20.1277	17.2332	15.3052	23.2641	18.827	26.0087	17.9719	17.1816	21.9695	13.7295	16.4742	20.5044	27.4214	24.4596	31.0576	25.4446	24.3724	31.7728
90	17.1796	7.18163	9.00481	9.96092	9.90123	13.525	5.02211	6.61481	23.4539	14.4586	31.0734	21.0096	31.0666	19.6613	15.2688	12.382	10.6279	18.1036	14.855	20.3756	14.1847	13.6385	17.9286	10.2965	12.5098	16.5503	23.9856	20.9221	27.4955	22.1976	21.2406	28.0723
91	13.2306	6.92827	5.50821	6.4658	6.45872	9.68842	1.477	3.45112	18.8773	10.4903	26.2966	16.2827	26.0307	15.2861	10.6889	7.81885	6.39351	13.2583	11.0737	14.9002	10.5744	10.2412	13.9842	7.073	8.84564	12.7278	20.5044	17.404	23.8645	18.928	18.0576	24.2678
92	9.51329	6.59991	2.2857	3.25505	3.24482	6.05752	-1.73674	0.607859	14.5762	7.09226	21.4763	11.9328	21.1793	11.2004	6.45309	3.66345	2.63176	8.77673	7.47998	9.71352	7.23707	7.08449	10.1718	4.18334	5.59877	9.14691	17.0144	13.9408	20.2124	15.6753	14.8521	20.3912
93	6.11753	6.18324	-0.578156	0.450993	0.312518	2.75166	-4.5552	-1.85075	10.6682	4.35921	16.7316	8.08887	16.6338	7.52741	2.63661	0.077244	-0.612244	4.67503	4.09417	4.94887	4.29977	4.291	6.5995	1.77036	2.86541	5.97258	13.5612	10.5789	16.5894	12.479	11.6682	16.4908
94	3.13921	5.67806	-2.996	-1.83055	-2.26825	-0.086078	-6.90858	-3.88652	7.2708	2.36676	12.213	4.88944	12.4915	4.39328	-0.656409	-2.76185	-3.24952	0.97929	0.98907	0.760961	1.8646	1.94857	3.44136	-0.087478	0.676536	3.344	10.213	7.39347	13.0592	9.39711	8.57763	12.6378
95	0.661241	5.11336	-4.90772	-3.52623	-4.42589	-2.32887	-8.75672	-5.50087	4.49114	1.12866	8.10224	2.46676	8.83434	1.9237	-3.31081	-4.74808	-5.18341	-2.23939	-1.71597	-2.66721	-0.036855	0.075288	0.88032	-1.41345	-1.02428	1.29785	7.07045	4.49404	9.71751	6.51716	5.68595	8.9376
96	-1.2708	4.55183	-6.30463	-4.65357	-6.11791	-3.91471	-10.1149	-6.72206	2.39644	0.535911	4.59617	0.902222	5.73781	0.210077	-5.2555	-5.95674	-6.38747	-4.86411	-3.89571	-5.17347	-1.45148	-1.36225	-0.971514	-2.31022	-2.37205	-0.241352	4.26118	2.00704	6.70045	3.94563	3.12168	5.53109
97	-2.66557	4.07005	-7.22864	-5.29057	-7.35924	-4.88031	-11.0433	-7.56978	0.976326	0.344043	1.87413	0.145938	3.27871	-0.761187	-6.51332	-6.63251	-6.93928	-6.78503	-5.47158	-6.73821	-2.47672	-2.41042	-2.11716	-2.91645	-3.54159	-1.398	1.91448	0.040837	4.16204	1.78773	1.00231	2.57949
98	-3.58285	3.71569	-7.74626	-5.52254	-8.21769	-5.34863	-11.6065	-8.03591	0.126731	0.260258	0.047724	-0.036847	1.52072	-1.1582	-7.19232	-7.02528	-6.97697	-7.97643	-6.43779	-7.54512	-3.22585	-3.12637	-2.66316	-3.37625	-4.68323	-2.28026	0.123428	-1.35227	2.22103	0.126773	-0.60531	0.226922
99	-4.11507	3.476	-7.91649	-5.41135	-8.76705	-5.46178	-11.838	-8.10426	-0.324701	0.08557	-0.907205	0.001942	0.457523	-1.26134	-7.43418	-7.26703	-6.6552	-8.51487	-6.8616	-7.8722	-3.81372	-3.61946	-2.79623	-3.82337	-5.8411	-2.98843	-1.08625	-2.19544	0.915157	-0.993689	-1.70273	-1.45453
100	-4.36583	3.29539	-7.77801	-5.00954	-9.03683	-5.31469	-11.7422	-7.78684	-0.56123	-0.195135	-1.18828	-0.034832	-0.054342	-1.33356	-7.37245	-7.36661	-6.14533	-8.52453	-6.87849	-7.94731	-4.34883	-4.06446	-2.76278	-4.35194	-6.908	-3.65698	-1.76865	-2.57594	0.185557	-1.59049	-2.35286	-2.50951
101	-4.41501	3.12274	-7.34327	-4.36347	-8.99283	-4.929	-11.3015	-7.12962	-0.704833	-0.389307	-1.09452	-0.259375	-0.286162	-1.4948	-7.10787	-7.22799	-5.62876	-8.13992	-6.65752	-7.88515	-4.89662	-4.62352	-2.81291	-4.95883	-7.65807	-4.42976	-2.02244	-2.59473	-0.093341	-1.7363	-2.63596	-3.05188

## Sheet: PKAY
Prosthetic side			TF1	C:\Users\xb00012\Documents\Data\27_15_150415 SP\27_15_150415_0040.c3d	C:\Users\xb00012\Documents\Data\27_15_150415 SP\27_15_150415_0044.c3d	C:\Users\xb00012\Documents\Data\27_15_150415 SP\27_15_150415_0046.c3d	C:\Users\xb00012\Documents\Data\27_15_150415 SP\27_15_150415_0048.c3d	C:\Users\xb00012\Documents\Data\27_15_150415 SP\27_15_150415_0054.c3d	TF2	C:\Users\xb00012\Documents\Data\37_26_130515 SP\37_26_130515_0039.c3d	C:\Users\xb00012\Documents\Data\37_26_130515 SP\37_26_130515_0041.c3d	C:\Users\xb00012\Documents\Data\37_26_130515 SP\37_26_130515_0045.c3d	C:\Users\xb00012\Documents\Data\37_26_130515 SP\37_26_130515_0049.c3d	C:\Users\xb00012\Documents\Data\37_26_130515 SP\37_26_130515_0051.c3d	TF3	C:\Users\xb00012\Documents\Data\39_28_200515 SP\39_28_200515_0041.c3d	C:\Users\xb00012\Documents\Data\39_28_200515 SP\39_28_200515_0043.c3d	C:\Users\xb00012\Documents\Data\39_28_200515 SP\39_28_200515_0045.c3d	C:\Users\xb00012\Documents\Data\39_28_200515 SP\39_28_200515_0051.c3d	C:\Users\xb00012\Documents\Data\39_28_200515 SP\39_28_200515_0053.c3d	TF4	C:\Users\xb00012\Documents\Data\44_33_190615 SP\44_33_190615_0035.c3d	C:\Users\xb00012\Documents\Data\44_33_190615 SP\44_33_190615_0037.c3d	C:\Users\xb00012\Documents\Data\44_33_190615 SP\44_33_190615_0043.c3d	C:\Users\xb00012\Documents\Data\44_33_190615 SP\44_33_190615_0045.c3d	C:\Users\xb00012\Documents\Data\44_33_190615 SP\44_33_190615_0049.c3d	TF5	C:\Users\xb00012\Documents\Data\45_34_230615 SP\45_34_230615_0036.c3d	C:\Users\xb00012\Documents\Data\45_34_230615 SP\45_34_230615_0038.c3d	C:\Users\xb00012\Documents\Data\45_34_230615 SP\45_34_230615_0040.c3d	C:\Users\xb00012\Documents\Data\45_34_230615 SP\45_34_230615_0042.c3d	C:\Users\xb00012\Documents\Data\45_34_230615 SP\45_34_230615_0044.c3d
Sagittal plane			ESP	RKNEE_ANGLES	RKNEE_ANGLES	RKNEE_ANGLES	RKNEE_ANGLES	RKNEE_ANGLES	ESP	LKNEE_ANGLES	LKNEE_ANGLES	LKNEE_ANGLES	LKNEE_ANGLES	LKNEE_ANGLES	ESP	RKNEE_ANGLES	RKNEE_ANGLES	RKNEE_ANGLES	RKNEE_ANGLES	RKNEE_ANGLES	ESP	RKNEE_ANGLES	RKNEE_ANGLES	RKNEE_ANGLES	RKNEE_ANGLES	RKNEE_ANGLES	ESP	LKNEE_ANGLES	LKNEE_ANGLES	LKNEE_ANGLES	LKNEE_ANGLES	LKNEE_ANGLES
Knee Angle				LINK_MODEL_BASED	LINK_MODEL_BASED	LINK_MODEL_BASED	LINK_MODEL_BASED	LINK_MODEL_BASED		LINK_MODEL_BASED	LINK_MODEL_BASED	LINK_MODEL_BASED	LINK_MODEL_BASED	LINK_MODEL_BASED		LINK_MODEL_BASED	LINK_MODEL_BASED	LINK_MODEL_BASED	LINK_MODEL_BASED	LINK_MODEL_BASED		LINK_MODEL_BASED	LINK_MODEL_BASED	LINK_MODEL_BASED	LINK_MODEL_BASED	LINK_MODEL_BASED		LINK_MODEL_BASED	LINK_MODEL_BASED	LINK_MODEL_BASED	LINK_MODEL_BASED	LINK_MODEL_BASED
101 points over gait cycle				Original	Original	Original	Original	Original		Original	Original	Original	Original	Original		Original	Original	Original	Original	Original		Original	Original	Original	Original	Original		Original	Original	Original	Original	Original
ITEM	Mean	SD	C4_R	1	1	1	1	1	C4_L	1	1	1	1	1	C4_R	1	1	1	1	1	C4_R	1	1	1	1	1	C4_L	1	1	1	1	1
1	-2.96369	2.80039	1.00507	1.24335	1.65111	0.872237	0.744331	0.514318	-4.716	-4.83312	-4.96119	-4.8044	-3.99057	-4.99073	-0.939385	-1.10777	-0.799744	-0.352543	-1.15752	-1.27935	-6.66745	-7.39161	-7.11414	-6.09712	-6.40103	-6.33337	-3.50068	-3.31287	-3.94198	-3.47089	-3.55771	-3.21995
2	-3.22122	2.92918	0.850936	1.09615	1.54775	0.659292	0.610321	0.341164	-4.94158	-5.06291	-5.06587	-5.00441	-4.41446	-5.16025	-1.07044	-1.25198	-1.02478	-0.494415	-1.28869	-1.29236	-7.22943	-7.83309	-7.93054	-6.49645	-6.95946	-6.9276	-3.7156	-3.57523	-4.13022	-3.68898	-3.71064	-3.47294
3	-3.4619	3.08363	0.741783	0.980379	1.47952	0.495073	0.555977	0.197967	-5.13958	-5.25457	-5.14236	-5.18857	-4.80779	-5.30462	-1.19448	-1.37219	-1.1854	-0.628339	-1.42668	-1.35979	-7.82854	-8.35224	-8.77528	-7.01738	-7.48613	-7.51168	-3.8887	-3.82221	-4.26252	-3.83279	-3.87237	-3.65363
4	-3.64543	3.23791	0.705679	0.92479	1.4815	0.425605	0.567555	0.128942	-5.28671	-5.38416	-5.18797	-5.3274	-5.12028	-5.41373	-1.28015	-1.44056	-1.25052	-0.713484	-1.53355	-1.46264	-8.34577	-8.84044	-9.50376	-7.54123	-7.88692	-7.95651	-4.02017	-4.04084	-4.32669	-3.92529	-4.02875	-3.77928
5	-3.75032	3.37456	0.759249	0.948939	1.56861	0.474007	0.644292	0.160397	-5.38089	-5.45524	-5.2119	-5.4116	-5.33699	-5.48871	-1.31284	-1.4494	-1.22012	-0.733427	-1.58859	-1.57267	-8.70929	-9.22123	-10.0392	-7.97126	-8.11948	-8.19531	-4.10783	-4.21351	-4.32903	-3.97878	-4.15635	-3.86149
6	-3.77583	3.48349	0.898675	1.05435	1.73206	0.63386	0.781057	0.292049	-5.43537	-5.48726	-5.2287	-5.45145	-5.47164	-5.5378	-1.29498	-1.41061	-1.11757	-0.696288	-1.58834	-1.66207	-8.89228	-9.45692	-10.3557	-8.25595	-8.17899	-8.21381	-4.15521	-4.3318	-4.29164	-4.00375	-4.23586	-3.913
7	-3.73761	3.56186	1.10238	1.22572	1.94499	0.873954	0.965743	0.50147	-5.47154	-5.5041	-5.25536	-5.46901	-5.55327	-5.57597	-1.24142	-1.34856	-0.979009	-0.625383	-1.54211	-1.71205	-8.90603	-9.54561	-10.468	-8.38117	-8.09135	-8.04402	-4.17142	-4.39871	-4.24025	-4.01066	-4.26062	-3.94686
8	-3.66102	3.61388	1.33987	1.4379	2.17237	1.15197	1.18131	0.755786	-5.5132	-5.52828	-5.3093	-5.49169	-5.61421	-5.62249	-1.17218	-1.28779	-0.841452	-0.546252	-1.46786	-1.71756	-8.79041	-9.51081	-10.4222	-8.36317	-7.90687	-7.74904	-4.16915	-4.42445	-4.1949	-4.01202	-4.23987	-3.97452
9	-3.57313	3.64805	1.58168	1.6635	2.3832	1.42966	1.40885	1.0232	-5.58023	-5.57759	-5.40395	-5.54607	-5.68041	-5.69312	-1.10662	-1.24534	-0.733223	-0.482285	-1.38708	-1.68516	-8.59789	-9.38915	-10.2775	-8.2427	-7.68389	-7.39622	-4.16261	-4.42438	-4.16821	-4.02149	-4.19405	-4.00495
10	-3.49487	3.67285	1.80647	1.88084	2.55712	1.68282	1.62997	1.28162	-5.68196	-5.66076	-5.54201	-5.65116	-5.76521	-5.79063	-1.05909	-1.22778	-0.668307	-0.454502	-1.3167	-1.62817	-8.37553	-9.21861	-10.0855	-8.07087	-7.46789	-7.03483	-4.16427	-4.41718	-4.16549	-4.04989	-4.14466	-4.04412
11	-3.43671	3.69397	2.00346	2.07842	2.68393	1.90348	1.83054	1.52093	-5.81374	-5.77396	-5.71258	-5.81155	-5.86733	-5.90329	-1.03642	-1.23063	-0.649466	-0.475796	-1.26326	-1.56296	-8.15458	-9.0288	-9.87985	-7.89208	-7.28034	-6.69185	-4.18224	-4.41886	-4.18581	-4.10233	-4.10884	-4.09534
12	-3.39893	3.71397	2.17156	2.25552	2.76518	2.0952	2.00329	1.73863	-5.95978	-5.90288	-5.89489	-6.0143	-5.97464	-6.01218	-1.03767	-1.24185	-0.672224	-0.54377	-1.22504	-1.50544	-7.94969	-8.83657	-9.67958	-7.732	-7.12203	-6.37826	-4.21909	-4.43669	-4.22299	-4.17775	-4.09914	-4.15888
13	-3.37482	3.7332	2.31636	2.41945	2.81297	2.2667	2.14818	1.93449	-6.09964	-6.02906	-6.06471	-6.23341	-6.0717	-6.09934	-1.05614	-1.24776	-0.726336	-0.642558	-1.19821	-1.46584	-7.76325	-8.64674	-9.49424	-7.59526	-6.98452	-6.09546	-4.27144	-4.46822	-4.26686	-4.26911	-4.12259	-4.23045
14	-3.35475	3.75086	2.44613	2.57937	2.84444	2.42719	2.27109	2.10854	-6.2152	-6.13648	-6.20064	-6.44003	-6.14643	-6.15243	-1.08239	-1.23753	-0.79637	-0.751688	-1.18129	-1.44508	-7.591	-8.458	-9.32577	-7.47386	-6.85712	-5.84025	-4.33126	-4.505	-4.30657	-4.36463	-4.17811	-4.30198
15	-3.3296	3.76604	2.56907	2.74193	2.87572	2.58435	2.3802	2.26313	-6.29435	-6.21397	-6.28796	-6.61181	-6.19304	-6.16498	-1.10706	-1.20676	-0.864671	-0.853766	-1.17352	-1.43657	-7.42695	-8.27025	-9.16941	-7.35687	-6.72985	-5.60839	-4.3887	-4.53677	-4.33408	-4.45045	-4.25695	-4.36525
16	-3.2929	3.7783	2.69206	2.91143	2.91701	2.74444	2.48317	2.40422	-6.33087	-6.25441	-6.31864	-6.73642	-6.21013	-6.13478	-1.12371	-1.16009	-0.916468	-0.93679	-1.17408	-1.43111	-7.26732	-8.0871	-9.01813	-7.23491	-6.59734	-5.39915	-4.43464	-4.55474	-4.34451	-4.51445	-4.345	-4.4145
17	-3.24101	3.78812	2.82065	3.09132	2.97252	2.91353	2.58631	2.53957	-6.32307	-6.25393	-6.2909	-6.81003	-6.19709	-6.06337	-1.1283	-1.10621	-0.942951	-0.991247	-1.1812	-1.41988	-7.11231	-7.91431	-8.86717	-7.1016	-6.46042	-5.21805	-4.46205	-4.55446	-4.33621	-4.54947	-4.42513	-4.44496
18	-3.17316	3.79738	2.95852	3.28354	3.04263	3.0962	2.69384	2.67639	-6.27333	-6.21228	-6.20963	-6.83378	-6.15424	-5.95669	-1.11652	-1.04893	-0.938628	-1.00953	-1.18928	-1.39623	-6.96637	-7.75876	-8.71711	-6.95517	-6.32501	-5.07577	-4.46809	-4.53675	-4.31412	-4.5543	-4.48291	-4.45236
19	-3.09145	3.80889	3.1062	3.48632	3.12501	3.29258	2.80785	2.81924	-6.18823	-6.13351	-6.08605	-6.8117	-6.08509	-5.82481	-1.08327	-0.986544	-0.89839	-0.986283	-1.1893	-1.35584	-6.83742	-7.6284	-8.57532	-6.79993	-6.19959	-4.98388	-4.45454	-4.50702	-4.28874	-4.53104	-4.51057	-4.43535
20	-3.00011	3.82589	3.26122	3.69426	3.21537	3.49786	2.92979	2.96883	-6.07811	-6.02597	-5.93594	-6.74999	-5.9972	-5.68144	-1.02286	-0.915814	-0.815187	-0.916709	-1.17141	-1.29517	-6.73412	-7.53004	-8.45345	-6.64419	-6.09268	-4.95023	-4.42671	-4.4737	-4.2707	-4.48346	-4.50792	-4.39779
21	-2.90426	3.85162	3.41946	3.89962	3.30769	3.70478	3.06122	3.12399	-5.95661	-5.90211	-5.77803	-6.65682	-5.90176	-5.54434	-0.929446	-0.83414	-0.679517	-0.794927	-1.12846	-1.21019	-6.66285	-7.46816	-8.36153	-6.49778	-6.01117	-4.9756	-4.39187	-4.44658	-4.2667	-4.41791	-4.48039	-4.34774
22	-2.80891	3.889	3.57651	4.09299	3.39627	3.90634	3.20348	3.28348	-5.83959	-5.77801	-5.63234	-6.54192	-5.81227	-5.43342	-0.797757	-0.74095	-0.48322	-0.61362	-1.05637	-1.09462	-6.62607	-7.44465	-8.30312	-6.37114	-5.95867	-5.05276	-4.35763	-4.43354	-4.28039	-4.34396	-4.43623	-4.29403
23	-2.71805	3.94036	3.72862	4.26357	3.47861	4.09815	3.35689	3.44586	-5.74303	-5.67174	-5.51832	-6.41648	-5.74278	-5.36583	-0.623582	-0.637656	-0.223717	-0.364633	-0.950046	-0.941856	-6.62185	-7.45779	-8.2755	-6.27282	-5.93384	-5.1693	-4.33038	-4.4385	-4.31217	-4.27252	-4.38419	-4.24451
24	-2.63421	4.00713	3.87292	4.40033	3.55598	4.27902	3.52024	3.60903	-5.68018	-5.60021	-5.45196	-6.29368	-5.70426	-5.3508	-0.404716	-0.523425	0.094925	-0.040478	-0.804608	-0.749996	-6.64494	-7.5038	-8.27259	-6.20654	-5.93137	-5.3104	-4.31416	-4.46091	-4.35707	-4.2129	-4.33404	-4.20587
25	-2.55837	4.08957	4.00756	4.4964	3.63048	4.44967	3.69036	3.77088	-5.65904	-5.5752	-5.44199	-6.18842	-5.702	-5.3876	-0.142072	-0.391057	0.461392	0.360362	-0.617314	-0.523742	-6.68828	-7.57838	-8.28656	-6.17116	-5.94514	-5.46014	-4.31003	-4.49389	-4.40566	-4.17145	-4.29662	-4.18253
26	-2.49013	4.18663	4.13294	4.55515	3.70494	4.61142	3.86254	3.93063	-5.68087	-5.59921	-5.48738	-6.11465	-5.73575	-5.46737	0.157853	-0.230963	0.855582	0.825727	-0.388151	-0.272932	-6.74401	-7.67669	-8.30942	-6.1615	-5.96925	-5.60318	-4.31657	-4.5262	-4.44827	-4.15204	-4.27999	-4.17637
27	-2.42819	4.29565	4.25312	4.59612	3.7847	4.76426	4.03197	4.08855	-5.74031	-5.665	-5.57845	-6.08192	-5.80001	-5.57618	0.480823	-0.035155	1.24708	1.32579	-0.122236	-0.011361	-6.80364	-7.79015	-8.33399	-6.16966	-5.99751	-5.72689	-4.33094	-4.54898	-4.4784	-4.15609	-4.28518	-4.18604
28	-2.3713	4.41202	4.37497	4.65383	3.87615	4.90501	4.19545	4.24444	-5.82695	-5.7587	-5.69952	-6.09309	-5.88572	-5.69774	0.804932	0.20177	1.59647	1.81625	0.16668	0.24349	-6.85971	-7.90441	-8.35639	-6.1884	-6.02403	-5.82532	-4.34972	-4.55995	-4.49382	-4.18068	-4.30725	-4.20689
29	-2.32028	4.52822	4.50152	4.7498	3.98244	5.02784	4.35128	4.39623	-5.92789	-5.86435	-5.83292	-6.14364	-5.98239	-5.81617	1.10288	0.477663	1.86199	2.24747	0.45652	0.470733	-6.90857	-8.00674	-8.37674	-6.21217	-6.04496	-5.90222	-4.36935	-4.5605	-4.49569	-4.21808	-4.33909	-4.23338
30	-2.27903	4.634	4.62619	4.86486	4.10274	5.12599	4.49669	4.54067	-6.0302	-5.96763	-5.96283	-6.22256	-6.07918	-5.91881	1.34652	0.777988	2.00974	2.57488	0.719559	0.650423	-6.9504	-8.09283	-8.39705	-6.23655	-6.05881	-5.96676	-4.38725	-4.55264	-4.48834	-4.25918	-4.37352	-4.26255
31	-2.25246	4.71934	4.73786	4.96157	4.23371	5.19335	4.62709	4.6736	-6.12321	-6.05875	-6.07777	-6.31562	-6.16631	-5.99759	1.51174	1.07492	2.02296	2.76441	0.926601	0.769821	-6.98632	-8.16424	-8.41862	-6.25968	-6.06451	-6.02454	-4.40236	-4.53816	-4.479	-4.29709	-4.40482	-4.29272
32	-2.24408	4.77743	4.82742	5.01598	4.36826	5.22631	4.73782	4.78874	-6.20014	-6.1334	-6.17081	-6.40921	-6.23778	-6.04948	1.58308	1.32976	1.90916	2.79504	1.05485	0.82659	-7.01614	-8.2233	-8.44042	-6.28198	-6.06079	-6.0742	-4.41464	-4.51844	-4.47623	-4.32843	-4.42984	-4.32027
33	-2.25442	4.80571	4.88924	5.02108	4.4957	5.22514	4.8262	4.87809	-6.25814	-6.19081	-6.23877	-6.49277	-6.29205	-6.07628	1.55886	1.50186	1.70134	2.6649	1.09566	0.830557	-7.03755	-8.27001	-8.45983	-6.30333	-6.04649	-6.10809	-4.4245	-4.49537	-4.48743	-4.35225	-4.44683	-4.34063
34	-2.27969	4.80581	4.92151	4.98128	4.60517	5.19506	4.89105	4.93497	-6.29705	-6.23232	-6.28076	-6.55968	-6.33027	-6.0822	1.45456	1.56298	1.45044	2.39861	1.05906	0.801688	-7.04572	-8.30049	-8.47327	-6.31977	-6.01893	-6.11612	-4.43175	-4.47206	-4.51357	-4.3682	-4.45437	-4.35057
35	-2.31237	4.78277	4.92639	4.91005	4.68859	5.14483	4.93175	4.95671	-6.31824	-6.26062	-6.29669	-6.60731	-6.35527	-6.07129	1.30003	1.50747	1.2095	2.04781	0.972416	0.762937	-7.03385	-8.30701	-8.47479	-6.32341	-5.9722	-6.09182	-4.43616	-4.45287	-4.54967	-4.37621	-4.45261	-4.34944
36	-2.34293	4.74317	4.9093	4.82541	4.74258	5.08373	4.94849	4.9463	-6.32332	-6.2777	-6.28726	-6.63579	-6.36956	-6.04627	1.13186	1.35774	1.01814	1.67935	0.870567	0.733521	-6.99401	-8.27894	-8.45546	-6.30561	-5.89742	-6.03262	-4.43847	-4.44191	-4.59011	-4.37733	-4.44406	-4.33894
37	-2.36159	4.69308	4.87816	4.74434	4.76952	5.01952	4.94379	4.91365	-6.31296	-6.28272	-6.25463	-6.64616	-6.37245	-6.00883	0.983598	1.15929	0.895286	1.35494	0.7833	0.725174	-6.91722	-8.203	-8.40532	-6.25731	-5.78461	-5.93587	-4.43953	-4.43981	-4.62923	-4.37326	-4.43251	-4.32286
38	-2.35946	4.63665	4.84255	4.68088	4.77646	4.95929	4.92194	4.87418	-6.28642	-6.27044	-6.20198	-6.63885	-6.3599	-5.96096	0.879168	0.965241	0.841044	1.11598	0.730571	0.743006	-6.79342	-8.06356	-8.31356	-6.16816	-5.62457	-5.79726	-4.43918	-4.44295	-4.65982	-4.36518	-4.42179	-4.30614
39	-2.329	4.57579	4.81328	4.64828	4.7729	4.91188	4.88816	4.84517	-6.24014	-6.22814	-6.13145	-6.61214	-6.3245	-5.90449	0.829674	0.817607	0.846323	0.978847	0.719943	0.785649	-6.61167	-7.84555	-8.1671	-6.02607	-5.40917	-5.61047	-4.43616	-4.44687	-4.67309	-4.35386	-4.41478	-4.2922
40	-2.26395	4.51021	4.80182	4.66108	4.76807	4.88966	4.84798	4.84228	-6.16451	-6.13043	-6.0406	-6.56082	-6.25259	-5.83814	0.833601	0.738031	0.900675	0.937358	0.744773	0.84717	-6.36136	-7.53797	-7.95249	-5.81614	-5.13137	-5.36883	-4.42929	-4.44895	-4.66267	-4.34061	-4.41287	-4.28134
41	-2.15795	4.43841	4.82024	4.7352	4.77005	4.90908	4.80785	4.87902	-6.0398	-5.93333	-5.91825	-6.4743	-6.12006	-5.75304	0.882632	0.729811	0.994988	0.973179	0.791635	0.923545	-6.03437	-7.13472	-7.66008	-5.52287	-4.78557	-5.06862	-4.41843	-4.44817	-4.6288	-4.32833	-4.4159	-4.27096
42	-2.00247	4.35862	4.88268	4.89027	4.78645	4.99038	4.77744	4.96886	-5.83151	-5.56901	-5.73986	-6.33303	-5.88746	-5.62819	0.967195	0.782985	1.12252	1.06457	0.851043	1.01486	-5.62647	-6.63619	-7.28613	-5.1338	-4.3657	-4.71054	-4.40426	-4.44452	-4.57979	-4.31814	-4.4227	-4.25616
43	-1.78412	4.26861	5.00672	5.15446	4.82518	5.15794	4.76986	5.12617	-5.485	-4.94232	-5.46066	-6.10312	-5.49402	-5.42489	1.07877	0.880138	1.27664	1.19056	0.921151	1.12535	-5.13481	-6.04605	-6.82956	-4.63824	-3.86295	-4.29724	-4.38629	-4.43869	-4.52707	-4.30389	-4.43162	-4.2302
44	-1.4813	4.16651	5.21504	5.5679	4.89621	5.44243	4.80187	5.36677	-4.92155	-3.93217	-5.01007	-5.72935	-4.85335	-5.0828	1.21039	1.00577	1.44767	1.33484	1.00386	1.25981	-4.55073	-5.36403	-6.28317	-4.01836	-3.26145	-3.82665	-4.35963	-4.432	-4.47764	-4.26719	-4.43802	-4.18332
45	-1.06169	4.05617	5.53705	6.18246	5.01265	5.88431	4.8964	5.70944	-4.03901	-2.40163	-4.29124	-5.1297	-3.85315	-4.51933	1.35614	1.14956	1.62311	1.48611	1.10319	1.41874	-3.85077	-4.58135	-5.62343	-3.23884	-2.52835	-3.28186	-4.31185	-4.42678	-4.43085	-4.17289	-4.42938	-4.09933
46	-0.481437	3.95915	6.00957	7.05921	5.19095	6.53726	5.08529	6.17513	-2.71811	-0.216507	-3.18689	-4.19512	-2.36079	-3.63126	1.51008	1.30318	1.79158	1.63634	1.22346	1.59581	-2.98926	-3.67351	-4.80231	-2.24084	-1.6032	-2.62642	-4.21946	-4.42466	-4.37431	-3.96554	-4.38169	-3.95109
47	0.315014	3.93324	6.67813	8.26714	5.45246	7.47046	5.41205	6.78856	-0.834482	2.73212	-1.57031	-2.79571	-0.236621	-2.30188	1.66604	1.4575	1.94975	1.77973	1.36415	1.77908	-1.89133	-2.58558	-3.74115	-0.937173	-0.391795	-1.80096	-4.04329	-4.42293	-4.2771	-3.56487	-4.2559	-3.69565
48	1.39445	4.08487	7.5986	9.88087	5.82506	8.76817	5.93428	7.58464	1.72368	6.50495	0.678228	-0.793944	2.64378	-0.41461	1.82187	1.60263	2.10976	1.91673	1.51995	1.9603	-0.449454	-1.22623	-2.32882	0.787316	1.23403	-0.713565	-3.72244	-4.40865	-4.08126	-2.86158	-3.99287	-3.26782
49	2.83184	4.54172	8.83597	11.9751	6.3441	10.5243	6.72264	8.61373	5.03397	11.0928	3.64998	1.93535	6.36044	2.13131	1.98799	1.73308	2.30872	2.06306	1.68514	2.14995	1.46922	0.521444	-0.42642	3.06659	3.42311	0.761391	-3.16794	-4.35166	-3.68748	-1.72006	-3.50676	-2.57373
50	4.70338	5.37873	10.4613	14.6167	7.05561	12.8336	7.85896	9.94174	9.11808	16.403	7.38496	5.47909	10.9214	5.40195	2.19728	1.85847	2.61652	2.2617	1.85903	2.39066	4.00402	2.7839	2.11524	6.03643	6.32082	2.76371	-2.26382	-4.19754	-2.94717	0.003643	-2.68115	-1.49688
51	7.07624	6.57303	12.5472	17.8585	8.02258	15.7756	9.43449	11.6447	13.9258	22.2625	11.8548	9.85913	16.2432	9.40913	2.51046	2.0134	3.13116	2.58893	2.05387	2.76493	7.27737	5.68116	5.42791	9.81294	10.0439	5.42092	-0.879575	-3.85952	-1.67457	2.43287	-1.37715	0.080484
52	9.99705	8.02922	15.1573	21.7246	9.32835	19.391	11.5391	13.8034	19.3306	28.439	16.9561	15.0133	22.1495	14.0951	3.01637	2.26698	3.96868	3.14952	2.30672	3.38993	11.3727	9.30954	9.60185	14.4636	14.6564	8.83216	1.10831	-3.21274	0.314915	5.64415	0.543189	2.25203
53	13.4817	9.62134	18.3317	26.1916	11.0707	23.6587	14.242	16.4954	25.1431	34.6803	22.5185	20.792	28.3948	19.3299	3.82687	2.72111	5.25577	4.06582	2.68765	4.40401	16.3133	13.7234	14.6649	19.9796	20.1431	13.0556	3.79361	-2.09851	3.15537	9.65294	3.18793	5.07031
54	17.5085	11.2166	22.0708	31.1688	13.3494	28.4832	17.5798	19.7729	31.1408	40.7603	28.3308	26.9754	34.7088	24.9287	5.06652	3.49847	7.12275	5.4679	3.29645	5.94702	22.0404	18.9125	20.5599	26.254	26.3885	18.0873	7.22391	-0.345416	6.90069	14.4075	6.61495	8.54186
55	22.0157	12.6861	26.325	36.4917	16.2506	33.696	21.5487	23.638	37.106	46.5097	34.1791	33.3134	40.8474	30.6804	6.86034	4.72964	9.68886	7.48926	4.25353	8.14041	28.3978	24.7793	27.1251	33.0757	33.1687	23.8401	11.3895	2.19247	11.5151	19.79	10.8229	12.6271
56	26.9047	13.9117	30.991	41.9366	19.824	39.0746	26.092	28.0277	42.8559	51.822	39.8815	39.5714	46.6231	36.3813	9.31995	6.53573	13.0434	10.2551	5.69182	11.0737	35.1377	31.1269	34.0986	40.1511	40.1763	30.1355	16.219	5.59937	16.8768	25.6288	15.748	17.242
57	32.0475	14.7923	35.9166	47.2538	24.0562	44.3777	31.0868	32.8085	48.2551	56.6415	45.3	45.5638	51.9103	41.86	12.5268	9.01174	17.2248	13.8557	7.74859	14.7933	41.955	37.6762	41.1552	47.1524	47.0726	36.7187	21.5837	9.88127	22.7925	31.7139	21.2661	22.2646
58	37.2999	15.2537	40.9184	52.2124	28.8538	49.385	36.347	37.7938	53.2149	60.9468	50.337	51.1655	56.6357	46.9896	16.5154	12.2164	22.2007	18.3189	10.553	19.2878	48.542	44.1149	47.9669	53.7768	53.556	43.2953	27.3089	14.9634	29.0205	37.8152	27.2014	27.5438
59	42.5166	15.2602	45.8059	56.6392	34.0395	53.9261	41.6507	42.7742	57.6853	64.7389	54.9292	56.3045	60.7672	51.6866	21.2577	16.161	27.8575	23.5944	14.2035	24.4723	54.6442	50.1629	54.2659	59.7955	59.4126	49.5841	33.1899	20.6953	35.297	43.7059	33.3407	32.9106
60	47.5635	14.8219	50.4063	60.4368	39.3736	57.8913	46.7804	47.5493	61.6477	68.0343	59.0459	60.9462	64.3082	55.9036	26.6556	20.7982	34.0028	29.5497	18.7389	30.1883	60.0946	55.6201	59.8831	65.0738	64.5305	55.3656	39.0134	26.8683	41.3652	49.1867	39.4542	38.1926
61	52.3258	13.9938	54.5831	63.5802	44.5943	61.2313	51.5545	51.955	65.1074	70.8587	62.6852	65.0816	67.2876	59.624	32.542	26.0185	40.3855	35.969	24.1159	36.2213	64.8183	60.3807	64.7507	69.5664	68.8872	60.5065	44.5782	33.2377	47.0007	54.1035	45.3203	43.2289
62	56.7113	12.8674	58.2471	66.0963	49.4644	63.946	55.847	55.8818	68.0856	73.2395	65.8658	68.7205	69.7448	62.8572	38.697	31.6494	46.7368	42.5713	30.1993	42.3282	68.8141	64.4248	68.8767	73.2955	72.5216	64.952	49.7127	39.5454	52.0342	58.3542	50.7468	47.8828
63	60.6494	11.5561	61.3544	68.0334	53.8055	66.0665	59.5911	59.2754	70.6091	75.1997	68.6151	71.8854	71.7166	65.6288	44.8741	37.4682	52.811	49.0526	36.7688	48.2698	72.1251	67.7889	72.3107	76.3228	75.5021	68.7011	54.2841	45.5438	56.3613	61.8847	55.5837	52.0469
64	64.0892	10.1803	63.8982	69.4425	57.5139	67.6392	62.7724	62.1228	72.7035	76.7561	70.9589	74.6042	73.2307	67.9676	50.833	43.2348	58.4136	55.1321	43.543	53.8413	74.8104	70.5333	75.1146	78.7235	77.899	71.7813	58.2008	51.0185	59.9364	64.6764	59.7287	55.644
65	66.9983	8.85541	65.8972	70.3674	60.5576	68.7137	65.4147	64.4326	74.3884	77.922	72.9165	76.9026	74.3051	69.8959	56.3687	48.7264	63.4139	60.5872	50.2244	58.8913	76.9289	72.7208	77.3474	80.5715	79.7721	74.233	61.4082	55.8064	62.753	66.7305	63.1249	58.6263
66	69.3625	7.6854	67.3846	70.8457	62.9575	69.3379	67.5611	66.2206	75.6778	78.7084	74.5009	78.799	74.9536	71.4269	61.3312	53.7636	67.7428	65.2779	56.5434	63.3282	78.536	74.4087	79.0603	81.9349	81.1711	76.1052	63.8827	59.8057	64.8256	68.0563	65.755	60.9711
67	71.183	6.75981	68.3991	70.9113	64.7625	69.5574	69.2582	67.506	76.583	79.1258	75.7223	80.3044	75.1937	72.5686	65.6312	58.223	71.3808	69.1467	62.2914	67.114	79.6801	75.6444	80.2959	82.8716	82.1355	77.4533	65.6217	62.9674	66.1756	68.6662	67.6287	62.6703
68	72.4724	6.14688	68.9792	70.5945	66.0287	69.4146	70.5461	68.3122	77.1161	79.1851	76.5904	81.4257	75.0498	73.3294	69.2314	62.0343	74.3427	72.1962	67.3325	70.2514	80.4001	76.4626	81.0887	83.4239	82.6941	78.3314	66.6351	65.2799	66.8266	68.5781	68.7692	63.7217
69	73.2505	5.87785	69.1599	69.9227	66.8107	68.9468	71.4524	68.667	77.2911	78.897	77.1154	82.1691	74.5515	73.7224	72.1324	65.1743	76.6633	74.4628	71.5943	72.7675	80.7265	76.8877	81.4672	83.6231	82.8673	78.7872	66.9427	66.7525	66.8088	67.819	69.2051	64.1283
70	73.5421	5.93152	68.9712	68.9225	67.1586	68.1847	71.9894	68.6007	77.1228	78.271	77.3072	82.5422	73.7284	73.7651	74.3599	67.6539	78.3864	76.0007	75.0581	74.7002	80.6832	76.9405	81.4547	83.494	82.6693	78.8575	66.5736	67.4052	66.1676	66.427	68.9681	63.8997
71	73.3737	6.24261	68.4386	67.6164	67.1165	67.1518	72.1605	68.1477	76.6246	77.3147	77.1744	82.5534	72.6044	73.4761	75.9518	69.5048	79.5556	76.8682	77.7427	76.0875	80.2872	76.6397	81.0659	83.0541	82.1081	78.5683	65.5661	67.2652	64.962	64.4531	68.0942	63.0561
72	72.7705	6.73156	67.5835	66.016	66.7193	65.8649	71.9747	67.3424	75.8061	76.0316	76.7225	82.2105	71.1951	72.871	76.947	70.766	80.2086	77.1184	79.6819	76.9599	79.5484	75.9969	80.3066	82.3112	81.1891	77.9382	63.9675	66.3677	63.2558	61.9601	66.6235	61.6303
73	71.7565	7.32899	66.4237	64.1259	65.991	64.3355	71.4543	66.2119	74.6716	74.4207	75.9531	81.5195	69.5054	71.9593	77.3833	71.4782	80.3764	76.8054	80.9139	77.3425	78.4708	75.0139	79.179	81.2644	79.9184	76.9785	61.833	64.7594	61.1139	59.0216	64.6014	59.6688
74	70.354	7.98197	64.9748	61.9495	64.9446	62.572	70.6302	64.7776	73.2194	72.476	74.8647	80.4843	67.5293	70.7429	77.2957	71.6789	80.078	75.9832	81.4831	77.2554	77.0535	73.6839	77.6838	79.9087	78.2989	75.6922	59.2266	62.5013	58.5989	55.7202	62.0818	57.2309
75	68.5827	8.64951	63.2487	59.4934	63.5837	60.5835	69.5266	63.0564	71.4429	70.1868	73.4522	79.1065	65.2523	69.2168	76.7107	71.3921	79.3192	74.6932	81.437	76.712	75.2916	71.9973	75.8211	78.2371	76.3289	74.0734	56.2199	59.6707	55.7689	52.1445	59.1294	54.3858
76	66.4598	9.29658	61.2545	56.771	61.9071	58.3789	68.1547	61.0607	69.3314	67.5386	71.7083	77.3846	62.6533	67.3723	75.6441	70.6272	78.1002	72.9616	80.8139	75.7177	73.1791	69.9463	73.5932	76.2395	74.0029	72.1134	52.8901	56.3621	52.6767	48.384	55.819	51.2088
77	64.0011	9.89008	59.001	53.8054	59.9168	55.9672	66.5163	58.7994	66.8718	64.5143	69.6248	75.3146	59.7068	65.1985	74.1026	69.3869	76.414	70.8047	79.6343	74.2732	70.7121	67.5265	71.0074	73.9056	71.3162	69.8047	49.318	52.6801	49.3713	44.5256	52.2333	47.7796
78	61.2223	10.3979	56.5001	50.6281	57.6206	53.3599	64.609	56.283	64.0484	61.0931	67.1925	72.8877	56.3866	62.682	72.0886	67.6756	74.2495	68.2327	77.9079	72.3772	67.8893	64.7355	68.076	71.2283	68.267	67.1398	45.585	48.7331	45.9024	40.6502	48.4595	44.1801
79	58.1397	10.7902	53.7676	47.2784	55.032	50.5731	62.4299	53.5245	60.8433	57.2509	64.4001	70.0892	52.6692	59.8069	69.6044	65.5017	71.5991	65.2542	75.6414	70.0257	64.7127	61.5732	64.8151	68.2067	64.8553	64.1131	41.7705	44.6283	42.3213	36.8305	44.5833	40.4894
80	54.7701	11.041	50.8235	43.8022	52.1711	47.6264	59.9785	50.5392	57.2373	52.9653	61.2326	66.8966	48.5379	56.5542	66.6551	62.8784	68.4605	61.8821	72.8384	67.216	61.1872	58.0427	61.2436	64.8441	61.0835	60.722	37.9474	40.4673	38.6797	33.1256	40.6834	36.7809
81	51.1302	11.1307	47.6906	40.2451	49.0629	44.5421	57.2595	47.3432	53.2154	48.2259	57.6722	63.2822	43.9909	52.906	63.2489	59.8233	64.8373	58.1319	69.5002	63.9516	57.3183	54.1473	57.3794	61.1442	56.9551	56.9658	34.1778	36.3399	35.0268	29.5774	36.8255	33.1196
82	47.2381	11.049	44.3929	36.6491	45.7376	41.3447	54.2824	43.9508	48.7732	43.0475	53.6994	59.2177	39.051	48.8501	59.4023	56.3655	60.7489	54.02	65.6297	60.2473	53.1124	49.8902	53.2356	57.1124	52.4758	52.8479	30.5096	32.3171	31.4053	26.2074	33.0599	29.5585
83	43.1157	10.7971	40.9567	33.0563	42.2308	38.0583	51.0604	40.3777	43.9256	37.4829	49.2992	54.6828	33.7764	44.387	55.1434	52.5457	56.2309	49.5711	61.2393	56.1303	48.5792	45.2801	48.8209	52.7597	47.6555	48.3797	26.9736	28.446	27.8485	23.0185	29.4178	26.1373
84	38.7917	10.3878	37.4102	29.5073	38.5792	34.7049	47.6111	36.6486	38.7167	31.6334	44.4707	49.6743	28.2689	39.5364	50.5105	48.4105	51.3276	44.8198	56.3577	51.6368	43.7367	40.339	44.1422	48.1061	42.5124	43.584	23.5843	24.7509	24.3805	19.9987	25.9104	22.8812
85	34.3039	9.84318	33.7834	26.0324	34.8169	31.3044	43.9598	32.8033	33.2275	25.6541	39.2388	44.2176	22.6781	34.349	45.5496	44.0104	46.0828	39.8088	51.0346	46.8115	38.6155	35.1102	39.2086	43.1802	37.0779	38.5006	20.3436	21.2365	21.0163	17.1301	22.5338	19.8014
86	29.7025	9.19082	30.108	22.6523	30.9777	27.8753	40.143	28.8919	27.581	19.7502	33.6647	38.3762	17.1976	28.9165	40.3159	39.3969	40.5413	34.5917	45.3441	41.7057	33.2618	29.6562	34.0365	38.02	31.4075	33.1885	17.246	17.8956	17.7655	14.3968	19.2757	16.8963
87	25.0536	8.45926	26.4207	19.3888	27.0989	24.4379	36.2068	24.9711	21.941	14.1597	27.8575	32.2614	12.0505	23.3759	34.8769	34.6196	34.7663	29.2422	39.381	36.3755	27.7438	24.0649	28.6579	32.6732	25.5929	27.73	14.2858	14.7183	14.64	11.7923	16.1232	14.1553
88	20.4437	7.67481	22.7672	16.2805	23.2283	21.0212	32.1996	21.1062	16.502	9.12405	21.9819	26.0358	7.46376	17.9045	29.3217	29.7346	28.8604	23.8684	33.2544	30.8907	22.1615	18.4657	23.1343	27.2034	19.7704	22.2335	11.4661	11.7039	11.663	9.32384	13.0718	11.5678
89	15.9812	6.86308	19.206	13.3858	19.431	17.6714	28.1671	17.3748	11.4699	4.84924	16.2533	19.9078	3.63064	12.7086	23.7706	24.8144	22.9731	18.6187	27.0972	25.3498	16.6535	13.0347	17.5758	21.7012	14.1227	16.8333	8.80587	8.87059	8.87359	7.01439	10.1374	9.13341
90	11.7934	6.05633	15.8098	10.7688	15.7969	14.4563	24.1563	13.8707	7.03504	1.46663	10.9199	14.1164	0.667518	8.00477	18.3854	19.9543	17.3085	13.6854	21.0884	19.8904	11.3948	7.98063	12.1506	16.2919	8.86853	11.6825	6.34172	6.25841	6.32366	4.89873	7.36237	6.8654
91	8.01568	5.30007	12.6626	8.48777	12.4396	11.4613	20.2252	10.6989	3.34087	-0.997161	6.22738	8.90522	-1.42105	3.98995	13.3721	15.2868	12.1218	9.29261	15.4627	14.6968	6.58077	3.51599	7.07437	11.1358	4.23426	6.94346	4.12208	3.92346	4.06885	3.01596	4.81304	4.78909
92	4.77329	4.64772	9.85085	6.58834	9.47705	8.77868	16.4523	7.95782	0.457704	-2.6255	2.3697	4.48799	-2.74379	0.800125	8.96283	10.9907	7.68105	5.65282	10.4972	9.99236	2.39995	-0.178227	2.57876	6.41134	0.414693	2.77317	2.19511	1.92202	2.15518	1.39772	2.56496	2.93567
93	2.15441	4.13798	7.44933	5.09398	7.00469	6.49074	12.9395	5.71772	-1.63018	-3.58194	-0.560657	1.00567	-3.48389	-1.53009	5.36018	7.2666	4.18953	2.8928	6.44787	6.00413	-0.999455	-2.99003	-1.13144	2.28952	-2.47084	-0.694486	0.592164	0.289851	0.600677	0.058083	0.68019	1.33202
94	0.18496	3.77129	5.50287	3.99249	5.0721	4.6498	9.79876	4.00122	-3.0196	-4.06217	-2.5984	-1.51205	-3.84306	-3.08232	2.66686	4.27827	1.71018	0.992976	3.45559	2.8973	-3.54186	-4.90526	-3.92654	-1.09085	-4.4132	-3.37347	-0.683471	-0.973327	-0.611594	-1.00934	-0.81326	-0.009834
95	-1.1825	3.51167	4.01006	3.23267	3.66299	3.25716	7.12901	2.76847	-3.86492	-4.25143	-3.88788	-3.16173	-3.9974	-4.02618	0.846434	2.08565	0.147444	-0.188482	1.48005	0.707503	-5.24914	-6.0194	-5.79727	-3.64984	-5.52551	-5.25368	-1.65493	-1.90188	-1.52388	-1.8262	-1.92676	-1.09595
96	-2.05449	3.31583	2.92296	2.73982	2.69553	2.2605	4.99109	1.92787	-4.34113	-4.29959	-4.62948	-4.13584	-4.07849	-4.56225	-0.251463	0.62206	-0.700796	-0.840202	0.328677	-0.667054	-6.24142	-6.51554	-6.86899	-5.39513	-6.01743	-6.41001	-2.36141	-2.54795	-2.18989	-2.42217	-2.70082	-1.94622
97	-2.56639	3.15977	2.16546	2.43691	2.05689	1.57778	3.38475	1.37097	-4.60839	-4.31411	-5.02352	-4.66211	-4.17219	-4.87001	-0.8285	-0.266885	-1.0662	-1.14434	-0.253106	-1.41197	-6.71229	-6.6185	-7.37106	-6.42988	-6.14264	-6.99937	-2.84822	-2.96703	-2.6628	-2.82974	-3.19369	-2.58782
98	-2.85414	3.04311	1.65397	2.25539	1.64092	1.12606	2.24752	0.999943	-4.79015	-4.36313	-5.23403	-4.94632	-4.32657	-5.08072	-1.08281	-0.758438	-1.15641	-1.25707	-0.505512	-1.73663	-6.88626	-6.54746	-7.57131	-6.93448	-6.14333	-7.23473	-3.16546	-3.21847	-2.99244	-3.08744	-3.47711	-3.05183
99	-3.03436	2.97836	1.31171	2.13443	1.36668	0.836986	1.48176	0.738706	-4.96469	-4.48275	-5.37286	-5.13691	-4.56113	-5.26982	-1.17499	-1.00738	-1.12827	-1.29337	-0.612226	-1.83371	-6.97416	-6.48782	-7.70953	-7.12594	-6.20905	-7.33844	-3.36969	-3.36775	-3.22935	-3.24381	-3.63184	-3.37571
100	-3.18993	2.97765	1.07859	2.02395	1.18316	0.661933	0.985563	0.53832	-5.16618	-4.68276	-5.49848	-5.31695	-4.87088	-5.46184	-1.21139	-1.1287	-1.07737	-1.31394	-0.687499	-1.84943	-7.13352	-6.57709	-7.94866	-7.20641	-6.45228	-7.48318	-3.51712	-3.4761	-3.41922	-3.35119	-3.73448	-3.60462
101	-3.36079	3.04434	0.921238	1.8972	1.06791	0.57661	0.679856	0.38462	-5.39124	-4.94857	-5.62316	-5.51718	-5.2255	-5.64181	-1.24281	-1.1937	-1.0467	-1.32825	-0.78234	-1.86305	-7.44076	-6.90068	-8.34534	-7.3254	-6.88785	-7.74452	-3.65038	-3.58633	-3.5867	-3.45616	-3.84316	-3.77956

## Sheet: SHAY
Sound side			TF1	C:\Users\xb00012\Documents\Data\27_15_150415 SP\27_15_150415_0040.c3d	C:\Users\xb00012\Documents\Data\27_15_150415 SP\27_15_150415_0044.c3d	C:\Users\xb00012\Documents\Data\27_15_150415 SP\27_15_150415_0046.c3d	C:\Users\xb00012\Documents\Data\27_15_150415 SP\27_15_150415_0048.c3d	C:\Users\xb00012\Documents\Data\27_15_150415 SP\27_15_150415_0054.c3d	TF2	C:\Users\xb00012\Documents\Data\37_26_130515 SP\37_26_130515_0039.c3d	C:\Users\xb00012\Documents\Data\37_26_130515 SP\37_26_130515_0041.c3d	C:\Users\xb00012\Documents\Data\37_26_130515 SP\37_26_130515_0045.c3d	C:\Users\xb00012\Documents\Data\37_26_130515 SP\37_26_130515_0049.c3d	C:\Users\xb00012\Documents\Data\37_26_130515 SP\37_26_130515_0051.c3d	TF3	C:\Users\xb00012\Documents\Data\39_28_200515 SP\39_28_200515_0041.c3d	C:\Users\xb00012\Documents\Data\39_28_200515 SP\39_28_200515_0043.c3d	C:\Users\xb00012\Documents\Data\39_28_200515 SP\39_28_200515_0045.c3d	C:\Users\xb00012\Documents\Data\39_28_200515 SP\39_28_200515_0051.c3d	C:\Users\xb00012\Documents\Data\39_28_200515 SP\39_28_200515_0053.c3d	TF4	C:\Users\xb00012\Documents\Data\44_33_190615 SP\44_33_190615_0035.c3d	C:\Users\xb00012\Documents\Data\44_33_190615 SP\44_33_190615_0037.c3d	C:\Users\xb00012\Documents\Data\44_33_190615 SP\44_33_190615_0043.c3d	C:\Users\xb00012\Documents\Data\44_33_190615 SP\44_33_190615_0045.c3d	C:\Users\xb00012\Documents\Data\44_33_190615 SP\44_33_190615_0049.c3d	TF5	C:\Users\xb00012\Documents\Data\45_34_230615 SP\45_34_230615_0036.c3d	C:\Users\xb00012\Documents\Data\45_34_230615 SP\45_34_230615_0038.c3d	C:\Users\xb00012\Documents\Data\45_34_230615 SP\45_34_230615_0040.c3d	C:\Users\xb00012\Documents\Data\45_34_230615 SP\45_34_230615_0042.c3d	C:\Users\xb00012\Documents\Data\45_34_230615 SP\45_34_230615_0044.c3d
Sagittal plane			ESP	LHIP_ANGLES	LHIP_ANGLES	LHIP_ANGLES	LHIP_ANGLES	LHIP_ANGLES	ESP	RHIP_ANGLES	RHIP_ANGLES	RHIP_ANGLES	RHIP_ANGLES	RHIP_ANGLES	ESP	LHIP_ANGLES	LHIP_ANGLES	LHIP_ANGLES	LHIP_ANGLES	LHIP_ANGLES	ESP	LHIP_ANGLES	LHIP_ANGLES	LHIP_ANGLES	LHIP_ANGLES	LHIP_ANGLES	ESP	RHIP_ANGLES	RHIP_ANGLES	RHIP_ANGLES	RHIP_ANGLES	RHIP_ANGLES
Hip Angle				LINK_MODEL_BASED	LINK_MODEL_BASED	LINK_MODEL_BASED	LINK_MODEL_BASED	LINK_MODEL_BASED		LINK_MODEL_BASED	LINK_MODEL_BASED	LINK_MODEL_BASED	LINK_MODEL_BASED	LINK_MODEL_BASED		LINK_MODEL_BASED	LINK_MODEL_BASED	LINK_MODEL_BASED	LINK_MODEL_BASED	LINK_MODEL_BASED		LINK_MODEL_BASED	LINK_MODEL_BASED	LINK_MODEL_BASED	LINK_MODEL_BASED	LINK_MODEL_BASED		LINK_MODEL_BASED	LINK_MODEL_BASED	LINK_MODEL_BASED	LINK_MODEL_BASED	LINK_MODEL_BASED
101 points over gait cycle				Original	Original	Original	Original	Original		Original	Original	Original	Original	Original		Original	Original	Original	Original	Original		Original	Original	Original	Original	Original		Original	Original	Original	Original	Original
ITEM	Mean	SD	C4_L	1	1	1	1	1	C4_R	1	1	1	1	1	C4_L	1	1	1	1	1	C4_L	1	1	1	1	1	C4_R	1	1	1	1	1
1	28.2725	5.19164	20.0614	20.4996	19.8528	23.9266	19.0248	17.003	34.3326	33.9338	36.3007	35.9233	33.3	32.2052	26.6539	26.1396	27.5332	26.5734	26.38	26.6431	28.6479	27.3357	28.7949	27.2371	29.2557	30.616	31.6668	30.9562	33.26	31.5887	29.7649	32.7643
2	27.4306	4.94113	19.46	19.7071	19.228	23.3739	18.4242	16.5665	32.9379	32.0524	35.3788	34.4019	31.9275	30.9289	26.427	25.8296	27.1643	26.4948	26.2415	26.4049	27.4793	26.1615	27.709	26.4169	28.0147	29.0942	30.8489	30.0409	32.2783	30.8685	28.9959	32.061
3	26.5468	4.65636	18.8835	19.0095	18.5907	22.7505	17.8743	16.1925	31.3569	30.427	34.1316	32.6813	30.1642	29.3803	26.124	25.4166	26.7252	26.3179	26.0515	26.1089	26.3886	25.1188	26.5354	25.7732	26.8474	27.6681	29.9813	29.099	31.2417	30.0925	28.1836	31.2894
4	25.7028	4.36857	18.3839	18.4936	17.98	22.121	17.4028	15.9221	29.7887	29.2233	32.7298	31.0146	28.229	27.7468	25.8019	24.976	26.3007	26.0833	25.8523	25.797	25.45	24.2752	25.3991	25.2451	25.8416	26.4889	29.0894	28.1451	30.1855	29.2672	27.3565	30.4929
5	24.9663	4.10241	18.0162	18.2305	17.4438	21.5631	17.0424	15.8012	28.4076	28.4563	31.3797	29.609	26.3738	26.2194	25.5092	24.593	25.9319	25.8406	25.6798	25.5006	24.6793	23.6245	24.4202	24.7059	25.011	25.6349	28.2194	27.2099	29.1689	28.4214	26.5615	29.7353
6	24.3561	3.86278	17.8194	18.229	17.0242	21.1597	16.8256	15.8583	27.3018	28.0297	30.2478	28.5397	24.7756	24.9162	25.2275	24.287	25.5591	25.5874	25.5098	25.1942	24.0232	23.0994	23.6454	24.0405	24.2654	25.0654	27.4087	26.3119	28.2375	27.588	25.8317	29.0743
7	23.8256	3.63549	17.7928	18.3992	16.7355	20.9714	16.7656	16.0921	26.4399	27.8371	29.3698	27.7243	23.4569	23.8115	24.8588	23.9841	25.0521	25.2346	25.2467	24.7762	23.3829	22.6143	23.0043	23.1842	23.4711	24.6408	26.6536	25.435	27.3861	26.7725	25.1559	28.5184
8	23.2917	3.41181	17.8864	18.5836	16.5535	21.001	16.8349	16.4589	25.7211	27.8127	28.6607	27.015	22.3419	22.7749	24.2801	23.557	24.2976	24.6547	24.7732	24.118	22.6627	22.0998	22.3492	22.1085	22.5474	24.2087	25.9083	24.5478	26.556	25.9412	24.4843	28.0122
9	22.6803	3.20921	18.0198	18.6413	16.4321	21.1807	16.9715	16.8736	25.0567	27.9052	28.0132	26.3146	21.3644	21.6863	23.4013	22.883	23.2395	23.7547	23.9998	23.1295	21.8037	21.5032	21.5489	20.8073	21.4906	23.6688	25.12	23.6427	25.6738	25.0454	23.771	27.4669
10	21.9545	3.07015	18.1206	18.5076	16.3357	21.4049	17.1074	17.2474	24.4136	28.0438	27.3851	25.6171	20.5078	20.5141	22.1874	21.8876	21.8598	22.513	22.8733	21.8035	20.782	20.7741	20.5461	19.2967	20.3286	22.9643	24.2688	22.7489	24.704	24.0627	23.0155	26.8129
11	21.1195	3.0434	18.1552	18.1975	16.2603	21.5895	17.1969	17.5317	23.7981	28.14	26.8047	24.9645	19.7729	19.3085	20.6721	20.5619	20.1826	20.9984	21.3792	20.2382	19.5929	19.8602	19.3458	17.6227	19.0863	22.0494	23.3795	21.9122	23.67	23.019	22.2656	26.0305
12	20.2132	3.15602	18.1305	17.7701	16.2269	21.7092	17.223	17.7233	23.2196	28.1093	26.3176	24.3834	19.1395	18.148	18.9718	18.9763	18.3246	19.3608	19.5853	18.6119	18.243	18.712	17.9774	15.8612	17.7863	20.878	22.5011	21.1671	22.6326	21.974	21.5848	25.1469
13	19.2851	3.39194	18.0699	17.2922	16.2526	21.7836	17.1832	17.8377	22.6661	27.8963	25.9334	23.8567	18.5571	17.0871	17.2587	17.2798	16.4985	17.7617	17.6546	17.099	16.7508	17.2981	16.4787	14.0978	16.4621	19.4172	21.6802	20.53	21.6548	20.9895	21.0163	24.2105
14	18.3751	3.70457	17.9864	16.8257	16.3235	21.8315	17.0693	17.8819	22.104	27.4873	25.6058	23.3391	17.9579	16.13	15.683	15.6518	14.9078	16.2953	15.7679	15.7922	15.1517	15.6251	14.908	12.3954	15.1568	17.6735	20.9506	20.0158	20.7875	20.1124	20.5716	23.2658
15	17.5011	4.05116	17.8703	16.4139	16.3971	21.8365	16.8605	17.8434	21.4919	26.9021	25.2564	22.7838	17.2774	15.2398	14.3086	14.2298	13.6337	14.9615	14.0354	14.6827	13.4958	13.7477	13.3437	10.7784	13.9038	15.7056	20.3388	19.6436	20.0803	19.3801	20.2425	22.3473
16	16.659	4.40938	17.6947	16.0683	16.4257	21.7513	16.5303	17.6979	20.7946	26.1697	24.8111	22.1546	16.4755	14.3621	13.1078	13.0593	12.6168	13.6998	12.4772	13.6859	11.8345	11.7568	11.856	9.24038	12.7099	13.6092	19.8634	19.4138	19.5791	18.8257	20.0119	21.4864
17	15.831	4.76915	17.4288	15.768	16.3701	21.528	16.0606	17.4173	19.9901	25.3059	24.2251	21.4264	15.5508	13.4425	12.0099	12.0965	11.7331	12.4546	11.0678	12.6974	10.2074	9.75601	10.4778	7.76359	11.5482	11.4912	19.5187	19.282	19.2923	18.4587	19.849	20.7118
18	14.9948	5.11827	17.0464	15.4659	16.197	21.1421	15.451	16.9758	19.0714	24.3117	23.4855	20.583	14.5393	12.4375	10.9589	11.2473	10.8909	11.2127	9.79112	11.6528	8.63718	7.83831	9.20274	6.33468	10.368	9.44215	19.26	19.1628	19.1642	18.2375	19.6969	20.0387
19	14.1308	5.43715	16.5303	15.1053	15.8763	20.5947	14.72	16.3554	18.0449	23.1845	22.6002	19.6182	13.4984	11.3232	9.93355	10.4197	10.0632	9.98917	8.65384	10.5418	7.13365	6.07306	7.99974	4.94843	9.12403	7.523	19.0116	18.962	19.0904	18.0712	19.475	19.4595
20	13.2255	5.70504	15.8745	14.6425	15.3837	19.899	13.896	15.5515	16.93	21.9351	21.5863	18.5366	12.488	10.1039	8.9312	9.56666	9.25164	8.79625	7.66101	9.38042	5.69889	4.49619	6.83173	3.60372	7.79904	5.76375	18.6931	18.6086	18.9598	17.8496	19.1012	18.946
21	12.2712	5.90962	15.0833	14.06	14.7102	19.0696	13.0033	14.5733	15.7575	20.5974	20.4631	17.3573	11.554	8.81571	7.94174	8.68168	8.44184	7.62414	6.78261	8.17841	4.33095	3.10861	5.67072	2.30402	6.4032	4.16819	18.2427	18.0666	18.6878	17.477	18.5196	18.4623
22	11.264	6.05078	14.1705	13.3627	13.8698	18.1176	12.0571	13.4453	14.5627	19.2213	19.2497	16.1134	10.7142	7.51475	6.93642	7.76473	7.59319	6.44845	5.9493	6.92643	3.02423	1.88201	4.50151	1.05496	4.96375	2.7189	17.6263	17.3293	18.2253	16.8904	17.714	17.9724
23	10.2047	6.13729	13.1594	12.5714	12.8961	17.0511	11.0697	12.2088	13.3775	17.8601	17.9635	14.8438	9.95976	6.26016	5.88176	6.79987	6.66674	5.25303	5.07977	5.60939	1.76919	0.770073	3.31752	-0.140929	3.51592	1.38338	16.8357	16.4131	17.5535	16.0674	16.7033	17.4414
24	9.10116	6.18272	12.0804	11.7147	11.8314	15.8812	10.0581	10.9165	12.2268	16.5589	16.6209	13.5852	9.27073	5.09808	4.75972	5.76085	5.64867	4.04206	4.11809	4.22894	0.552276	-0.279286	2.11639	-1.28724	2.09208	0.119428	15.8866	15.355	16.6823	15.0278	15.5311	16.8371
25	7.96878	6.20324	10.9662	10.8223	10.7165	14.6286	9.04362	9.61984	11.1279	15.3451	15.2411	12.3663	8.6329	4.05392	3.57561	4.63092	4.54716	2.8394	3.05423	2.80633	-0.642075	-1.31328	0.901225	-2.39421	0.712561	-1.11667	14.8163	14.2114	15.6503	13.8273	14.2577	16.1349
26	6.82843	6.21526	9.84771	9.92266	9.5876	13.3227	8.04234	8.36322	10.0913	14.2258	13.8492	11.2055	8.04131	3.13463	2.35178	3.41489	3.38251	1.67879	1.91684	1.36588	-1.82545	-2.36519	-0.31697	-3.47341	-0.61374	-2.35796	13.6768	13.0483	14.5193	12.5411	12.9514	15.3241
27	5.70233	6.23258	8.75175	9.04315	8.4779	11.9981	7.06182	7.1777	9.12008	13.1918	12.4723	10.1124	7.49142	2.33254	1.1177	2.13496	2.17788	0.593284	0.754703	-0.072305	-3.00144	-3.45143	-1.52467	-4.53155	-1.88447	-3.6151	12.5236	11.926	13.3585	11.2445	11.6766	14.4122
28	4.61118	6.26333	7.6991	8.20582	7.41784	10.6906	6.10658	6.07461	8.21051	12.2244	11.1315	9.09227	6.97327	1.63115	-0.094659	0.817895	0.963065	-0.388264	-0.381099	-1.48489	-4.16441	-4.57098	-2.71518	-5.56591	-3.0966	-4.87338	11.4054	10.8907	12.2266	10.0003	10.4837	13.4255
29	3.57235	6.30944	6.70265	7.42222	6.43173	9.43033	5.18087	5.04813	7.35507	11.3026	9.83892	8.14639	6.4754	1.01203	-1.25339	-0.505368	-0.227319	-1.24553	-1.44773	-2.84102	-5.30214	-5.70709	-3.88985	-6.57009	-4.24224	-6.10142	10.3596	9.97065	11.1648	8.85467	9.40446	12.4033
30	2.59789	6.36794	5.76636	6.69392	5.53362	8.23487	4.28611	4.08329	6.54546	10.4102	8.5998	7.26938	5.99084	0.457054	-2.33087	-1.79821	-1.35977	-1.9734	-2.41466	-4.10833	-6.40043	-6.83341	-5.05135	-7.53983	-5.30939	-7.26816	9.40894	9.17391	10.1935	7.83704	8.45092	11.3893
31	1.69307	6.43294	4.88774	6.01785	4.72706	7.11226	3.41874	3.16279	5.77249	9.53768	7.41435	6.44606	5.51894	-0.054595	-3.30998	-3.02892	-2.40556	-2.58564	-3.26702	-5.26274	-7.44516	-7.9212	-6.19726	-8.47024	-6.2839	-8.35319	8.56028	8.4905	9.31071	6.95964	7.61693	10.4236
32	0.857801	6.49674	4.06154	5.392	4.00473	6.06644	2.57298	2.27156	5.02699	8.68076	6.28031	5.65358	5.06626	-0.545992	-4.18436	-4.17696	-3.33726	-3.10887	-4.00771	-6.29098	-8.42198	-8.94644	-7.31768	-9.35319	-7.14875	-9.34385	7.80682	7.89863	8.49819	6.21757	6.88291	9.53679
33	0.089392	6.55019	3.28057	4.81181	3.3507	5.09638	1.7422	1.40173	4.30262	7.83908	5.1953	4.87045	4.64397	-1.03571	-4.953	-5.23057	-4.12643	-3.56929	-4.6507	-7.188	-9.316	-9.89247	-8.39652	-10.1764	-7.88544	-10.2292	7.13278	7.3723	7.73153	5.59175	6.22269	8.74562
34	-0.615722	6.58354	2.53487	4.26171	2.74796	4.19362	0.917918	0.553123	3.59791	7.01239	4.16049	4.08699	4.26108	-1.53141	-5.61722	-6.18263	-4.75474	-3.98727	-5.20638	-7.95508	-10.1126	-10.7479	-9.41417	-10.9235	-8.47775	-10.9996	6.51843	6.88776	6.98725	5.05614	5.60937	8.05161
35	-1.26214	6.58833	1.81253	3.71788	2.18221	3.34333	0.091665	-0.272416	2.91476	6.19773	3.18304	3.30707	3.91746	-2.03149	-6.18116	-7.02674	-5.22558	-4.37752	-5.67312	-8.60285	-10.8004	-11.5044	-10.3507	-11.5773	-8.91817	-11.6517	5.94362	6.42462	6.24786	4.58076	5.02085	7.444
36	-1.85633	6.5589	1.10122	3.15708	1.64264	2.52797	-0.742388	-1.07921	2.25425	5.38841	2.27444	2.53932	3.60178	-2.53272	-6.65208	-7.75695	-5.5592	-4.74865	-6.04662	-9.14898	-11.3752	-12.1584	-11.1856	-12.1254	-9.21584	-12.191	5.3902	5.96657	5.50527	4.13338	4.44244	6.90332
37	-2.40633	6.49239	0.390006	2.55965	1.12272	1.73165	-1.58878	-1.87521	1.61412	4.57613	1.44496	1.78759	3.29614	-3.0342	-7.03825	-8.36918	-5.77936	-5.10448	-6.3276	-9.61063	-11.8406	-12.7121	-11.8987	-12.5636	-9.39749	-12.6311	4.84309	5.50173	4.75954	3.68309	3.86537	6.40571
38	-2.92032	6.38806	-0.328256	1.91109	0.619157	0.943298	-2.45182	-2.663	0.988712	3.75528	0.696665	1.04566	2.98421	-3.53824	-7.34583	-8.86099	-5.91251	-5.43676	-6.5197	-9.99919	-12.2066	-13.1705	-12.4736	-12.897	-9.50213	-12.9896	4.29034	5.02165	4.01551	3.20338	3.28407	5.9271
39	-3.40602	6.24694	-1.05712	1.20226	0.129212	0.155966	-3.33222	-3.44082	0.369852	2.92412	0.019863	0.297026	2.65678	-4.04853	-7.58022	-9.23223	-5.99118	-5.72523	-6.63404	-10.3184	-12.4866	-13.539	-12.9015	-13.1391	-9.57143	-13.2818	3.72396	4.5203	3.27873	2.67648	2.6972	5.44711
40	-3.86994	6.07236	-1.79699	0.430573	-0.348501	-0.635065	-4.22558	-4.20637	-0.250344	2.08399	-0.60416	-0.478048	2.3134	-4.5669	-7.75109	-9.49049	-6.0487	-5.95132	-6.6932	-10.5717	-12.6929	-13.8189	-13.1867	-13.3058	-9.63448	-13.5189	3.14168	3.996	2.55358	2.09772	2.10921	4.95189
41	-4.31669	5.87067	-2.5453	-0.399993	-0.813302	-1.4336	-5.1231	-4.95648	-0.875989	1.24035	-1.19649	-1.29127	1.9582	-5.09075	-7.8758	-9.66203	-6.11226	-6.10934	-6.72651	-10.7689	-12.8342	-14.0066	-13.3499	-13.409	-9.69836	-13.7072	2.54784	3.45505	1.84559	1.47479	1.52967	4.43411
42	-4.74906	5.65131	-3.29661	-1.27835	-1.26403	-2.23929	-6.01392	-5.68747	-1.50574	0.404741	-1.77302	-2.14022	1.59366	-5.61387	-7.98005	-9.78943	-6.20675	-6.21313	-6.76605	-10.9249	-12.9156	-14.1004	-13.4262	-13.4535	-9.74931	-13.8487	1.95276	2.91479	1.16152	0.82281	0.972409	3.89227
43	-5.16878	5.42561	-4.0434	-2.18758	-1.70156	-3.04524	-6.88648	-6.39613	-2.13568	-0.406222	-2.34371	-3.01277	1.21568	-6.13136	-8.0913	-9.91324	-6.35557	-6.28979	-6.84116	-11.0567	-12.9438	-14.1095	-13.458	-13.4384	-9.76487	-13.9483	1.3703	2.39751	0.509191	0.160874	0.453179	3.33074
44	-5.57791	5.20458	-4.77779	-3.11059	-2.13249	-3.83858	-7.72687	-7.08045	-2.76367	-1.17757	-2.91606	-3.89261	0.811603	-6.64373	-8.23164	-10.0611	-6.57419	-6.36844	-6.97525	-11.1793	-12.9301	-14.0578	-13.4841	-13.3622	-9.73	-14.0165	0.813707	1.91959	-0.102197	-0.490117	-0.015639	2.75689
45	-5.98023	4.99696	-5.49381	-4.03389	-2.56773	-4.60634	-8.52038	-7.74069	-3.39199	-1.90528	-3.49728	-4.76254	0.361657	-7.15652	-8.41648	-10.247	-6.86667	-6.47585	-7.18752	-11.3054	-12.8908	-13.9806	-13.5317	-13.2306	-9.64579	-14.0654	0.291935	1.48711	-0.666298	-1.10973	-0.428484	2.17707
46	-6.38049	4.80826	-6.18593	-4.94483	-3.01594	-5.33692	-9.25446	-8.37749	-4.027	-2.59967	-4.09443	-5.60676	-0.154556	-7.67959	-8.65377	-10.4708	-7.22175	-6.63496	-7.48986	-11.4515	-12.8438	-13.913	-13.613	-13.06	-9.52988	-14.1032	-0.19191	1.09821	-1.18577	-1.68096	-0.78551	1.59448
47	-6.78264	4.64056	-6.84839	-5.83211	-3.48088	-6.01964	-9.9194	-8.98991	-4.67715	-3.27964	-4.71446	-6.41558	-0.751074	-8.22498	-8.94245	-10.7193	-7.61217	-6.86152	-7.88	-11.6393	-12.8051	-13.8801	-13.7263	-12.8771	-9.41218	-14.1299	-0.640089	0.746694	-1.6734	-2.19313	-1.09073	1.01012
48	-7.18873	4.49392	-7.47636	-6.68767	-3.96522	-6.6436	-10.5094	-9.57594	-5.34978	-3.9597	-5.36497	-7.19029	-1.43189	-8.80203	-9.27131	-10.9722	-7.99902	-7.15771	-8.33877	-11.8889	-12.7887	-13.8945	-13.861	-12.7154	-9.32757	-14.1452	-1.05746	0.425548	-2.14346	-2.64303	-1.35218	0.425845
49	-7.59746	4.36825	-8.06606	-7.5049	-4.47109	-7.19745	-11.0232	-10.1337	-6.0473	-4.63988	-6.05395	-7.9422	-2.19037	-9.41009	-9.61921	-11.2126	-8.34182	-7.50827	-8.82544	-12.208	-12.8068	-13.9538	-14.0059	-12.6113	-9.30523	-14.1577	-1.44797	0.130932	-2.60283	-3.03482	-1.57949	-0.153632
50	-8.00313	4.26393	-8.61368	-8.27524	-4.9958	-7.6715	-11.4644	-10.6614	-6.76402	-5.30432	-6.78511	-8.68382	-3.01287	-10.034	-9.95809	-11.4298	-8.61169	-7.88246	-9.28312	-12.5834	-12.8676	-14.0441	-14.1538	-12.5951	-9.36041	-14.1844	-1.81229	-0.136935	-3.04952	-3.37569	-1.77902	-0.720274
51	-8.39566	4.18203	-9.11371	-8.98769	-5.52914	-8.05946	-11.8391	-11.1531	-7.48439	-5.92857	-7.55111	-9.41592	-3.88318	-10.6431	-10.26	-11.6177	-8.79719	-8.24281	-9.65966	-12.9828	-12.9744	-14.1508	-14.3031	-12.6828	-9.49182	-14.2433	-2.14583	-0.373298	-3.47362	-3.66952	-1.95017	-1.26252
52	-8.76073	4.12363	-9.55674	-9.63021	-6.05271	-8.35684	-12.1498	-11.5941	-8.18303	-6.48929	-8.32949	-10.1158	-4.7847	-11.1958	-10.5042	-11.7763	-8.90362	-8.55428	-9.92534	-13.3614	-13.1219	-14.2642	-14.4569	-12.8674	-9.68105	-14.34	-2.4378	-0.568816	-3.85926	-3.91253	-2.08282	-1.76556
53	-9.08005	4.08869	-9.92623	-10.1868	-6.53914	-8.5579	-12.3905	-11.9568	-8.82777	-6.96934	-9.08378	-10.7383	-5.70035	-11.6471	-10.6803	-11.9124	-8.95037	-8.79411	-10.0743	-13.6703	-13.2938	-14.3767	-14.6229	-13.1163	-9.89098	-14.4619	-2.67222	-0.711496	-4.18776	-4.09358	-2.15555	-2.21273
54	-9.33145	4.0747	-10.1964	-10.6341	-6.95315	-8.65194	-12.5464	-12.1963	-9.38282	-7.35181	-9.7686	-11.2271	-6.61079	-11.9558	-10.7878	-12.0316	-8.96772	-8.9572	-10.1128	-13.8695	-13.4597	-14.4792	-14.8081	-13.3721	-10.0612	-14.5779	-2.83057	-0.789184	-4.44236	-4.19752	-2.13683	-2.58694
55	-9.4883	4.07698	-10.3342	-10.9444	-7.25386	-8.61956	-12.5977	-12.2553	-9.81106	-7.60981	-10.3339	-11.5292	-7.49104	-12.0914	-10.8261	-12.1223	-8.98	-9.04404	-10.048	-13.9363	-13.5761	-14.5569	-15.0097	-13.5598	-10.1098	-14.6442	-2.89406	-0.789403	-4.61036	-4.2085	-1.9899	-2.87213
56	-9.5194	4.09046	-10.3045	-11.091	-7.39862	-8.43023	-12.5267	-12.0761	-10.0763	-7.70395	-10.7304	-11.6035	-8.30542	-12.0381	-10.7848	-12.152	-8.98525	-9.04729	-9.8799	-13.8596	-13.5875	-14.5771	-15.2075	-13.5983	-9.94264	-14.6118	-2.84392	-0.694246	-4.68213	-4.10997	-1.67797	-3.05531
57	-9.3901	4.11119	-10.0755	-11.0518	-7.3473	-8.04387	-12.3224	-11.6119	-10.1451	-7.59048	-10.9142	-11.4274	-9.006	-11.7872	-10.6378	-12.0706	-8.95126	-8.95078	-9.59276	-13.6237	-13.4312	-14.485	-15.3586	-13.4098	-9.47229	-14.4305	-2.66092	-0.476546	-4.64776	-3.88471	-1.16805	-3.12753
58	-9.06491	4.13611	-9.62163	-10.8098	-7.06785	-7.42065	-11.9779	-10.832	-9.98845	-7.23194	-10.8491	-10.9969	-9.5359	-11.3284	-10.3438	-11.8162	-8.82694	-8.72955	-9.14993	-13.1963	-13.0453	-14.208	-15.3929	-12.9332	-8.64282	-14.0497	-2.32541	-0.103379	-4.49449	-3.51459	-0.433095	-3.08147
59	-8.51118	4.16268	-8.92402	-10.3488	-6.53732	-6.53292	-11.4817	-9.71937	-9.5859	-6.60355	-10.5115	-10.3236	-9.83979	-10.651	-9.85041	-11.3293	-8.55263	-8.34518	-8.49584	-12.5292	-12.3783	-13.6718	-15.2221	-12.1304	-7.44804	-13.4193	-1.81724	0.457471	-4.20369	-2.97802	0.544788	-2.90674
60	-7.70345	4.18866	-7.96618	-9.645	-5.73886	-5.37068	-10.8119	-8.26447	-8.93103	-5.69205	-9.89745	-9.43135	-9.87959	-9.75473	-9.10193	-10.563	-8.06224	-7.74892	-7.56987	-11.5656	-11.4007	-12.8209	-14.7609	-10.99	-5.93496	-12.4967	-1.11741	1.22967	-3.74997	-2.2498	1.76997	-2.58694
61	-6.62828	4.21237	-6.7351	-8.67066	-4.65978	-3.93946	-9.93559	-6.47003	-8.03402	-4.49238	-9.02619	-8.35144	-9.64538	-8.65468	-8.04727	-9.48489	-7.27725	-6.89532	-6.32896	-10.2499	-10.114	-11.636	-13.9472	-9.53651	-4.19259	-11.2578	-0.210989	2.22322	-3.10389	-1.30538	3.22986	-2.09876
62	-5.28815	4.2335	-5.22766	-7.40537	-3.29709	-2.2554	-8.81784	-4.36261	-6.91654	-3.00755	-7.93788	-7.11587	-9.14913	-7.37228	-6.65385	-8.08116	-6.11756	-5.75149	-4.77011	-8.5489	-8.55227	-10.1401	-12.7568	-7.83128	-2.32556	-9.7076	0.909574	3.43221	-2.23758	-0.126336	4.89297	-1.41339
63	-3.70183	4.25338	-3.45648	-5.84707	-1.66595	-0.338991	-7.43362	-1.99676	-5.60086	-1.25205	-6.67973	-5.74626	-8.40473	-5.92154	-4.91622	-6.35881	-4.52925	-4.29429	-2.92504	-6.47371	-6.77644	-8.39345	-11.2154	-5.95437	-0.429201	-7.8898	2.24082	4.83382	-1.13097	1.29373	6.70809	-0.50055
64	-1.90129	4.27395	-1.45213	-4.01632	0.19652	1.78663	-5.77991	0.55244	-4.10205	0.738683	-5.28925	-4.2448	-7.41169	-4.30319	-2.85681	-4.34898	-2.50179	-2.51627	-0.834095	-4.08291	-4.86128	-6.48043	-9.39379	-3.98322	1.4308	-5.87979	3.7658	6.3903	0.222183	2.94347	8.60957	0.663466
65	0.0732765	4.29537	0.73905	-1.95194	2.23445	4.09111	-3.87912	3.20075	-2.42711	2.90621	-3.78421	-2.59525	-6.15416	-2.50814	-0.527291	-2.11285	-0.080225	-0.44242	1.46374	-1.46471	-2.8724	-4.48271	-7.38745	-1.96854	3.23523	-3.75855	5.45414	8.0547	1.80839	4.79105	10.5307	2.08584
66	2.17938	4.31338	3.06132	0.297335	4.38248	6.53627	-1.77296	5.86347	-0.578069	5.18593	-2.16255	-0.774514	-4.61699	-0.522224	1.99543	0.268703	2.63646	1.86545	3.92362	1.28292	-0.846801	-2.44986	-5.28983	0.081961	5.00687	-1.58315	7.26501	9.77918	3.59168	6.78594	12.4183	3.75001
67	4.37732	4.31873	5.45713	2.67517	6.57976	9.08023	0.487681	8.46279	1.44497	7.53447	-0.410023	1.239	-2.80909	1.6705	4.62173	2.71907	5.5151	4.32216	6.48482	4.06748	1.20974	-0.384557	-3.17206	2.18961	6.78569	0.630021	9.15303	11.5242	5.51777	8.86726	14.2409	5.61503
68	6.63295	4.29877	7.87177	5.11722	8.77656	11.6781	2.84839	10.9386	3.64317	9.94418	1.49223	3.46627	-0.772176	4.08536	7.26468	5.18033	8.4171	6.84191	9.06655	6.81751	3.31015	1.74514	-1.06754	4.37395	8.6038	2.8954	11.075	13.2639	7.52677	10.9743	15.9883	7.62152
69	8.91631	4.24117	10.2555	7.55348	10.9305	14.2814	5.25337	13.2587	6.01748	12.4308	3.5662	5.92941	1.43873	6.72229	9.84979	7.61112	11.2268	9.34886	11.5815	9.48068	5.4649	3.97037	1.02755	6.62556	10.4721	5.22894	12.9939	14.9844	9.56382	13.0559	17.6625	9.70277
70	11.1982	4.1392	12.5636	9.9153	13.0033	16.838	7.64467	15.4168	8.56092	15.0041	5.83397	8.6405	3.7867	9.53933	12.3189	9.97386	13.8694	11.7828	13.9564	12.012	7.66586	6.28805	3.13397	8.90127	12.3832	7.62285	14.8817	16.681	11.5855	15.0754	19.2677	11.7986
71	13.4479	3.99478	14.7583	12.1469	14.966	19.2967	9.9664	17.4157	11.247	17.6408	8.3052	11.575	6.27368	12.4403	14.6303	12.2279	16.304	14.103	16.1459	14.3707	9.88472	8.65368	5.26197	11.1439	14.3236	10.0405	16.719	18.3507	13.5633	17.0097	20.8038	13.8676
72	15.6332	3.8166	16.8101	14.2107	16.8025	21.613	12.1741	19.25	14.023	20.2733	10.9577	14.6574	8.93324	15.2934	16.7563	14.3378	18.4998	16.2798	18.1354	16.5289	12.0839	11.0008	7.39784	13.3057	16.2847	12.4303	18.4925	19.9829	15.4803	18.8465	22.2635	15.8892
73	17.7216	3.61667	18.6949	16.0817	18.5062	23.7487	14.2401	20.8977	16.812	22.8045	13.7264	17.7721	11.7895	17.9673	18.6818	16.2825	20.4288	18.2829	19.9326	18.4821	14.2304	13.2695	9.51229	15.3609	18.261	14.7482	20.1892	21.5539	17.3272	20.5806	23.6295	17.8548
74	19.6831	3.40801	20.3896	17.7429	20.0694	25.6643	16.1478	22.3238	19.5226	25.1329	16.5119	20.7959	14.8122	20.36	20.4064	18.0603	22.0809	20.0875	21.5601	20.2433	16.3035	15.4256	11.5814	17.3031	20.2384	16.9691	21.7934	23.0318	19.0966	22.206	24.8788	19.7536
75	21.4921	3.20419	21.8719	19.1872	21.4766	27.3199	17.8817	23.4943	22.0649	27.1757	19.2029	23.6258	17.9055	22.4148	21.9437	19.6816	23.4736	21.6915	23.0415	21.8304	18.2929	17.4609	13.5979	19.1324	22.1925	19.0806	23.2869	24.3886	20.7793	23.7106	25.9917	21.564
76	23.1292	3.01959	23.1224	20.4192	22.7019	28.6819	19.4197	24.3891	24.3674	28.8886	21.7006	26.1902	20.9318	24.1256	23.3138	21.1557	24.6468	23.1184	24.3868	23.2611	20.1893	19.3795	15.5622	20.8416	24.0895	21.0739	24.6533	25.6101	22.3645	25.0779	26.9594	23.2549
77	24.5812	2.86934	24.1275	21.4504	23.7118	29.7329	20.7324	25.01	26.3863	30.2717	23.9354	28.4458	23.7512	25.5276	24.5341	22.4792	25.649	24.4039	25.5891	24.5493	21.975	21.1773	17.4697	22.4076	25.8844	22.936	25.8828	26.6996	23.8419	26.2935	27.7865	24.7926
78	25.8399	2.76824	24.8847	22.2934	24.4746	30.4775	21.7915	25.3866	28.1099	31.3646	25.8734	30.3724	26.2584	26.6806	25.6133	23.6391	26.5188	25.5692	26.6358	25.7038	23.618	22.8315	19.3054	23.7913	27.5224	24.6394	26.9737	27.6751	25.2032	27.3533	28.4884	26.1483
79	26.9039	2.72769	25.4076	22.9653	24.9773	30.9449	22.5802	25.5703	29.5522	32.2297	27.5124	31.9702	28.3979	27.6506	26.5502	24.6269	27.2695	26.6046	27.5208	26.7293	25.0765	24.3046	21.0363	24.9514	28.9504	26.1396	27.9331	28.5606	26.4427	28.2695	29.0897	27.3029
80	27.7803	2.75009	25.728	23.4953	25.2355	31.1834	23.1025	25.6234	30.7431	32.9289	28.8732	33.2561	30.1609	28.4965	27.3396	25.4472	27.8923	27.4875	28.2414	27.6295	26.3128	25.5545	22.6132	25.8677	30.1376	27.3913	28.7778	29.3796	27.5605	29.0711	29.6241	28.2538
81	28.4875	2.82576	25.8915	23.923	25.2903	31.2482	23.3862	25.61	31.7187	33.5069	29.9908	34.2592	31.5752	29.2615	27.9808	26.1161	28.3776	28.203	28.7995	28.4076	27.3143	26.5564	23.9864	26.5605	31.0869	28.3811	29.5321	30.1519	28.5663	29.7974	30.1288	29.0162
82	29.054	2.93763	25.9449	24.2834	25.1956	31.1887	23.474	25.5825	32.5145	33.9886	30.9076	35.0164	32.6904	29.9696	28.4808	26.6524	28.7241	28.7486	29.2084	29.0704	28.1071	27.3349	25.1306	27.0944	31.8291	29.1467	30.223	30.889	29.4808	30.4873	30.638	29.6197
83	29.5137	3.06954	25.9259	24.5959	25.0059	31.0429	23.4149	25.5701	33.1625	34.3847	31.6669	35.5691	33.5612	30.6304	28.8528	27.0739	28.937	29.1287	29.493	29.6313	28.7535	27.9668	26.0617	27.5612	32.4141	29.7636	30.8738	31.5916	30.3301	31.1703	31.1744	30.1026
84	29.8984	3.21151	25.8597	24.8629	24.7673	30.8339	23.2566	25.578	33.6907	34.7001	32.3095	35.9597	34.2359	31.2484	29.111	27.3952	29.025	29.3477	29.6809	30.1062	29.3299	28.5523	26.8335	28.0473	32.8996	30.317	31.5008	32.252	31.1391	31.8601	31.7449	30.5078
85	30.233	3.36153	25.7581	25.074	24.5104	30.5718	23.0406	25.5936	34.1237	34.9409	32.8711	36.2283	34.7528	31.8253	29.2685	27.6255	29.003	29.4142	29.7949	30.5049	29.9038	29.176	27.5174	28.6109	33.3377	30.8767	32.1111	32.8599	31.926	32.5537	32.3411	30.875
86	30.5329	3.52378	25.6234	25.2164	24.2479	30.258	22.7976	25.5969	34.4823	35.1217	33.3798	36.4097	35.141	32.3594	29.3385	27.7745	28.8928	29.3479	29.8547	30.8226	30.5164	29.883	28.1769	29.2746	33.7624	31.4855	32.704	33.4051	32.6983	33.2363	32.9451	31.2353
87	30.8047	3.70462	25.4536	25.2834	23.9756	29.8904	22.5474	25.5712	34.7845	35.2672	33.8527	36.5337	35.4218	32.847	29.3346	27.856	28.7186	29.1786	29.8778	31.042	31.1798	30.6763	28.8515	30.0295	34.1846	32.1569	33.2713	33.88	33.4508	33.8886	33.5312	31.606
88	31.0484	3.90757	25.2469	25.2758	23.6811	29.463	22.3033	25.5114	35.0453	35.4079	34.2943	36.6292	35.6112	33.2839	29.2724	27.8851	28.5071	28.9399	29.8815	31.1486	31.8788	31.5263	29.5568	30.8388	34.5905	32.8815	33.7986	34.2802	34.1677	34.4917	34.0661	31.9876
89	31.2597	4.1292	25.0037	25.2009	23.3546	28.9662	22.0741	25.4227	35.278	35.5714	34.6999	36.7256	35.7251	33.6681	29.1746	27.8833	28.2946	28.6626	29.8847	31.1479	32.5758	32.3786	30.2878	31.639	34.943	33.6306	34.2665	34.6033	34.8263	35.0283	34.5108	32.3641
90	31.4328	4.35773	24.7273	25.0689	22.9964	28.3946	21.8653	25.3112	35.4952	35.7747	35.0626	36.8485	35.7859	34.0043	29.0727	27.8852	28.136	28.3705	29.9041	31.0679	33.2162	33.1602	31.0183	32.3528	35.1938	34.356	34.6524	34.846	35.4003	35.4819	34.8267	32.7071
91	31.5625	4.57537	24.4234	24.8902	22.6129	27.7544	21.6813	25.1781	35.7094	36.0213	35.3793	37.0159	35.824	34.3063	29.0062	27.9392	28.0959	28.0879	29.9533	30.9547	33.7423	33.792	31.7051	32.9145	35.3015	34.9984	34.9315	35.0012	35.8618	35.8332	34.9806	32.9805
92	31.6474	4.76384	24.0985	24.6745	22.2091	27.0651	21.5256	25.0179	35.9312	36.3017	35.6519	37.2403	35.8697	34.5924	29.0203	28.1042	28.2358	27.8498	30.0426	30.869	34.1087	34.209	32.2975	33.2893	35.2399	35.5076	35.0785	35.0576	36.182	36.0583	34.9498	33.1449
93	31.6884	4.91062	23.7601	24.4337	21.7869	26.3595	21.3987	24.8216	36.1655	36.5868	35.8878	37.5302	35.9462	34.8764	29.1549	28.428	28.5944	27.7026	30.1755	30.8741	34.2893	34.3766	32.7525	33.4669	34.995	35.8555	35.072	35.0031	36.333	36.1346	34.7257	33.1637
94	31.6839	5.01343	23.415	24.1809	21.3476	25.6758	21.293	24.5778	36.4062	36.8225	36.1033	37.8809	36.0669	35.1573	29.4265	28.9178	29.1577	27.6911	30.3442	31.0218	34.2718	34.2868	33.0497	33.4416	34.559	36.0219	34.8999	34.8319	36.293	36.0482	34.3169	33.0095
95	31.6255	5.08048	23.0649	23.9215	20.8933	25.044	21.1897	24.276	36.6308	36.9288	36.3217	38.2565	36.2356	35.4114	29.8166	29.5212	29.8498	27.8419	30.5306	31.3392	34.0505	33.9468	33.1884	33.2099	33.9265	35.9811	34.5648	34.5496	36.0531	35.7995	33.7494	32.6721
96	31.4969	5.12488	22.7036	23.6449	20.4245	24.4744	21.0609	23.9133	36.7942	36.805	36.5625	38.5723	36.4405	35.5906	30.2757	30.1388	30.5674	28.1468	30.7194	31.8062	33.6253	33.3747	33.1709	32.7762	33.0951	35.7098	34.0856	34.1754	35.6238	35.4039	33.0643	32.1606
97	31.2768	5.15624	22.3196	23.3274	19.936	23.956	20.8789	23.4998	36.8262	36.3426	36.823	38.6951	36.6463	35.6241	30.7398	30.6762	31.2171	28.5617	30.9021	32.3417	33.0034	32.6022	32.9981	32.1462	32.0656	35.205	33.4948	33.7368	35.0356	34.8914	32.31	31.5004
98	30.943	5.17446	21.9034	22.9512	19.4198	23.4645	20.6275	23.0537	36.6405	35.45	37.0636	38.4753	36.7886	35.4249	31.1459	31.0868	31.7233	29.0211	31.0655	32.8327	32.1962	31.665	32.6674	31.319	30.8442	34.4855	32.8291	33.2587	34.3301	34.3	31.5311	30.7255
99	30.4757	5.16988	21.4549	22.5208	18.8757	22.9772	20.3062	22.5948	36.1544	34.0964	37.2009	37.7951	36.7748	34.9046	31.4378	31.3559	32.02	29.4588	31.1749	33.1796	31.2148	30.5872	32.1557	30.2963	29.4643	33.5705	32.1166	32.7502	33.5466	33.6612	30.7578	29.8673
100	29.8636	5.1286	20.9863	22.0621	18.3178	22.4846	19.9277	22.1393	35.3192	32.3556	37.1288	36.6089	36.5009	34.0019	31.5658	31.4778	32.0631	29.8194	31.1691	33.2995	30.0781	29.3863	31.4154	29.1064	28.0124	32.4701	31.3688	32.1984	32.7131	32.9883	29.9993	28.9449
101	29.1102	5.03191	20.5203	21.6218	17.7744	21.994	19.5139	21.6976	34.1313	30.4219	36.7295	34.9452	35.8528	32.707	31.4908	31.4637	31.8404	30.0527	30.9826	33.1147	28.8322	28.1053	30.4049	27.8236	26.6178	31.2096	30.5762	31.5729	31.8352	32.2704	29.2447	27.9577

## Sheet: PHAY
Prosthetic side			TF1	C:\Users\xb00012\Documents\Data\27_15_150415 SP\27_15_150415_0040.c3d	C:\Users\xb00012\Documents\Data\27_15_150415 SP\27_15_150415_0044.c3d	C:\Users\xb00012\Documents\Data\27_15_150415 SP\27_15_150415_0046.c3d	C:\Users\xb00012\Documents\Data\27_15_150415 SP\27_15_150415_0048.c3d	C:\Users\xb00012\Documents\Data\27_15_150415 SP\27_15_150415_0054.c3d	TF2	C:\Users\xb00012\Documents\Data\37_26_130515 SP\37_26_130515_0039.c3d	C:\Users\xb00012\Documents\Data\37_26_130515 SP\37_26_130515_0041.c3d	C:\Users\xb00012\Documents\Data\37_26_130515 SP\37_26_130515_0045.c3d	C:\Users\xb00012\Documents\Data\37_26_130515 SP\37_26_130515_0049.c3d	C:\Users\xb00012\Documents\Data\37_26_130515 SP\37_26_130515_0051.c3d	TF3	C:\Users\xb00012\Documents\Data\39_28_200515 SP\39_28_200515_0041.c3d	C:\Users\xb00012\Documents\Data\39_28_200515 SP\39_28_200515_0043.c3d	C:\Users\xb00012\Documents\Data\39_28_200515 SP\39_28_200515_0045.c3d	C:\Users\xb00012\Documents\Data\39_28_200515 SP\39_28_200515_0051.c3d	C:\Users\xb00012\Documents\Data\39_28_200515 SP\39_28_200515_0053.c3d	TF4	C:\Users\xb00012\Documents\Data\44_33_190615 SP\44_33_190615_0035.c3d	C:\Users\xb00012\Documents\Data\44_33_190615 SP\44_33_190615_0037.c3d	C:\Users\xb00012\Documents\Data\44_33_190615 SP\44_33_190615_0043.c3d	C:\Users\xb00012\Documents\Data\44_33_190615 SP\44_33_190615_0045.c3d	C:\Users\xb00012\Documents\Data\44_33_190615 SP\44_33_190615_0049.c3d	TF5	C:\Users\xb00012\Documents\Data\45_34_230615 SP\45_34_230615_0036.c3d	C:\Users\xb00012\Documents\Data\45_34_230615 SP\45_34_230615_0038.c3d	C:\Users\xb00012\Documents\Data\45_34_230615 SP\45_34_230615_0040.c3d	C:\Users\xb00012\Documents\Data\45_34_230615 SP\45_34_230615_0042.c3d	C:\Users\xb00012\Documents\Data\45_34_230615 SP\45_34_230615_0044.c3d
Sagittal plane			ESP	RHIP_ANGLES	RHIP_ANGLES	RHIP_ANGLES	RHIP_ANGLES	RHIP_ANGLES	ESP	LHIP_ANGLES	LHIP_ANGLES	LHIP_ANGLES	LHIP_ANGLES	LHIP_ANGLES	ESP	RHIP_ANGLES	RHIP_ANGLES	RHIP_ANGLES	RHIP_ANGLES	RHIP_ANGLES	ESP	RHIP_ANGLES	RHIP_ANGLES	RHIP_ANGLES	RHIP_ANGLES	RHIP_ANGLES	ESP	LHIP_ANGLES	LHIP_ANGLES	LHIP_ANGLES	LHIP_ANGLES	LHIP_ANGLES
Hip Angle				LINK_MODEL_BASED	LINK_MODEL_BASED	LINK_MODEL_BASED	LINK_MODEL_BASED	LINK_MODEL_BASED		LINK_MODEL_BASED	LINK_MODEL_BASED	LINK_MODEL_BASED	LINK_MODEL_BASED	LINK_MODEL_BASED		LINK_MODEL_BASED	LINK_MODEL_BASED	LINK_MODEL_BASED	LINK_MODEL_BASED	LINK_MODEL_BASED		LINK_MODEL_BASED	LINK_MODEL_BASED	LINK_MODEL_BASED	LINK_MODEL_BASED	LINK_MODEL_BASED		LINK_MODEL_BASED	LINK_MODEL_BASED	LINK_MODEL_BASED	LINK_MODEL_BASED	LINK_MODEL_BASED
101 points over gait cycle				Original	Original	Original	Original	Original		Original	Original	Original	Original	Original		Original	Original	Original	Original	Original		Original	Original	Original	Original	Original		Original	Original	Original	Original	Original
ITEM	Mean	SD	C4_R	1	1	1	1	1	C4_L	1	1	1	1	1	C4_R	1	1	1	1	1	C4_R	1	1	1	1	1	C4_L	1	1	1	1	1
1	26.5328	3.28712	25.8984	27.8184	26.5163	24.491	24.2207	26.4455	27.3353	27.0538	25.7118	29.2199	29.5289	25.1623	30.0182	31.5628	30.7368	28.3007	29.8223	29.6685	21.6493	20.3081	19.349	24.0344	21.4842	23.071	27.7627	31.5975	27.7473	25.7315	27.264	26.4732
2	25.9738	3.44363	25.4892	27.3663	26.1421	23.9791	24.0654	25.8931	26.5429	26.2201	25.1119	28.6107	28.2854	24.4864	29.7169	31.1732	30.3073	28.0281	29.7036	29.3721	20.7271	19.4838	18.3518	23.1342	20.5481	22.1174	27.3932	31.3118	27.3826	25.3428	26.8241	26.1046
3	25.4081	3.60676	25.0613	26.8703	25.7641	23.4911	23.8521	25.329	25.7432	25.358	24.4954	28.0039	27.0862	23.7725	29.3843	30.7611	29.8385	27.7394	29.5862	28.9961	19.8059	18.581	17.4424	22.2009	19.6536	21.1514	27.0458	30.9771	27.0925	25.0042	26.4214	25.7337
4	24.8582	3.7572	24.6685	26.3835	25.4398	23.0699	23.6343	24.815	24.9489	24.4864	23.8564	27.4173	25.9688	23.0156	29.0243	30.3426	29.3137	27.434	29.4781	28.5532	18.942	17.6727	16.6678	21.2976	18.8499	20.2222	26.7073	30.5969	26.8388	24.6907	26.0598	25.3501
5	24.3293	3.88377	24.3388	25.9358	25.1933	22.7315	23.4504	24.3831	24.1542	23.6086	23.1804	26.8418	24.9297	22.2104	28.6316	29.9212	28.7224	27.102	29.3601	28.0522	18.1599	16.8061	16.0283	20.453	18.1563	19.3558	26.3622	30.1649	26.6011	24.375	25.73	24.9402
6	23.8173	3.98458	24.0733	25.5327	25.0187	22.468	23.3119	24.0351	23.3437	22.7225	22.4506	26.2522	23.9392	21.354	28.2035	29.5001	28.0657	26.7326	29.2039	27.5154	17.4643	16.0062	15.5031	19.6743	17.573	18.5651	26.0017	29.6847	26.3746	24.0331	25.4207	24.4953
7	23.3112	4.06638	23.8527	25.1601	24.8932	22.2561	23.2019	23.7523	22.4973	21.8223	21.6451	25.6172	22.9638	20.4382	27.7392	29.0754	27.3522	26.3133	28.9796	26.9754	16.8423	15.2745	15.0574	18.9611	17.0772	17.8415	25.6243	29.1731	26.1624	23.6488	25.1233	24.0139
8	22.7964	4.14264	23.6534	24.8	24.7932	22.072	23.09	23.5118	21.595	20.9005	20.7394	24.9034	21.9826	19.4489	27.2372	28.6364	26.5964	25.837	28.6609	26.4552	16.264	14.5918	14.6457	18.3035	16.6262	17.1528	25.2326	28.6576	25.9639	23.2111	24.8301	23.5004
9	22.2602	4.22903	23.4594	24.4406	24.705	21.9008	22.9504	23.3002	20.6233	19.9488	19.7147	24.0806	20.9928	18.3795	26.6966	28.1674	25.8213	25.3028	28.2337	25.9578	15.6925	13.9257	14.2241	17.6778	16.1706	16.4643	24.829	28.1728	25.7652	22.7119	24.5337	22.9613
10	21.6958	4.33722	23.2652	24.0761	24.6212	21.7407	22.7732	23.1147	19.5823	18.9605	18.5724	23.1297	20.0041	17.2448	26.1187	27.6522	25.0565	24.711	27.7034	25.4705	15.0997	13.2454	13.7642	17.0554	15.6733	15.7601	24.4131	27.7505	25.5408	22.1463	24.2263	22.4017
11	21.1043	4.4705	23.0694	23.7025	24.5317	21.5961	22.5623	22.9542	18.4886	17.935	17.3427	22.0542	19.028	16.0833	25.5083	27.0824	24.3261	24.0628	27.0977	24.9722	14.4747	12.5368	13.2588	16.4128	15.1196	15.0456	23.9806	27.4056	25.2658	21.5132	23.8964	21.8218
12	20.493	4.62353	22.8688	23.3148	24.4242	21.4652	22.3271	22.8127	17.3724	16.8787	16.0806	20.8878	18.0688	14.9464	24.8738	26.465	23.6432	23.3689	26.4568	24.435	13.8243	11.8087	12.7175	15.7412	14.5174	14.3369	23.5255	27.1294	24.9307	20.8179	23.528	21.2216
13	19.8724	4.78466	22.6561	22.9083	24.292	21.3287	22.0775	22.6741	16.2705	15.803	14.8525	19.6879	17.1245	13.8846	24.2243	25.8211	23.0029	22.6519	25.8132	23.8326	13.1656	11.0851	12.1557	15.0509	13.8869	13.6492	23.0455	26.8964	24.5453	20.0755	23.1045	20.6059
14	19.2529	4.93961	22.4213	22.4811	24.1368	21.1538	21.8209	22.5138	15.2196	14.7259	13.7222	18.5172	16.1975	12.9351	23.5634	25.1762	22.3806	21.931	25.1752	23.1539	12.5155	10.3898	11.5878	14.3613	13.2493	12.9896	22.5446	26.6755	24.1319	19.3115	22.6174	19.9869
15	18.6424	5.07572	22.1565	22.0348	23.965	20.9099	21.5616	22.3115	14.2529	13.6764	12.7386	17.4285	15.3029	12.1183	22.8867	24.5416	21.7397	21.2084	24.5366	22.4072	11.8822	9.73276	11.0214	13.6879	12.6157	12.3531	22.0339	26.4394	23.7153	18.559	22.0749	19.3808
16	18.0453	5.18479	21.8591	21.5713	23.7817	20.5828	21.3002	22.0593	13.3983	12.6934	11.9287	16.4589	14.4716	11.439	22.1818	23.9036	21.0394	20.4705	23.886	21.6093	11.2595	9.10574	10.4532	13.0352	11.9805	11.723	21.528	26.1689	23.3146	17.8526	21.4997	18.8041
17	17.4616	5.26465	21.5294	21.0896	23.5867	20.1771	21.0344	21.7593	12.6733	11.8143	11.295	15.6307	13.7409	10.886	21.4327	23.2337	20.2449	19.698	23.21	20.777	10.6302	8.48708	9.87002	12.3952	11.3248	11.0737	21.0421	25.8543	22.9395	17.2206	20.9235	18.2726
18	16.8868	5.31984	21.1673	20.5837	23.3734	19.7058	20.7589	21.4147	12.0792	11.0608	10.815	14.9539	13.1357	10.4309	20.6286	22.5087	19.342	18.8727	22.4961	19.9237	9.97193	7.84992	9.25503	11.7493	10.627	10.3784	20.5867	25.4932	22.5877	16.6782	20.3771	17.797
19	16.3124	5.3608	20.7699	20.0434	23.1318	19.1814	20.4669	21.0263	11.596	10.4292	10.4455	14.4233	12.6518	10.0303	19.7668	21.7202	18.341	17.9821	21.7335	19.0573	9.26479	7.16955	8.59101	11.0744	9.87239	9.61658	20.1644	25.0869	22.246	16.228	19.8826	17.3787
20	15.727	5.401	20.3337	19.4597	22.8511	18.6132	20.1511	20.5933	11.1834	9.88765	10.1293	14.0169	12.2518	9.63123	18.853	20.8744	17.2693	17.0275	20.9141	18.1796	8.49668	6.43024	7.86397	10.3515	9.05815	8.77956	19.7683	24.6345	21.8926	15.8603	19.4478	17.0063
21	15.1183	5.45217	19.855	18.8284	22.5202	18.0065	19.804	20.116	10.786	9.38287	9.80253	13.696	11.8737	9.17465	17.8995	19.9885	16.1583	16.0224	20.0364	17.292	7.66896	5.63051	7.07317	9.57258	8.19304	7.87551	19.3822	24.1292	21.5054	15.5545	19.0649	16.6569
22	14.4754	5.5205	19.3314	18.147	22.1308	17.3626	19.4194	19.5971	10.3431	8.85092	9.40277	13.4113	11.4454	8.60492	16.9228	19.0853	15.0314	14.9856	19.1064	16.405	6.7961	4.7828	6.23242	8.74103	7.2943	6.92997	18.9839	23.56	21.0678	15.2793	18.7121	16.3004
23	13.79	5.60562	18.7612	17.4122	21.6814	16.68	18.9924	19.0402	9.80035	8.22914	8.87739	13.1082	10.9023	7.8848	15.9381	18.1812	13.901	13.9356	18.1388	15.534	5.90009	3.90922	5.36164	7.86779	6.38353	5.97829	18.5501	22.9187	20.575	14.9958	18.3577	15.903
24	13.0573	5.70158	18.1437	16.6199	21.1762	15.9543	18.5206	18.4476	9.12074	7.4714	8.19197	12.733	10.2007	7.0067	14.9558	17.2837	12.7719	12.8905	17.152	14.681	5.00523	3.03671	4.48378	6.96948	5.4827	5.05348	18.0611	22.2074	20.0364	14.6635	17.966	15.4325
25	12.2781	5.79913	17.4776	15.7677	20.6183	15.1803	18.0028	17.8188	8.2902	6.55979	7.33658	12.2373	9.32502	5.99235	13.9812	16.3989	11.65	11.866	16.1611	13.8301	4.13521	2.1929	3.62439	6.06676	4.61185	4.18014	17.5061	21.4419	19.4703	14.2498	17.5017	14.8671
26	11.4582	5.88827	16.7625	14.8584	20.0078	14.357	17.438	17.1515	7.31909	5.51137	6.32716	11.5848	8.28814	4.88401	13.0151	15.5269	10.5421	10.8732	15.1733	12.9601	3.31023	1.39983	2.80551	5.18243	3.78818	3.37518	16.884	20.6474	18.8965	13.7356	16.9402	14.2003
27	10.6074	5.9602	16.0007	13.9024	19.3444	13.4902	16.824	16.4424	6.23801	4.37262	5.20033	10.758	7.12582	3.73321	12.0514	14.6591	9.44906	9.90985	14.1852	12.0537	2.54468	0.670431	2.04178	4.33777	3.02452	2.64891	16.2023	19.848	18.3301	13.1181	16.2742	13.4413
28	9.73634	6.00869	15.1968	12.9187	18.6299	12.5899	16.1588	15.6867	5.08912	3.20301	4.00469	9.76205	5.88662	2.58922	11.0757	13.7848	8.35834	8.95295	13.1859	11.0967	1.84596	0.011859	1.34087	3.54753	2.32668	2.00284	15.4741	19.0598	17.7739	12.4112	15.5139	12.6117
29	8.85424	6.03048	14.3548	11.924	17.8676	11.6649	15.4396	14.8778	3.91631	2.05531	2.79106	8.62252	4.62205	1.49061	10.0709	12.8957	7.24805	7.96969	12.1622	10.079	1.21416	-0.575976	0.705161	2.81948	1.69279	1.42936	14.715	18.292	17.2186	11.6414	14.6825	11.7405
30	7.96867	6.02473	13.4743	10.9187	17.059	10.7219	14.6619	14.0101	2.759	0.965155	1.60598	7.3809	3.37999	0.462964	9.02547	11.9852	6.10063	6.93572	11.1057	9.00008	0.643293	-1.10082	0.130417	2.15744	1.11294	0.916488	13.9413	17.5492	16.6496	10.8387	13.8108	10.8581
31	7.08649	5.99207	12.5534	9.89435	16.2056	9.76609	13.82	13.0808	1.64955	-0.048671	0.486037	6.08783	2.19925	-0.476708	7.93866	11.0485	4.91537	5.84409	10.0142	7.87117	0.123755	-1.57361	-0.393253	1.56007	0.572658	0.452914	13.1671	16.8327	16.0505	10.0294	12.9307	9.99227
32	6.21391	5.93392	11.592	8.84639	15.3116	8.80221	12.9116	12.088	0.612377	-0.979055	-0.543427	4.79552	1.10637	-1.31752	6.8175	10.076	3.71205	4.70094	8.88788	6.71061	-0.3561	-2.0078	-0.87657	1.02012	0.056761	0.026988	12.4038	16.1414	15.4069	9.23467	12.0693	9.16674
33	5.35556	5.85221	10.5919	7.77531	14.3818	7.8339	11.9407	11.0277	-0.3362	-1.82413	-1.46648	3.55049	0.114172	-2.05505	5.67385	9.05124	2.52613	3.52007	7.73055	5.54124	-0.810571	-2.41944	-1.33114	0.523667	-0.45199	-0.373958	11.6588	15.4688	14.7111	8.4722	11.2433	8.39885
34	4.51506	5.74906	9.55545	6.68331	13.4183	6.86465	10.9169	9.8941	-1.18752	-2.58469	-2.27407	2.38902	-0.776644	-2.69121	4.52704	7.96388	1.39912	2.32888	6.55569	4.38764	-1.25539	-2.82594	-1.77053	0.052479	-0.969442	-0.763544	10.9357	14.8019	13.9635	7.75553	10.4593	7.69841
35	3.69512	5.62643	8.48603	5.577	12.4207	5.89911	9.85302	8.68027	-1.94086	-3.26579	-2.9628	1.33392	-1.57499	-3.23464	3.40447	6.81992	0.367078	1.17211	5.38848	3.27475	-1.70603	-3.24357	-2.20825	-0.413221	-1.50639	-1.15873	10.232	14.1195	13.1701	7.08987	9.71452	7.06614
36	2.8963	5.48636	7.38768	4.46754	11.3885	4.93963	8.76255	7.38019	-2.6036	-3.87875	-3.53645	0.394735	-2.29585	-3.70165	2.33585	5.64799	-0.551092	0.099599	4.25644	2.2263	-2.17702	-3.68525	-2.65624	-0.894418	-2.07024	-1.57896	9.53858	13.3959	12.3379	6.46917	8.99703	6.49281
37	2.11609	5.33192	6.26531	3.36704	10.3237	3.98409	7.65733	5.99441	-3.19053	-4.44187	-4.00834	-0.43019	-2.95753	-4.11471	1.34389	4.49056	-1.35611	-0.852905	3.18082	1.2571	-2.6806	-4.15997	-3.12688	-1.40859	-2.66566	-2.04192	8.8424	12.6093	11.4756	5.87709	8.28866	5.96133
38	1.34918	5.16794	5.1261	2.28771	9.23195	3.03129	6.54397	4.53559	-3.72344	-4.98003	-4.40383	-1.15233	-3.58068	-4.50031	0.43803	3.38431	-2.06431	-1.67507	2.1764	0.368814	-3.22432	-4.67287	-3.63287	-1.96461	-3.29336	-2.55789	8.12954	11.7485	10.5917	5.289	7.56883	5.44958
39	0.588204	5.00043	3.97962	1.24154	8.1206	2.08531	5.4229	3.02772	-4.22955	-5.52179	-4.75913	-1.79212	-4.18829	-4.88645	-0.386076	2.3493	-2.69666	-2.38224	1.24798	-0.448756	-3.80974	-5.22485	-4.18281	-2.56373	-3.94965	-3.12765	7.38677	10.8173	9.6906	4.6741	6.81826	4.93356
40	-0.175398	4.83474	2.83569	0.236703	6.99568	1.15551	4.2899	1.50067	-4.73857	-6.09335	-5.11666	-2.37821	-4.80359	-5.30105	-1.14233	1.38904	-3.27141	-3.00556	0.388859	-1.21257	-4.4335	-5.81264	-4.77897	-3.20259	-4.62835	-3.74497	6.60172	9.82973	8.767	3.9992	6.02205	4.39062
41	-0.94971	4.67373	1.70284	-0.727515	5.8611	0.25178	3.14149	-0.012632	-5.27882	-6.71163	-5.51953	-2.94677	-5.44755	-5.7686	-1.84644	0.496316	-3.79832	-3.57635	-0.41544	-1.93843	-5.08897	-6.42823	-5.41998	-3.87592	-5.32183	-4.39891	5.76284	8.80113	7.80622	3.23413	5.17103	3.80167
42	-1.73975	4.51644	0.587995	-1.65767	4.7185	-0.62105	1.98014	-1.47994	-5.87223	-7.37702	-6.00435	-3.5382	-6.13481	-6.30676	-2.50971	-0.340792	-4.27486	-4.11698	-1.18268	-2.63326	-5.76544	-7.06018	-6.10108	-4.57531	-6.01651	-5.07411	4.86064	7.74344	6.78891	2.35987	4.25943	3.15152
43	-2.54472	4.35793	-0.502862	-2.55427	3.56813	-1.46586	0.812645	-2.87496	-6.52748	-8.06692	-6.59122	-4.19009	-6.86705	-6.92212	-3.13804	-1.13412	-4.69667	-4.63997	-1.92612	-3.29334	-6.44566	-7.69237	-6.81012	-5.28452	-6.69065	-5.75063	3.89046	6.66548	5.69744	1.37575	3.28289	2.43072
44	-3.35606	4.19035	-1.56324	-3.40285	2.41119	-2.28795	-0.354524	-4.18206	-7.23465	-8.73548	-7.27577	-4.92698	-7.62765	-7.60735	-3.73452	-1.88875	-5.07355	-5.14939	-2.6486	-3.9123	-7.10349	-8.30103	-7.52204	-5.97536	-7.31485	-6.40418	2.85561	5.574	4.523	0.302881	2.23975	1.63843
45	-4.15696	4.00439	-2.58339	-4.17596	1.25286	-3.08514	-1.51472	-5.39403	-7.96323	-9.32125	-8.0275	-5.74972	-8.37883	-8.33885	-4.30402	-2.60774	-5.43332	-5.64687	-3.34385	-4.48834	-7.70347	-8.85493	-8.19818	-6.60658	-7.85253	-7.00512	1.76929	4.47336	3.2696	-0.816823	1.13566	0.784669
46	-4.92374	3.78979	-3.54965	-4.84241	0.102405	-3.84217	-2.65639	-6.50967	-8.66365	-9.75883	-8.79209	-6.62913	-9.06212	-9.07608	-4.85815	-3.30124	-5.81684	-6.13871	-4.00443	-5.02953	-8.20166	-9.31564	-8.78718	-7.12643	-8.25871	-7.52032	0.654385	3.36403	1.95473	-1.92555	-0.012477	-0.108803
47	-5.6269	3.53605	-4.44394	-5.37131	-1.03149	-4.52737	-3.75762	-7.5319	-9.27159	-9.98728	-9.49756	-7.50535	-9.60485	-9.76293	-5.41608	-3.98735	-6.26878	-6.63673	-4.63124	-5.55633	-8.54687	-9.63751	-9.2264	-7.47615	-8.47863	-7.91569	-0.456034	2.24233	0.612327	-2.95391	-1.1742	-1.00671
48	-6.23111	3.23583	-5.24111	-5.72753	-2.14328	-5.09053	-4.78447	-8.45973	-9.71575	-9.95616	-10.0653	-8.29379	-9.92976	-10.3338	-5.99886	-4.68858	-6.82236	-7.15614	-5.23305	-6.09419	-8.68249	-9.77112	-9.44595	-7.59332	-8.45101	-8.15107	-1.51733	1.10543	-0.70518	-3.82258	-2.30684	-1.85748
49	-6.69469	2.8948	-5.90478	-5.86716	-3.22298	-5.4628	-5.69336	-9.27761	-9.92788	-9.6322	-10.4223	-8.89795	-9.96545	-10.7216	-6.61791	-5.41985	-7.47523	-7.70913	-5.82562	-6.65972	-8.55146	-9.67046	-9.37557	-7.41623	-8.11749	-8.17754	-2.47141	-0.039825	-1.92387	-4.4459	-3.35667	-2.59079
50	-6.97152	2.54905	-6.38586	-5.7379	-4.2466	-5.56056	-6.43552	-9.94873	-9.8547	-9.00487	-10.5128	-9.22704	-9.66171	-10.8671	-7.26388	-6.17416	-8.17587	-8.29042	-6.43076	-7.24819	-8.10436	-9.2964	-8.95578	-6.88923	-7.43251	-7.94785	-3.24878	-1.17098	-2.94799	-4.74406	-4.25701	-3.12387
51	-7.01693	2.28704	-6.62597	-5.28288	-5.17088	-5.30157	-6.95873	-10.4158	-9.46819	-8.08922	-10.3053	-9.21398	-9.00263	-10.7298	-7.90669	-6.92134	-8.84765	-8.87053	-7.06641	-7.82753	-7.30695	-8.6183	-8.15029	-5.97018	-6.37003	-7.42596	-3.77684	-2.24542	-3.66906	-4.66027	-4.92971	-3.37972
52	-6.79445	2.24627	-6.56549	-4.4509	-5.93351	-4.62755	-7.21126	-10.6042	-8.76819	-6.91803	-9.79426	-8.82736	-8.00468	-10.2966	-8.50081	-7.6071	-9.41479	-9.40609	-7.7322	-8.34386	-6.14621	-7.61888	-6.95096	-4.64327	-4.92687	-6.5911	-3.99154	-3.19582	-3.98755	-4.17077	-5.29569	-3.30786
53	-6.28054	2.51714	-6.15649	-3.21645	-6.45918	-3.52163	-7.1484	-10.4368	-7.77382	-5.52292	-8.99161	-8.07204	-6.70232	-9.58022	-8.99028	-8.15808	-9.80674	-9.84942	-8.40228	-8.7349	-4.63358	-6.29561	-5.3772	-2.92831	-3.12868	-5.43811	-3.8485	-3.93182	-3.84162	-3.28502	-5.28971	-2.89433
54	-5.46856	3.0463	-5.37829	-1.60542	-6.6696	-2.01798	-6.73415	-9.86427	-6.50946	-3.9203	-7.91089	-6.97704	-5.1343	-8.60476	-9.31821	-8.50784	-9.9607	-10.1474	-9.02897	-8.94611	-2.80736	-4.66453	-3.47235	-0.884343	-1.03689	-3.97867	-3.32947	-4.35293	-3.22131	-2.0409	-4.87338	-2.15882
55	-4.37122	3.70633	-4.24659	0.292126	-6.49495	-0.205121	-5.94069	-8.88434	-4.9933	-2.11195	-6.55261	-5.57784	-3.33236	-7.39172	-9.4362	-8.61751	-9.83466	-10.236	-9.55133	-8.94151	-0.735148	-2.7703	-1.30486	1.39486	1.25132	-2.24676	-2.44484	-4.37416	-2.16496	-0.498649	-4.04176	-1.14468
56	-3.02049	4.38533	-2.81475	2.33341	-5.88984	1.78387	-4.75853	-7.54269	-3.23516	-0.09654	-4.90281	-3.90607	-1.31953	-5.95085	-9.31115	-8.47854	-9.41182	-10.0574	-9.90598	-8.70196	1.49034	-0.691558	1.03374	3.79554	3.61449	-0.300492	-1.23172	-3.94878	-0.747218	1.26673	-2.82404	0.094683
57	-1.46369	5.00799	-1.16803	4.35964	-4.84667	3.80141	-3.22134	-5.93319	-1.24604	2.11477	-2.9538	-1.98925	0.878613	-4.28054	-8.92725	-8.10674	-8.6996	-9.58681	-10.0284	-8.21475	3.77004	1.46972	3.44518	6.20983	5.93708	1.7884	0.252846	-3.07417	0.937806	3.17353	-1.27881	1.50588
58	0.246579	5.53466	0.594205	6.24511	-3.40617	5.72664	-1.42022	-4.17434	0.949562	4.49114	-0.730435	0.1417	3.22503	-2.37963	-8.28155	-7.5255	-7.72382	-8.83174	-9.85987	-7.46681	6.02895	3.61948	5.85041	8.56624	8.15135	3.95728	1.94172	-1.78828	2.79668	5.14423	0.51457	3.04142
59	2.06531	5.95594	2.3833	7.93228	-1.65889	7.49581	0.519059	-2.37175	3.31039	6.98424	1.70618	2.44719	5.67626	-0.261928	-7.37508	-6.74595	-6.50805	-7.8114	-9.37058	-6.43943	8.23878	5.70634	8.21181	10.8454	10.2561	6.17425	3.76917	-0.161706	4.75567	7.12026	2.46584	4.6658
60	3.96266	6.27981	4.13821	9.43187	0.271582	9.10458	2.47654	-0.593543	5.78687	9.53807	4.28126	4.88335	8.19094	2.04071	-6.20428	-5.75678	-5.05238	-6.53397	-8.57154	-5.10673	10.4104	7.73158	10.5293	13.0603	12.2945	8.43605	5.68214	1.71618	6.77318	9.07611	4.48511	6.36012
61	5.92298	6.51573	5.82942	10.7968	2.25969	10.5858	4.36882	1.13591	8.33235	12.1016	6.93028	7.41142	10.7316	4.48688	-4.75674	-4.52028	-3.33082	-4.98611	-7.50664	-3.43987	12.5624	9.72581	12.8132	15.2206	14.3094	10.7429	7.64747	3.75314	8.84224	11.0237	6.49683	8.1215
62	7.93842	6.66574	7.45291	12.0874	4.20733	11.9792	6.16081	2.82985	10.908	14.6351	9.60757	10.0021	13.2632	7.03209	-3.01576	-2.99318	-1.30592	-3.12727	-6.22673	-1.42571	14.6939	11.7097	15.0604	17.3148	16.3144	13.0701	9.65301	5.87102	10.9811	12.9988	8.45649	9.95762
63	10.0014	6.72372	9.01777	13.3413	6.06175	13.309	7.85751	4.5193	13.4802	17.106	12.2822	12.6339	15.7486	9.63043	-0.968514	-1.14887	1.04349	-0.903864	-4.74975	0.916426	16.7772	13.6715	17.2479	19.3133	18.2905	15.3629	11.7002	8.02125	13.208	15.035	10.3613	11.8754
64	12.0979	6.68058	10.5326	14.5627	7.81117	14.5775	9.48402	6.22752	16.016	19.4829	14.93	15.2885	18.1443	12.2341	1.38235	1.01365	3.69148	1.70483	-3.03058	3.5324	18.7682	15.5721	19.3383	21.1796	20.196	17.5548	13.7904	10.193	15.5103	17.1342	12.2444	13.8702
65	14.2027	6.53274	11.9953	15.7269	9.4633	15.7709	11.0658	7.94939	18.4803	21.7372	17.5271	17.9452	20.4002	14.7919	4.00447	3.46465	6.55205	4.63923	-0.972465	6.33891	20.6227	17.3653	21.2927	22.8817	21.9876	19.5862	15.9107	12.4038	17.8326	19.252	14.1443	15.9209
66	16.2785	6.28938	13.3915	16.7973	11.0255	16.8711	12.6169	9.64706	20.8371	23.8472	20.0455	20.5746	22.4688	17.2497	6.83019	6.14031	9.49913	7.76126	1.50859	9.24164	22.3108	19.017	23.0792	24.4023	23.637	21.4187	18.0228	14.6696	20.0857	21.3028	16.0688	17.9871
67	18.2802	5.9766	14.7018	17.7463	12.4925	17.8659	14.1373	11.267	23.0546	25.8039	22.4565	23.1346	24.3204	19.5577	9.76212	8.94369	12.4046	10.9008	4.40699	12.1546	23.8209	20.5131	24.6782	25.7408	25.1326	23.0397	20.0614	16.9733	22.1663	23.1811	17.976	20.0101
68	20.1626	5.63444	15.9094	18.5656	13.8471	18.7548	15.6166	12.763	25.1111	27.6114	24.7365	25.5733	25.9531	21.6814	12.691	11.767	15.1693	13.9033	7.60574	15.0095	25.1557	21.8545	26.0811	26.9107	26.4742	24.4577	21.9459	19.2553	23.982	24.7879	19.7855	21.9185
69	21.8908	5.30698	17.0066	19.267	15.0717	19.5484	17.038	14.1081	26.9986	29.2802	26.8699	27.8418	27.3915	23.6095	15.5186	14.5217	17.7361	16.6558	10.9254	17.7541	26.3288	23.0518	27.2879	27.9351	27.6695	25.6994	23.6013	21.4274	25.4746	26.0552	21.4095	23.64
70	23.4451	5.03135	17.9959	19.8797	16.1608	20.2652	18.3767	15.2973	28.7214	30.8183	28.8502	29.9082	28.6763	25.3538	18.1726	17.1449	20.082	19.0923	14.1975	20.3461	27.3596	24.121	28.3053	28.8421	28.7273	26.8022	24.9761	23.3888	26.6382	26.96	22.7806	25.113
71	24.8207	4.83066	18.8881	20.4375	17.1261	20.9257	19.6052	16.346	30.2911	32.2261	30.6781	31.7625	29.8481	26.9406	20.6069	19.5898	22.2059	21.1881	17.3009	22.7501	28.2662	25.0789	29.1419	29.6578	29.6519	27.8007	26.051	25.0483	27.5176	27.5262	23.865	26.2978
72	26.023	4.71178	19.6984	20.9586	17.9921	21.5479	20.7112	17.2822	31.7193	33.4947	32.3555	33.4135	30.9348	28.3979	22.7995	21.8197	24.1265	22.9525	20.1559	24.9427	29.0602	25.9378	29.8026	30.3985	30.4435	28.7185	26.8378	26.3438	28.1865	27.8143	24.6607	27.1838
73	27.0645	4.66642	20.4437	21.4423	18.7887	22.1441	21.7086	18.1347	33.0108	34.6076	33.8816	34.8788	31.9442	29.742	24.7504	23.8116	25.8764	24.4292	22.717	26.9179	29.7438	26.701	30.2853	31.0682	31.1001	29.5645	27.3736	27.2571	28.723	27.903	25.192	27.7926
74	27.9594	4.67583	21.14	21.878	19.5413	22.7215	22.6304	18.9285	34.1612	35.544	35.251	36.174	32.8647	30.9726	26.4745	25.5593	27.4829	25.6799	24.9701	28.6805	30.3101	27.3621	30.5837	31.6578	31.6164	30.3304	27.711	27.8153	29.1892	27.8733	25.5043	28.1729
75	28.7201	4.71733	21.7969	22.2562	20.2622	23.2819	23.5026	19.6816	35.1579	36.282	36.4527	37.3049	33.6734	32.0764	27.99	27.0673	28.958	26.7607	26.9299	30.2342	30.7449	27.9086	30.6935	32.1447	31.9831	30.9946	27.9106	28.0831	29.6249	27.7986	25.657	28.3893
76	29.3548	4.76945	22.4136	22.5713	20.9489	23.8183	24.3297	20.3999	35.9848	36.8037	37.4732	38.2666	34.3446	33.0361	29.3105	28.3403	30.2995	27.7115	28.6228	31.5784	31.033	28.3272	30.6193	32.4962	32.1901	31.5323	28.0318	28.1499	30.0468	27.7389	25.7156	28.5077
77	29.8678	4.81391	22.9813	22.8197	21.5888	24.3184	25.102	21.0774	36.6274	37.098	38.3018	39.049	34.8526	33.8357	30.4399	29.3829	31.4846	28.5538	30.0637	32.7143	31.1646	28.6107	30.3785	32.6796	32.2311	31.923	28.1258	28.1107	30.4494	27.7381	25.7446	28.5865
78	30.2615	4.83519	23.4884	22.9982	22.1675	24.7717	25.8036	21.7012	37.0736	37.1568	38.9334	39.6425	35.1732	34.462	31.3746	30.2034	32.4764	29.2926	31.2539	33.6469	31.1397	28.7622	29.9996	32.6743	32.1072	32.155	28.2313	28.0473	30.8162	27.8228	25.7995	28.6708
79	30.5376	4.8208	23.9248	23.1085	22.6739	25.1714	26.4152	22.2552	37.313	36.9698	39.3668	40.0389	35.2865	34.9033	32.1084	30.811	33.2428	29.9176	32.1899	34.3807	30.9688	28.7912	29.5177	32.4763	31.8291	32.2297	28.3729	28.0193	31.1303	28.0036	25.9221	28.7891
80	30.6965	4.76144	24.2832	23.162	23.1013	25.5124	26.917	22.7232	37.3351	36.5243	39.5999	40.2278	35.1769	35.1467	32.6338	31.2128	33.7667	30.4072	32.8661	34.9161	30.6699	28.7083	28.9704	32.0974	31.4136	32.1599	28.5607	28.0613	31.3786	28.2759	26.1335	28.9544
81	30.7389	4.65181	24.5602	23.176	23.4467	25.7906	27.2945	23.093	37.1293	35.8118	39.6248	40.1941	34.8358	35.1802	32.9483	31.4183	34.0481	30.7376	33.2847	35.2529	30.2629	28.5209	28.3891	31.561	30.881	31.9626	28.7938	28.1842	31.5561	28.6258	26.4344	29.1684
82	30.666	4.49135	24.7572	23.1684	23.7092	26.0055	27.5416	23.361	36.6876	34.8361	39.4259	39.9179	34.2659	34.9923	33.0574	31.4444	34.1017	30.8919	33.4539	35.3951	29.7654	28.2333	27.7939	30.8955	30.249	31.6555	29.0625	28.3795	31.6656	29.0328	26.8093	29.4254
83	30.4812	4.28472	24.8801	23.1581	23.892	26.1609	27.6583	23.5312	36.0092	33.6223	38.9854	39.3788	33.4859	34.5737	32.9729	31.3164	33.9494	30.8662	33.3789	35.3536	29.1918	27.8498	27.1943	30.1308	29.528	31.256	29.3518	28.6258	31.7148	29.4708	27.2324	29.715
84	30.1905	4.04287	24.9381	23.1629	24.0002	26.2642	27.6528	23.6102	35.1068	32.2225	38.2903	38.5645	32.534	33.9225	32.7116	31.066	33.6157	30.6692	33.0655	35.1416	28.5526	27.3767	26.588	29.296	28.7232	30.7789	29.6435	28.8976	31.7112	29.9107	27.6722	30.0257
85	29.8049	3.78378	24.9419	23.1974	24.0395	26.3231	27.5417	23.6077	34.0119	30.7175	37.3394	37.4795	31.4705	33.0525	32.2966	30.7291	33.129	30.3226	32.528	34.774	27.8553	26.8236	25.9597	28.4184	27.8385	30.2364	29.919	29.1701	31.6571	30.3237	28.0988	30.3452
86	29.3417	3.53143	24.9033	23.2731	24.0174	26.3408	27.3439	23.5414	32.778	29.2124	36.1499	36.1496	30.3778	32.0004	31.7597	30.3429	32.5214	29.8658	31.7976	34.2708	27.1067	26.2021	25.2857	27.521	26.8837	29.6409	30.1608	29.4208	31.5512	30.6847	28.4869	30.6603
87	28.826	3.3126	24.835	23.3995	23.9431	26.317	27.0789	23.4365	31.4794	27.826	34.7649	34.6249	29.3541	30.8274	31.1434	29.9429	31.8318	29.3564	30.9247	33.661	26.3179	25.528	24.545	26.6221	25.8837	29.0105	30.3544	29.6317	31.3931	30.9759	28.8153	30.956
88	28.292	3.14997	24.7521	23.5866	23.8295	26.2553	26.7667	23.3224	30.205	26.6716	33.258	32.9805	28.4971	29.6178	30.4991	29.5606	31.1063	28.8664	29.9742	32.988	25.5123	24.8313	23.7323	25.7392	24.8858	28.373	30.4915	29.7908	31.1891	31.1892	29.0685	31.2197
89	27.7809	3.05384	24.6733	23.8427	23.697	26.1694	26.426	23.2313	29.0463	25.8365	31.73	31.3126	27.8818	28.4708	29.8825	29.2174	30.3962	28.4725	29.0204	32.3062	24.7312	24.1599	22.8693	24.8969	23.9605	27.7694	30.571	29.8927	30.9534	31.3263	29.2416	31.441
90	27.3359	3.01767	24.6198	24.1706	23.5743	26.0833	26.0731	23.1975	28.0819	25.3621	30.2959	29.7288	27.5382	27.4847	29.3498	28.9226	29.755	28.249	28.1455	31.6771	24.0298	23.5728	22.0076	24.1314	23.1871	27.2498	30.5981	29.9384	30.7035	31.3962	29.3405	31.6118
91	26.9958	3.02116	24.613	24.5667	23.4964	26.0243	25.7234	23.2543	27.3601	25.2316	29.0627	28.3336	27.4365	26.7361	28.9579	28.6904	29.2345	28.258	27.4382	31.1686	23.4667	23.1285	21.2194	23.4852	22.6359	26.8647	30.5814	29.9363	30.4518	31.4126	29.3811	31.7253
92	26.7875	3.03878	24.6719	25.0227	23.4945	26.0183	25.3977	23.4262	26.8865	25.3725	28.1007	27.2092	27.4924	26.2578	28.7588	28.5557	28.8788	28.5279	26.9806	30.8513	23.0901	22.8685	20.5826	22.998	22.3498	26.6513	30.5302	29.9	30.2039	31.3892	29.3828	31.7751
93	26.7164	3.04818	24.8089	25.5267	23.5862	26.0858	25.1255	23.7201	26.6219	25.6753	27.4207	26.3935	27.5964	26.0236	28.7827	28.5667	28.7109	29.0247	26.8281	30.7833	22.9201	22.8025	20.1622	22.6959	22.3258	26.6143	30.4482	29.8384	29.9587	31.3328	29.3566	31.7546
94	26.7596	3.03651	25.0249	26.0585	23.7712	26.2362	24.9392	24.1193	26.4917	26.0199	26.9708	25.8646	27.6489	25.9541	29.0162	28.7584	28.7141	29.6435	26.9825	30.9824	22.9362	22.8996	19.9856	22.5794	22.5036	26.7126	30.3291	29.7442	29.7081	31.2398	29.2979	31.6556
95	26.866	3.00445	25.3026	26.5869	24.0248	26.4592	24.8624	24.5796	26.4052	26.3027	26.657	25.5436	27.5806	25.942	29.3922	29.1217	28.83	30.2393	27.3733	31.3969	23.0716	23.0879	20.0236	22.6131	22.7731	26.8605	30.1582	29.5963	29.4398	31.0974	29.1884	31.4694
96	26.9679	2.96551	25.606	27.0764	24.2952	26.7215	24.8999	25.0368	26.2804	26.4534	26.3796	25.3247	27.3561	25.8883	29.809	29.5941	28.979	30.679	27.8799	31.9131	23.2255	23.2695	20.1904	22.7224	23.0002	26.9452	29.9188	29.3704	29.1425	30.8874	29.0039	31.1898
97	26.9998	2.94043	25.8877	27.4946	24.5177	26.9764	25.028	25.4217	26.0615	26.4382	26.0641	25.1126	26.9652	25.7274	30.1654	30.075	29.0938	30.8814	28.3785	32.3985	23.2862	23.3467	20.3654	22.8049	23.0645	26.8496	29.5984	29.0501	28.8127	30.5917	28.7198	30.8178
98	26.9141	2.94966	26.1	27.8135	24.6379	27.177	25.1967	25.6751	25.7249	26.2548	25.6759	24.8474	26.4127	25.4338	30.3929	30.4639	29.1395	30.8327	28.7824	32.7462	23.1596	23.2434	20.4304	22.753	22.8898	26.4816	29.1929	28.6309	28.456	30.1976	28.3186	30.3616
99	26.69	3.00724	26.2043	28.0074	24.6248	27.2852	25.3453	25.7589	25.276	25.9195	25.2206	24.5086	25.7147	25.0166	30.4683	30.6903	29.1141	30.579	29.0587	32.8992	22.7936	22.9177	20.3029	22.4841	22.4591	25.8042	28.7079	28.1232	28.0824	29.7015	27.7964	29.8359
100	26.336	3.11632	26.1811	28.0606	24.4756	27.2798	25.4239	25.6654	24.7416	25.4576	24.7309	24.1085	24.9018	24.5092	30.4057	30.7215	29.0322	30.2004	29.2213	32.8529	22.1915	22.3655	19.9529	21.9696	21.8141	24.8552	28.1601	27.5534	27.7019	29.1163	27.1697	29.2591
101	25.8825	3.26649	26.0332	27.977	24.2125	27.1578	25.4022	25.4166	24.1604	24.8977	24.2522	23.679	24.0213	23.9517	30.2344	30.5558	28.8979	29.773	29.3082	32.6371	21.4087	21.6188	19.3963	21.2416	21.0424	23.7442	27.5759	26.9644	27.3157	28.4728	26.478	28.6486
